# Supplementary material for: A General-Purpose Model Adsorption Isotherm and Whole Isotherm Surface Area Measurement Method
Source: ACS Omega. 2026 Mar 31;11(14):22171–97. doi: 10.1021/acsomega.5c13463 (PMC13084505; doi:10.1021/acsomega.5c13463)
Supplement: Supplementary file 2 [file ao5c13463_si_002.zip]

Archive with 463 entries (407 files):
- analysis_of_monotonically_increasing_QA_03_29_2026.xlsx
- aqueous_red_dye_on_beechwood/
- aqueous_red_dye_on_beechwood/aqueous_red_dye_adsorption_on_beechwood_with_isotherm_fitting_02_16_2026.xls
- aqueous_red_dye_on_beechwood/matlab_optimization/
- aqueous_red_dye_on_beechwood/matlab_optimization/aqueous_red_dye_adsorbed_on_beechwood.m
- aqueous_red_dye_on_beechwood/matlab_optimization/bootstrapped_sqrtQ_data.mat
- aqueous_red_dye_on_beechwood/matlab_optimization/bootstrap_cost_function.m
- aqueous_red_dye_on_beechwood/matlab_optimization/fmincon_cost_function.m
- aqueous_red_dye_on_beechwood/matlab_optimization/full_cost_function.m
- aqueous_red_dye_on_beechwood/matlab_optimization/QA_exp_values.mat
- aqueous_red_dye_on_beechwood/matlab_optimization/QA_MD_model.m
- aqueous_red_dye_on_beechwood/matlab_optimization/red_dye_adsorbed_on_beechwood_Matlab_opt_with_confidence_intervals.txt
- aqueous_red_dye_on_beechwood/matlab_optimization/run_fmincon_optimization.m
- aqueous_red_dye_on_beechwood/matlab_optimization/sqrt_QA_exp_values.mat
- aqueous_red_dye_on_beechwood/matlab_optimization/use_initial_guess_to_optimize_solution.m
- aqueous_red_dye_on_beechwood/matlab_optimization/xA_onethird_values.mat
- aqueous_red_dye_on_beechwood/matlab_optimization/xA_values.mat
- argon_adsorption_on_MOF_IP/
- argon_adsorption_on_MOF_IP/Argon Physisorption MOF-IP_with_isotherm_fitting_02_15_2026.xls
- argon_adsorption_on_MOF_IP/matlab_optimization/
- argon_adsorption_on_MOF_IP/matlab_optimization/argon_adsorbed_on_MOF_IP_Matlab_opt_with_confidence_intervals.txt
- argon_adsorption_on_MOF_IP/matlab_optimization/argon_adsorption_on_MOF_IP.m
- argon_adsorption_on_MOF_IP/matlab_optimization/bootstrapped_sqrtQ_data.mat
- argon_adsorption_on_MOF_IP/matlab_optimization/bootstrap_cost_function.m
- argon_adsorption_on_MOF_IP/matlab_optimization/fmincon_cost_function.m
- argon_adsorption_on_MOF_IP/matlab_optimization/full_cost_function.m
- argon_adsorption_on_MOF_IP/matlab_optimization/QA_exp_values.mat
- argon_adsorption_on_MOF_IP/matlab_optimization/QA_MD_model.m
- argon_adsorption_on_MOF_IP/matlab_optimization/run_fmincon_optimization_with_SurfaceArea.m
- argon_adsorption_on_MOF_IP/matlab_optimization/sqrt_QA_exp_values.mat
- argon_adsorption_on_MOF_IP/matlab_optimization/use_initial_guess_to_optimize_solution.m
- argon_adsorption_on_MOF_IP/matlab_optimization/xA_onethird_values.mat
- argon_adsorption_on_MOF_IP/matlab_optimization/xA_values.mat
- benzene_adsorption_on_Zn_MOF/
- benzene_adsorption_on_Zn_MOF/Benzene Physisorption Zn MOF_with_isotherm_fitting_02_15_2026.xls
- benzene_adsorption_on_Zn_MOF/matlab_optimization/
- benzene_adsorption_on_Zn_MOF/matlab_optimization/benzene_adsorbed_on_Zr_MOF_Matlab_opt_with_confidence_intervals.txt
- benzene_adsorption_on_Zn_MOF/matlab_optimization/benzene_adsorption_on_Zn_MOF.m
- benzene_adsorption_on_Zn_MOF/matlab_optimization/bootstrapped_sqrtQ_data.mat
- benzene_adsorption_on_Zn_MOF/matlab_optimization/bootstrap_cost_function.m
- benzene_adsorption_on_Zn_MOF/matlab_optimization/fmincon_cost_function.m
- benzene_adsorption_on_Zn_MOF/matlab_optimization/full_cost_function.m
- benzene_adsorption_on_Zn_MOF/matlab_optimization/QA_exp_values.mat
- benzene_adsorption_on_Zn_MOF/matlab_optimization/QA_MD_model.m
- benzene_adsorption_on_Zn_MOF/matlab_optimization/run_fmincon_optimization.m
- benzene_adsorption_on_Zn_MOF/matlab_optimization/sqrt_QA_exp_values.mat
- benzene_adsorption_on_Zn_MOF/matlab_optimization/use_initial_guess_to_optimize_solution.m
- benzene_adsorption_on_Zn_MOF/matlab_optimization/xA_onethird_values.mat
- benzene_adsorption_on_Zn_MOF/matlab_optimization/xA_values.mat
- butylamine_adsorption_on_sponge_nickel_catalysts_12_07_2025.xlsx
- CH4_on_MgO_type_6_isotherm/
- CH4_on_MgO_type_6_isotherm/matlab_optimization/
- CH4_on_MgO_type_6_isotherm/matlab_optimization/bootstrapped_sqrtQ_data.mat
- CH4_on_MgO_type_6_isotherm/matlab_optimization/bootstrap_cost_function.m
- CH4_on_MgO_type_6_isotherm/matlab_optimization/fmincon_cost_function.m
- CH4_on_MgO_type_6_isotherm/matlab_optimization/full_cost_function.m
- CH4_on_MgO_type_6_isotherm/matlab_optimization/methane_adsorbed_on_MgO_Matlab_opt_with_confidence_intervals.txt
- CH4_on_MgO_type_6_isotherm/matlab_optimization/methane_adsorption_on_MgO.m
- CH4_on_MgO_type_6_isotherm/matlab_optimization/QA_exp_values.mat
- CH4_on_MgO_type_6_isotherm/matlab_optimization/QA_MD_model.m
- CH4_on_MgO_type_6_isotherm/matlab_optimization/run_fmincon_optimization.m
- CH4_on_MgO_type_6_isotherm/matlab_optimization/sqrt_QA_exp_values.mat
- CH4_on_MgO_type_6_isotherm/matlab_optimization/use_initial_guess_to_optimize_solution.m
- CH4_on_MgO_type_6_isotherm/matlab_optimization/xA_onethird_values.mat
- CH4_on_MgO_type_6_isotherm/matlab_optimization/xA_values.mat
- CH4_on_MgO_type_6_isotherm/methane_physisorption_MgO_with_isotherm_fitting_02_16_2026.xls
- CO2_adsorption_on_Zeolite_13X/
- CO2_adsorption_on_Zeolite_13X/CO2 Physisorption Zeolite_13X_with_isotherm_fitting_02_16_2026.xls
- CO2_adsorption_on_Zeolite_13X/matlab_optimization/
- CO2_adsorption_on_Zeolite_13X/matlab_optimization/bootstrapped_sqrtQ_data.mat
- CO2_adsorption_on_Zeolite_13X/matlab_optimization/bootstrap_cost_function.m
- CO2_adsorption_on_Zeolite_13X/matlab_optimization/CO2_adsorbed_on_Zeolite_13X_Matlab_opt_with_confidence_interval.txt
- CO2_adsorption_on_Zeolite_13X/matlab_optimization/CO2_adsorption_on_Zeolite_13X.m
- CO2_adsorption_on_Zeolite_13X/matlab_optimization/fmincon_cost_function.m
- CO2_adsorption_on_Zeolite_13X/matlab_optimization/full_cost_function.m
- CO2_adsorption_on_Zeolite_13X/matlab_optimization/QA_exp_values.mat
- CO2_adsorption_on_Zeolite_13X/matlab_optimization/QA_MD_model.m
- CO2_adsorption_on_Zeolite_13X/matlab_optimization/run_fmincon_optimization.m
- CO2_adsorption_on_Zeolite_13X/matlab_optimization/sqrt_QA_exp_values.mat
- CO2_adsorption_on_Zeolite_13X/matlab_optimization/use_initial_guess_to_optimize_solution.m
- CO2_adsorption_on_Zeolite_13X/matlab_optimization/xA_onethird_values.mat
- CO2_adsorption_on_Zeolite_13X/matlab_optimization/xA_values.mat
- H2_adsorption_on_IRMOF_1/
- H2_adsorption_on_IRMOF_1/H2 Physisorption IRMOF-1_with_isotherm_fitting_02_16_2026.xls
- H2_adsorption_on_IRMOF_1/matlab_optimization/
- H2_adsorption_on_IRMOF_1/matlab_optimization/bootstrapped_sqrtQ_data.mat
- H2_adsorption_on_IRMOF_1/matlab_optimization/bootstrap_cost_function.m
- H2_adsorption_on_IRMOF_1/matlab_optimization/fmincon_cost_function.m
- H2_adsorption_on_IRMOF_1/matlab_optimization/full_cost_function.m
- H2_adsorption_on_IRMOF_1/matlab_optimization/H2_adsorbed_on_IRMOF_1_Matlab_opt_with_confidence_intervals.txt
- H2_adsorption_on_IRMOF_1/matlab_optimization/H2_adsorption_on_IRMOF_1.m
- H2_adsorption_on_IRMOF_1/matlab_optimization/QA_exp_values.mat
- H2_adsorption_on_IRMOF_1/matlab_optimization/QA_MD_model.m
- H2_adsorption_on_IRMOF_1/matlab_optimization/run_fmincon_optimization.m
- H2_adsorption_on_IRMOF_1/matlab_optimization/sqrt_QA_exp_values.mat
- H2_adsorption_on_IRMOF_1/matlab_optimization/use_initial_guess_to_optimize_solution.m
- H2_adsorption_on_IRMOF_1/matlab_optimization/xA_onethird_values.mat
- H2_adsorption_on_IRMOF_1/matlab_optimization/xA_values.mat
- Li_SU_102_MOF/
- Li_SU_102_MOF/H2O_adsorption_on_Li-SU-102_MOF_with_isotherm_fitting_02_16_2026.xls
- Li_SU_102_MOF/matlab_optimization_for_N2_adsorption/
- Li_SU_102_MOF/matlab_optimization_for_N2_adsorption/bootstrapped_sqrtQ_data.mat
- Li_SU_102_MOF/matlab_optimization_for_N2_adsorption/bootstrap_cost_function.m
- Li_SU_102_MOF/matlab_optimization_for_N2_adsorption/fmincon_cost_function.m
- Li_SU_102_MOF/matlab_optimization_for_N2_adsorption/full_cost_function.m
- Li_SU_102_MOF/matlab_optimization_for_N2_adsorption/N2_adsorption_on_Li_SU_102_Matlab_opt_with_confidence_intervals.txt
- Li_SU_102_MOF/matlab_optimization_for_N2_adsorption/N2_adsorption_on_Li_SU_102_MOF.m
- Li_SU_102_MOF/matlab_optimization_for_N2_adsorption/QA_exp_values.mat
- Li_SU_102_MOF/matlab_optimization_for_N2_adsorption/QA_MD_model.m
- Li_SU_102_MOF/matlab_optimization_for_N2_adsorption/run_fmincon_optimization_with_SurfaceArea.m
- Li_SU_102_MOF/matlab_optimization_for_N2_adsorption/sqrt_QA_exp_values.mat
- Li_SU_102_MOF/matlab_optimization_for_N2_adsorption/use_initial_guess_to_optimize_solution.m
- Li_SU_102_MOF/matlab_optimization_for_N2_adsorption/xA_onethird_values.mat
- Li_SU_102_MOF/matlab_optimization_for_N2_adsorption/xA_values.mat
- Li_SU_102_MOF/matlab_optimization_for_water_adsorption_adjusted_exp_data/
- Li_SU_102_MOF/matlab_optimization_for_water_adsorption_adjusted_exp_data/bootstrapped_sqrtQ_data.mat
- Li_SU_102_MOF/matlab_optimization_for_water_adsorption_adjusted_exp_data/bootstrap_cost_function.m
- Li_SU_102_MOF/matlab_optimization_for_water_adsorption_adjusted_exp_data/fmincon_cost_function.m
- Li_SU_102_MOF/matlab_optimization_for_water_adsorption_adjusted_exp_data/full_cost_function.m
- Li_SU_102_MOF/matlab_optimization_for_water_adsorption_adjusted_exp_data/QA_exp_values.mat
- Li_SU_102_MOF/matlab_optimization_for_water_adsorption_adjusted_exp_data/QA_MD_model.m
- Li_SU_102_MOF/matlab_optimization_for_water_adsorption_adjusted_exp_data/run_fmincon_optimization_with_SurfaceArea.m
- Li_SU_102_MOF/matlab_optimization_for_water_adsorption_adjusted_exp_data/sqrt_QA_exp_values.mat
- Li_SU_102_MOF/matlab_optimization_for_water_adsorption_adjusted_exp_data/use_initial_guess_to_optimize_solution.m
- Li_SU_102_MOF/matlab_optimization_for_water_adsorption_adjusted_exp_data/water_adsorption_on_Li_SU_102_Matlab_opt_with_confidence_interval.txt
- Li_SU_102_MOF/matlab_optimization_for_water_adsorption_adjusted_exp_data/water_adsorption_on_Li_SU_102_MOF.m
- Li_SU_102_MOF/matlab_optimization_for_water_adsorption_adjusted_exp_data/xA_onethird_values.mat
- Li_SU_102_MOF/matlab_optimization_for_water_adsorption_adjusted_exp_data/xA_values.mat
- Li_SU_102_MOF/matlab_optimization_for_water_adsorption_raw_unadjusted_exp_data/
- Li_SU_102_MOF/matlab_optimization_for_water_adsorption_raw_unadjusted_exp_data/bootstrapped_sqrtQ_data.mat
- Li_SU_102_MOF/matlab_optimization_for_water_adsorption_raw_unadjusted_exp_data/bootstrap_cost_function.m
- Li_SU_102_MOF/matlab_optimization_for_water_adsorption_raw_unadjusted_exp_data/fmincon_cost_function.m
- Li_SU_102_MOF/matlab_optimization_for_water_adsorption_raw_unadjusted_exp_data/full_cost_function.m
- Li_SU_102_MOF/matlab_optimization_for_water_adsorption_raw_unadjusted_exp_data/QA_exp_values.mat
- Li_SU_102_MOF/matlab_optimization_for_water_adsorption_raw_unadjusted_exp_data/QA_MD_model.m
- Li_SU_102_MOF/matlab_optimization_for_water_adsorption_raw_unadjusted_exp_data/run_fmincon_optimization_with_SurfaceArea.m
- Li_SU_102_MOF/matlab_optimization_for_water_adsorption_raw_unadjusted_exp_data/sqrt_QA_exp_values.mat
- Li_SU_102_MOF/matlab_optimization_for_water_adsorption_raw_unadjusted_exp_data/use_initial_guess_to_optimize_solution.m
- Li_SU_102_MOF/matlab_optimization_for_water_adsorption_raw_unadjusted_exp_data/water_adsorption_on_Li_SU_102_Matlab_opt_with_confidence_interval.txt
- Li_SU_102_MOF/matlab_optimization_for_water_adsorption_raw_unadjusted_exp_data/water_adsorption_on_Li_SU_102_MOF.m
- Li_SU_102_MOF/matlab_optimization_for_water_adsorption_raw_unadjusted_exp_data/xA_onethird_values.mat
- Li_SU_102_MOF/matlab_optimization_for_water_adsorption_raw_unadjusted_exp_data/xA_values.mat
- Li_SU_102_MOF/N2_adsorption_on_Li-SU-102_MOF_with_isotherm_fitting_03_29_2026.xls
- N2_adsorption_on_Al_fumarate/
- N2_adsorption_on_Al_fumarate/matlab_optimization/
- N2_adsorption_on_Al_fumarate/matlab_optimization/bootstrapped_sqrtQ_data.mat
- N2_adsorption_on_Al_fumarate/matlab_optimization/bootstrap_cost_function.m
- N2_adsorption_on_Al_fumarate/matlab_optimization/fmincon_cost_function.m
- N2_adsorption_on_Al_fumarate/matlab_optimization/full_cost_function.m
- N2_adsorption_on_Al_fumarate/matlab_optimization/N2_adsorbed_on_Al_fumarate_Matlab_opt_with_confidence_intervals.txt
- N2_adsorption_on_Al_fumarate/matlab_optimization/N2_adsorption_on_Al_fumarate.m
- N2_adsorption_on_Al_fumarate/matlab_optimization/QA_exp_values.mat
- N2_adsorption_on_Al_fumarate/matlab_optimization/QA_MD_model.m
- N2_adsorption_on_Al_fumarate/matlab_optimization/run_fmincon_optimization_with_SurfaceArea.m
- N2_adsorption_on_Al_fumarate/matlab_optimization/sqrt_QA_exp_values.mat
- N2_adsorption_on_Al_fumarate/matlab_optimization/use_initial_guess_to_optimize_solution.m
- N2_adsorption_on_Al_fumarate/matlab_optimization/xA_onethird_values.mat
- N2_adsorption_on_Al_fumarate/matlab_optimization/xA_values.mat
- N2_adsorption_on_Al_fumarate/Nitrogen Physisorption Al_fumarate_with_isotherm_fitting_02_15_2026.xls
- N2_adsorption_on_IRMOF_1/
- N2_adsorption_on_IRMOF_1/matlab_optimization/
- N2_adsorption_on_IRMOF_1/matlab_optimization/bootstrapped_sqrtQ_data.mat
- N2_adsorption_on_IRMOF_1/matlab_optimization/bootstrap_cost_function.m
- N2_adsorption_on_IRMOF_1/matlab_optimization/fmincon_cost_function.m
- N2_adsorption_on_IRMOF_1/matlab_optimization/full_cost_function.m
- N2_adsorption_on_IRMOF_1/matlab_optimization/N2_adsorbed_on_IRMOF_1_Matlab_opt_with_confidence_intervals.txt
- N2_adsorption_on_IRMOF_1/matlab_optimization/N2_adsorption_on_IRMOF_1.m
- N2_adsorption_on_IRMOF_1/matlab_optimization/QA_exp_values.mat
- N2_adsorption_on_IRMOF_1/matlab_optimization/QA_MD_model.m
- N2_adsorption_on_IRMOF_1/matlab_optimization/run_fmincon_optimization_with_SurfaceArea.m
- N2_adsorption_on_IRMOF_1/matlab_optimization/sqrt_QA_exp_values.mat
- N2_adsorption_on_IRMOF_1/matlab_optimization/use_initial_guess_to_optimize_solution.m
- N2_adsorption_on_IRMOF_1/matlab_optimization/xA_onethird_values.mat
- N2_adsorption_on_IRMOF_1/matlab_optimization/xA_values.mat
- N2_adsorption_on_IRMOF_1/Nitrogen Physisorption IRMOF1_with_isotherm_fitting_02_15_2026.xls
- N2_adsorption_on_sponge_nickel_materials/
- N2_adsorption_on_sponge_nickel_materials/AlNiFeCr_catalyst/
- N2_adsorption_on_sponge_nickel_materials/AlNiFeCr_catalyst/matlab_optimization/
- N2_adsorption_on_sponge_nickel_materials/AlNiFeCr_catalyst/matlab_optimization/AlNiFeCr_catalyst_liquid_nitrogen_adsorp_data_.m
- N2_adsorption_on_sponge_nickel_materials/AlNiFeCr_catalyst/matlab_optimization/AlNiFeCr_catalyst_liq_N2_adsorp_Matlab_opt_with_confidence_interval_run1.txt
- N2_adsorption_on_sponge_nickel_materials/AlNiFeCr_catalyst/matlab_optimization/AlNiFeCr_catalyst_liq_N2_adsorp_Matlab_opt_with_confidence_interval_run2.txt
- N2_adsorption_on_sponge_nickel_materials/AlNiFeCr_catalyst/matlab_optimization/AlNiFeCr_catalyst_liq_N2_adsorp_Matlab_opt_with_confidence_interval_run3.txt
- N2_adsorption_on_sponge_nickel_materials/AlNiFeCr_catalyst/matlab_optimization/bootstrapped_sqrtQ_data.mat
- N2_adsorption_on_sponge_nickel_materials/AlNiFeCr_catalyst/matlab_optimization/bootstrap_cost_function.m
- N2_adsorption_on_sponge_nickel_materials/AlNiFeCr_catalyst/matlab_optimization/fmincon_cost_function.m
- N2_adsorption_on_sponge_nickel_materials/AlNiFeCr_catalyst/matlab_optimization/full_cost_function.m
- N2_adsorption_on_sponge_nickel_materials/AlNiFeCr_catalyst/matlab_optimization/QA_exp_values.mat
- N2_adsorption_on_sponge_nickel_materials/AlNiFeCr_catalyst/matlab_optimization/QA_MD_model.m
- N2_adsorption_on_sponge_nickel_materials/AlNiFeCr_catalyst/matlab_optimization/run_fmincon_optimization_with_SurfaceArea.m
- N2_adsorption_on_sponge_nickel_materials/AlNiFeCr_catalyst/matlab_optimization/sqrt_QA_exp_values.mat
- N2_adsorption_on_sponge_nickel_materials/AlNiFeCr_catalyst/matlab_optimization/use_initial_guess_to_optimize_solution.m
- N2_adsorption_on_sponge_nickel_materials/AlNiFeCr_catalyst/matlab_optimization/xA_onethird_values.mat
- N2_adsorption_on_sponge_nickel_materials/AlNiFeCr_catalyst/matlab_optimization/xA_values.mat
- N2_adsorption_on_sponge_nickel_materials/AlNiFeCr_catalyst/Nitrogen physisorption AlNiFeCr_catalyst_with_isotherm_fitting_02_15_2026.xls
- N2_adsorption_on_sponge_nickel_materials/AlNiFe_catalyst/
- N2_adsorption_on_sponge_nickel_materials/AlNiFe_catalyst/matlab_optimization/
- N2_adsorption_on_sponge_nickel_materials/AlNiFe_catalyst/matlab_optimization/AlNiFe_catalyst_liquid_nitrogen_adsorption_data.m
- N2_adsorption_on_sponge_nickel_materials/AlNiFe_catalyst/matlab_optimization/AlNiFe_catalyst_liq_N2_adsorp_Matlab_opt_with_confidence_interval.txt
- N2_adsorption_on_sponge_nickel_materials/AlNiFe_catalyst/matlab_optimization/bootstrapped_sqrtQ_data.mat
- N2_adsorption_on_sponge_nickel_materials/AlNiFe_catalyst/matlab_optimization/bootstrap_cost_function.m
- N2_adsorption_on_sponge_nickel_materials/AlNiFe_catalyst/matlab_optimization/fmincon_cost_function.m
- N2_adsorption_on_sponge_nickel_materials/AlNiFe_catalyst/matlab_optimization/full_cost_function.m
- N2_adsorption_on_sponge_nickel_materials/AlNiFe_catalyst/matlab_optimization/QA_exp_values.mat
- N2_adsorption_on_sponge_nickel_materials/AlNiFe_catalyst/matlab_optimization/QA_MD_model.m
- N2_adsorption_on_sponge_nickel_materials/AlNiFe_catalyst/matlab_optimization/run_fmincon_optimization_with_SurfaceArea.m
- N2_adsorption_on_sponge_nickel_materials/AlNiFe_catalyst/matlab_optimization/sqrt_QA_exp_values.mat
- N2_adsorption_on_sponge_nickel_materials/AlNiFe_catalyst/matlab_optimization/use_initial_guess_to_optimize_solution.m
- N2_adsorption_on_sponge_nickel_materials/AlNiFe_catalyst/matlab_optimization/xA_onethird_values.mat
- N2_adsorption_on_sponge_nickel_materials/AlNiFe_catalyst/matlab_optimization/xA_values.mat
- N2_adsorption_on_sponge_nickel_materials/AlNiFe_catalyst/Nitrogen physisorption AlNiFe_catalyst_with_isotherm_fitting_02_15_2026.xls
- N2_adsorption_on_sponge_nickel_materials/AlNi_catalyst/
- N2_adsorption_on_sponge_nickel_materials/AlNi_catalyst/matlab_optimization/
- N2_adsorption_on_sponge_nickel_materials/AlNi_catalyst/matlab_optimization/AlNi_catalyst_liquid_nitrogen_adsorption_data.m
- N2_adsorption_on_sponge_nickel_materials/AlNi_catalyst/matlab_optimization/AlNi_catalyst_liq_N2_adsorp_Matlab_opt_with_confidence_interval.txt
- N2_adsorption_on_sponge_nickel_materials/AlNi_catalyst/matlab_optimization/bootstrapped_sqrtQ_data.mat
- N2_adsorption_on_sponge_nickel_materials/AlNi_catalyst/matlab_optimization/bootstrap_cost_function.m
- N2_adsorption_on_sponge_nickel_materials/AlNi_catalyst/matlab_optimization/fmincon_cost_function.m
- N2_adsorption_on_sponge_nickel_materials/AlNi_catalyst/matlab_optimization/full_cost_function.m
- N2_adsorption_on_sponge_nickel_materials/AlNi_catalyst/matlab_optimization/QA_exp_values.mat
- N2_adsorption_on_sponge_nickel_materials/AlNi_catalyst/matlab_optimization/QA_MD_model.m
- N2_adsorption_on_sponge_nickel_materials/AlNi_catalyst/matlab_optimization/run_fmincon_optimization_with_SurfaceArea.m
- N2_adsorption_on_sponge_nickel_materials/AlNi_catalyst/matlab_optimization/sqrt_QA_exp_values.mat
- N2_adsorption_on_sponge_nickel_materials/AlNi_catalyst/matlab_optimization/use_initial_guess_to_optimize_solution.m
- N2_adsorption_on_sponge_nickel_materials/AlNi_catalyst/matlab_optimization/xA_onethird_values.mat
- N2_adsorption_on_sponge_nickel_materials/AlNi_catalyst/matlab_optimization/xA_values.mat
- N2_adsorption_on_sponge_nickel_materials/AlNi_catalyst/Nitrogen physisorption NiAl_catalyst_with_isotherm_fitting_02_15_2026.xls
- N2_adsorption_on_sponge_nickel_materials/MnNi_leached_14days/
- N2_adsorption_on_sponge_nickel_materials/MnNi_leached_14days/matlab_optimization/
- N2_adsorption_on_sponge_nickel_materials/MnNi_leached_14days/matlab_optimization/bootstrapped_sqrtQ_data.mat
- N2_adsorption_on_sponge_nickel_materials/MnNi_leached_14days/matlab_optimization/bootstrap_cost_function.m
- N2_adsorption_on_sponge_nickel_materials/MnNi_leached_14days/matlab_optimization/fmincon_cost_function.m
- N2_adsorption_on_sponge_nickel_materials/MnNi_leached_14days/matlab_optimization/full_cost_function.m
- N2_adsorption_on_sponge_nickel_materials/MnNi_leached_14days/matlab_optimization/MnNi_leached_14days_liquid_nitrogen_adsorption_data.m
- N2_adsorption_on_sponge_nickel_materials/MnNi_leached_14days/matlab_optimization/MnNi_leached_14days_Matlab_opt_with_confidence_intervals.txt
- N2_adsorption_on_sponge_nickel_materials/MnNi_leached_14days/matlab_optimization/QA_exp_values.mat
- N2_adsorption_on_sponge_nickel_materials/MnNi_leached_14days/matlab_optimization/QA_MD_model.m
- N2_adsorption_on_sponge_nickel_materials/MnNi_leached_14days/matlab_optimization/run_fmincon_optimization_with_SurfaceArea.m
- N2_adsorption_on_sponge_nickel_materials/MnNi_leached_14days/matlab_optimization/sqrt_QA_exp_values.mat
- N2_adsorption_on_sponge_nickel_materials/MnNi_leached_14days/matlab_optimization/use_initial_guess_to_optimize_solution.m
- N2_adsorption_on_sponge_nickel_materials/MnNi_leached_14days/matlab_optimization/xA_onethird_values.mat
- N2_adsorption_on_sponge_nickel_materials/MnNi_leached_14days/matlab_optimization/xA_values.mat
- N2_adsorption_on_sponge_nickel_materials/MnNi_leached_14days/Nitrogen physisorption MnAl_leached_14days_02_15_2026.xls
- N2_adsorption_on_sponge_nickel_materials/MnNi_leached_7days/
- N2_adsorption_on_sponge_nickel_materials/MnNi_leached_7days/matlab_optimization_for_run1/
- N2_adsorption_on_sponge_nickel_materials/MnNi_leached_7days/matlab_optimization_for_run1/bootstrapped_sqrtQ_data.mat
- N2_adsorption_on_sponge_nickel_materials/MnNi_leached_7days/matlab_optimization_for_run1/bootstrap_cost_function.m
- N2_adsorption_on_sponge_nickel_materials/MnNi_leached_7days/matlab_optimization_for_run1/fmincon_cost_function.m
- N2_adsorption_on_sponge_nickel_materials/MnNi_leached_7days/matlab_optimization_for_run1/full_cost_function.m
- N2_adsorption_on_sponge_nickel_materials/MnNi_leached_7days/matlab_optimization_for_run1/MnNi_leached_7days_liquid_nitrogen_adsorption_data.m
- N2_adsorption_on_sponge_nickel_materials/MnNi_leached_7days/matlab_optimization_for_run1/MnNi_leached_7days_Matlab_opt_note_K2_constraint_is_binding.txt
- N2_adsorption_on_sponge_nickel_materials/MnNi_leached_7days/matlab_optimization_for_run1/QA_exp_values.mat
- N2_adsorption_on_sponge_nickel_materials/MnNi_leached_7days/matlab_optimization_for_run1/QA_MD_model.m
- N2_adsorption_on_sponge_nickel_materials/MnNi_leached_7days/matlab_optimization_for_run1/run_fmincon_optimization_with_SurfaceArea.m
- N2_adsorption_on_sponge_nickel_materials/MnNi_leached_7days/matlab_optimization_for_run1/sqrt_QA_exp_values.mat
- N2_adsorption_on_sponge_nickel_materials/MnNi_leached_7days/matlab_optimization_for_run1/use_initial_guess_to_optimize_solution.m
- N2_adsorption_on_sponge_nickel_materials/MnNi_leached_7days/matlab_optimization_for_run1/xA_onethird_values.mat
- N2_adsorption_on_sponge_nickel_materials/MnNi_leached_7days/matlab_optimization_for_run1/xA_values.mat
- N2_adsorption_on_sponge_nickel_materials/MnNi_leached_7days/matlab_optimization_for_run2/
- N2_adsorption_on_sponge_nickel_materials/MnNi_leached_7days/matlab_optimization_for_run2/bootstrapped_sqrtQ_data.mat
- N2_adsorption_on_sponge_nickel_materials/MnNi_leached_7days/matlab_optimization_for_run2/bootstrap_cost_function.m
- N2_adsorption_on_sponge_nickel_materials/MnNi_leached_7days/matlab_optimization_for_run2/fmincon_cost_function.m
- N2_adsorption_on_sponge_nickel_materials/MnNi_leached_7days/matlab_optimization_for_run2/full_cost_function.m
- N2_adsorption_on_sponge_nickel_materials/MnNi_leached_7days/matlab_optimization_for_run2/MnNi_leached_7days_liquid_nitrogen_adsorption_data.m
- N2_adsorption_on_sponge_nickel_materials/MnNi_leached_7days/matlab_optimization_for_run2/MnNi_leached_7days_Matlab_opt_note_K2_constraint_is_binding.txt
- N2_adsorption_on_sponge_nickel_materials/MnNi_leached_7days/matlab_optimization_for_run2/QA_exp_values.mat
- N2_adsorption_on_sponge_nickel_materials/MnNi_leached_7days/matlab_optimization_for_run2/QA_MD_model.m
- N2_adsorption_on_sponge_nickel_materials/MnNi_leached_7days/matlab_optimization_for_run2/run_fmincon_optimization_with_SurfaceArea.m
- N2_adsorption_on_sponge_nickel_materials/MnNi_leached_7days/matlab_optimization_for_run2/sqrt_QA_exp_values.mat
- N2_adsorption_on_sponge_nickel_materials/MnNi_leached_7days/matlab_optimization_for_run2/use_initial_guess_to_optimize_solution.m
- N2_adsorption_on_sponge_nickel_materials/MnNi_leached_7days/matlab_optimization_for_run2/xA_onethird_values.mat
- N2_adsorption_on_sponge_nickel_materials/MnNi_leached_7days/matlab_optimization_for_run2/xA_values.mat
- N2_adsorption_on_sponge_nickel_materials/MnNi_leached_7days/Nitrogen Physisorption Mn-Ni alloy 3_with_isotherm_fitting_02_15_2026.xls
- O2_adsorption_on_Co_MOF/
- O2_adsorption_on_Co_MOF/matlab_optimization/
- O2_adsorption_on_Co_MOF/matlab_optimization/bootstrapped_sqrtQ_data.mat
- O2_adsorption_on_Co_MOF/matlab_optimization/bootstrap_cost_function.m
- O2_adsorption_on_Co_MOF/matlab_optimization/fmincon_cost_function.m
- O2_adsorption_on_Co_MOF/matlab_optimization/full_cost_function.m
- O2_adsorption_on_Co_MOF/matlab_optimization/O2_adsorption_on_Co_MOF.m
- O2_adsorption_on_Co_MOF/matlab_optimization/O2_adsorption_on_Co_MOF_Matlab_opt_with_confidence_intervals.txt
- O2_adsorption_on_Co_MOF/matlab_optimization/QA_exp_values.mat
- O2_adsorption_on_Co_MOF/matlab_optimization/QA_MD_model.m
- O2_adsorption_on_Co_MOF/matlab_optimization/run_fmincon_optimization.m
- O2_adsorption_on_Co_MOF/matlab_optimization/sqrt_QA_exp_values.mat
- O2_adsorption_on_Co_MOF/matlab_optimization/use_initial_guess_to_optimize_solution.m
- O2_adsorption_on_Co_MOF/matlab_optimization/xA_onethird_values.mat
- O2_adsorption_on_Co_MOF/matlab_optimization/xA_values.mat
- O2_adsorption_on_Co_MOF/O2_binding_in_Co_MOF_with_isotherm_fitting_02_16_2026.xls
- program_files/
- program_files/MD_program_without_surface_area/
- program_files/MD_program_without_surface_area/bootstrapped_sqrtQ_data.mat
- program_files/MD_program_without_surface_area/bootstrap_cost_function.m
- program_files/MD_program_without_surface_area/experimental_adsorption_data.m
- program_files/MD_program_without_surface_area/fmincon_cost_function.m
- program_files/MD_program_without_surface_area/full_cost_function.m
- program_files/MD_program_without_surface_area/output_from_Matlab_program.txt
- program_files/MD_program_without_surface_area/QA_exp_values.mat
- program_files/MD_program_without_surface_area/QA_MD_model.m
- program_files/MD_program_without_surface_area/run_fmincon_optimization.m
- program_files/MD_program_without_surface_area/sqrt_QA_exp_values.mat
[truncated: 163 more entries]
