# Supplementary material for: A General-Purpose Model Adsorption Isotherm and Whole Isotherm Surface Area Measurement Method
Source: ACS Omega. 2026 Mar 31;11(14):22171–97. doi: 10.1021/acsomega.5c13463 (PMC13084505; doi:10.1021/acsomega.5c13463)
Supplement: Supplementary file 2 [file ao5c13463_si_002.zip › aqueous_red_dye_on_beechwood/aqueous_red_dye_adsorption_on_beechwood_with_isotherm_fitting_02_16_2026.xls]

## Sheet: data_fitting
Adsorption at 303 K
						model params
						alpha	1.58753	unitless
						K1	0.0125895	L/mg
						K2	0.0100578	L/mg
aqueous						m	1.09481	unitless	FITSCORE	0.994106
concentration		digitized from Muntean 2017				N	13.4413	mg/g
of red dye				capillary					summed error term	summed normalization
C		experiment		condensation	MD model	MD model	MD isotherm		0.0016794	47.7671
mg/L	xA^(1/3)	mg/g	K2*xA	term	numerator	denominator	model predict	(sqrt(Qpred)-sqrt(Qexp))^2	error quadrature term	normalization term
0	0	0	0	1	0	1	0	0	0	0
15.514	2.49407	1.26582	0.156036	1.2896	0.102211	1.08832	1.26235	2.38483e-06	3.75447e-06	1.9928
31.215	3.14862	4.36709	0.313953	1.75178	0.431073	1.32677	4.36715	2.34957e-10	1.14935e-10	2.13626
41.8692	3.47241	7.1519	0.42111	2.22547	0.877761	1.61284	7.31521	0.000921838	0.000322683	2.50347
57.0093	3.84871	12.5316	0.573387	3.26038	2.12363	2.33221	12.2392	0.00172613	0.000638983	4.639
74.7664	4.21278	17.9747	0.751983	5.35926	5.5897	4.16147	18.0544	8.82271e-05	2.33585e-05	4.75887
83.9252	4.37822	20.1266	0.844101	7.01835	9.11001	5.94317	20.6036	0.00279294	0.000496242	3.57603
95.3271	4.56813	23.1646	0.958778	9.88014	16.6029	9.65602	23.1114	3.05138e-05	7.06229e-06	5.36133
113.458	4.84111	25.8861	1.14113	17.0521	42.0651	22.0489	25.6435	0.000571103	0.000147978	6.7073
131.589	5.08635	26.8987	1.32349	29.1034	102.142	50.9911	26.9247	6.28122e-06	1.66463e-06	7.12864
154.953	5.37115	27.6582	1.55848	56.2005	297.02	144.395	27.6488	8.06823e-07	1.88181e-07	6.45091
171.215	5.55282	27.6582	1.72204	86.6918	592.614	285.786	27.8723	0.000412686	3.7488e-05	2.51245

## Sheet: SIPS
Adsorption at 303 K
					model params
					alpha	2.15347	unitless
					K1	0.0135285	L/mg
			isotherm is single layer
aqueous								FITSCORE	0.976972
concentration		digitized from Muntean 2017			N	34.6566	mg/g
of red dye								summed error term	summed normalization
C		experiment		MD model	MD model	MD isotherm		0.0265387	47.7671
mg/L	xA^(1/3)	mg/g		numerator	denominator	model predict	(sqrt(Qpred)-sqrt(Qexp))^2	error quadrature term	normalization term
0	0	0		0	1	0	0	0	0
15.514	2.49407	1.26582		0.0346652	1.03467	1.16113	0.00225923	0.00355673	1.9928
31.215	3.14862	4.36709		0.156232	1.15623	4.68285	0.00551029	0.00269549	2.13626
41.8692	3.47241	7.1519		0.294039	1.29404	7.87486	0.0174015	0.00609128	2.50347
57.0093	3.84871	12.5316		0.571584	1.57158	12.6046	0.000105819	3.91725e-05	4.639
74.7664	4.21278	17.9747		1.02488	2.02488	17.5412	0.00264542	0.000700385	4.75887
83.9252	4.37822	20.1266		1.31446	2.31446	19.6826	0.00247533	0.00043981	3.57603
95.3271	4.56813	23.1646		1.72936	2.72936	21.9589	0.0161101	0.00372861	5.36133
113.458	4.84111	25.8861		2.5161	3.5161	24.8	0.0116364	0.0030151	6.7073
131.589	5.08635	26.8987		3.46239	4.46239	26.8902	6.74369e-07	1.7872e-07	7.12864
154.953	5.37115	27.6582		4.92304	5.92304	28.8054	0.0116555	0.00271849	6.45091
171.215	5.55282	27.6582		6.10333	7.10333	29.7777	0.0391178	0.00355343	2.51245
