# Supplementary material for: A General-Purpose Model Adsorption Isotherm and Whole Isotherm Surface Area Measurement Method
Source: ACS Omega. 2026 Mar 31;11(14):22171–97. doi: 10.1021/acsomega.5c13463 (PMC13084505; doi:10.1021/acsomega.5c13463)
Supplement: Supplementary file 2 [file ao5c13463_si_002.zip › aqueous_red_dye_on_beechwood/matlab_optimization/aqueous_red_dye_adsorbed_on_beechwood.m]

clear
clc
format long
diary on

% Experimental isotherm data
% Aqueous red dye adsorbed on beechwood
% experimental data digitized from Muntean 2017
% CA in mg/L 
xA_data=[
0.000000000000000
15.514018691588700
31.214953271028000
41.869158878504600
57.009345794392500
74.766355140186900
83.925233644859800
95.327102803738300
113.457943925233000
131.588785046728000
154.953271028037000
171.214953271028000
    ];
	
% QA in mg/g
QA_exp=[
0.000000000000000
1.265822784810120
4.367088607594930
7.151898734177210
12.531645569620200
17.974683544303700
20.126582278481000
23.164556962025300
25.886075949367000
26.898734177215100
27.658227848101200
27.658227848101200
    ];
	
run_fmincon_optimization

diary off
