# Supplementary material for: A General-Purpose Model Adsorption Isotherm and Whole Isotherm Surface Area Measurement Method
Source: ACS Omega. 2026 Mar 31;11(14):22171–97. doi: 10.1021/acsomega.5c13463 (PMC13084505; doi:10.1021/acsomega.5c13463)
Supplement: Supplementary file 2 [file ao5c13463_si_002.zip › aqueous_red_dye_on_beechwood/matlab_optimization/bootstrap_cost_function.m]

function [SSE] = bootstrap_cost_function(params)
%UNTITLED Summary of this function goes here
%   Detailed explanation goes here
load('xA_values.mat');
load('bootstrapped_sqrtQ_data.mat');
SSE= full_cost_function(params,xA_data,bootstrapped_sqrtQ);
end
