# Supplementary material for: A General-Purpose Model Adsorption Isotherm and Whole Isotherm Surface Area Measurement Method
Source: ACS Omega. 2026 Mar 31;11(14):22171–97. doi: 10.1021/acsomega.5c13463 (PMC13084505; doi:10.1021/acsomega.5c13463)
Supplement: Supplementary file 2 [file ao5c13463_si_002.zip › aqueous_red_dye_on_beechwood/matlab_optimization/fmincon_cost_function.m]

function [SSE] = fmin_cost_function(params)
    SSE = 0.0;
    load('xA_values.mat');
    load('xA_onethird_values.mat');
    load('sqrt_QA_exp_values.mat');
    Ndata = length(xA_data);
    alpha=params(1);
    K1=params(2);
    K2=params(3);
    m=params(4);
    N=params(5);
    Qpred(1) = QA_MD_model(xA_data(1),alpha,K1,K2,m,N);
    SSE = (sqrt(Qpred(1)) - sqrt_QA_exp(1))^2*(xA_onethird(2) - xA_onethird(1))/2;    
    for k=2:(Ndata-1)
        Qpred(k) = QA_MD_model(xA_data(k),alpha,K1,K2,m,N);
        SSE = SSE + (sqrt(Qpred(k)) - sqrt_QA_exp(k))^2*(xA_onethird(k+1) - xA_onethird(k-1))/2;
    end
    Qpred(Ndata) = QA_MD_model(xA_data(Ndata),alpha,K1,K2,m,N);
    SSE = SSE + (sqrt(Qpred(Ndata)) - sqrt_QA_exp(Ndata))^2*(xA_onethird(Ndata) - xA_onethird(Ndata-1))/2;    
end
