# Supplementary material for: A General-Purpose Model Adsorption Isotherm and Whole Isotherm Surface Area Measurement Method
Source: ACS Omega. 2026 Mar 31;11(14):22171–97. doi: 10.1021/acsomega.5c13463 (PMC13084505; doi:10.1021/acsomega.5c13463)
Supplement: Supplementary file 2 [file ao5c13463_si_002.zip › aqueous_red_dye_on_beechwood/matlab_optimization/QA_MD_model.m]

function [QA_MD] = QA_MD_model(xA,alpha,K1,K2,m,N)
%UNTITLED3 Summary of this function goes here
%   Detailed explanation goes here
K2xA=K2*xA;
cap_cond_term = (1 + K2xA + K2xA^2 + K2xA^3 + K2xA^4)^1.5;
if K2xA == 1
    numerator = ((K1*xA)^alpha)*((m+1)*(m+2)/2 + m*(K2xA^m)*(cap_cond_term-1));
    denominator = (1 + ((K1*xA)^alpha)*((m+1) + (m/(m+1))*(K2xA^m)*(cap_cond_term-1)));
else
    numerator =((K1*xA)^alpha)*((1 - (m+2)*(K2xA)^(m+1) + (m+1)*(K2xA)^(m+2))/((1-K2xA)^2) + m*(K2xA^m)*(cap_cond_term-1));
    denominator =(1 + ((K1*xA)^alpha)*((1 - (K2xA)^(m+1))/(1 - K2xA) + (m/(m+1))*(K2xA^m)*(cap_cond_term-1)));
end
QA_MD = N*numerator/denominator;
end
