# Supplementary material for: A General-Purpose Model Adsorption Isotherm and Whole Isotherm Surface Area Measurement Method
Source: ACS Omega. 2026 Mar 31;11(14):22171–97. doi: 10.1021/acsomega.5c13463 (PMC13084505; doi:10.1021/acsomega.5c13463)
Supplement: Supplementary file 2 [file ao5c13463_si_002.zip › aqueous_red_dye_on_beechwood/matlab_optimization/run_fmincon_optimization.m]

save('xA_values.mat','xA_data');
xA_onethird = xA_data.^(1/3);
save('xA_onethird_values.mat','xA_onethird');
save('QA_exp_values.mat','QA_exp');
sqrt_QA_exp = sqrt(QA_exp);
save('sqrt_QA_exp_values.mat','sqrt_QA_exp');
Ndata=length(xA_data);
%Use fmincon function for minimization
A = []; % no inequality constraints
b = []; % no inequality constraints
Aeq = []; % no equality constraints
beq = []; % no equality constraints
nonlcon = []; % no nonlinear constraints

% Before optimization, set these to dummy values:
exitflag = -1;
fval = 10^10; 
% Perform a first pass of the params optimization
% Starting from several initial guesses
lb = [0.25 0 0 0 0]; % set the first-pass lower bounds
ub = [inf,inf,inf,inf,inf]; % set the first-pass upper bounds
% guess #1:
alpha = 1.0;
m = 2;
N = QA_exp(Ndata)/(1+m); 
K1 = (QA_exp(4) - QA_exp(1))/(N*(xA_data(4) - xA_data(1)));
K2 = 1.0/xA_data(Ndata);
params_init = [alpha,K1,K2,m,N];
use_initial_guess_to_optimize_solution
% guess #2:
alpha = 1.0;
m = 0.5;
N = QA_exp(Ndata)/(1+m); 
K1 = (QA_exp(4) - QA_exp(1))/(N*(xA_data(4) - xA_data(1)));
K2 = 0.25/xA_data(Ndata);
params_init = [alpha,K1,K2,m,N];
use_initial_guess_to_optimize_solution
% guess #3:
alpha = 1.0;
m = 4;
N = QA_exp(Ndata)/(1+m); 
K1 = (QA_exp(4) - QA_exp(1))/(N*(xA_data(4) - xA_data(1)));
K2 = 2.0/xA_data(Ndata);
params_init = [alpha,K1,K2,m,N];
use_initial_guess_to_optimize_solution
% guess #4:
alpha = 1.0;
m = 6;
N = QA_exp(Ndata)/(1+m); 
K1 = (QA_exp(4) - QA_exp(1))/(N*(xA_data(4) - xA_data(1)));
K2 = 3.0/xA_data(Ndata);
params_init = [alpha,K1,K2,m,N];
use_initial_guess_to_optimize_solution
% Now refine the params
lb = [0 0 0 0 0] % set the lower bounds
ub = [inf,inf,inf,inf,inf] % upper bounds
params_init = params;
temp_exitflag = -1;
options = optimoptions(@fmincon,'Algorithm','sqp','FiniteDifferenceType','central','OptimalityTolerance',1.0e-12,'ConstraintTolerance',1.0e-12,'StepTolerance',1.0e-12,'MaxIterations',10000,'MaxFunctionEvaluations',10000)
[temp_params,temp_fval,temp_exitflag]=fmincon(@fmincon_cost_function,params_init,A,b,Aeq,beq,lb,ub,nonlcon,options);
if temp_exitflag > 0
    if temp_fval < fval
        params = temp_params;
        fval = temp_fval;
        exitflag = temp_exitflag;
    end
end
params_init = params;
temp_exitflag = -1;
options = optimoptions(@fmincon,'Algorithm','interior-point','FiniteDifferenceType','central','OptimalityTolerance',1.0e-12,'ConstraintTolerance',1.0e-12,'StepTolerance',1.0e-12,'MaxIterations',10000,'MaxFunctionEvaluations',10000)
[temp_params,temp_fval,temp_exitflag]=fmincon(@fmincon_cost_function,params_init,A,b,Aeq,beq,lb,ub,nonlcon,options);
if temp_exitflag > 0
    if temp_fval < fval
        params = temp_params;
        fval = temp_fval;
        exitflag = temp_exitflag;
    end
end
params_init = params;
temp_exitflag = -1;
options = optimoptions(@fmincon,'Algorithm','active-set','FiniteDifferenceType','central','OptimalityTolerance',1.0e-12,'ConstraintTolerance',1.0e-12,'StepTolerance',1.0e-12,'MaxIterations',10000,'MaxFunctionEvaluations',10000)
[temp_params,temp_fval,temp_exitflag]=fmincon(@fmincon_cost_function,params_init,A,b,Aeq,beq,lb,ub,nonlcon,options);
if temp_exitflag > 0
    if temp_fval < fval
        params = temp_params;
        fval = temp_fval;
        exitflag = temp_exitflag;
    end
end
params_init = params;
temp_exitflag = -1;
options = optimoptions(@fmincon,'Algorithm','sqp-legacy','FiniteDifferenceType','central','OptimalityTolerance',1.0e-12,'ConstraintTolerance',1.0e-12,'StepTolerance',1.0e-12,'MaxIterations',10000,'MaxFunctionEvaluations',10000)
[temp_params,temp_fval,temp_exitflag]=fmincon(@fmincon_cost_function,params_init,A,b,Aeq,beq,lb,ub,nonlcon,options);
if temp_exitflag > 0
    if temp_fval < fval
        params = temp_params;
        fval = temp_fval;
        exitflag = temp_exitflag;
    end
end
if exitflag > 0
    'Solver converged. The optimized parameter values are:'
    display(params)
    'The optimized fval is'
    display(fval)
else
    'Solver did not converge. Program will terminate.'
    return
end

options = optimoptions(@fmincon,'Algorithm','sqp','FiniteDifferenceType','central','OptimalityTolerance',1.0e-9,'ConstraintTolerance',1.0e-9,'StepTolerance',1.0e-9,'MaxIterations',10000,'MaxFunctionEvaluations',10000);

% The optimized parameter values
alpha = params(1)
K1 = params(2)
K2 = params(3)
m = params(4)
N = params(5)

% Compute the fitscore
SSE = 0.0;
temp = 0.0;
Ndata = length(xA_data);
Qpred = zeros(Ndata,1);
scaled_residuals=zeros(Ndata,1);
Qpred(1) = QA_MD_model(xA_data(1),alpha,K1,K2,m,N);
scaled_residuals(1) = sqrt_QA_exp(1) - sqrt(Qpred(1)); 
SSE = (scaled_residuals(1))^2*(xA_onethird(2) - xA_onethird(1))/2;
temp = QA_exp(1)*(xA_onethird(2) - xA_onethird(1))/2;
for k=2:(Ndata-1)
    Qpred(k) = QA_MD_model(xA_data(k),alpha,K1,K2,m,N);
    scaled_residuals(k) = sqrt_QA_exp(k) - sqrt(Qpred(k));
    SSE = SSE + (scaled_residuals(k))^2*(xA_onethird(k+1) - xA_onethird(k-1))/2;
    temp = temp + QA_exp(k)*(xA_onethird(k+1) - xA_onethird(k-1))/2;
end
Qpred(Ndata) = QA_MD_model(xA_data(Ndata),alpha,K1,K2,m,N);
scaled_residuals(Ndata) = sqrt_QA_exp(Ndata) - sqrt(Qpred(Ndata));
SSE = SSE + (scaled_residuals(Ndata))^2*(xA_onethird(Ndata) - xA_onethird(Ndata-1))/2;
temp = temp +  QA_exp(Ndata)*(xA_onethird(Ndata) - xA_onethird(Ndata-1))/2;

fitscore=sqrt(temp)/(sqrt(temp) + sqrt(SSE))

% Use bootstrapping to estimate the 95% confidence interval
Nbootstrap = 5000
params_init = params;
bootstrapped_sqrtQ = zeros(Ndata,1);
rand_num=zeros(Ndata,1);
sqrt_Qpred = sqrt(Qpred);
temp=0.0;
bootstrapped_params = zeros(5,Nbootstrap);
temp1=0.0;
temp2=0.0;
temp3=0.0;
for iter = 1:Nbootstrap
    rand_num = ceil(rand(Ndata,1)*(Ndata-1)) + 1;
    for k = 2:(Ndata-1) 
        temp1=abs(sqrt_QA_exp(k)-sqrt_QA_exp(k-1));
        temp2=abs(sqrt_QA_exp(k+1)-sqrt_QA_exp(k));
        temp3=abs(sqrt_QA_exp(k)-sqrt_Qpred(k));
        temp3=min(min(min(temp1,temp2),sqrt_QA_exp(k)),temp3);
        bootstrapped_sqrtQ(k) = sqrt_QA_exp(k) + (2*round(rand)-1)*temp3;
    end
    k=Ndata;
    temp1=min(abs(sqrt_QA_exp(k)-sqrt_QA_exp(k-1)),sqrt_QA_exp(k));
    temp3=abs(sqrt_QA_exp(k)-sqrt_Qpred(k));
    temp3=min(min(temp1,sqrt_QA_exp(k)),temp3);
    bootstrapped_sqrtQ(k) = sqrt_QA_exp(k) + (2*round(rand)-1)*temp3;
    save('bootstrapped_sqrtQ_data.mat','bootstrapped_sqrtQ');
    [temp_params,fval,exitflag]=fmincon(@bootstrap_cost_function,params_init,A,b,Aeq,beq,lb,ub,nonlcon,options);
    if exitflag <= 0
        options = optimoptions(@fmincon,'Algorithm','interior-point','FiniteDifferenceType','central','OptimalityTolerance',1.0e-9,'ConstraintTolerance',1.0e-9,'StepTolerance',1.0e-9,'MaxIterations',10000,'MaxFunctionEvaluations',10000)
        [temp_params,fval,exitflag]=fmincon(@bootstrap_cost_function,params_init,A,b,Aeq,beq,lb,ub,nonlcon,options);
        if exitflag <= 0
           options = optimoptions(@fmincon,'Algorithm','sqp','FiniteDifferenceType','central','OptimalityTolerance',1.0e-8,'ConstraintTolerance',1.0e-8,'StepTolerance',1.0e-8,'MaxIterations',10000,'MaxFunctionEvaluations',10000)
           [temp_params,fval,exitflag]=fmincon(@bootstrap_cost_function,params_init,A,b,Aeq,beq,lb,ub,nonlcon,options);
           if exitflag <= 0
              options = optimoptions(@fmincon,'Algorithm','interior-point','FiniteDifferenceType','central','OptimalityTolerance',1.0e-8,'ConstraintTolerance',1.0e-8,'StepTolerance',1.0e-8,'MaxIterations',10000,'MaxFunctionEvaluations',10000)
              [temp_params,fval,exitflag]=fmincon(@bootstrap_cost_function,params_init,A,b,Aeq,beq,lb,ub,nonlcon,options);
              if exitflag <= 0
                 options = optimoptions(@fmincon,'Algorithm','active-set','FiniteDifferenceType','central','OptimalityTolerance',1.0e-8,'ConstraintTolerance',1.0e-8,'StepTolerance',1.0e-8,'MaxIterations',10000,'MaxFunctionEvaluations',10000)
                 [temp_params,fval,exitflag]=fmincon(@bootstrap_cost_function,params_init,A,b,Aeq,beq,lb,ub,nonlcon,options); 
                 if exitflag <= 0
                    'Solver did not converge'
                    return
                 end
              end
           end
        end
        options = optimoptions(@fmincon,'Algorithm','sqp','FiniteDifferenceType','central','OptimalityTolerance',1.0e-9,'ConstraintTolerance',1.0e-9,'StepTolerance',1.0e-9,'MaxIterations',10000,'MaxFunctionEvaluations',10000)
    end    
    bootstrapped_params(:,iter) = temp_params(:);
end 
% display the 95% confidence intervals
display('The 95% confidence interval on alpha is')
interval = prctile(bootstrapped_params(1,:), [2.5 97.5])
display('The 95% confidence interval on K1 is')
interval = prctile(bootstrapped_params(2,:), [2.5 97.5])
display('The 95% confidence interval on K2 is')
interval = prctile(bootstrapped_params(3,:), [2.5 97.5])    
display('The 95% confidence interval on m is')
interval = prctile(bootstrapped_params(4,:), [2.5 97.5]) 
display('The 95% confidence interval on N is')
interval = prctile(bootstrapped_params(5,:), [2.5 97.5])
