# Supplementary material for: A General-Purpose Model Adsorption Isotherm and Whole Isotherm Surface Area Measurement Method
Source: ACS Omega. 2026 Mar 31;11(14):22171–97. doi: 10.1021/acsomega.5c13463 (PMC13084505; doi:10.1021/acsomega.5c13463)
Supplement: Supplementary file 2 [file ao5c13463_si_002.zip › aqueous_red_dye_on_beechwood/matlab_optimization/use_initial_guess_to_optimize_solution.m]

% This file optimizes the initial guess using various solvers to find the
% best solution
temp_exitflag = -1;
options = optimoptions(@fmincon,'Algorithm','sqp','FiniteDifferenceType','central','OptimalityTolerance',1.0e-9,'ConstraintTolerance',1.0e-9,'StepTolerance',1.0e-9,'MaxIterations',10000,'MaxFunctionEvaluations',10000)
[temp_params,temp_fval,temp_exitflag]=fmincon(@fmincon_cost_function,params_init,A,b,Aeq,beq,lb,ub,nonlcon,options);
if temp_exitflag > 0
    if temp_fval < fval
        params = temp_params;
        fval = temp_fval;
        exitflag = temp_exitflag;
    end
end
temp_exitflag = -1;
options = optimoptions(@fmincon,'Algorithm','interior-point','FiniteDifferenceType','central','OptimalityTolerance',1.0e-9,'ConstraintTolerance',1.0e-9,'StepTolerance',1.0e-9,'MaxIterations',10000,'MaxFunctionEvaluations',10000)
[temp_params,temp_fval,temp_exitflag]=fmincon(@fmincon_cost_function,params_init,A,b,Aeq,beq,lb,ub,nonlcon,options);
if temp_exitflag > 0
    if temp_fval < fval
        params = temp_params;
        fval = temp_fval;
        exitflag = temp_exitflag;
    end
end
temp_exitflag = -1;
options = optimoptions(@fmincon,'Algorithm','sqp','FiniteDifferenceType','central','OptimalityTolerance',1.0e-8,'ConstraintTolerance',1.0e-8,'StepTolerance',1.0e-8,'MaxIterations',10000,'MaxFunctionEvaluations',10000)
[temp_params,temp_fval,temp_exitflag]=fmincon(@fmincon_cost_function,params_init,A,b,Aeq,beq,lb,ub,nonlcon,options);
if temp_exitflag > 0
    if temp_fval < fval
        params = temp_params;
        fval = temp_fval;
        exitflag = temp_exitflag;
    end
end
temp_exitflag = -1;
options = optimoptions(@fmincon,'Algorithm','interior-point','FiniteDifferenceType','central','OptimalityTolerance',1.0e-8,'ConstraintTolerance',1.0e-8,'StepTolerance',1.0e-8,'MaxIterations',10000,'MaxFunctionEvaluations',10000)
[temp_params,temp_fval,temp_exitflag]=fmincon(@fmincon_cost_function,params_init,A,b,Aeq,beq,lb,ub,nonlcon,options);
if temp_exitflag > 0
    if temp_fval < fval
        params = temp_params;
        fval = temp_fval;
        exitflag = temp_exitflag;
    end
end
temp_exitflag = -1;
options = optimoptions(@fmincon,'Algorithm','active-set','FiniteDifferenceType','central','OptimalityTolerance',1.0e-8,'ConstraintTolerance',1.0e-8,'StepTolerance',1.0e-8,'MaxIterations',10000,'MaxFunctionEvaluations',10000)
[temp_params,temp_fval,temp_exitflag]=fmincon(@fmincon_cost_function,params_init,A,b,Aeq,beq,lb,ub,nonlcon,options);
if temp_exitflag > 0
    if temp_fval < fval
        params = temp_params;
        fval = temp_fval;
        exitflag = temp_exitflag;
    end
end
temp_exitflag = -1;
options = optimoptions(@fmincon,'Algorithm','sqp-legacy','FiniteDifferenceType','central','OptimalityTolerance',1.0e-8,'ConstraintTolerance',1.0e-8,'StepTolerance',1.0e-8,'MaxIterations',10000,'MaxFunctionEvaluations',10000)
[temp_params,temp_fval,temp_exitflag]=fmincon(@fmincon_cost_function,params_init,A,b,Aeq,beq,lb,ub,nonlcon,options);
if temp_exitflag > 0
    if temp_fval < fval
        params = temp_params;
        fval = temp_fval;
        exitflag = temp_exitflag;
    end
end
