# Supplementary material for: A General-Purpose Model Adsorption Isotherm and Whole Isotherm Surface Area Measurement Method
Source: ACS Omega. 2026 Mar 31;11(14):22171–97. doi: 10.1021/acsomega.5c13463 (PMC13084505; doi:10.1021/acsomega.5c13463)
Supplement: Supplementary file 2 [file ao5c13463_si_002.zip › argon_adsorption_on_MOF_IP/Argon Physisorption MOF-IP_with_isotherm_fitting_02_15_2026.xls]

## Sheet: data_fitting
													BET slope
22.414	cm3 STP/mmol						model params			MD isotherm			0.0061954
1	P0 (atm)						alpha	1.61541	unitless	computed surface area	597.607		BET intercept
6.02214e+23	Avogadro's number						K1	1874.56	unitless		m^2/g		6.25453e-06
1.42e-19	area per Ar molecule						K2	0.981978	unitless				c
RUN 1							m	0.83248	unitless	FITSCORE	0.974933		991.547		BET FITSCORE
Pressure							N	6.98837	mmol/g				Vm		0.616719
atm					capillary					summed error term	summed normalization		161.247	cm3 STP/g		summed error term
xA		experiment	exp uptake		condensation	MD model	MD model	MD isotherm		0.00505175	7.64144		7.19404	mmol/g	BET	2.95145
P/P0	xA^(1/3)	cm3/gm	mmol/gm	K2*xA	term	numerator	denominator	model predict	(sqrt(Qpred)-sqrt(Qexp))^2	error quadrature term	normalization term		Surface Area (m^2/g)	BET isotherm	(sqrt(Qpred)-sqrt(Qexp))^2	error quadrature term
0	0	0	0	0	1	0	1	0	0	0	0		615.194	0	0	0
0.000105473	0.0472477	12.9032	0.575676	0.000103572	1.00016	0.07293	1.07292	0.475022	0.00483227	0.000143829	0.0171345		8.17504e-06	0.681267	0.00444298	0.000132242
0.000210947	0.0595284	25.8065	1.15136	0.000207145	1.00031	0.223504	1.22346	1.27665	0.00323513	4.73695e-05	0.0168584		8.17591e-06	1.24492	0.00182736	2.67566e-05
0.000448261	0.0765321	54.8387	2.44663	0.000440182	1.00066	0.755622	1.75529	3.00837	0.029001	0.000415409	0.0350453		8.17784e-06	2.21533	0.00574148	8.22406e-05
0.000685576	0.0881763	83.871	3.7419	0.00067322	1.00101	1.50172	2.50071	4.19664	0.0130349	0.000159054	0.0456595		8.17978e-06	2.9145	0.0516236	0.000629923
0.00102836	0.100937	125.806	5.61283	0.00100983	1.00152	2.89293	3.89002	5.19711	0.00799661	0.000501027	0.351671		8.18259e-06	3.63764	0.213335	0.0133665
0.002	0.125992			0.00196396	1.00295	8.48847	9.47192	6.26279						4.79524
0.003	0.144225			0.00294593	1.00444	16.3733	17.3255	6.60428						5.40434
0.005	0.170998			0.00490989	1.00741	37.5146	38.3332	6.83914						6.02167
0.00972991	0.213486	140.323	6.26051	0.00955456	1.0145	110.98	110.947	6.99044	0.0201198	0.00164129	0.510708		7.00207e-05	6.58847	0.00418612	0.000341488
0.0184183	0.264089	153.226	6.83617	0.0180864	1.02776	316.341	311.869	7.08858	0.00228788	0.000121874	0.364161		0.000122459	6.9552	0.000513665	2.73627e-05
0.0327758	0.320025	159.677	7.12399	0.0321851	1.0503	824.616	800.906	7.19525	0.000177344	9.25138e-06	0.371633		0.000212219	7.22286	0.00034071	1.77736e-05
0.0500075	0.368422	167.742	7.4838	0.0491063	1.07845	1684.75	1610.94	7.30857	0.00103799	7.37745e-05	0.531909		0.000313815	7.43038	9.56882e-05	6.801e-06
0.098723	0.462175	177.419	7.91554	0.0969438	1.16526	5521.84	5072.22	7.60786	0.00304961	0.000248917	0.646087		0.00061739	7.90924	1.25742e-06	1.02634e-07
0.150286	0.531667	185.484	8.27536	0.147578	1.27049	11933.9	10545	7.90884	0.00415085	0.000258184	0.514729			8.41843	0.000613029	3.81305e-05
0.201823	0.586575	190.323	8.49126	0.198186	1.39216	21057.8	17946.2	8.20005	0.00254044	0.000171497	0.573216			8.97729	0.00676282	0.000456535
0.296314	0.66668	200	8.92299	0.290974	1.66973	46490.2	37258.9	8.71983	0.00116977	8.55711e-05	0.652738			10.1989	0.0426178	0.00311759
0.393639	0.73288	206.452	9.21085	0.386545	2.05437	88747.3	67076.3	9.24618	3.38126e-05	2.09222e-06	0.56994			11.8459	0.165525	0.0102422
0.493852	0.790434	216.129	9.64259	0.484952	2.59727	158134	112974	9.78189	0.000499524	2.6912e-05	0.519497			14.1986	0.43938	0.0236717
0.594039	0.84063	222.581	9.93045	0.583333	3.3478	269265	182628	10.3036	0.00344154	0.000161434	0.46581			17.7088	1.11709	0.0523996
0.69139	0.884249	232.258	10.3622	0.67893	4.35129	442099	286554	10.7818	0.00416333	0.000173439	0.431676			23.3006	2.58579	0.107721
0.788755	0.923948	243.548	10.8659	0.77454	5.72166	718522	447792	11.2134	0.00273575	0.000104349	0.414454			34.0463	6.44435	0.245805
0.886213	0.960534	266.129	11.8733	0.870241	7.58413	1.16143e+06	700628	11.5846	0.00177653	4.96302e-05	0.331701			63.2156	20.2955	0.566987
0.940676	0.979821	279.032	12.449	0.923723	8.89561	1.51552e+06	900382	11.7628	0.00972617	0.000151528	0.193949			121.259	56.0023	0.872485
0.975285	0.991693	312.903	13.9602	0.957708	9.84851	1.79306e+06	1.0561e+06	11.865	0.0851284	0.000505321	0.0828673			291.073	177.543	1.05389
				0.5	2.69689
				0.8	6.16338
