# Supplementary material for: A General-Purpose Model Adsorption Isotherm and Whole Isotherm Surface Area Measurement Method
Source: ACS Omega. 2026 Mar 31;11(14):22171–97. doi: 10.1021/acsomega.5c13463 (PMC13084505; doi:10.1021/acsomega.5c13463)
Supplement: Supplementary file 2 [file ao5c13463_si_002.zip › argon_adsorption_on_MOF_IP/matlab_optimization/argon_adsorbed_on_MOF_IP_Matlab_opt_with_confidence_intervals.txt]

adsorbate_cross_section =

   0.142000000000000


options = 

  <a href="matlab: helpPopup fmincon" style="font-weight:bold">fmincon</a> options:

   Options used by current <strong>Algorithm</strong> ('sqp'):
   (<a href = "matlab: helpview('optim','choose_algorithm');">Other available algorithms</a>: 'active-set', 'interior-point', 'sqp-legacy', 'trust-region-reflective')

   <strong>Set properties:</strong>
                    Algorithm: 'sqp'
          ConstraintTolerance: 1.000000000000000e-09
         FiniteDifferenceType: 'central'
       MaxFunctionEvaluations: 10000
                MaxIterations: 10000
          OptimalityTolerance: 1.000000000000000e-09
                StepTolerance: 1.000000000000000e-09

   <strong>Default properties:</strong>
               CheckGradients: 0
                      Display: 'final'
     FiniteDifferenceStepSize: 'eps^(1/3)'
               ObjectiveLimit: -1.000000000000000e+20
                    OutputFcn: []
                      PlotFcn: []
                 ScaleProblem: 0
    SpecifyConstraintGradient: 0
     SpecifyObjectiveGradient: 0
                     TypicalX: 'ones(numberOfVariables,1)'
                  UseParallel: 0

   <a href="matlab: fprintf('   <strong>Default properties:</strong>\n       FunctionTolerance: 1.000000000000000e-06\n    HessianApproximation: ''not applicable''\n              HessianFcn: []\n      HessianMultiplyFcn: []\n             HonorBounds: 1\n     SubproblemAlgorithm: ''factorization''\n\n')">Show options</a> not used by current <strong>Algorithm</strong> ('sqp')


<a href = "matlab: helpview('optim','local_min_found','CSHelpWindow');">Local minimum found that satisfies the constraints</a>.

Optimization completed because the objective function is non-decreasing in 
<a href = "matlab: helpview('optim','feasible_directions','CSHelpWindow');">feasible directions</a>, to within the value of the <a href = "matlab: helpview('optim','optimality_tolerance_msgcsh','CSHelpWindow');">optimality tolerance</a>,
and constraints are satisfied to within the value of the <a href = "matlab: helpview('optim','constraint_tolerance','CSHelpWindow');">constraint tolerance</a>.

<<a href = "matlab: createExitMsg({'optimlib:sqpLineSearch:Exit1basic'},{'optimlib:sqpLineSearch:Exit1detailed','3.258629e-11','1.000000e-09','0.000000e+00','1.000000e-09'},true,true);;">stopping criteria details</a>>

options = 

  <a href="matlab: helpPopup fmincon" style="font-weight:bold">fmincon</a> options:

   Options used by current <strong>Algorithm</strong> ('interior-point'):
   (<a href = "matlab: helpview('optim','choose_algorithm');">Other available algorithms</a>: 'active-set', 'sqp', 'sqp-legacy', 'trust-region-reflective')

   <strong>Set properties:</strong>
                    Algorithm: 'interior-point'
          ConstraintTolerance: 1.000000000000000e-09
         FiniteDifferenceType: 'central'
       MaxFunctionEvaluations: 10000
                MaxIterations: 10000
          OptimalityTolerance: 1.000000000000000e-09
                StepTolerance: 1.000000000000000e-09

   <strong>Default properties:</strong>
               CheckGradients: 0
                      Display: 'final'
     FiniteDifferenceStepSize: 'eps^(1/3)'
         HessianApproximation: 'bfgs'
                   HessianFcn: []
           HessianMultiplyFcn: []
                  HonorBounds: 1
               ObjectiveLimit: -1.000000000000000e+20
                    OutputFcn: []
                      PlotFcn: []
                 ScaleProblem: 0
    SpecifyConstraintGradient: 0
     SpecifyObjectiveGradient: 0
          SubproblemAlgorithm: 'factorization'
                     TypicalX: 'ones(numberOfVariables,1)'
                  UseParallel: 0

   <a href="matlab: fprintf('   <strong>Default properties:</strong>\n    FunctionTolerance: 1.000000000000000e-06\n\n')">Show options</a> not used by current <strong>Algorithm</strong> ('interior-point')


<a href = "matlab: helpview('optim','local_min_found','CSHelpWindow');">Local minimum found that satisfies the constraints</a>.

Optimization completed because the objective function is non-decreasing in 
<a href = "matlab: helpview('optim','feasible_directions','CSHelpWindow');">feasible directions</a>, to within the value of the <a href = "matlab: helpview('optim','optimality_tolerance_msgcsh','CSHelpWindow');">optimality tolerance</a>,
and constraints are satisfied to within the value of the <a href = "matlab: helpview('optim','constraint_tolerance','CSHelpWindow');">constraint tolerance</a>.

<<a href = "matlab: createExitMsg({'optimlib:sqpLineSearch:Exit1basic'},{'optimlib:sqpLineSearch:Exit1detailed','3.200321e-11','1.000000e-09','0.000000e+00','1.000000e-09'},true,true);;">stopping criteria details</a>>

options = 

  <a href="matlab: helpPopup fmincon" style="font-weight:bold">fmincon</a> options:

   Options used by current <strong>Algorithm</strong> ('sqp'):
   (<a href = "matlab: helpview('optim','choose_algorithm');">Other available algorithms</a>: 'active-set', 'interior-point', 'sqp-legacy', 'trust-region-reflective')

   <strong>Set properties:</strong>
                    Algorithm: 'sqp'
          ConstraintTolerance: 1.000000000000000e-08
         FiniteDifferenceType: 'central'
       MaxFunctionEvaluations: 10000
                MaxIterations: 10000
          OptimalityTolerance: 1.000000000000000e-08
                StepTolerance: 1.000000000000000e-08

   <strong>Default properties:</strong>
               CheckGradients: 0
                      Display: 'final'
     FiniteDifferenceStepSize: 'eps^(1/3)'
               ObjectiveLimit: -1.000000000000000e+20
                    OutputFcn: []
                      PlotFcn: []
                 ScaleProblem: 0
    SpecifyConstraintGradient: 0
     SpecifyObjectiveGradient: 0
                     TypicalX: 'ones(numberOfVariables,1)'
                  UseParallel: 0

   <a href="matlab: fprintf('   <strong>Default properties:</strong>\n       FunctionTolerance: 1.000000000000000e-06\n    HessianApproximation: ''not applicable''\n              HessianFcn: []\n      HessianMultiplyFcn: []\n             HonorBounds: 1\n     SubproblemAlgorithm: ''factorization''\n\n')">Show options</a> not used by current <strong>Algorithm</strong> ('sqp')


<a href = "matlab: helpview('optim','local_min_found','CSHelpWindow');">Local minimum found that satisfies the constraints</a>.

Optimization completed because the objective function is non-decreasing in 
<a href = "matlab: helpview('optim','feasible_directions','CSHelpWindow');">feasible directions</a>, to within the value of the <a href = "matlab: helpview('optim','optimality_tolerance_msgcsh','CSHelpWindow');">optimality tolerance</a>,
and constraints are satisfied to within the value of the <a href = "matlab: helpview('optim','constraint_tolerance','CSHelpWindow');">constraint tolerance</a>.

<<a href = "matlab: createExitMsg({'optimlib:sqpLineSearch:Exit1basic'},{'optimlib:sqpLineSearch:Exit1detailed','1.186427e-09','1.000000e-08','0.000000e+00','1.000000e-08'},true,true);;">stopping criteria details</a>>

options = 

  <a href="matlab: helpPopup fmincon" style="font-weight:bold">fmincon</a> options:

   Options used by current <strong>Algorithm</strong> ('interior-point'):
   (<a href = "matlab: helpview('optim','choose_algorithm');">Other available algorithms</a>: 'active-set', 'sqp', 'sqp-legacy', 'trust-region-reflective')

   <strong>Set properties:</strong>
                    Algorithm: 'interior-point'
          ConstraintTolerance: 1.000000000000000e-08
         FiniteDifferenceType: 'central'
       MaxFunctionEvaluations: 10000
                MaxIterations: 10000
          OptimalityTolerance: 1.000000000000000e-08
                StepTolerance: 1.000000000000000e-08

   <strong>Default properties:</strong>
               CheckGradients: 0
                      Display: 'final'
     FiniteDifferenceStepSize: 'eps^(1/3)'
         HessianApproximation: 'bfgs'
                   HessianFcn: []
           HessianMultiplyFcn: []
                  HonorBounds: 1
               ObjectiveLimit: -1.000000000000000e+20
                    OutputFcn: []
                      PlotFcn: []
                 ScaleProblem: 0
    SpecifyConstraintGradient: 0
     SpecifyObjectiveGradient: 0
          SubproblemAlgorithm: 'factorization'
                     TypicalX: 'ones(numberOfVariables,1)'
                  UseParallel: 0

   <a href="matlab: fprintf('   <strong>Default properties:</strong>\n    FunctionTolerance: 1.000000000000000e-06\n\n')">Show options</a> not used by current <strong>Algorithm</strong> ('interior-point')


<a href = "matlab: helpview('optim','local_min_found','CSHelpWindow');">Local minimum found that satisfies the constraints</a>.

Optimization completed because the objective function is non-decreasing in 
<a href = "matlab: helpview('optim','feasible_directions','CSHelpWindow');">feasible directions</a>, to within the value of the <a href = "matlab: helpview('optim','optimality_tolerance_msgcsh','CSHelpWindow');">optimality tolerance</a>,
and constraints are satisfied to within the value of the <a href = "matlab: helpview('optim','constraint_tolerance','CSHelpWindow');">constraint tolerance</a>.

<<a href = "matlab: createExitMsg({'optimlib:sqpLineSearch:Exit1basic'},{'optimlib:sqpLineSearch:Exit1detailed','3.200052e-09','1.000000e-08','0.000000e+00','1.000000e-08'},true,true);;">stopping criteria details</a>>

options = 

  <a href="matlab: helpPopup fmincon" style="font-weight:bold">fmincon</a> options:

   Options used by current <strong>Algorithm</strong> ('active-set'):
   (<a href = "matlab: helpview('optim','choose_algorithm');">Other available algorithms</a>: 'interior-point', 'sqp', 'sqp-legacy', 'trust-region-reflective')

   <strong>Set properties:</strong>
                    Algorithm: 'active-set'
          ConstraintTolerance: 1.000000000000000e-08
         FiniteDifferenceType: 'central'
       MaxFunctionEvaluations: 10000
                MaxIterations: 10000
          OptimalityTolerance: 1.000000000000000e-08
                StepTolerance: 1.000000000000000e-08

   <strong>Default properties:</strong>
               CheckGradients: 0
                      Display: 'final'
     FiniteDifferenceStepSize: 'eps^(1/3)'
            FunctionTolerance: 1.000000000000000e-06
                    OutputFcn: []
                      PlotFcn: []
    SpecifyConstraintGradient: 0
     SpecifyObjectiveGradient: 0
                     TypicalX: 'ones(numberOfVariables,1)'
                  UseParallel: 0

   <a href="matlab: fprintf('   <strong>Default properties:</strong>\n    HessianApproximation: ''not applicable''\n              HessianFcn: []\n      HessianMultiplyFcn: []\n             HonorBounds: 1\n          ObjectiveLimit: -1.000000000000000e+20\n            ScaleProblem: 0\n     SubproblemAlgorithm: ''cg''\n\n')">Show options</a> not used by current <strong>Algorithm</strong> ('active-set')

Active inequalities (to within options.ConstraintTolerance = 1e-08):
  lower      upper     ineqlin   ineqnonlin
    3                                 

<a href = "matlab: helpview('optim','local_min_poss_with_constr','CSHelpWindow');">Local minimum possible. Constraints satisfied</a>.

fmincon stopped because the <a href = "matlab: helpview('optim','pred_change','CSHelpWindow');">predicted change in the objective function</a>
is less than the value of the <a href = "matlab: helpview('optim','function_tolerance','CSHelpWindow');">function tolerance</a> and constraints 
are satisfied to within the value of the <a href = "matlab: helpview('optim','constraint_tolerance','CSHelpWindow');">constraint tolerance</a>.

<<a href = "matlab: createExitMsg({'optimlib:nlconst:Exit5basic','fmincon'},{'optimlib:nlconst:Exit5detailed','1.323946e-07','1.000000e-06','0.000000e+00','1.000000e-08'},true,true);;">stopping criteria details</a>>

options = 

  <a href="matlab: helpPopup fmincon" style="font-weight:bold">fmincon</a> options:

   Options used by current <strong>Algorithm</strong> ('sqp-legacy'):
   (<a href = "matlab: helpview('optim','choose_algorithm');">Other available algorithms</a>: 'active-set', 'interior-point', 'sqp', 'trust-region-reflective')

   <strong>Set properties:</strong>
                    Algorithm: 'sqp-legacy'
          ConstraintTolerance: 1.000000000000000e-08
         FiniteDifferenceType: 'central'
       MaxFunctionEvaluations: 10000
                MaxIterations: 10000
          OptimalityTolerance: 1.000000000000000e-08
                StepTolerance: 1.000000000000000e-08

   <strong>Default properties:</strong>
               CheckGradients: 0
                      Display: 'final'
     FiniteDifferenceStepSize: 'eps^(1/3)'
               ObjectiveLimit: -1.000000000000000e+20
                    OutputFcn: []
                      PlotFcn: []
                 ScaleProblem: 0
    SpecifyConstraintGradient: 0
     SpecifyObjectiveGradient: 0
                     TypicalX: 'ones(numberOfVariables,1)'
                  UseParallel: 0

   <a href="matlab: fprintf('   <strong>Default properties:</strong>\n       FunctionTolerance: 1.000000000000000e-06\n    HessianApproximation: ''not applicable''\n              HessianFcn: []\n      HessianMultiplyFcn: []\n             HonorBounds: 1\n     SubproblemAlgorithm: ''factorization''\n\n')">Show options</a> not used by current <strong>Algorithm</strong> ('sqp-legacy')


<a href = "matlab: helpview('optim','local_min_found','CSHelpWindow');">Local minimum found that satisfies the constraints</a>.

Optimization completed because the objective function is non-decreasing in 
<a href = "matlab: helpview('optim','feasible_directions','CSHelpWindow');">feasible directions</a>, to within the value of the <a href = "matlab: helpview('optim','optimality_tolerance_msgcsh','CSHelpWindow');">optimality tolerance</a>,
and constraints are satisfied to within the value of the <a href = "matlab: helpview('optim','constraint_tolerance','CSHelpWindow');">constraint tolerance</a>.

<<a href = "matlab: createExitMsg({'optimlib:sqpLineSearch:Exit1basic'},{'optimlib:sqpLineSearch:Exit1detailed','1.222237e-09','1.000000e-08','0.000000e+00','1.000000e-08'},true,true);;">stopping criteria details</a>>

options = 

  <a href="matlab: helpPopup fmincon" style="font-weight:bold">fmincon</a> options:

   Options used by current <strong>Algorithm</strong> ('sqp'):
   (<a href = "matlab: helpview('optim','choose_algorithm');">Other available algorithms</a>: 'active-set', 'interior-point', 'sqp-legacy', 'trust-region-reflective')

   <strong>Set properties:</strong>
                    Algorithm: 'sqp'
          ConstraintTolerance: 1.000000000000000e-09
         FiniteDifferenceType: 'central'
       MaxFunctionEvaluations: 10000
                MaxIterations: 10000
          OptimalityTolerance: 1.000000000000000e-09
                StepTolerance: 1.000000000000000e-09

   <strong>Default properties:</strong>
               CheckGradients: 0
                      Display: 'final'
     FiniteDifferenceStepSize: 'eps^(1/3)'
               ObjectiveLimit: -1.000000000000000e+20
                    OutputFcn: []
                      PlotFcn: []
                 ScaleProblem: 0
    SpecifyConstraintGradient: 0
     SpecifyObjectiveGradient: 0
                     TypicalX: 'ones(numberOfVariables,1)'
                  UseParallel: 0

   <a href="matlab: fprintf('   <strong>Default properties:</strong>\n       FunctionTolerance: 1.000000000000000e-06\n    HessianApproximation: ''not applicable''\n              HessianFcn: []\n      HessianMultiplyFcn: []\n             HonorBounds: 1\n     SubproblemAlgorithm: ''factorization''\n\n')">Show options</a> not used by current <strong>Algorithm</strong> ('sqp')


<a href = "matlab: helpview('optim','local_min_found','CSHelpWindow');">Local minimum found that satisfies the constraints</a>.

Optimization completed because the objective function is non-decreasing in 
<a href = "matlab: helpview('optim','feasible_directions','CSHelpWindow');">feasible directions</a>, to within the value of the <a href = "matlab: helpview('optim','optimality_tolerance_msgcsh','CSHelpWindow');">optimality tolerance</a>,
and constraints are satisfied to within the value of the <a href = "matlab: helpview('optim','constraint_tolerance','CSHelpWindow');">constraint tolerance</a>.

<<a href = "matlab: createExitMsg({'optimlib:sqpLineSearch:Exit1basic'},{'optimlib:sqpLineSearch:Exit1detailed','1.662975e-10','1.000000e-09','0.000000e+00','1.000000e-09'},true,true);;">stopping criteria details</a>>

options = 

  <a href="matlab: helpPopup fmincon" style="font-weight:bold">fmincon</a> options:

   Options used by current <strong>Algorithm</strong> ('interior-point'):
   (<a href = "matlab: helpview('optim','choose_algorithm');">Other available algorithms</a>: 'active-set', 'sqp', 'sqp-legacy', 'trust-region-reflective')

   <strong>Set properties:</strong>
                    Algorithm: 'interior-point'
          ConstraintTolerance: 1.000000000000000e-09
         FiniteDifferenceType: 'central'
       MaxFunctionEvaluations: 10000
                MaxIterations: 10000
          OptimalityTolerance: 1.000000000000000e-09
                StepTolerance: 1.000000000000000e-09

   <strong>Default properties:</strong>
               CheckGradients: 0
                      Display: 'final'
     FiniteDifferenceStepSize: 'eps^(1/3)'
         HessianApproximation: 'bfgs'
                   HessianFcn: []
           HessianMultiplyFcn: []
                  HonorBounds: 1
               ObjectiveLimit: -1.000000000000000e+20
                    OutputFcn: []
                      PlotFcn: []
                 ScaleProblem: 0
    SpecifyConstraintGradient: 0
     SpecifyObjectiveGradient: 0
          SubproblemAlgorithm: 'factorization'
                     TypicalX: 'ones(numberOfVariables,1)'
                  UseParallel: 0

   <a href="matlab: fprintf('   <strong>Default properties:</strong>\n    FunctionTolerance: 1.000000000000000e-06\n\n')">Show options</a> not used by current <strong>Algorithm</strong> ('interior-point')


<a href = "matlab: helpview('optim','local_min_found','CSHelpWindow');">Local minimum found that satisfies the constraints</a>.

Optimization completed because the objective function is non-decreasing in 
<a href = "matlab: helpview('optim','feasible_directions','CSHelpWindow');">feasible directions</a>, to within the value of the <a href = "matlab: helpview('optim','optimality_tolerance_msgcsh','CSHelpWindow');">optimality tolerance</a>,
and constraints are satisfied to within the value of the <a href = "matlab: helpview('optim','constraint_tolerance','CSHelpWindow');">constraint tolerance</a>.

<<a href = "matlab: createExitMsg({'optimlib:sqpLineSearch:Exit1basic'},{'optimlib:sqpLineSearch:Exit1detailed','1.230201e-10','1.000000e-09','0.000000e+00','1.000000e-09'},true,true);;">stopping criteria details</a>>

options = 

  <a href="matlab: helpPopup fmincon" style="font-weight:bold">fmincon</a> options:

   Options used by current <strong>Algorithm</strong> ('sqp'):
   (<a href = "matlab: helpview('optim','choose_algorithm');">Other available algorithms</a>: 'active-set', 'interior-point', 'sqp-legacy', 'trust-region-reflective')

   <strong>Set properties:</strong>
                    Algorithm: 'sqp'
          ConstraintTolerance: 1.000000000000000e-08
         FiniteDifferenceType: 'central'
       MaxFunctionEvaluations: 10000
                MaxIterations: 10000
          OptimalityTolerance: 1.000000000000000e-08
                StepTolerance: 1.000000000000000e-08

   <strong>Default properties:</strong>
               CheckGradients: 0
                      Display: 'final'
     FiniteDifferenceStepSize: 'eps^(1/3)'
               ObjectiveLimit: -1.000000000000000e+20
                    OutputFcn: []
                      PlotFcn: []
                 ScaleProblem: 0
    SpecifyConstraintGradient: 0
     SpecifyObjectiveGradient: 0
                     TypicalX: 'ones(numberOfVariables,1)'
                  UseParallel: 0

   <a href="matlab: fprintf('   <strong>Default properties:</strong>\n       FunctionTolerance: 1.000000000000000e-06\n    HessianApproximation: ''not applicable''\n              HessianFcn: []\n      HessianMultiplyFcn: []\n             HonorBounds: 1\n     SubproblemAlgorithm: ''factorization''\n\n')">Show options</a> not used by current <strong>Algorithm</strong> ('sqp')


<a href = "matlab: helpview('optim','local_min_found','CSHelpWindow');">Local minimum found that satisfies the constraints</a>.

Optimization completed because the objective function is non-decreasing in 
<a href = "matlab: helpview('optim','feasible_directions','CSHelpWindow');">feasible directions</a>, to within the value of the <a href = "matlab: helpview('optim','optimality_tolerance_msgcsh','CSHelpWindow');">optimality tolerance</a>,
and constraints are satisfied to within the value of the <a href = "matlab: helpview('optim','constraint_tolerance','CSHelpWindow');">constraint tolerance</a>.

<<a href = "matlab: createExitMsg({'optimlib:sqpLineSearch:Exit1basic'},{'optimlib:sqpLineSearch:Exit1detailed','1.492953e-09','1.000000e-08','0.000000e+00','1.000000e-08'},true,true);;">stopping criteria details</a>>

options = 

  <a href="matlab: helpPopup fmincon" style="font-weight:bold">fmincon</a> options:

   Options used by current <strong>Algorithm</strong> ('interior-point'):
   (<a href = "matlab: helpview('optim','choose_algorithm');">Other available algorithms</a>: 'active-set', 'sqp', 'sqp-legacy', 'trust-region-reflective')

   <strong>Set properties:</strong>
                    Algorithm: 'interior-point'
          ConstraintTolerance: 1.000000000000000e-08
         FiniteDifferenceType: 'central'
       MaxFunctionEvaluations: 10000
                MaxIterations: 10000
          OptimalityTolerance: 1.000000000000000e-08
                StepTolerance: 1.000000000000000e-08

   <strong>Default properties:</strong>
               CheckGradients: 0
                      Display: 'final'
     FiniteDifferenceStepSize: 'eps^(1/3)'
         HessianApproximation: 'bfgs'
                   HessianFcn: []
           HessianMultiplyFcn: []
                  HonorBounds: 1
               ObjectiveLimit: -1.000000000000000e+20
                    OutputFcn: []
                      PlotFcn: []
                 ScaleProblem: 0
    SpecifyConstraintGradient: 0
     SpecifyObjectiveGradient: 0
          SubproblemAlgorithm: 'factorization'
                     TypicalX: 'ones(numberOfVariables,1)'
                  UseParallel: 0

   <a href="matlab: fprintf('   <strong>Default properties:</strong>\n    FunctionTolerance: 1.000000000000000e-06\n\n')">Show options</a> not used by current <strong>Algorithm</strong> ('interior-point')


<a href = "matlab: helpview('optim','local_min_found','CSHelpWindow');">Local minimum found that satisfies the constraints</a>.

Optimization completed because the objective function is non-decreasing in 
<a href = "matlab: helpview('optim','feasible_directions','CSHelpWindow');">feasible directions</a>, to within the value of the <a href = "matlab: helpview('optim','optimality_tolerance_msgcsh','CSHelpWindow');">optimality tolerance</a>,
and constraints are satisfied to within the value of the <a href = "matlab: helpview('optim','constraint_tolerance','CSHelpWindow');">constraint tolerance</a>.

<<a href = "matlab: createExitMsg({'optimlib:sqpLineSearch:Exit1basic'},{'optimlib:sqpLineSearch:Exit1detailed','3.200050e-09','1.000000e-08','0.000000e+00','1.000000e-08'},true,true);;">stopping criteria details</a>>

options = 

  <a href="matlab: helpPopup fmincon" style="font-weight:bold">fmincon</a> options:

   Options used by current <strong>Algorithm</strong> ('active-set'):
   (<a href = "matlab: helpview('optim','choose_algorithm');">Other available algorithms</a>: 'interior-point', 'sqp', 'sqp-legacy', 'trust-region-reflective')

   <strong>Set properties:</strong>
                    Algorithm: 'active-set'
          ConstraintTolerance: 1.000000000000000e-08
         FiniteDifferenceType: 'central'
       MaxFunctionEvaluations: 10000
                MaxIterations: 10000
          OptimalityTolerance: 1.000000000000000e-08
                StepTolerance: 1.000000000000000e-08

   <strong>Default properties:</strong>
               CheckGradients: 0
                      Display: 'final'
     FiniteDifferenceStepSize: 'eps^(1/3)'
            FunctionTolerance: 1.000000000000000e-06
                    OutputFcn: []
                      PlotFcn: []
    SpecifyConstraintGradient: 0
     SpecifyObjectiveGradient: 0
                     TypicalX: 'ones(numberOfVariables,1)'
                  UseParallel: 0

   <a href="matlab: fprintf('   <strong>Default properties:</strong>\n    HessianApproximation: ''not applicable''\n              HessianFcn: []\n      HessianMultiplyFcn: []\n             HonorBounds: 1\n          ObjectiveLimit: -1.000000000000000e+20\n            ScaleProblem: 0\n     SubproblemAlgorithm: ''cg''\n\n')">Show options</a> not used by current <strong>Algorithm</strong> ('active-set')

Active inequalities (to within options.ConstraintTolerance = 1e-08):
  lower      upper     ineqlin   ineqnonlin
    3                                 

<a href = "matlab: helpview('optim','local_min_poss_with_constr','CSHelpWindow');">Local minimum possible. Constraints satisfied</a>.

fmincon stopped because the <a href = "matlab: helpview('optim','pred_change','CSHelpWindow');">predicted change in the objective function</a>
is less than the value of the <a href = "matlab: helpview('optim','function_tolerance','CSHelpWindow');">function tolerance</a> and constraints 
are satisfied to within the value of the <a href = "matlab: helpview('optim','constraint_tolerance','CSHelpWindow');">constraint tolerance</a>.

<<a href = "matlab: createExitMsg({'optimlib:nlconst:Exit5basic','fmincon'},{'optimlib:nlconst:Exit5detailed','9.141379e-07','1.000000e-06','0.000000e+00','1.000000e-08'},true,true);;">stopping criteria details</a>>

options = 

  <a href="matlab: helpPopup fmincon" style="font-weight:bold">fmincon</a> options:

   Options used by current <strong>Algorithm</strong> ('sqp-legacy'):
   (<a href = "matlab: helpview('optim','choose_algorithm');">Other available algorithms</a>: 'active-set', 'interior-point', 'sqp', 'trust-region-reflective')

   <strong>Set properties:</strong>
                    Algorithm: 'sqp-legacy'
          ConstraintTolerance: 1.000000000000000e-08
         FiniteDifferenceType: 'central'
       MaxFunctionEvaluations: 10000
                MaxIterations: 10000
          OptimalityTolerance: 1.000000000000000e-08
                StepTolerance: 1.000000000000000e-08

   <strong>Default properties:</strong>
               CheckGradients: 0
                      Display: 'final'
     FiniteDifferenceStepSize: 'eps^(1/3)'
               ObjectiveLimit: -1.000000000000000e+20
                    OutputFcn: []
                      PlotFcn: []
                 ScaleProblem: 0
    SpecifyConstraintGradient: 0
     SpecifyObjectiveGradient: 0
                     TypicalX: 'ones(numberOfVariables,1)'
                  UseParallel: 0

   <a href="matlab: fprintf('   <strong>Default properties:</strong>\n       FunctionTolerance: 1.000000000000000e-06\n    HessianApproximation: ''not applicable''\n              HessianFcn: []\n      HessianMultiplyFcn: []\n             HonorBounds: 1\n     SubproblemAlgorithm: ''factorization''\n\n')">Show options</a> not used by current <strong>Algorithm</strong> ('sqp-legacy')


<a href = "matlab: helpview('optim','local_min_found','CSHelpWindow');">Local minimum found that satisfies the constraints</a>.

Optimization completed because the objective function is non-decreasing in 
<a href = "matlab: helpview('optim','feasible_directions','CSHelpWindow');">feasible directions</a>, to within the value of the <a href = "matlab: helpview('optim','optimality_tolerance_msgcsh','CSHelpWindow');">optimality tolerance</a>,
and constraints are satisfied to within the value of the <a href = "matlab: helpview('optim','constraint_tolerance','CSHelpWindow');">constraint tolerance</a>.

<<a href = "matlab: createExitMsg({'optimlib:sqpLineSearch:Exit1basic'},{'optimlib:sqpLineSearch:Exit1detailed','1.494314e-09','1.000000e-08','0.000000e+00','1.000000e-08'},true,true);;">stopping criteria details</a>>

options = 

  <a href="matlab: helpPopup fmincon" style="font-weight:bold">fmincon</a> options:

   Options used by current <strong>Algorithm</strong> ('sqp'):
   (<a href = "matlab: helpview('optim','choose_algorithm');">Other available algorithms</a>: 'active-set', 'interior-point', 'sqp-legacy', 'trust-region-reflective')

   <strong>Set properties:</strong>
                    Algorithm: 'sqp'
          ConstraintTolerance: 1.000000000000000e-09
         FiniteDifferenceType: 'central'
       MaxFunctionEvaluations: 10000
                MaxIterations: 10000
          OptimalityTolerance: 1.000000000000000e-09
                StepTolerance: 1.000000000000000e-09

   <strong>Default properties:</strong>
               CheckGradients: 0
                      Display: 'final'
     FiniteDifferenceStepSize: 'eps^(1/3)'
               ObjectiveLimit: -1.000000000000000e+20
                    OutputFcn: []
                      PlotFcn: []
                 ScaleProblem: 0
    SpecifyConstraintGradient: 0
     SpecifyObjectiveGradient: 0
                     TypicalX: 'ones(numberOfVariables,1)'
                  UseParallel: 0

   <a href="matlab: fprintf('   <strong>Default properties:</strong>\n       FunctionTolerance: 1.000000000000000e-06\n    HessianApproximation: ''not applicable''\n              HessianFcn: []\n      HessianMultiplyFcn: []\n             HonorBounds: 1\n     SubproblemAlgorithm: ''factorization''\n\n')">Show options</a> not used by current <strong>Algorithm</strong> ('sqp')


<a href = "matlab: helpview('optim','local_min_found','CSHelpWindow');">Local minimum found that satisfies the constraints</a>.

Optimization completed because the objective function is non-decreasing in 
<a href = "matlab: helpview('optim','feasible_directions','CSHelpWindow');">feasible directions</a>, to within the value of the <a href = "matlab: helpview('optim','optimality_tolerance_msgcsh','CSHelpWindow');">optimality tolerance</a>,
and constraints are satisfied to within the value of the <a href = "matlab: helpview('optim','constraint_tolerance','CSHelpWindow');">constraint tolerance</a>.

<<a href = "matlab: createExitMsg({'optimlib:sqpLineSearch:Exit1basic'},{'optimlib:sqpLineSearch:Exit1detailed','2.033957e-11','1.000000e-09','0.000000e+00','1.000000e-09'},true,true);;">stopping criteria details</a>>

options = 

  <a href="matlab: helpPopup fmincon" style="font-weight:bold">fmincon</a> options:

   Options used by current <strong>Algorithm</strong> ('interior-point'):
   (<a href = "matlab: helpview('optim','choose_algorithm');">Other available algorithms</a>: 'active-set', 'sqp', 'sqp-legacy', 'trust-region-reflective')

   <strong>Set properties:</strong>
                    Algorithm: 'interior-point'
          ConstraintTolerance: 1.000000000000000e-09
         FiniteDifferenceType: 'central'
       MaxFunctionEvaluations: 10000
                MaxIterations: 10000
          OptimalityTolerance: 1.000000000000000e-09
                StepTolerance: 1.000000000000000e-09

   <strong>Default properties:</strong>
               CheckGradients: 0
                      Display: 'final'
     FiniteDifferenceStepSize: 'eps^(1/3)'
         HessianApproximation: 'bfgs'
                   HessianFcn: []
           HessianMultiplyFcn: []
                  HonorBounds: 1
               ObjectiveLimit: -1.000000000000000e+20
                    OutputFcn: []
                      PlotFcn: []
                 ScaleProblem: 0
    SpecifyConstraintGradient: 0
     SpecifyObjectiveGradient: 0
          SubproblemAlgorithm: 'factorization'
                     TypicalX: 'ones(numberOfVariables,1)'
                  UseParallel: 0

   <a href="matlab: fprintf('   <strong>Default properties:</strong>\n    FunctionTolerance: 1.000000000000000e-06\n\n')">Show options</a> not used by current <strong>Algorithm</strong> ('interior-point')


<a href = "matlab: helpview('optim','local_min_found','CSHelpWindow');">Local minimum found that satisfies the constraints</a>.

Optimization completed because the objective function is non-decreasing in 
<a href = "matlab: helpview('optim','feasible_directions','CSHelpWindow');">feasible directions</a>, to within the value of the <a href = "matlab: helpview('optim','optimality_tolerance_msgcsh','CSHelpWindow');">optimality tolerance</a>,
and constraints are satisfied to within the value of the <a href = "matlab: helpview('optim','constraint_tolerance','CSHelpWindow');">constraint tolerance</a>.

<<a href = "matlab: createExitMsg({'optimlib:sqpLineSearch:Exit1basic'},{'optimlib:sqpLineSearch:Exit1detailed','6.143703e-10','1.000000e-09','0.000000e+00','1.000000e-09'},true,true);;">stopping criteria details</a>>

options = 

  <a href="matlab: helpPopup fmincon" style="font-weight:bold">fmincon</a> options:

   Options used by current <strong>Algorithm</strong> ('sqp'):
   (<a href = "matlab: helpview('optim','choose_algorithm');">Other available algorithms</a>: 'active-set', 'interior-point', 'sqp-legacy', 'trust-region-reflective')

   <strong>Set properties:</strong>
                    Algorithm: 'sqp'
          ConstraintTolerance: 1.000000000000000e-08
         FiniteDifferenceType: 'central'
       MaxFunctionEvaluations: 10000
                MaxIterations: 10000
          OptimalityTolerance: 1.000000000000000e-08
                StepTolerance: 1.000000000000000e-08

   <strong>Default properties:</strong>
               CheckGradients: 0
                      Display: 'final'
     FiniteDifferenceStepSize: 'eps^(1/3)'
               ObjectiveLimit: -1.000000000000000e+20
                    OutputFcn: []
                      PlotFcn: []
                 ScaleProblem: 0
    SpecifyConstraintGradient: 0
     SpecifyObjectiveGradient: 0
                     TypicalX: 'ones(numberOfVariables,1)'
                  UseParallel: 0

   <a href="matlab: fprintf('   <strong>Default properties:</strong>\n       FunctionTolerance: 1.000000000000000e-06\n    HessianApproximation: ''not applicable''\n              HessianFcn: []\n      HessianMultiplyFcn: []\n             HonorBounds: 1\n     SubproblemAlgorithm: ''factorization''\n\n')">Show options</a> not used by current <strong>Algorithm</strong> ('sqp')


<a href = "matlab: helpview('optim','local_min_found','CSHelpWindow');">Local minimum found that satisfies the constraints</a>.

Optimization completed because the objective function is non-decreasing in 
<a href = "matlab: helpview('optim','feasible_directions','CSHelpWindow');">feasible directions</a>, to within the value of the <a href = "matlab: helpview('optim','optimality_tolerance_msgcsh','CSHelpWindow');">optimality tolerance</a>,
and constraints are satisfied to within the value of the <a href = "matlab: helpview('optim','constraint_tolerance','CSHelpWindow');">constraint tolerance</a>.

<<a href = "matlab: createExitMsg({'optimlib:sqpLineSearch:Exit1basic'},{'optimlib:sqpLineSearch:Exit1detailed','9.434268e-09','1.000000e-08','0.000000e+00','1.000000e-08'},true,true);;">stopping criteria details</a>>

options = 

  <a href="matlab: helpPopup fmincon" style="font-weight:bold">fmincon</a> options:

   Options used by current <strong>Algorithm</strong> ('interior-point'):
   (<a href = "matlab: helpview('optim','choose_algorithm');">Other available algorithms</a>: 'active-set', 'sqp', 'sqp-legacy', 'trust-region-reflective')

   <strong>Set properties:</strong>
                    Algorithm: 'interior-point'
          ConstraintTolerance: 1.000000000000000e-08
         FiniteDifferenceType: 'central'
       MaxFunctionEvaluations: 10000
                MaxIterations: 10000
          OptimalityTolerance: 1.000000000000000e-08
                StepTolerance: 1.000000000000000e-08

   <strong>Default properties:</strong>
               CheckGradients: 0
                      Display: 'final'
     FiniteDifferenceStepSize: 'eps^(1/3)'
         HessianApproximation: 'bfgs'
                   HessianFcn: []
           HessianMultiplyFcn: []
                  HonorBounds: 1
               ObjectiveLimit: -1.000000000000000e+20
                    OutputFcn: []
                      PlotFcn: []
                 ScaleProblem: 0
    SpecifyConstraintGradient: 0
     SpecifyObjectiveGradient: 0
          SubproblemAlgorithm: 'factorization'
                     TypicalX: 'ones(numberOfVariables,1)'
                  UseParallel: 0

   <a href="matlab: fprintf('   <strong>Default properties:</strong>\n    FunctionTolerance: 1.000000000000000e-06\n\n')">Show options</a> not used by current <strong>Algorithm</strong> ('interior-point')


<a href = "matlab: helpview('optim','local_min_found','CSHelpWindow');">Local minimum found that satisfies the constraints</a>.

Optimization completed because the objective function is non-decreasing in 
<a href = "matlab: helpview('optim','feasible_directions','CSHelpWindow');">feasible directions</a>, to within the value of the <a href = "matlab: helpview('optim','optimality_tolerance_msgcsh','CSHelpWindow');">optimality tolerance</a>,
and constraints are satisfied to within the value of the <a href = "matlab: helpview('optim','constraint_tolerance','CSHelpWindow');">constraint tolerance</a>.

<<a href = "matlab: createExitMsg({'optimlib:sqpLineSearch:Exit1basic'},{'optimlib:sqpLineSearch:Exit1detailed','6.143703e-10','1.000000e-08','0.000000e+00','1.000000e-08'},true,true);;">stopping criteria details</a>>

options = 

  <a href="matlab: helpPopup fmincon" style="font-weight:bold">fmincon</a> options:

   Options used by current <strong>Algorithm</strong> ('active-set'):
   (<a href = "matlab: helpview('optim','choose_algorithm');">Other available algorithms</a>: 'interior-point', 'sqp', 'sqp-legacy', 'trust-region-reflective')

   <strong>Set properties:</strong>
                    Algorithm: 'active-set'
          ConstraintTolerance: 1.000000000000000e-08
         FiniteDifferenceType: 'central'
       MaxFunctionEvaluations: 10000
                MaxIterations: 10000
          OptimalityTolerance: 1.000000000000000e-08
                StepTolerance: 1.000000000000000e-08

   <strong>Default properties:</strong>
               CheckGradients: 0
                      Display: 'final'
     FiniteDifferenceStepSize: 'eps^(1/3)'
            FunctionTolerance: 1.000000000000000e-06
                    OutputFcn: []
                      PlotFcn: []
    SpecifyConstraintGradient: 0
     SpecifyObjectiveGradient: 0
                     TypicalX: 'ones(numberOfVariables,1)'
                  UseParallel: 0

   <a href="matlab: fprintf('   <strong>Default properties:</strong>\n    HessianApproximation: ''not applicable''\n              HessianFcn: []\n      HessianMultiplyFcn: []\n             HonorBounds: 1\n          ObjectiveLimit: -1.000000000000000e+20\n            ScaleProblem: 0\n     SubproblemAlgorithm: ''cg''\n\n')">Show options</a> not used by current <strong>Algorithm</strong> ('active-set')

No active inequalities.

<a href = "matlab: helpview('optim','local_min_poss_with_constr','CSHelpWindow');">Local minimum possible. Constraints satisfied</a>.

fmincon stopped because the <a href = "matlab: helpview('optim','pred_change','CSHelpWindow');">predicted change in the objective function</a>
is less than the value of the <a href = "matlab: helpview('optim','function_tolerance','CSHelpWindow');">function tolerance</a> and constraints 
are satisfied to within the value of the <a href = "matlab: helpview('optim','constraint_tolerance','CSHelpWindow');">constraint tolerance</a>.

<<a href = "matlab: createExitMsg({'optimlib:nlconst:Exit5basic','fmincon'},{'optimlib:nlconst:Exit5detailed','1.144352e-07','1.000000e-06','-3.459966e-01','1.000000e-08'},true,true);;">stopping criteria details</a>>

options = 

  <a href="matlab: helpPopup fmincon" style="font-weight:bold">fmincon</a> options:

   Options used by current <strong>Algorithm</strong> ('sqp-legacy'):
   (<a href = "matlab: helpview('optim','choose_algorithm');">Other available algorithms</a>: 'active-set', 'interior-point', 'sqp', 'trust-region-reflective')

   <strong>Set properties:</strong>
                    Algorithm: 'sqp-legacy'
          ConstraintTolerance: 1.000000000000000e-08
         FiniteDifferenceType: 'central'
       MaxFunctionEvaluations: 10000
                MaxIterations: 10000
          OptimalityTolerance: 1.000000000000000e-08
                StepTolerance: 1.000000000000000e-08

   <strong>Default properties:</strong>
               CheckGradients: 0
                      Display: 'final'
     FiniteDifferenceStepSize: 'eps^(1/3)'
               ObjectiveLimit: -1.000000000000000e+20
                    OutputFcn: []
                      PlotFcn: []
                 ScaleProblem: 0
    SpecifyConstraintGradient: 0
     SpecifyObjectiveGradient: 0
                     TypicalX: 'ones(numberOfVariables,1)'
                  UseParallel: 0

   <a href="matlab: fprintf('   <strong>Default properties:</strong>\n       FunctionTolerance: 1.000000000000000e-06\n    HessianApproximation: ''not applicable''\n              HessianFcn: []\n      HessianMultiplyFcn: []\n             HonorBounds: 1\n     SubproblemAlgorithm: ''factorization''\n\n')">Show options</a> not used by current <strong>Algorithm</strong> ('sqp-legacy')


<a href = "matlab: helpview('optim','local_min_found','CSHelpWindow');">Local minimum found that satisfies the constraints</a>.

Optimization completed because the objective function is non-decreasing in 
<a href = "matlab: helpview('optim','feasible_directions','CSHelpWindow');">feasible directions</a>, to within the value of the <a href = "matlab: helpview('optim','optimality_tolerance_msgcsh','CSHelpWindow');">optimality tolerance</a>,
and constraints are satisfied to within the value of the <a href = "matlab: helpview('optim','constraint_tolerance','CSHelpWindow');">constraint tolerance</a>.

<<a href = "matlab: createExitMsg({'optimlib:sqpLineSearch:Exit1basic'},{'optimlib:sqpLineSearch:Exit1detailed','6.805235e-09','1.000000e-08','0.000000e+00','1.000000e-08'},true,true);;">stopping criteria details</a>>

options = 

  <a href="matlab: helpPopup fmincon" style="font-weight:bold">fmincon</a> options:

   Options used by current <strong>Algorithm</strong> ('sqp'):
   (<a href = "matlab: helpview('optim','choose_algorithm');">Other available algorithms</a>: 'active-set', 'interior-point', 'sqp-legacy', 'trust-region-reflective')

   <strong>Set properties:</strong>
                    Algorithm: 'sqp'
          ConstraintTolerance: 1.000000000000000e-09
         FiniteDifferenceType: 'central'
       MaxFunctionEvaluations: 10000
                MaxIterations: 10000
          OptimalityTolerance: 1.000000000000000e-09
                StepTolerance: 1.000000000000000e-09

   <strong>Default properties:</strong>
               CheckGradients: 0
                      Display: 'final'
     FiniteDifferenceStepSize: 'eps^(1/3)'
               ObjectiveLimit: -1.000000000000000e+20
                    OutputFcn: []
                      PlotFcn: []
                 ScaleProblem: 0
    SpecifyConstraintGradient: 0
     SpecifyObjectiveGradient: 0
                     TypicalX: 'ones(numberOfVariables,1)'
                  UseParallel: 0

   <a href="matlab: fprintf('   <strong>Default properties:</strong>\n       FunctionTolerance: 1.000000000000000e-06\n    HessianApproximation: ''not applicable''\n              HessianFcn: []\n      HessianMultiplyFcn: []\n             HonorBounds: 1\n     SubproblemAlgorithm: ''factorization''\n\n')">Show options</a> not used by current <strong>Algorithm</strong> ('sqp')


<a href = "matlab: helpview('optim','local_min_found','CSHelpWindow');">Local minimum found that satisfies the constraints</a>.

Optimization completed because the objective function is non-decreasing in 
<a href = "matlab: helpview('optim','feasible_directions','CSHelpWindow');">feasible directions</a>, to within the value of the <a href = "matlab: helpview('optim','optimality_tolerance_msgcsh','CSHelpWindow');">optimality tolerance</a>,
and constraints are satisfied to within the value of the <a href = "matlab: helpview('optim','constraint_tolerance','CSHelpWindow');">constraint tolerance</a>.

<<a href = "matlab: createExitMsg({'optimlib:sqpLineSearch:Exit1basic'},{'optimlib:sqpLineSearch:Exit1detailed','9.138485e-11','1.000000e-09','0.000000e+00','1.000000e-09'},true,true);;">stopping criteria details</a>>

options = 

  <a href="matlab: helpPopup fmincon" style="font-weight:bold">fmincon</a> options:

   Options used by current <strong>Algorithm</strong> ('interior-point'):
   (<a href = "matlab: helpview('optim','choose_algorithm');">Other available algorithms</a>: 'active-set', 'sqp', 'sqp-legacy', 'trust-region-reflective')

   <strong>Set properties:</strong>
                    Algorithm: 'interior-point'
          ConstraintTolerance: 1.000000000000000e-09
         FiniteDifferenceType: 'central'
       MaxFunctionEvaluations: 10000
                MaxIterations: 10000
          OptimalityTolerance: 1.000000000000000e-09
                StepTolerance: 1.000000000000000e-09

   <strong>Default properties:</strong>
               CheckGradients: 0
                      Display: 'final'
     FiniteDifferenceStepSize: 'eps^(1/3)'
         HessianApproximation: 'bfgs'
                   HessianFcn: []
           HessianMultiplyFcn: []
                  HonorBounds: 1
               ObjectiveLimit: -1.000000000000000e+20
                    OutputFcn: []
                      PlotFcn: []
                 ScaleProblem: 0
    SpecifyConstraintGradient: 0
     SpecifyObjectiveGradient: 0
          SubproblemAlgorithm: 'factorization'
                     TypicalX: 'ones(numberOfVariables,1)'
                  UseParallel: 0

   <a href="matlab: fprintf('   <strong>Default properties:</strong>\n    FunctionTolerance: 1.000000000000000e-06\n\n')">Show options</a> not used by current <strong>Algorithm</strong> ('interior-point')


<a href = "matlab: helpview('optim','local_min_found','CSHelpWindow');">Local minimum found that satisfies the constraints</a>.

Optimization completed because the objective function is non-decreasing in 
<a href = "matlab: helpview('optim','feasible_directions','CSHelpWindow');">feasible directions</a>, to within the value of the <a href = "matlab: helpview('optim','optimality_tolerance_msgcsh','CSHelpWindow');">optimality tolerance</a>,
and constraints are satisfied to within the value of the <a href = "matlab: helpview('optim','constraint_tolerance','CSHelpWindow');">constraint tolerance</a>.

<<a href = "matlab: createExitMsg({'optimlib:sqpLineSearch:Exit1basic'},{'optimlib:sqpLineSearch:Exit1detailed','7.278901e-10','1.000000e-09','0.000000e+00','1.000000e-09'},true,true);;">stopping criteria details</a>>

options = 

  <a href="matlab: helpPopup fmincon" style="font-weight:bold">fmincon</a> options:

   Options used by current <strong>Algorithm</strong> ('sqp'):
   (<a href = "matlab: helpview('optim','choose_algorithm');">Other available algorithms</a>: 'active-set', 'interior-point', 'sqp-legacy', 'trust-region-reflective')

   <strong>Set properties:</strong>
                    Algorithm: 'sqp'
          ConstraintTolerance: 1.000000000000000e-08
         FiniteDifferenceType: 'central'
       MaxFunctionEvaluations: 10000
                MaxIterations: 10000
          OptimalityTolerance: 1.000000000000000e-08
                StepTolerance: 1.000000000000000e-08

   <strong>Default properties:</strong>
               CheckGradients: 0
                      Display: 'final'
     FiniteDifferenceStepSize: 'eps^(1/3)'
               ObjectiveLimit: -1.000000000000000e+20
                    OutputFcn: []
                      PlotFcn: []
                 ScaleProblem: 0
    SpecifyConstraintGradient: 0
     SpecifyObjectiveGradient: 0
                     TypicalX: 'ones(numberOfVariables,1)'
                  UseParallel: 0

   <a href="matlab: fprintf('   <strong>Default properties:</strong>\n       FunctionTolerance: 1.000000000000000e-06\n    HessianApproximation: ''not applicable''\n              HessianFcn: []\n      HessianMultiplyFcn: []\n             HonorBounds: 1\n     SubproblemAlgorithm: ''factorization''\n\n')">Show options</a> not used by current <strong>Algorithm</strong> ('sqp')


<a href = "matlab: helpview('optim','local_min_found','CSHelpWindow');">Local minimum found that satisfies the constraints</a>.

Optimization completed because the objective function is non-decreasing in 
<a href = "matlab: helpview('optim','feasible_directions','CSHelpWindow');">feasible directions</a>, to within the value of the <a href = "matlab: helpview('optim','optimality_tolerance_msgcsh','CSHelpWindow');">optimality tolerance</a>,
and constraints are satisfied to within the value of the <a href = "matlab: helpview('optim','constraint_tolerance','CSHelpWindow');">constraint tolerance</a>.

<<a href = "matlab: createExitMsg({'optimlib:sqpLineSearch:Exit1basic'},{'optimlib:sqpLineSearch:Exit1detailed','1.944363e-09','1.000000e-08','0.000000e+00','1.000000e-08'},true,true);;">stopping criteria details</a>>

options = 

  <a href="matlab: helpPopup fmincon" style="font-weight:bold">fmincon</a> options:

   Options used by current <strong>Algorithm</strong> ('interior-point'):
   (<a href = "matlab: helpview('optim','choose_algorithm');">Other available algorithms</a>: 'active-set', 'sqp', 'sqp-legacy', 'trust-region-reflective')

   <strong>Set properties:</strong>
                    Algorithm: 'interior-point'
          ConstraintTolerance: 1.000000000000000e-08
         FiniteDifferenceType: 'central'
       MaxFunctionEvaluations: 10000
                MaxIterations: 10000
          OptimalityTolerance: 1.000000000000000e-08
                StepTolerance: 1.000000000000000e-08

   <strong>Default properties:</strong>
               CheckGradients: 0
                      Display: 'final'
     FiniteDifferenceStepSize: 'eps^(1/3)'
         HessianApproximation: 'bfgs'
                   HessianFcn: []
           HessianMultiplyFcn: []
                  HonorBounds: 1
               ObjectiveLimit: -1.000000000000000e+20
                    OutputFcn: []
                      PlotFcn: []
                 ScaleProblem: 0
    SpecifyConstraintGradient: 0
     SpecifyObjectiveGradient: 0
          SubproblemAlgorithm: 'factorization'
                     TypicalX: 'ones(numberOfVariables,1)'
                  UseParallel: 0

   <a href="matlab: fprintf('   <strong>Default properties:</strong>\n    FunctionTolerance: 1.000000000000000e-06\n\n')">Show options</a> not used by current <strong>Algorithm</strong> ('interior-point')


<a href = "matlab: helpview('optim','local_min_found','CSHelpWindow');">Local minimum found that satisfies the constraints</a>.

Optimization completed because the objective function is non-decreasing in 
<a href = "matlab: helpview('optim','feasible_directions','CSHelpWindow');">feasible directions</a>, to within the value of the <a href = "matlab: helpview('optim','optimality_tolerance_msgcsh','CSHelpWindow');">optimality tolerance</a>,
and constraints are satisfied to within the value of the <a href = "matlab: helpview('optim','constraint_tolerance','CSHelpWindow');">constraint tolerance</a>.

<<a href = "matlab: createExitMsg({'optimlib:sqpLineSearch:Exit1basic'},{'optimlib:sqpLineSearch:Exit1detailed','7.278901e-10','1.000000e-08','0.000000e+00','1.000000e-08'},true,true);;">stopping criteria details</a>>

options = 

  <a href="matlab: helpPopup fmincon" style="font-weight:bold">fmincon</a> options:

   Options used by current <strong>Algorithm</strong> ('active-set'):
   (<a href = "matlab: helpview('optim','choose_algorithm');">Other available algorithms</a>: 'interior-point', 'sqp', 'sqp-legacy', 'trust-region-reflective')

   <strong>Set properties:</strong>
                    Algorithm: 'active-set'
          ConstraintTolerance: 1.000000000000000e-08
         FiniteDifferenceType: 'central'
       MaxFunctionEvaluations: 10000
                MaxIterations: 10000
          OptimalityTolerance: 1.000000000000000e-08
                StepTolerance: 1.000000000000000e-08

   <strong>Default properties:</strong>
               CheckGradients: 0
                      Display: 'final'
     FiniteDifferenceStepSize: 'eps^(1/3)'
            FunctionTolerance: 1.000000000000000e-06
                    OutputFcn: []
                      PlotFcn: []
    SpecifyConstraintGradient: 0
     SpecifyObjectiveGradient: 0
                     TypicalX: 'ones(numberOfVariables,1)'
                  UseParallel: 0

   <a href="matlab: fprintf('   <strong>Default properties:</strong>\n    HessianApproximation: ''not applicable''\n              HessianFcn: []\n      HessianMultiplyFcn: []\n             HonorBounds: 1\n          ObjectiveLimit: -1.000000000000000e+20\n            ScaleProblem: 0\n     SubproblemAlgorithm: ''cg''\n\n')">Show options</a> not used by current <strong>Algorithm</strong> ('active-set')

No active inequalities.

<a href = "matlab: helpview('optim','local_min_poss_with_constr','CSHelpWindow');">Local minimum possible. Constraints satisfied</a>.

fmincon stopped because the <a href = "matlab: helpview('optim','pred_change','CSHelpWindow');">predicted change in the objective function</a>
is less than the value of the <a href = "matlab: helpview('optim','function_tolerance','CSHelpWindow');">function tolerance</a> and constraints 
are satisfied to within the value of the <a href = "matlab: helpview('optim','constraint_tolerance','CSHelpWindow');">constraint tolerance</a>.

<<a href = "matlab: createExitMsg({'optimlib:nlconst:Exit5basic','fmincon'},{'optimlib:nlconst:Exit5detailed','6.491373e-07','1.000000e-06','-1.466520e-01','1.000000e-08'},true,true);;">stopping criteria details</a>>

options = 

  <a href="matlab: helpPopup fmincon" style="font-weight:bold">fmincon</a> options:

   Options used by current <strong>Algorithm</strong> ('sqp-legacy'):
   (<a href = "matlab: helpview('optim','choose_algorithm');">Other available algorithms</a>: 'active-set', 'interior-point', 'sqp', 'trust-region-reflective')

   <strong>Set properties:</strong>
                    Algorithm: 'sqp-legacy'
          ConstraintTolerance: 1.000000000000000e-08
         FiniteDifferenceType: 'central'
       MaxFunctionEvaluations: 10000
                MaxIterations: 10000
          OptimalityTolerance: 1.000000000000000e-08
                StepTolerance: 1.000000000000000e-08

   <strong>Default properties:</strong>
               CheckGradients: 0
                      Display: 'final'
     FiniteDifferenceStepSize: 'eps^(1/3)'
               ObjectiveLimit: -1.000000000000000e+20
                    OutputFcn: []
                      PlotFcn: []
                 ScaleProblem: 0
    SpecifyConstraintGradient: 0
     SpecifyObjectiveGradient: 0
                     TypicalX: 'ones(numberOfVariables,1)'
                  UseParallel: 0

   <a href="matlab: fprintf('   <strong>Default properties:</strong>\n       FunctionTolerance: 1.000000000000000e-06\n    HessianApproximation: ''not applicable''\n              HessianFcn: []\n      HessianMultiplyFcn: []\n             HonorBounds: 1\n     SubproblemAlgorithm: ''factorization''\n\n')">Show options</a> not used by current <strong>Algorithm</strong> ('sqp-legacy')


<a href = "matlab: helpview('optim','local_min_found','CSHelpWindow');">Local minimum found that satisfies the constraints</a>.

Optimization completed because the objective function is non-decreasing in 
<a href = "matlab: helpview('optim','feasible_directions','CSHelpWindow');">feasible directions</a>, to within the value of the <a href = "matlab: helpview('optim','optimality_tolerance_msgcsh','CSHelpWindow');">optimality tolerance</a>,
and constraints are satisfied to within the value of the <a href = "matlab: helpview('optim','constraint_tolerance','CSHelpWindow');">constraint tolerance</a>.

<<a href = "matlab: createExitMsg({'optimlib:sqpLineSearch:Exit1basic'},{'optimlib:sqpLineSearch:Exit1detailed','2.068905e-10','1.000000e-08','0.000000e+00','1.000000e-08'},true,true);;">stopping criteria details</a>>

lb =

  Columns 1 through 3

                   0                   0   0.666666666666667

  Columns 4 through 5

                   0                   0


ub =

  Columns 1 through 3

                 Inf                 Inf   1.500000000000000

  Columns 4 through 5

                 Inf  27.920317658606201


options = 

  <a href="matlab: helpPopup fmincon" style="font-weight:bold">fmincon</a> options:

   Options used by current <strong>Algorithm</strong> ('sqp'):
   (<a href = "matlab: helpview('optim','choose_algorithm');">Other available algorithms</a>: 'active-set', 'interior-point', 'sqp-legacy', 'trust-region-reflective')

   <strong>Set properties:</strong>
                    Algorithm: 'sqp'
          ConstraintTolerance: 1.000000000000000e-12
         FiniteDifferenceType: 'central'
       MaxFunctionEvaluations: 10000
                MaxIterations: 10000
          OptimalityTolerance: 1.000000000000000e-12
                StepTolerance: 1.000000000000000e-12

   <strong>Default properties:</strong>
               CheckGradients: 0
                      Display: 'final'
     FiniteDifferenceStepSize: 'eps^(1/3)'
               ObjectiveLimit: -1.000000000000000e+20
                    OutputFcn: []
                      PlotFcn: []
                 ScaleProblem: 0
    SpecifyConstraintGradient: 0
     SpecifyObjectiveGradient: 0
                     TypicalX: 'ones(numberOfVariables,1)'
                  UseParallel: 0

   <a href="matlab: fprintf('   <strong>Default properties:</strong>\n       FunctionTolerance: 1.000000000000000e-06\n    HessianApproximation: ''not applicable''\n              HessianFcn: []\n      HessianMultiplyFcn: []\n             HonorBounds: 1\n     SubproblemAlgorithm: ''factorization''\n\n')">Show options</a> not used by current <strong>Algorithm</strong> ('sqp')


<a href = "matlab: helpview('optim','local_min_poss_with_constr','CSHelpWindow');">Local minimum possible. Constraints satisfied</a>.

fmincon stopped because the <a href = "matlab: helpview('optim','norm_curr_step_simple_fminconip','CSHelpWindow');">size of the current step</a> is less than
the value of the <a href = "matlab: helpview('optim','step_size_tol','CSHelpWindow');">step size tolerance</a> and constraints are 
satisfied to within the value of the <a href = "matlab: helpview('optim','constraint_tolerance','CSHelpWindow');">constraint tolerance</a>.

<<a href = "matlab: createExitMsg({'optimlib:sqpLineSearch:Exit2basic','fmincon'},{'optimlib:sqpLineSearch:Exit2detailed','1.000000e-12','0.000000e+00','1.000000e-12'},true,true);;">stopping criteria details</a>>

options = 

  <a href="matlab: helpPopup fmincon" style="font-weight:bold">fmincon</a> options:

   Options used by current <strong>Algorithm</strong> ('interior-point'):
   (<a href = "matlab: helpview('optim','choose_algorithm');">Other available algorithms</a>: 'active-set', 'sqp', 'sqp-legacy', 'trust-region-reflective')

   <strong>Set properties:</strong>
                    Algorithm: 'interior-point'
          ConstraintTolerance: 1.000000000000000e-12
         FiniteDifferenceType: 'central'
       MaxFunctionEvaluations: 10000
                MaxIterations: 10000
          OptimalityTolerance: 1.000000000000000e-12
                StepTolerance: 1.000000000000000e-12

   <strong>Default properties:</strong>
               CheckGradients: 0
                      Display: 'final'
     FiniteDifferenceStepSize: 'eps^(1/3)'
         HessianApproximation: 'bfgs'
                   HessianFcn: []
           HessianMultiplyFcn: []
                  HonorBounds: 1
               ObjectiveLimit: -1.000000000000000e+20
                    OutputFcn: []
                      PlotFcn: []
                 ScaleProblem: 0
    SpecifyConstraintGradient: 0
     SpecifyObjectiveGradient: 0
          SubproblemAlgorithm: 'factorization'
                     TypicalX: 'ones(numberOfVariables,1)'
                  UseParallel: 0

   <a href="matlab: fprintf('   <strong>Default properties:</strong>\n    FunctionTolerance: 1.000000000000000e-06\n\n')">Show options</a> not used by current <strong>Algorithm</strong> ('interior-point')


<a href = "matlab: helpview('optim','local_min_poss_with_constr','CSHelpWindow');">Local minimum possible. Constraints satisfied</a>.

fmincon stopped because the <a href = "matlab: helpview('optim','norm_curr_step_simple_fminconip','CSHelpWindow');">size of the current step</a> is less than
the value of the <a href = "matlab: helpview('optim','step_size_tol','CSHelpWindow');">step size tolerance</a> and constraints are 
satisfied to within the value of the <a href = "matlab: helpview('optim','constraint_tolerance','CSHelpWindow');">constraint tolerance</a>.

<<a href = "matlab: createExitMsg({'optimlib:sqpLineSearch:Exit2basic','fmincon'},{'optimlib:sqpLineSearch:Exit2detailed','1.000000e-12','0.000000e+00','1.000000e-12'},true,true);;">stopping criteria details</a>>

options = 

  <a href="matlab: helpPopup fmincon" style="font-weight:bold">fmincon</a> options:

   Options used by current <strong>Algorithm</strong> ('active-set'):
   (<a href = "matlab: helpview('optim','choose_algorithm');">Other available algorithms</a>: 'interior-point', 'sqp', 'sqp-legacy', 'trust-region-reflective')

   <strong>Set properties:</strong>
                    Algorithm: 'active-set'
          ConstraintTolerance: 1.000000000000000e-12
         FiniteDifferenceType: 'central'
       MaxFunctionEvaluations: 10000
                MaxIterations: 10000
          OptimalityTolerance: 1.000000000000000e-12
                StepTolerance: 1.000000000000000e-12

   <strong>Default properties:</strong>
               CheckGradients: 0
                      Display: 'final'
     FiniteDifferenceStepSize: 'eps^(1/3)'
            FunctionTolerance: 1.000000000000000e-06
                    OutputFcn: []
                      PlotFcn: []
    SpecifyConstraintGradient: 0
     SpecifyObjectiveGradient: 0
                     TypicalX: 'ones(numberOfVariables,1)'
                  UseParallel: 0

   <a href="matlab: fprintf('   <strong>Default properties:</strong>\n    HessianApproximation: ''not applicable''\n              HessianFcn: []\n      HessianMultiplyFcn: []\n             HonorBounds: 1\n          ObjectiveLimit: -1.000000000000000e+20\n            ScaleProblem: 0\n     SubproblemAlgorithm: ''cg''\n\n')">Show options</a> not used by current <strong>Algorithm</strong> ('active-set')

No active inequalities.

<a href = "matlab: helpview('optim','local_min_poss_with_constr','CSHelpWindow');">Local minimum possible. Constraints satisfied</a>.

fmincon stopped because the <a href = "matlab: helpview('optim','pred_change','CSHelpWindow');">predicted change in the objective function</a>
is less than the value of the <a href = "matlab: helpview('optim','function_tolerance','CSHelpWindow');">function tolerance</a> and constraints 
are satisfied to within the value of the <a href = "matlab: helpview('optim','constraint_tolerance','CSHelpWindow');">constraint tolerance</a>.

<<a href = "matlab: createExitMsg({'optimlib:nlconst:Exit5basic','fmincon'},{'optimlib:nlconst:Exit5detailed','7.071384e-22','1.000000e-06','-3.153111e-01','1.000000e-12'},true,true);;">stopping criteria details</a>>

options = 

  <a href="matlab: helpPopup fmincon" style="font-weight:bold">fmincon</a> options:

   Options used by current <strong>Algorithm</strong> ('sqp-legacy'):
   (<a href = "matlab: helpview('optim','choose_algorithm');">Other available algorithms</a>: 'active-set', 'interior-point', 'sqp', 'trust-region-reflective')

   <strong>Set properties:</strong>
                    Algorithm: 'sqp-legacy'
          ConstraintTolerance: 1.000000000000000e-12
         FiniteDifferenceType: 'central'
       MaxFunctionEvaluations: 10000
                MaxIterations: 10000
          OptimalityTolerance: 1.000000000000000e-12
                StepTolerance: 1.000000000000000e-12

   <strong>Default properties:</strong>
               CheckGradients: 0
                      Display: 'final'
     FiniteDifferenceStepSize: 'eps^(1/3)'
               ObjectiveLimit: -1.000000000000000e+20
                    OutputFcn: []
                      PlotFcn: []
                 ScaleProblem: 0
    SpecifyConstraintGradient: 0
     SpecifyObjectiveGradient: 0
                     TypicalX: 'ones(numberOfVariables,1)'
                  UseParallel: 0

   <a href="matlab: fprintf('   <strong>Default properties:</strong>\n       FunctionTolerance: 1.000000000000000e-06\n    HessianApproximation: ''not applicable''\n              HessianFcn: []\n      HessianMultiplyFcn: []\n             HonorBounds: 1\n     SubproblemAlgorithm: ''factorization''\n\n')">Show options</a> not used by current <strong>Algorithm</strong> ('sqp-legacy')


<a href = "matlab: helpview('optim','local_min_poss_with_constr','CSHelpWindow');">Local minimum possible. Constraints satisfied</a>.

fmincon stopped because the <a href = "matlab: helpview('optim','norm_curr_step_simple_fminconip','CSHelpWindow');">size of the current step</a> is less than
the value of the <a href = "matlab: helpview('optim','step_size_tol','CSHelpWindow');">step size tolerance</a> and constraints are 
satisfied to within the value of the <a href = "matlab: helpview('optim','constraint_tolerance','CSHelpWindow');">constraint tolerance</a>.

<<a href = "matlab: createExitMsg({'optimlib:sqpLineSearch:Exit2basic','fmincon'},{'optimlib:sqpLineSearch:Exit2detailed','1.000000e-12','0.000000e+00','1.000000e-12'},true,true);;">stopping criteria details</a>>

ans =

    'Solver converged. The optimized parameter values are:'


params =

   1.0e+03 *

  Columns 1 through 3

   0.001615409420845   1.874556457386717   0.000981977757014

  Columns 4 through 5

   0.000832480086405   0.006988374823738


ans =

    'The optimized fval is'


fval =

   0.005051753544167


alpha =

   1.615409420845310


K1 =

     1.874556457386717e+03


K2 =

   0.981977757013882


m =

   0.832480086404624


N =

   6.988374823737714


fitscore =

   0.974932672891974


Avogadro =

     6.022140800000000e+23

The surface area in m^2/g is

surface_area =

     5.976066755544764e+02


Nbootstrap =

        5000


<a href = "matlab: helpview('optim','local_min_poss_with_constr','CSHelpWindow');">Local minimum possible. Constraints satisfied</a>.

fmincon stopped because the <a href = "matlab: helpview('optim','norm_curr_step_simple_fminconip','CSHelpWindow');">size of the current step</a> is less than
the value of the <a href = "matlab: helpview('optim','step_size_tol','CSHelpWindow');">step size tolerance</a> and constraints are 
satisfied to within the value of the <a href = "matlab: helpview('optim','constraint_tolerance','CSHelpWindow');">constraint tolerance</a>.

<<a href = "matlab: createExitMsg({'optimlib:sqpLineSearch:Exit2basic','fmincon'},{'optimlib:sqpLineSearch:Exit2detailed','1.000000e-09','0.000000e+00','1.000000e-09'},true,true);;">stopping criteria details</a>>

<a href = "matlab: helpview('optim','local_min_poss_with_constr','CSHelpWindow');">Local minimum possible. Constraints satisfied</a>.

fmincon stopped because the <a href = "matlab: helpview('optim','norm_curr_step_simple_fminconip','CSHelpWindow');">size of the current step</a> is less than
the value of the <a href = "matlab: helpview('optim','step_size_tol','CSHelpWindow');">step size tolerance</a> and constraints are 
satisfied to within the value of the <a href = "matlab: helpview('optim','constraint_tolerance','CSHelpWindow');">constraint tolerance</a>.

<<a href = "matlab: createExitMsg({'optimlib:sqpLineSearch:Exit2basic','fmincon'},{'optimlib:sqpLineSearch:Exit2detailed','1.000000e-09','0.000000e+00','1.000000e-09'},true,true);;">stopping criteria details</a>>

<a href = "matlab: helpview('optim','local_min_found','CSHelpWindow');">Local minimum found that satisfies the constraints</a>.

Optimization completed because the objective function is non-decreasing in 
<a href = "matlab: helpview('optim','feasible_directions','CSHelpWindow');">feasible directions</a>, to within the value of the <a href = "matlab: helpview('optim','optimality_tolerance_msgcsh','CSHelpWindow');">optimality tolerance</a>,
and constraints are satisfied to within the value of the <a href = "matlab: helpview('optim','constraint_tolerance','CSHelpWindow');">constraint tolerance</a>.

<<a href = "matlab: createExitMsg({'optimlib:sqpLineSearch:Exit1basic'},{'optimlib:sqpLineSearch:Exit1detailed','8.107183e-11','1.000000e-09','0.000000e+00','1.000000e-09'},true,true);;">stopping criteria details</a>>

<a href = "matlab: helpview('optim','local_min_found','CSHelpWindow');">Local minimum found that satisfies the constraints</a>.

Optimization completed because the objective function is non-decreasing in 
<a href = "matlab: helpview('optim','feasible_directions','CSHelpWindow');">feasible directions</a>, to within the value of the <a href = "matlab: helpview('optim','optimality_tolerance_msgcsh','CSHelpWindow');">optimality tolerance</a>,
and constraints are satisfied to within the value of the <a href = "matlab: helpview('optim','constraint_tolerance','CSHelpWindow');">constraint tolerance</a>.

<<a href = "matlab: createExitMsg({'optimlib:sqpLineSearch:Exit1basic'},{'optimlib:sqpLineSearch:Exit1detailed','7.338003e-10','1.000000e-09','0.000000e+00','1.000000e-09'},true,true);;">stopping criteria details</a>>

<a href = "matlab: helpview('optim','local_min_found','CSHelpWindow');">Local minimum found that satisfies the constraints</a>.

Optimization completed because the objective function is non-decreasing in 
<a href = "matlab: helpview('optim','feasible_directions','CSHelpWindow');">feasible directions</a>, to within the value of the <a href = "matlab: helpview('optim','optimality_tolerance_msgcsh','CSHelpWindow');">optimality tolerance</a>,
and constraints are satisfied to within the value of the <a href = "matlab: helpview('optim','constraint_tolerance','CSHelpWindow');">constraint tolerance</a>.

<<a href = "matlab: createExitMsg({'optimlib:sqpLineSearch:Exit1basic'},{'optimlib:sqpLineSearch:Exit1detailed','3.231125e-10','1.000000e-09','0.000000e+00','1.000000e-09'},true,true);;">stopping criteria details</a>>

<a href = "matlab: helpview('optim','local_min_found','CSHelpWindow');">Local minimum found that satisfies the constraints</a>.

Optimization completed because the objective function is non-decreasing in 
<a href = "matlab: helpview('optim','feasible_directions','CSHelpWindow');">feasible directions</a>, to within the value of the <a href = "matlab: helpview('optim','optimality_tolerance_msgcsh','CSHelpWindow');">optimality tolerance</a>,
and constraints are satisfied to within the value of the <a href = "matlab: helpview('optim','constraint_tolerance','CSHelpWindow');">constraint tolerance</a>.

<<a href = "matlab: createExitMsg({'optimlib:sqpLineSearch:Exit1basic'},{'optimlib:sqpLineSearch:Exit1detailed','6.063199e-10','1.000000e-09','0.000000e+00','1.000000e-09'},true,true);;">stopping criteria details</a>>

<a href = "matlab: helpview('optim','local_min_found','CSHelpWindow');">Local minimum found that satisfies the constraints</a>.

Optimization completed because the objective function is non-decreasing in 
<a href = "matlab: helpview('optim','feasible_directions','CSHelpWindow');">feasible directions</a>, to within the value of the <a href = "matlab: helpview('optim','optimality_tolerance_msgcsh','CSHelpWindow');">optimality tolerance</a>,
and constraints are satisfied to within the value of the <a href = "matlab: helpview('optim','constraint_tolerance','CSHelpWindow');">constraint tolerance</a>.

<<a href = "matlab: createExitMsg({'optimlib:sqpLineSearch:Exit1basic'},{'optimlib:sqpLineSearch:Exit1detailed','3.463367e-10','1.000000e-09','0.000000e+00','1.000000e-09'},true,true);;">stopping criteria details</a>>

<a href = "matlab: helpview('optim','local_min_found','CSHelpWindow');">Local minimum found that satisfies the constraints</a>.

Optimization completed because the objective function is non-decreasing in 
<a href = "matlab: helpview('optim','feasible_directions','CSHelpWindow');">feasible directions</a>, to within the value of the <a href = "matlab: helpview('optim','optimality_tolerance_msgcsh','CSHelpWindow');">optimality tolerance</a>,
and constraints are satisfied to within the value of the <a href = "matlab: helpview('optim','constraint_tolerance','CSHelpWindow');">constraint tolerance</a>.

<<a href = "matlab: createExitMsg({'optimlib:sqpLineSearch:Exit1basic'},{'optimlib:sqpLineSearch:Exit1detailed','1.330800e-10','1.000000e-09','0.000000e+00','1.000000e-09'},true,true);;">stopping criteria details</a>>

<a href = "matlab: helpview('optim','local_min_found','CSHelpWindow');">Local minimum found that satisfies the constraints</a>.

Optimization completed because the objective function is non-decreasing in 
<a href = "matlab: helpview('optim','feasible_directions','CSHelpWindow');">feasible directions</a>, to within the value of the <a href = "matlab: helpview('optim','optimality_tolerance_msgcsh','CSHelpWindow');">optimality tolerance</a>,
and constraints are satisfied to within the value of the <a href = "matlab: helpview('optim','constraint_tolerance','CSHelpWindow');">constraint tolerance</a>.

<<a href = "matlab: createExitMsg({'optimlib:sqpLineSearch:Exit1basic'},{'optimlib:sqpLineSearch:Exit1detailed','6.323390e-10','1.000000e-09','0.000000e+00','1.000000e-09'},true,true);;">stopping criteria details</a>>

<a href = "matlab: helpview('optim','local_min_found','CSHelpWindow');">Local minimum found that satisfies the constraints</a>.

Optimization completed because the objective function is non-decreasing in 
<a href = "matlab: helpview('optim','feasible_directions','CSHelpWindow');">feasible directions</a>, to within the value of the <a href = "matlab: helpview('optim','optimality_tolerance_msgcsh','CSHelpWindow');">optimality tolerance</a>,
and constraints are satisfied to within the value of the <a href = "matlab: helpview('optim','constraint_tolerance','CSHelpWindow');">constraint tolerance</a>.

<<a href = "matlab: createExitMsg({'optimlib:sqpLineSearch:Exit1basic'},{'optimlib:sqpLineSearch:Exit1detailed','6.692723e-10','1.000000e-09','0.000000e+00','1.000000e-09'},true,true);;">stopping criteria details</a>>

<a href = "matlab: helpview('optim','local_min_found','CSHelpWindow');">Local minimum found that satisfies the constraints</a>.

Optimization completed because the objective function is non-decreasing in 
<a href = "matlab: helpview('optim','feasible_directions','CSHelpWindow');">feasible directions</a>, to within the value of the <a href = "matlab: helpview('optim','optimality_tolerance_msgcsh','CSHelpWindow');">optimality tolerance</a>,
and constraints are satisfied to within the value of the <a href = "matlab: helpview('optim','constraint_tolerance','CSHelpWindow');">constraint tolerance</a>.

<<a href = "matlab: createExitMsg({'optimlib:sqpLineSearch:Exit1basic'},{'optimlib:sqpLineSearch:Exit1detailed','4.841392e-11','1.000000e-09','0.000000e+00','1.000000e-09'},true,true);;">stopping criteria details</a>>

<a href = "matlab: helpview('optim','local_min_found','CSHelpWindow');">Local minimum found that satisfies the constraints</a>.

Optimization completed because the objective function is non-decreasing in 
<a href = "matlab: helpview('optim','feasible_directions','CSHelpWindow');">feasible directions</a>, to within the value of the <a href = "matlab: helpview('optim','optimality_tolerance_msgcsh','CSHelpWindow');">optimality tolerance</a>,
and constraints are satisfied to within the value of the <a href = "matlab: helpview('optim','constraint_tolerance','CSHelpWindow');">constraint tolerance</a>.

<<a href = "matlab: createExitMsg({'optimlib:sqpLineSearch:Exit1basic'},{'optimlib:sqpLineSearch:Exit1detailed','6.878214e-10','1.000000e-09','0.000000e+00','1.000000e-09'},true,true);;">stopping criteria details</a>>

<a href = "matlab: helpview('optim','local_min_found','CSHelpWindow');">Local minimum found that satisfies the constraints</a>.

Optimization completed because the objective function is non-decreasing in 
<a href = "matlab: helpview('optim','feasible_directions','CSHelpWindow');">feasible directions</a>, to within the value of the <a href = "matlab: helpview('optim','optimality_tolerance_msgcsh','CSHelpWindow');">optimality tolerance</a>,
and constraints are satisfied to within the value of the <a href = "matlab: helpview('optim','constraint_tolerance','CSHelpWindow');">constraint tolerance</a>.

<<a href = "matlab: createExitMsg({'optimlib:sqpLineSearch:Exit1basic'},{'optimlib:sqpLineSearch:Exit1detailed','4.588579e-10','1.000000e-09','0.000000e+00','1.000000e-09'},true,true);;">stopping criteria details</a>>

<a href = "matlab: helpview('optim','local_min_found','CSHelpWindow');">Local minimum found that satisfies the constraints</a>.

Optimization completed because the objective function is non-decreasing in 
<a href = "matlab: helpview('optim','feasible_directions','CSHelpWindow');">feasible directions</a>, to within the value of the <a href = "matlab: helpview('optim','optimality_tolerance_msgcsh','CSHelpWindow');">optimality tolerance</a>,
and constraints are satisfied to within the value of the <a href = "matlab: helpview('optim','constraint_tolerance','CSHelpWindow');">constraint tolerance</a>.

<<a href = "matlab: createExitMsg({'optimlib:sqpLineSearch:Exit1basic'},{'optimlib:sqpLineSearch:Exit1detailed','7.474077e-10','1.000000e-09','0.000000e+00','1.000000e-09'},true,true);;">stopping criteria details</a>>

<a href = "matlab: helpview('optim','local_min_found','CSHelpWindow');">Local minimum found that satisfies the constraints</a>.

Optimization completed because the objective function is non-decreasing in 
<a href = "matlab: helpview('optim','feasible_directions','CSHelpWindow');">feasible directions</a>, to within the value of the <a href = "matlab: helpview('optim','optimality_tolerance_msgcsh','CSHelpWindow');">optimality tolerance</a>,
and constraints are satisfied to within the value of the <a href = "matlab: helpview('optim','constraint_tolerance','CSHelpWindow');">constraint tolerance</a>.

<<a href = "matlab: createExitMsg({'optimlib:sqpLineSearch:Exit1basic'},{'optimlib:sqpLineSearch:Exit1detailed','6.508987e-10','1.000000e-09','0.000000e+00','1.000000e-09'},true,true);;">stopping criteria details</a>>

<a href = "matlab: helpview('optim','local_min_poss_with_constr','CSHelpWindow');">Local minimum possible. Constraints satisfied</a>.

fmincon stopped because the <a href = "matlab: helpview('optim','norm_curr_step_simple_fminconip','CSHelpWindow');">size of the current step</a> is less than
the value of the <a href = "matlab: helpview('optim','step_size_tol','CSHelpWindow');">step size tolerance</a> and constraints are 
satisfied to within the value of the <a href = "matlab: helpview('optim','constraint_tolerance','CSHelpWindow');">constraint tolerance</a>.

<<a href = "matlab: createExitMsg({'optimlib:sqpLineSearch:Exit2basic','fmincon'},{'optimlib:sqpLineSearch:Exit2detailed','1.000000e-09','0.000000e+00','1.000000e-09'},true,true);;">stopping criteria details</a>>

<a href = "matlab: helpview('optim','local_min_found','CSHelpWindow');">Local minimum found that satisfies the constraints</a>.

Optimization completed because the objective function is non-decreasing in 
<a href = "matlab: helpview('optim','feasible_directions','CSHelpWindow');">feasible directions</a>, to within the value of the <a href = "matlab: helpview('optim','optimality_tolerance_msgcsh','CSHelpWindow');">optimality tolerance</a>,
and constraints are satisfied to within the value of the <a href = "matlab: helpview('optim','constraint_tolerance','CSHelpWindow');">constraint tolerance</a>.

<<a href = "matlab: createExitMsg({'optimlib:sqpLineSearch:Exit1basic'},{'optimlib:sqpLineSearch:Exit1detailed','5.605558e-10','1.000000e-09','0.000000e+00','1.000000e-09'},true,true);;">stopping criteria details</a>>

<a href = "matlab: helpview('optim','local_min_found','CSHelpWindow');">Local minimum found that satisfies the constraints</a>.

Optimization completed because the objective function is non-decreasing in 
<a href = "matlab: helpview('optim','feasible_directions','CSHelpWindow');">feasible directions</a>, to within the value of the <a href = "matlab: helpview('optim','optimality_tolerance_msgcsh','CSHelpWindow');">optimality tolerance</a>,
and constraints are satisfied to within the value of the <a href = "matlab: helpview('optim','constraint_tolerance','CSHelpWindow');">constraint tolerance</a>.

<<a href = "matlab: createExitMsg({'optimlib:sqpLineSearch:Exit1basic'},{'optimlib:sqpLineSearch:Exit1detailed','1.298410e-11','1.000000e-09','0.000000e+00','1.000000e-09'},true,true);;">stopping criteria details</a>>

<a href = "matlab: helpview('optim','local_min_found','CSHelpWindow');">Local minimum found that satisfies the constraints</a>.

Optimization completed because the objective function is non-decreasing in 
<a href = "matlab: helpview('optim','feasible_directions','CSHelpWindow');">feasible directions</a>, to within the value of the <a href = "matlab: helpview('optim','optimality_tolerance_msgcsh','CSHelpWindow');">optimality tolerance</a>,
and constraints are satisfied to within the value of the <a href = "matlab: helpview('optim','constraint_tolerance','CSHelpWindow');">constraint tolerance</a>.

<<a href = "matlab: createExitMsg({'optimlib:sqpLineSearch:Exit1basic'},{'optimlib:sqpLineSearch:Exit1detailed','6.500070e-10','1.000000e-09','0.000000e+00','1.000000e-09'},true,true);;">stopping criteria details</a>>

<a href = "matlab: helpview('optim','local_min_found','CSHelpWindow');">Local minimum found that satisfies the constraints</a>.

Optimization completed because the objective function is non-decreasing in 
<a href = "matlab: helpview('optim','feasible_directions','CSHelpWindow');">feasible directions</a>, to within the value of the <a href = "matlab: helpview('optim','optimality_tolerance_msgcsh','CSHelpWindow');">optimality tolerance</a>,
and constraints are satisfied to within the value of the <a href = "matlab: helpview('optim','constraint_tolerance','CSHelpWindow');">constraint tolerance</a>.

<<a href = "matlab: createExitMsg({'optimlib:sqpLineSearch:Exit1basic'},{'optimlib:sqpLineSearch:Exit1detailed','1.095359e-10','1.000000e-09','0.000000e+00','1.000000e-09'},true,true);;">stopping criteria details</a>>

<a href = "matlab: helpview('optim','local_min_found','CSHelpWindow');">Local minimum found that satisfies the constraints</a>.

Optimization completed because the objective function is non-decreasing in 
<a href = "matlab: helpview('optim','feasible_directions','CSHelpWindow');">feasible directions</a>, to within the value of the <a href = "matlab: helpview('optim','optimality_tolerance_msgcsh','CSHelpWindow');">optimality tolerance</a>,
and constraints are satisfied to within the value of the <a href = "matlab: helpview('optim','constraint_tolerance','CSHelpWindow');">constraint tolerance</a>.

<<a href = "matlab: createExitMsg({'optimlib:sqpLineSearch:Exit1basic'},{'optimlib:sqpLineSearch:Exit1detailed','3.542237e-10','1.000000e-09','0.000000e+00','1.000000e-09'},true,true);;">stopping criteria details</a>>

<a href = "matlab: helpview('optim','local_min_found','CSHelpWindow');">Local minimum found that satisfies the constraints</a>.

Optimization completed because the objective function is non-decreasing in 
<a href = "matlab: helpview('optim','feasible_directions','CSHelpWindow');">feasible directions</a>, to within the value of the <a href = "matlab: helpview('optim','optimality_tolerance_msgcsh','CSHelpWindow');">optimality tolerance</a>,
and constraints are satisfied to within the value of the <a href = "matlab: helpview('optim','constraint_tolerance','CSHelpWindow');">constraint tolerance</a>.

<<a href = "matlab: createExitMsg({'optimlib:sqpLineSearch:Exit1basic'},{'optimlib:sqpLineSearch:Exit1detailed','2.847540e-10','1.000000e-09','0.000000e+00','1.000000e-09'},true,true);;">stopping criteria details</a>>

<a href = "matlab: helpview('optim','local_min_poss_with_constr','CSHelpWindow');">Local minimum possible. Constraints satisfied</a>.

fmincon stopped because the <a href = "matlab: helpview('optim','norm_curr_step_simple_fminconip','CSHelpWindow');">size of the current step</a> is less than
the value of the <a href = "matlab: helpview('optim','step_size_tol','CSHelpWindow');">step size tolerance</a> and constraints are 
satisfied to within the value of the <a href = "matlab: helpview('optim','constraint_tolerance','CSHelpWindow');">constraint tolerance</a>.

<<a href = "matlab: createExitMsg({'optimlib:sqpLineSearch:Exit2basic','fmincon'},{'optimlib:sqpLineSearch:Exit2detailed','1.000000e-09','0.000000e+00','1.000000e-09'},true,true);;">stopping criteria details</a>>

<a href = "matlab: helpview('optim','local_min_poss_with_constr','CSHelpWindow');">Local minimum possible. Constraints satisfied</a>.

fmincon stopped because the <a href = "matlab: helpview('optim','norm_curr_step_simple_fminconip','CSHelpWindow');">size of the current step</a> is less than
the value of the <a href = "matlab: helpview('optim','step_size_tol','CSHelpWindow');">step size tolerance</a> and constraints are 
satisfied to within the value of the <a href = "matlab: helpview('optim','constraint_tolerance','CSHelpWindow');">constraint tolerance</a>.

<<a href = "matlab: createExitMsg({'optimlib:sqpLineSearch:Exit2basic','fmincon'},{'optimlib:sqpLineSearch:Exit2detailed','1.000000e-09','0.000000e+00','1.000000e-09'},true,true);;">stopping criteria details</a>>

<a href = "matlab: helpview('optim','local_min_found','CSHelpWindow');">Local minimum found that satisfies the constraints</a>.

Optimization completed because the objective function is non-decreasing in 
<a href = "matlab: helpview('optim','feasible_directions','CSHelpWindow');">feasible directions</a>, to within the value of the <a href = "matlab: helpview('optim','optimality_tolerance_msgcsh','CSHelpWindow');">optimality tolerance</a>,
and constraints are satisfied to within the value of the <a href = "matlab: helpview('optim','constraint_tolerance','CSHelpWindow');">constraint tolerance</a>.

<<a href = "matlab: createExitMsg({'optimlib:sqpLineSearch:Exit1basic'},{'optimlib:sqpLineSearch:Exit1detailed','7.413918e-10','1.000000e-09','0.000000e+00','1.000000e-09'},true,true);;">stopping criteria details</a>>

<a href = "matlab: helpview('optim','local_min_found','CSHelpWindow');">Local minimum found that satisfies the constraints</a>.

Optimization completed because the objective function is non-decreasing in 
<a href = "matlab: helpview('optim','feasible_directions','CSHelpWindow');">feasible directions</a>, to within the value of the <a href = "matlab: helpview('optim','optimality_tolerance_msgcsh','CSHelpWindow');">optimality tolerance</a>,
and constraints are satisfied to within the value of the <a href = "matlab: helpview('optim','constraint_tolerance','CSHelpWindow');">constraint tolerance</a>.

<<a href = "matlab: createExitMsg({'optimlib:sqpLineSearch:Exit1basic'},{'optimlib:sqpLineSearch:Exit1detailed','1.771119e-10','1.000000e-09','0.000000e+00','1.000000e-09'},true,true);;">stopping criteria details</a>>

<a href = "matlab: helpview('optim','local_min_found','CSHelpWindow');">Local minimum found that satisfies the constraints</a>.

Optimization completed because the objective function is non-decreasing in 
<a href = "matlab: helpview('optim','feasible_directions','CSHelpWindow');">feasible directions</a>, to within the value of the <a href = "matlab: helpview('optim','optimality_tolerance_msgcsh','CSHelpWindow');">optimality tolerance</a>,
and constraints are satisfied to within the value of the <a href = "matlab: helpview('optim','constraint_tolerance','CSHelpWindow');">constraint tolerance</a>.

<<a href = "matlab: createExitMsg({'optimlib:sqpLineSearch:Exit1basic'},{'optimlib:sqpLineSearch:Exit1detailed','9.927001e-10','1.000000e-09','0.000000e+00','1.000000e-09'},true,true);;">stopping criteria details</a>>

<a href = "matlab: helpview('optim','local_min_found','CSHelpWindow');">Local minimum found that satisfies the constraints</a>.

Optimization completed because the objective function is non-decreasing in 
<a href = "matlab: helpview('optim','feasible_directions','CSHelpWindow');">feasible directions</a>, to within the value of the <a href = "matlab: helpview('optim','optimality_tolerance_msgcsh','CSHelpWindow');">optimality tolerance</a>,
and constraints are satisfied to within the value of the <a href = "matlab: helpview('optim','constraint_tolerance','CSHelpWindow');">constraint tolerance</a>.

<<a href = "matlab: createExitMsg({'optimlib:sqpLineSearch:Exit1basic'},{'optimlib:sqpLineSearch:Exit1detailed','1.480361e-10','1.000000e-09','0.000000e+00','1.000000e-09'},true,true);;">stopping criteria details</a>>

<a href = "matlab: helpview('optim','local_min_found','CSHelpWindow');">Local minimum found that satisfies the constraints</a>.

Optimization completed because the objective function is non-decreasing in 
<a href = "matlab: helpview('optim','feasible_directions','CSHelpWindow');">feasible directions</a>, to within the value of the <a href = "matlab: helpview('optim','optimality_tolerance_msgcsh','CSHelpWindow');">optimality tolerance</a>,
and constraints are satisfied to within the value of the <a href = "matlab: helpview('optim','constraint_tolerance','CSHelpWindow');">constraint tolerance</a>.

<<a href = "matlab: createExitMsg({'optimlib:sqpLineSearch:Exit1basic'},{'optimlib:sqpLineSearch:Exit1detailed','1.106501e-10','1.000000e-09','0.000000e+00','1.000000e-09'},true,true);;">stopping criteria details</a>>

<a href = "matlab: helpview('optim','local_min_found','CSHelpWindow');">Local minimum found that satisfies the constraints</a>.

Optimization completed because the objective function is non-decreasing in 
<a href = "matlab: helpview('optim','feasible_directions','CSHelpWindow');">feasible directions</a>, to within the value of the <a href = "matlab: helpview('optim','optimality_tolerance_msgcsh','CSHelpWindow');">optimality tolerance</a>,
and constraints are satisfied to within the value of the <a href = "matlab: helpview('optim','constraint_tolerance','CSHelpWindow');">constraint tolerance</a>.

<<a href = "matlab: createExitMsg({'optimlib:sqpLineSearch:Exit1basic'},{'optimlib:sqpLineSearch:Exit1detailed','4.207570e-10','1.000000e-09','0.000000e+00','1.000000e-09'},true,true);;">stopping criteria details</a>>

<a href = "matlab: helpview('optim','local_min_found','CSHelpWindow');">Local minimum found that satisfies the constraints</a>.

Optimization completed because the objective function is non-decreasing in 
<a href = "matlab: helpview('optim','feasible_directions','CSHelpWindow');">feasible directions</a>, to within the value of the <a href = "matlab: helpview('optim','optimality_tolerance_msgcsh','CSHelpWindow');">optimality tolerance</a>,
and constraints are satisfied to within the value of the <a href = "matlab: helpview('optim','constraint_tolerance','CSHelpWindow');">constraint tolerance</a>.

<<a href = "matlab: createExitMsg({'optimlib:sqpLineSearch:Exit1basic'},{'optimlib:sqpLineSearch:Exit1detailed','1.897167e-10','1.000000e-09','0.000000e+00','1.000000e-09'},true,true);;">stopping criteria details</a>>

<a href = "matlab: helpview('optim','local_min_found','CSHelpWindow');">Local minimum found that satisfies the constraints</a>.

Optimization completed because the objective function is non-decreasing in 
<a href = "matlab: helpview('optim','feasible_directions','CSHelpWindow');">feasible directions</a>, to within the value of the <a href = "matlab: helpview('optim','optimality_tolerance_msgcsh','CSHelpWindow');">optimality tolerance</a>,
and constraints are satisfied to within the value of the <a href = "matlab: helpview('optim','constraint_tolerance','CSHelpWindow');">constraint tolerance</a>.

<<a href = "matlab: createExitMsg({'optimlib:sqpLineSearch:Exit1basic'},{'optimlib:sqpLineSearch:Exit1detailed','7.919925e-10','1.000000e-09','0.000000e+00','1.000000e-09'},true,true);;">stopping criteria details</a>>

<a href = "matlab: helpview('optim','local_min_found','CSHelpWindow');">Local minimum found that satisfies the constraints</a>.

Optimization completed because the objective function is non-decreasing in 
<a href = "matlab: helpview('optim','feasible_directions','CSHelpWindow');">feasible directions</a>, to within the value of the <a href = "matlab: helpview('optim','optimality_tolerance_msgcsh','CSHelpWindow');">optimality tolerance</a>,
and constraints are satisfied to within the value of the <a href = "matlab: helpview('optim','constraint_tolerance','CSHelpWindow');">constraint tolerance</a>.

<<a href = "matlab: createExitMsg({'optimlib:sqpLineSearch:Exit1basic'},{'optimlib:sqpLineSearch:Exit1detailed','1.260830e-10','1.000000e-09','0.000000e+00','1.000000e-09'},true,true);;">stopping criteria details</a>>

<a href = "matlab: helpview('optim','local_min_found','CSHelpWindow');">Local minimum found that satisfies the constraints</a>.

Optimization completed because the objective function is non-decreasing in 
<a href = "matlab: helpview('optim','feasible_directions','CSHelpWindow');">feasible directions</a>, to within the value of the <a href = "matlab: helpview('optim','optimality_tolerance_msgcsh','CSHelpWindow');">optimality tolerance</a>,
and constraints are satisfied to within the value of the <a href = "matlab: helpview('optim','constraint_tolerance','CSHelpWindow');">constraint tolerance</a>.

<<a href = "matlab: createExitMsg({'optimlib:sqpLineSearch:Exit1basic'},{'optimlib:sqpLineSearch:Exit1detailed','1.476768e-10','1.000000e-09','0.000000e+00','1.000000e-09'},true,true);;">stopping criteria details</a>>

<a href = "matlab: helpview('optim','local_min_poss_with_constr','CSHelpWindow');">Local minimum possible. Constraints satisfied</a>.

fmincon stopped because the <a href = "matlab: helpview('optim','norm_curr_step_simple_fminconip','CSHelpWindow');">size of the current step</a> is less than
the value of the <a href = "matlab: helpview('optim','step_size_tol','CSHelpWindow');">step size tolerance</a> and constraints are 
satisfied to within the value of the <a href = "matlab: helpview('optim','constraint_tolerance','CSHelpWindow');">constraint tolerance</a>.

<<a href = "matlab: createExitMsg({'optimlib:sqpLineSearch:Exit2basic','fmincon'},{'optimlib:sqpLineSearch:Exit2detailed','1.000000e-09','0.000000e+00','1.000000e-09'},true,true);;">stopping criteria details</a>>

<a href = "matlab: helpview('optim','local_min_found','CSHelpWindow');">Local minimum found that satisfies the constraints</a>.

Optimization completed because the objective function is non-decreasing in 
<a href = "matlab: helpview('optim','feasible_directions','CSHelpWindow');">feasible directions</a>, to within the value of the <a href = "matlab: helpview('optim','optimality_tolerance_msgcsh','CSHelpWindow');">optimality tolerance</a>,
and constraints are satisfied to within the value of the <a href = "matlab: helpview('optim','constraint_tolerance','CSHelpWindow');">constraint tolerance</a>.

<<a href = "matlab: createExitMsg({'optimlib:sqpLineSearch:Exit1basic'},{'optimlib:sqpLineSearch:Exit1detailed','4.453937e-10','1.000000e-09','0.000000e+00','1.000000e-09'},true,true);;">stopping criteria details</a>>

<a href = "matlab: helpview('optim','local_min_found','CSHelpWindow');">Local minimum found that satisfies the constraints</a>.

Optimization completed because the objective function is non-decreasing in 
<a href = "matlab: helpview('optim','feasible_directions','CSHelpWindow');">feasible directions</a>, to within the value of the <a href = "matlab: helpview('optim','optimality_tolerance_msgcsh','CSHelpWindow');">optimality tolerance</a>,
and constraints are satisfied to within the value of the <a href = "matlab: helpview('optim','constraint_tolerance','CSHelpWindow');">constraint tolerance</a>.

<<a href = "matlab: createExitMsg({'optimlib:sqpLineSearch:Exit1basic'},{'optimlib:sqpLineSearch:Exit1detailed','7.477888e-10','1.000000e-09','0.000000e+00','1.000000e-09'},true,true);;">stopping criteria details</a>>

<a href = "matlab: helpview('optim','local_min_poss_with_constr','CSHelpWindow');">Local minimum possible. Constraints satisfied</a>.

fmincon stopped because the <a href = "matlab: helpview('optim','norm_curr_step_simple_fminconip','CSHelpWindow');">size of the current step</a> is less than
the value of the <a href = "matlab: helpview('optim','step_size_tol','CSHelpWindow');">step size tolerance</a> and constraints are 
satisfied to within the value of the <a href = "matlab: helpview('optim','constraint_tolerance','CSHelpWindow');">constraint tolerance</a>.

<<a href = "matlab: createExitMsg({'optimlib:sqpLineSearch:Exit2basic','fmincon'},{'optimlib:sqpLineSearch:Exit2detailed','1.000000e-09','0.000000e+00','1.000000e-09'},true,true);;">stopping criteria details</a>>

<a href = "matlab: helpview('optim','local_min_found','CSHelpWindow');">Local minimum found that satisfies the constraints</a>.

Optimization completed because the objective function is non-decreasing in 
<a href = "matlab: helpview('optim','feasible_directions','CSHelpWindow');">feasible directions</a>, to within the value of the <a href = "matlab: helpview('optim','optimality_tolerance_msgcsh','CSHelpWindow');">optimality tolerance</a>,
and constraints are satisfied to within the value of the <a href = "matlab: helpview('optim','constraint_tolerance','CSHelpWindow');">constraint tolerance</a>.

<<a href = "matlab: createExitMsg({'optimlib:sqpLineSearch:Exit1basic'},{'optimlib:sqpLineSearch:Exit1detailed','1.578285e-10','1.000000e-09','0.000000e+00','1.000000e-09'},true,true);;">stopping criteria details</a>>

<a href = "matlab: helpview('optim','local_min_found','CSHelpWindow');">Local minimum found that satisfies the constraints</a>.

Optimization completed because the objective function is non-decreasing in 
<a href = "matlab: helpview('optim','feasible_directions','CSHelpWindow');">feasible directions</a>, to within the value of the <a href = "matlab: helpview('optim','optimality_tolerance_msgcsh','CSHelpWindow');">optimality tolerance</a>,
and constraints are satisfied to within the value of the <a href = "matlab: helpview('optim','constraint_tolerance','CSHelpWindow');">constraint tolerance</a>.

<<a href = "matlab: createExitMsg({'optimlib:sqpLineSearch:Exit1basic'},{'optimlib:sqpLineSearch:Exit1detailed','6.647603e-10','1.000000e-09','0.000000e+00','1.000000e-09'},true,true);;">stopping criteria details</a>>

<a href = "matlab: helpview('optim','local_min_found','CSHelpWindow');">Local minimum found that satisfies the constraints</a>.

Optimization completed because the objective function is non-decreasing in 
<a href = "matlab: helpview('optim','feasible_directions','CSHelpWindow');">feasible directions</a>, to within the value of the <a href = "matlab: helpview('optim','optimality_tolerance_msgcsh','CSHelpWindow');">optimality tolerance</a>,
and constraints are satisfied to within the value of the <a href = "matlab: helpview('optim','constraint_tolerance','CSHelpWindow');">constraint tolerance</a>.

<<a href = "matlab: createExitMsg({'optimlib:sqpLineSearch:Exit1basic'},{'optimlib:sqpLineSearch:Exit1detailed','2.788321e-10','1.000000e-09','0.000000e+00','1.000000e-09'},true,true);;">stopping criteria details</a>>

<a href = "matlab: helpview('optim','local_min_found','CSHelpWindow');">Local minimum found that satisfies the constraints</a>.

Optimization completed because the objective function is non-decreasing in 
<a href = "matlab: helpview('optim','feasible_directions','CSHelpWindow');">feasible directions</a>, to within the value of the <a href = "matlab: helpview('optim','optimality_tolerance_msgcsh','CSHelpWindow');">optimality tolerance</a>,
and constraints are satisfied to within the value of the <a href = "matlab: helpview('optim','constraint_tolerance','CSHelpWindow');">constraint tolerance</a>.

<<a href = "matlab: createExitMsg({'optimlib:sqpLineSearch:Exit1basic'},{'optimlib:sqpLineSearch:Exit1detailed','6.956506e-10','1.000000e-09','0.000000e+00','1.000000e-09'},true,true);;">stopping criteria details</a>>

<a href = "matlab: helpview('optim','local_min_found','CSHelpWindow');">Local minimum found that satisfies the constraints</a>.

Optimization completed because the objective function is non-decreasing in 
<a href = "matlab: helpview('optim','feasible_directions','CSHelpWindow');">feasible directions</a>, to within the value of the <a href = "matlab: helpview('optim','optimality_tolerance_msgcsh','CSHelpWindow');">optimality tolerance</a>,
and constraints are satisfied to within the value of the <a href = "matlab: helpview('optim','constraint_tolerance','CSHelpWindow');">constraint tolerance</a>.

<<a href = "matlab: createExitMsg({'optimlib:sqpLineSearch:Exit1basic'},{'optimlib:sqpLineSearch:Exit1detailed','5.299748e-12','1.000000e-09','0.000000e+00','1.000000e-09'},true,true);;">stopping criteria details</a>>

<a href = "matlab: helpview('optim','local_min_found','CSHelpWindow');">Local minimum found that satisfies the constraints</a>.

Optimization completed because the objective function is non-decreasing in 
<a href = "matlab: helpview('optim','feasible_directions','CSHelpWindow');">feasible directions</a>, to within the value of the <a href = "matlab: helpview('optim','optimality_tolerance_msgcsh','CSHelpWindow');">optimality tolerance</a>,
and constraints are satisfied to within the value of the <a href = "matlab: helpview('optim','constraint_tolerance','CSHelpWindow');">constraint tolerance</a>.

<<a href = "matlab: createExitMsg({'optimlib:sqpLineSearch:Exit1basic'},{'optimlib:sqpLineSearch:Exit1detailed','4.262716e-10','1.000000e-09','0.000000e+00','1.000000e-09'},true,true);;">stopping criteria details</a>>

<a href = "matlab: helpview('optim','local_min_found','CSHelpWindow');">Local minimum found that satisfies the constraints</a>.

Optimization completed because the objective function is non-decreasing in 
<a href = "matlab: helpview('optim','feasible_directions','CSHelpWindow');">feasible directions</a>, to within the value of the <a href = "matlab: helpview('optim','optimality_tolerance_msgcsh','CSHelpWindow');">optimality tolerance</a>,
and constraints are satisfied to within the value of the <a href = "matlab: helpview('optim','constraint_tolerance','CSHelpWindow');">constraint tolerance</a>.

<<a href = "matlab: createExitMsg({'optimlib:sqpLineSearch:Exit1basic'},{'optimlib:sqpLineSearch:Exit1detailed','4.499671e-10','1.000000e-09','0.000000e+00','1.000000e-09'},true,true);;">stopping criteria details</a>>

<a href = "matlab: helpview('optim','local_min_found','CSHelpWindow');">Local minimum found that satisfies the constraints</a>.

Optimization completed because the objective function is non-decreasing in 
<a href = "matlab: helpview('optim','feasible_directions','CSHelpWindow');">feasible directions</a>, to within the value of the <a href = "matlab: helpview('optim','optimality_tolerance_msgcsh','CSHelpWindow');">optimality tolerance</a>,
and constraints are satisfied to within the value of the <a href = "matlab: helpview('optim','constraint_tolerance','CSHelpWindow');">constraint tolerance</a>.

<<a href = "matlab: createExitMsg({'optimlib:sqpLineSearch:Exit1basic'},{'optimlib:sqpLineSearch:Exit1detailed','3.815945e-10','1.000000e-09','0.000000e+00','1.000000e-09'},true,true);;">stopping criteria details</a>>

<a href = "matlab: helpview('optim','local_min_found','CSHelpWindow');">Local minimum found that satisfies the constraints</a>.

Optimization completed because the objective function is non-decreasing in 
<a href = "matlab: helpview('optim','feasible_directions','CSHelpWindow');">feasible directions</a>, to within the value of the <a href = "matlab: helpview('optim','optimality_tolerance_msgcsh','CSHelpWindow');">optimality tolerance</a>,
and constraints are satisfied to within the value of the <a href = "matlab: helpview('optim','constraint_tolerance','CSHelpWindow');">constraint tolerance</a>.

<<a href = "matlab: createExitMsg({'optimlib:sqpLineSearch:Exit1basic'},{'optimlib:sqpLineSearch:Exit1detailed','3.348868e-10','1.000000e-09','0.000000e+00','1.000000e-09'},true,true);;">stopping criteria details</a>>

<a href = "matlab: helpview('optim','local_min_found','CSHelpWindow');">Local minimum found that satisfies the constraints</a>.

Optimization completed because the objective function is non-decreasing in 
<a href = "matlab: helpview('optim','feasible_directions','CSHelpWindow');">feasible directions</a>, to within the value of the <a href = "matlab: helpview('optim','optimality_tolerance_msgcsh','CSHelpWindow');">optimality tolerance</a>,
and constraints are satisfied to within the value of the <a href = "matlab: helpview('optim','constraint_tolerance','CSHelpWindow');">constraint tolerance</a>.

<<a href = "matlab: createExitMsg({'optimlib:sqpLineSearch:Exit1basic'},{'optimlib:sqpLineSearch:Exit1detailed','1.320527e-10','1.000000e-09','0.000000e+00','1.000000e-09'},true,true);;">stopping criteria details</a>>

<a href = "matlab: helpview('optim','local_min_found','CSHelpWindow');">Local minimum found that satisfies the constraints</a>.

Optimization completed because the objective function is non-decreasing in 
<a href = "matlab: helpview('optim','feasible_directions','CSHelpWindow');">feasible directions</a>, to within the value of the <a href = "matlab: helpview('optim','optimality_tolerance_msgcsh','CSHelpWindow');">optimality tolerance</a>,
and constraints are satisfied to within the value of the <a href = "matlab: helpview('optim','constraint_tolerance','CSHelpWindow');">constraint tolerance</a>.

<<a href = "matlab: createExitMsg({'optimlib:sqpLineSearch:Exit1basic'},{'optimlib:sqpLineSearch:Exit1detailed','8.280387e-10','1.000000e-09','0.000000e+00','1.000000e-09'},true,true);;">stopping criteria details</a>>

<a href = "matlab: helpview('optim','local_min_found','CSHelpWindow');">Local minimum found that satisfies the constraints</a>.

Optimization completed because the objective function is non-decreasing in 
<a href = "matlab: helpview('optim','feasible_directions','CSHelpWindow');">feasible directions</a>, to within the value of the <a href = "matlab: helpview('optim','optimality_tolerance_msgcsh','CSHelpWindow');">optimality tolerance</a>,
and constraints are satisfied to within the value of the <a href = "matlab: helpview('optim','constraint_tolerance','CSHelpWindow');">constraint tolerance</a>.

<<a href = "matlab: createExitMsg({'optimlib:sqpLineSearch:Exit1basic'},{'optimlib:sqpLineSearch:Exit1detailed','3.793676e-11','1.000000e-09','0.000000e+00','1.000000e-09'},true,true);;">stopping criteria details</a>>

<a href = "matlab: helpview('optim','local_min_found','CSHelpWindow');">Local minimum found that satisfies the constraints</a>.

Optimization completed because the objective function is non-decreasing in 
<a href = "matlab: helpview('optim','feasible_directions','CSHelpWindow');">feasible directions</a>, to within the value of the <a href = "matlab: helpview('optim','optimality_tolerance_msgcsh','CSHelpWindow');">optimality tolerance</a>,
and constraints are satisfied to within the value of the <a href = "matlab: helpview('optim','constraint_tolerance','CSHelpWindow');">constraint tolerance</a>.

<<a href = "matlab: createExitMsg({'optimlib:sqpLineSearch:Exit1basic'},{'optimlib:sqpLineSearch:Exit1detailed','7.187605e-10','1.000000e-09','0.000000e+00','1.000000e-09'},true,true);;">stopping criteria details</a>>

<a href = "matlab: helpview('optim','local_min_found','CSHelpWindow');">Local minimum found that satisfies the constraints</a>.

Optimization completed because the objective function is non-decreasing in 
<a href = "matlab: helpview('optim','feasible_directions','CSHelpWindow');">feasible directions</a>, to within the value of the <a href = "matlab: helpview('optim','optimality_tolerance_msgcsh','CSHelpWindow');">optimality tolerance</a>,
and constraints are satisfied to within the value of the <a href = "matlab: helpview('optim','constraint_tolerance','CSHelpWindow');">constraint tolerance</a>.

<<a href = "matlab: createExitMsg({'optimlib:sqpLineSearch:Exit1basic'},{'optimlib:sqpLineSearch:Exit1detailed','1.188862e-11','1.000000e-09','0.000000e+00','1.000000e-09'},true,true);;">stopping criteria details</a>>

<a href = "matlab: helpview('optim','local_min_found','CSHelpWindow');">Local minimum found that satisfies the constraints</a>.

Optimization completed because the objective function is non-decreasing in 
<a href = "matlab: helpview('optim','feasible_directions','CSHelpWindow');">feasible directions</a>, to within the value of the <a href = "matlab: helpview('optim','optimality_tolerance_msgcsh','CSHelpWindow');">optimality tolerance</a>,
and constraints are satisfied to within the value of the <a href = "matlab: helpview('optim','constraint_tolerance','CSHelpWindow');">constraint tolerance</a>.

<<a href = "matlab: createExitMsg({'optimlib:sqpLineSearch:Exit1basic'},{'optimlib:sqpLineSearch:Exit1detailed','5.415692e-11','1.000000e-09','0.000000e+00','1.000000e-09'},true,true);;">stopping criteria details</a>>

<a href = "matlab: helpview('optim','local_min_found','CSHelpWindow');">Local minimum found that satisfies the constraints</a>.

Optimization completed because the objective function is non-decreasing in 
<a href = "matlab: helpview('optim','feasible_directions','CSHelpWindow');">feasible directions</a>, to within the value of the <a href = "matlab: helpview('optim','optimality_tolerance_msgcsh','CSHelpWindow');">optimality tolerance</a>,
and constraints are satisfied to within the value of the <a href = "matlab: helpview('optim','constraint_tolerance','CSHelpWindow');">constraint tolerance</a>.

<<a href = "matlab: createExitMsg({'optimlib:sqpLineSearch:Exit1basic'},{'optimlib:sqpLineSearch:Exit1detailed','2.118109e-10','1.000000e-09','0.000000e+00','1.000000e-09'},true,true);;">stopping criteria details</a>>

<a href = "matlab: helpview('optim','local_min_found','CSHelpWindow');">Local minimum found that satisfies the constraints</a>.

Optimization completed because the objective function is non-decreasing in 
<a href = "matlab: helpview('optim','feasible_directions','CSHelpWindow');">feasible directions</a>, to within the value of the <a href = "matlab: helpview('optim','optimality_tolerance_msgcsh','CSHelpWindow');">optimality tolerance</a>,
and constraints are satisfied to within the value of the <a href = "matlab: helpview('optim','constraint_tolerance','CSHelpWindow');">constraint tolerance</a>.

<<a href = "matlab: createExitMsg({'optimlib:sqpLineSearch:Exit1basic'},{'optimlib:sqpLineSearch:Exit1detailed','3.060247e-10','1.000000e-09','0.000000e+00','1.000000e-09'},true,true);;">stopping criteria details</a>>

<a href = "matlab: helpview('optim','local_min_found','CSHelpWindow');">Local minimum found that satisfies the constraints</a>.

Optimization completed because the objective function is non-decreasing in 
<a href = "matlab: helpview('optim','feasible_directions','CSHelpWindow');">feasible directions</a>, to within the value of the <a href = "matlab: helpview('optim','optimality_tolerance_msgcsh','CSHelpWindow');">optimality tolerance</a>,
and constraints are satisfied to within the value of the <a href = "matlab: helpview('optim','constraint_tolerance','CSHelpWindow');">constraint tolerance</a>.

<<a href = "matlab: createExitMsg({'optimlib:sqpLineSearch:Exit1basic'},{'optimlib:sqpLineSearch:Exit1detailed','2.431080e-10','1.000000e-09','0.000000e+00','1.000000e-09'},true,true);;">stopping criteria details</a>>

<a href = "matlab: helpview('optim','local_min_found','CSHelpWindow');">Local minimum found that satisfies the constraints</a>.

Optimization completed because the objective function is non-decreasing in 
<a href = "matlab: helpview('optim','feasible_directions','CSHelpWindow');">feasible directions</a>, to within the value of the <a href = "matlab: helpview('optim','optimality_tolerance_msgcsh','CSHelpWindow');">optimality tolerance</a>,
and constraints are satisfied to within the value of the <a href = "matlab: helpview('optim','constraint_tolerance','CSHelpWindow');">constraint tolerance</a>.

<<a href = "matlab: createExitMsg({'optimlib:sqpLineSearch:Exit1basic'},{'optimlib:sqpLineSearch:Exit1detailed','4.307120e-10','1.000000e-09','0.000000e+00','1.000000e-09'},true,true);;">stopping criteria details</a>>

<a href = "matlab: helpview('optim','local_min_poss_with_constr','CSHelpWindow');">Local minimum possible. Constraints satisfied</a>.

fmincon stopped because the <a href = "matlab: helpview('optim','norm_curr_step_simple_fminconip','CSHelpWindow');">size of the current step</a> is less than
the value of the <a href = "matlab: helpview('optim','step_size_tol','CSHelpWindow');">step size tolerance</a> and constraints are 
satisfied to within the value of the <a href = "matlab: helpview('optim','constraint_tolerance','CSHelpWindow');">constraint tolerance</a>.

<<a href = "matlab: createExitMsg({'optimlib:sqpLineSearch:Exit2basic','fmincon'},{'optimlib:sqpLineSearch:Exit2detailed','1.000000e-09','0.000000e+00','1.000000e-09'},true,true);;">stopping criteria details</a>>

<a href = "matlab: helpview('optim','local_min_found','CSHelpWindow');">Local minimum found that satisfies the constraints</a>.

Optimization completed because the objective function is non-decreasing in 
<a href = "matlab: helpview('optim','feasible_directions','CSHelpWindow');">feasible directions</a>, to within the value of the <a href = "matlab: helpview('optim','optimality_tolerance_msgcsh','CSHelpWindow');">optimality tolerance</a>,
and constraints are satisfied to within the value of the <a href = "matlab: helpview('optim','constraint_tolerance','CSHelpWindow');">constraint tolerance</a>.

<<a href = "matlab: createExitMsg({'optimlib:sqpLineSearch:Exit1basic'},{'optimlib:sqpLineSearch:Exit1detailed','8.806176e-10','1.000000e-09','0.000000e+00','1.000000e-09'},true,true);;">stopping criteria details</a>>

<a href = "matlab: helpview('optim','local_min_poss_with_constr','CSHelpWindow');">Local minimum possible. Constraints satisfied</a>.

fmincon stopped because the <a href = "matlab: helpview('optim','norm_curr_step_simple_fminconip','CSHelpWindow');">size of the current step</a> is less than
the value of the <a href = "matlab: helpview('optim','step_size_tol','CSHelpWindow');">step size tolerance</a> and constraints are 
satisfied to within the value of the <a href = "matlab: helpview('optim','constraint_tolerance','CSHelpWindow');">constraint tolerance</a>.

<<a href = "matlab: createExitMsg({'optimlib:sqpLineSearch:Exit2basic','fmincon'},{'optimlib:sqpLineSearch:Exit2detailed','1.000000e-09','0.000000e+00','1.000000e-09'},true,true);;">stopping criteria details</a>>

<a href = "matlab: helpview('optim','local_min_found','CSHelpWindow');">Local minimum found that satisfies the constraints</a>.

Optimization completed because the objective function is non-decreasing in 
<a href = "matlab: helpview('optim','feasible_directions','CSHelpWindow');">feasible directions</a>, to within the value of the <a href = "matlab: helpview('optim','optimality_tolerance_msgcsh','CSHelpWindow');">optimality tolerance</a>,
and constraints are satisfied to within the value of the <a href = "matlab: helpview('optim','constraint_tolerance','CSHelpWindow');">constraint tolerance</a>.

<<a href = "matlab: createExitMsg({'optimlib:sqpLineSearch:Exit1basic'},{'optimlib:sqpLineSearch:Exit1detailed','2.368258e-11','1.000000e-09','0.000000e+00','1.000000e-09'},true,true);;">stopping criteria details</a>>

<a href = "matlab: helpview('optim','local_min_found','CSHelpWindow');">Local minimum found that satisfies the constraints</a>.

Optimization completed because the objective function is non-decreasing in 
<a href = "matlab: helpview('optim','feasible_directions','CSHelpWindow');">feasible directions</a>, to within the value of the <a href = "matlab: helpview('optim','optimality_tolerance_msgcsh','CSHelpWindow');">optimality tolerance</a>,
and constraints are satisfied to within the value of the <a href = "matlab: helpview('optim','constraint_tolerance','CSHelpWindow');">constraint tolerance</a>.

<<a href = "matlab: createExitMsg({'optimlib:sqpLineSearch:Exit1basic'},{'optimlib:sqpLineSearch:Exit1detailed','7.745518e-11','1.000000e-09','0.000000e+00','1.000000e-09'},true,true);;">stopping criteria details</a>>

<a href = "matlab: helpview('optim','local_min_found','CSHelpWindow');">Local minimum found that satisfies the constraints</a>.

Optimization completed because the objective function is non-decreasing in 
<a href = "matlab: helpview('optim','feasible_directions','CSHelpWindow');">feasible directions</a>, to within the value of the <a href = "matlab: helpview('optim','optimality_tolerance_msgcsh','CSHelpWindow');">optimality tolerance</a>,
and constraints are satisfied to within the value of the <a href = "matlab: helpview('optim','constraint_tolerance','CSHelpWindow');">constraint tolerance</a>.

<<a href = "matlab: createExitMsg({'optimlib:sqpLineSearch:Exit1basic'},{'optimlib:sqpLineSearch:Exit1detailed','8.237822e-10','1.000000e-09','0.000000e+00','1.000000e-09'},true,true);;">stopping criteria details</a>>

<a href = "matlab: helpview('optim','local_min_found','CSHelpWindow');">Local minimum found that satisfies the constraints</a>.

Optimization completed because the objective function is non-decreasing in 
<a href = "matlab: helpview('optim','feasible_directions','CSHelpWindow');">feasible directions</a>, to within the value of the <a href = "matlab: helpview('optim','optimality_tolerance_msgcsh','CSHelpWindow');">optimality tolerance</a>,
and constraints are satisfied to within the value of the <a href = "matlab: helpview('optim','constraint_tolerance','CSHelpWindow');">constraint tolerance</a>.

<<a href = "matlab: createExitMsg({'optimlib:sqpLineSearch:Exit1basic'},{'optimlib:sqpLineSearch:Exit1detailed','3.852093e-11','1.000000e-09','0.000000e+00','1.000000e-09'},true,true);;">stopping criteria details</a>>

<a href = "matlab: helpview('optim','local_min_found','CSHelpWindow');">Local minimum found that satisfies the constraints</a>.

Optimization completed because the objective function is non-decreasing in 
<a href = "matlab: helpview('optim','feasible_directions','CSHelpWindow');">feasible directions</a>, to within the value of the <a href = "matlab: helpview('optim','optimality_tolerance_msgcsh','CSHelpWindow');">optimality tolerance</a>,
and constraints are satisfied to within the value of the <a href = "matlab: helpview('optim','constraint_tolerance','CSHelpWindow');">constraint tolerance</a>.

<<a href = "matlab: createExitMsg({'optimlib:sqpLineSearch:Exit1basic'},{'optimlib:sqpLineSearch:Exit1detailed','7.075266e-11','1.000000e-09','0.000000e+00','1.000000e-09'},true,true);;">stopping criteria details</a>>

<a href = "matlab: helpview('optim','local_min_found','CSHelpWindow');">Local minimum found that satisfies the constraints</a>.

Optimization completed because the objective function is non-decreasing in 
<a href = "matlab: helpview('optim','feasible_directions','CSHelpWindow');">feasible directions</a>, to within the value of the <a href = "matlab: helpview('optim','optimality_tolerance_msgcsh','CSHelpWindow');">optimality tolerance</a>,
and constraints are satisfied to within the value of the <a href = "matlab: helpview('optim','constraint_tolerance','CSHelpWindow');">constraint tolerance</a>.

<<a href = "matlab: createExitMsg({'optimlib:sqpLineSearch:Exit1basic'},{'optimlib:sqpLineSearch:Exit1detailed','3.924678e-11','1.000000e-09','0.000000e+00','1.000000e-09'},true,true);;">stopping criteria details</a>>

<a href = "matlab: helpview('optim','local_min_found','CSHelpWindow');">Local minimum found that satisfies the constraints</a>.

Optimization completed because the objective function is non-decreasing in 
<a href = "matlab: helpview('optim','feasible_directions','CSHelpWindow');">feasible directions</a>, to within the value of the <a href = "matlab: helpview('optim','optimality_tolerance_msgcsh','CSHelpWindow');">optimality tolerance</a>,
and constraints are satisfied to within the value of the <a href = "matlab: helpview('optim','constraint_tolerance','CSHelpWindow');">constraint tolerance</a>.

<<a href = "matlab: createExitMsg({'optimlib:sqpLineSearch:Exit1basic'},{'optimlib:sqpLineSearch:Exit1detailed','1.743904e-10','1.000000e-09','0.000000e+00','1.000000e-09'},true,true);;">stopping criteria details</a>>

<a href = "matlab: helpview('optim','local_min_found','CSHelpWindow');">Local minimum found that satisfies the constraints</a>.

Optimization completed because the objective function is non-decreasing in 
<a href = "matlab: helpview('optim','feasible_directions','CSHelpWindow');">feasible directions</a>, to within the value of the <a href = "matlab: helpview('optim','optimality_tolerance_msgcsh','CSHelpWindow');">optimality tolerance</a>,
and constraints are satisfied to within the value of the <a href = "matlab: helpview('optim','constraint_tolerance','CSHelpWindow');">constraint tolerance</a>.

<<a href = "matlab: createExitMsg({'optimlib:sqpLineSearch:Exit1basic'},{'optimlib:sqpLineSearch:Exit1detailed','3.075572e-10','1.000000e-09','0.000000e+00','1.000000e-09'},true,true);;">stopping criteria details</a>>

<a href = "matlab: helpview('optim','local_min_found','CSHelpWindow');">Local minimum found that satisfies the constraints</a>.

Optimization completed because the objective function is non-decreasing in 
<a href = "matlab: helpview('optim','feasible_directions','CSHelpWindow');">feasible directions</a>, to within the value of the <a href = "matlab: helpview('optim','optimality_tolerance_msgcsh','CSHelpWindow');">optimality tolerance</a>,
and constraints are satisfied to within the value of the <a href = "matlab: helpview('optim','constraint_tolerance','CSHelpWindow');">constraint tolerance</a>.

<<a href = "matlab: createExitMsg({'optimlib:sqpLineSearch:Exit1basic'},{'optimlib:sqpLineSearch:Exit1detailed','3.067839e-10','1.000000e-09','0.000000e+00','1.000000e-09'},true,true);;">stopping criteria details</a>>

<a href = "matlab: helpview('optim','local_min_poss_with_constr','CSHelpWindow');">Local minimum possible. Constraints satisfied</a>.

fmincon stopped because the <a href = "matlab: helpview('optim','norm_curr_step_simple_fminconip','CSHelpWindow');">size of the current step</a> is less than
the value of the <a href = "matlab: helpview('optim','step_size_tol','CSHelpWindow');">step size tolerance</a> and constraints are 
satisfied to within the value of the <a href = "matlab: helpview('optim','constraint_tolerance','CSHelpWindow');">constraint tolerance</a>.

<<a href = "matlab: createExitMsg({'optimlib:sqpLineSearch:Exit2basic','fmincon'},{'optimlib:sqpLineSearch:Exit2detailed','1.000000e-09','0.000000e+00','1.000000e-09'},true,true);;">stopping criteria details</a>>

<a href = "matlab: helpview('optim','local_min_found','CSHelpWindow');">Local minimum found that satisfies the constraints</a>.

Optimization completed because the objective function is non-decreasing in 
<a href = "matlab: helpview('optim','feasible_directions','CSHelpWindow');">feasible directions</a>, to within the value of the <a href = "matlab: helpview('optim','optimality_tolerance_msgcsh','CSHelpWindow');">optimality tolerance</a>,
and constraints are satisfied to within the value of the <a href = "matlab: helpview('optim','constraint_tolerance','CSHelpWindow');">constraint tolerance</a>.

<<a href = "matlab: createExitMsg({'optimlib:sqpLineSearch:Exit1basic'},{'optimlib:sqpLineSearch:Exit1detailed','4.904483e-11','1.000000e-09','0.000000e+00','1.000000e-09'},true,true);;">stopping criteria details</a>>

<a href = "matlab: helpview('optim','local_min_found','CSHelpWindow');">Local minimum found that satisfies the constraints</a>.

Optimization completed because the objective function is non-decreasing in 
<a href = "matlab: helpview('optim','feasible_directions','CSHelpWindow');">feasible directions</a>, to within the value of the <a href = "matlab: helpview('optim','optimality_tolerance_msgcsh','CSHelpWindow');">optimality tolerance</a>,
and constraints are satisfied to within the value of the <a href = "matlab: helpview('optim','constraint_tolerance','CSHelpWindow');">constraint tolerance</a>.

<<a href = "matlab: createExitMsg({'optimlib:sqpLineSearch:Exit1basic'},{'optimlib:sqpLineSearch:Exit1detailed','4.222231e-12','1.000000e-09','0.000000e+00','1.000000e-09'},true,true);;">stopping criteria details</a>>

<a href = "matlab: helpview('optim','local_min_found','CSHelpWindow');">Local minimum found that satisfies the constraints</a>.

Optimization completed because the objective function is non-decreasing in 
<a href = "matlab: helpview('optim','feasible_directions','CSHelpWindow');">feasible directions</a>, to within the value of the <a href = "matlab: helpview('optim','optimality_tolerance_msgcsh','CSHelpWindow');">optimality tolerance</a>,
and constraints are satisfied to within the value of the <a href = "matlab: helpview('optim','constraint_tolerance','CSHelpWindow');">constraint tolerance</a>.

<<a href = "matlab: createExitMsg({'optimlib:sqpLineSearch:Exit1basic'},{'optimlib:sqpLineSearch:Exit1detailed','9.354772e-10','1.000000e-09','0.000000e+00','1.000000e-09'},true,true);;">stopping criteria details</a>>

<a href = "matlab: helpview('optim','local_min_found','CSHelpWindow');">Local minimum found that satisfies the constraints</a>.

Optimization completed because the objective function is non-decreasing in 
<a href = "matlab: helpview('optim','feasible_directions','CSHelpWindow');">feasible directions</a>, to within the value of the <a href = "matlab: helpview('optim','optimality_tolerance_msgcsh','CSHelpWindow');">optimality tolerance</a>,
and constraints are satisfied to within the value of the <a href = "matlab: helpview('optim','constraint_tolerance','CSHelpWindow');">constraint tolerance</a>.

<<a href = "matlab: createExitMsg({'optimlib:sqpLineSearch:Exit1basic'},{'optimlib:sqpLineSearch:Exit1detailed','5.072576e-10','1.000000e-09','0.000000e+00','1.000000e-09'},true,true);;">stopping criteria details</a>>

<a href = "matlab: helpview('optim','local_min_found','CSHelpWindow');">Local minimum found that satisfies the constraints</a>.

Optimization completed because the objective function is non-decreasing in 
<a href = "matlab: helpview('optim','feasible_directions','CSHelpWindow');">feasible directions</a>, to within the value of the <a href = "matlab: helpview('optim','optimality_tolerance_msgcsh','CSHelpWindow');">optimality tolerance</a>,
and constraints are satisfied to within the value of the <a href = "matlab: helpview('optim','constraint_tolerance','CSHelpWindow');">constraint tolerance</a>.

<<a href = "matlab: createExitMsg({'optimlib:sqpLineSearch:Exit1basic'},{'optimlib:sqpLineSearch:Exit1detailed','3.649666e-10','1.000000e-09','0.000000e+00','1.000000e-09'},true,true);;">stopping criteria details</a>>

<a href = "matlab: helpview('optim','local_min_found','CSHelpWindow');">Local minimum found that satisfies the constraints</a>.

Optimization completed because the objective function is non-decreasing in 
<a href = "matlab: helpview('optim','feasible_directions','CSHelpWindow');">feasible directions</a>, to within the value of the <a href = "matlab: helpview('optim','optimality_tolerance_msgcsh','CSHelpWindow');">optimality tolerance</a>,
and constraints are satisfied to within the value of the <a href = "matlab: helpview('optim','constraint_tolerance','CSHelpWindow');">constraint tolerance</a>.

<<a href = "matlab: createExitMsg({'optimlib:sqpLineSearch:Exit1basic'},{'optimlib:sqpLineSearch:Exit1detailed','2.588282e-10','1.000000e-09','0.000000e+00','1.000000e-09'},true,true);;">stopping criteria details</a>>

<a href = "matlab: helpview('optim','local_min_poss_with_constr','CSHelpWindow');">Local minimum possible. Constraints satisfied</a>.

fmincon stopped because the <a href = "matlab: helpview('optim','norm_curr_step_simple_fminconip','CSHelpWindow');">size of the current step</a> is less than
the value of the <a href = "matlab: helpview('optim','step_size_tol','CSHelpWindow');">step size tolerance</a> and constraints are 
satisfied to within the value of the <a href = "matlab: helpview('optim','constraint_tolerance','CSHelpWindow');">constraint tolerance</a>.

<<a href = "matlab: createExitMsg({'optimlib:sqpLineSearch:Exit2basic','fmincon'},{'optimlib:sqpLineSearch:Exit2detailed','1.000000e-09','0.000000e+00','1.000000e-09'},true,true);;">stopping criteria details</a>>

<a href = "matlab: helpview('optim','local_min_poss_with_constr','CSHelpWindow');">Local minimum possible. Constraints satisfied</a>.

fmincon stopped because the <a href = "matlab: helpview('optim','norm_curr_step_simple_fminconip','CSHelpWindow');">size of the current step</a> is less than
the value of the <a href = "matlab: helpview('optim','step_size_tol','CSHelpWindow');">step size tolerance</a> and constraints are 
satisfied to within the value of the <a href = "matlab: helpview('optim','constraint_tolerance','CSHelpWindow');">constraint tolerance</a>.

<<a href = "matlab: createExitMsg({'optimlib:sqpLineSearch:Exit2basic','fmincon'},{'optimlib:sqpLineSearch:Exit2detailed','1.000000e-09','0.000000e+00','1.000000e-09'},true,true);;">stopping criteria details</a>>

<a href = "matlab: helpview('optim','local_min_found','CSHelpWindow');">Local minimum found that satisfies the constraints</a>.

Optimization completed because the objective function is non-decreasing in 
<a href = "matlab: helpview('optim','feasible_directions','CSHelpWindow');">feasible directions</a>, to within the value of the <a href = "matlab: helpview('optim','optimality_tolerance_msgcsh','CSHelpWindow');">optimality tolerance</a>,
and constraints are satisfied to within the value of the <a href = "matlab: helpview('optim','constraint_tolerance','CSHelpWindow');">constraint tolerance</a>.

<<a href = "matlab: createExitMsg({'optimlib:sqpLineSearch:Exit1basic'},{'optimlib:sqpLineSearch:Exit1detailed','6.037416e-10','1.000000e-09','0.000000e+00','1.000000e-09'},true,true);;">stopping criteria details</a>>

<a href = "matlab: helpview('optim','local_min_found','CSHelpWindow');">Local minimum found that satisfies the constraints</a>.

Optimization completed because the objective function is non-decreasing in 
<a href = "matlab: helpview('optim','feasible_directions','CSHelpWindow');">feasible directions</a>, to within the value of the <a href = "matlab: helpview('optim','optimality_tolerance_msgcsh','CSHelpWindow');">optimality tolerance</a>,
and constraints are satisfied to within the value of the <a href = "matlab: helpview('optim','constraint_tolerance','CSHelpWindow');">constraint tolerance</a>.

<<a href = "matlab: createExitMsg({'optimlib:sqpLineSearch:Exit1basic'},{'optimlib:sqpLineSearch:Exit1detailed','4.876485e-10','1.000000e-09','0.000000e+00','1.000000e-09'},true,true);;">stopping criteria details</a>>

<a href = "matlab: helpview('optim','local_min_found','CSHelpWindow');">Local minimum found that satisfies the constraints</a>.

Optimization completed because the objective function is non-decreasing in 
<a href = "matlab: helpview('optim','feasible_directions','CSHelpWindow');">feasible directions</a>, to within the value of the <a href = "matlab: helpview('optim','optimality_tolerance_msgcsh','CSHelpWindow');">optimality tolerance</a>,
and constraints are satisfied to within the value of the <a href = "matlab: helpview('optim','constraint_tolerance','CSHelpWindow');">constraint tolerance</a>.

<<a href = "matlab: createExitMsg({'optimlib:sqpLineSearch:Exit1basic'},{'optimlib:sqpLineSearch:Exit1detailed','8.860751e-10','1.000000e-09','0.000000e+00','1.000000e-09'},true,true);;">stopping criteria details</a>>

<a href = "matlab: helpview('optim','local_min_found','CSHelpWindow');">Local minimum found that satisfies the constraints</a>.

Optimization completed because the objective function is non-decreasing in 
<a href = "matlab: helpview('optim','feasible_directions','CSHelpWindow');">feasible directions</a>, to within the value of the <a href = "matlab: helpview('optim','optimality_tolerance_msgcsh','CSHelpWindow');">optimality tolerance</a>,
and constraints are satisfied to within the value of the <a href = "matlab: helpview('optim','constraint_tolerance','CSHelpWindow');">constraint tolerance</a>.

<<a href = "matlab: createExitMsg({'optimlib:sqpLineSearch:Exit1basic'},{'optimlib:sqpLineSearch:Exit1detailed','5.798927e-10','1.000000e-09','0.000000e+00','1.000000e-09'},true,true);;">stopping criteria details</a>>

<a href = "matlab: helpview('optim','local_min_poss_with_constr','CSHelpWindow');">Local minimum possible. Constraints satisfied</a>.

fmincon stopped because the <a href = "matlab: helpview('optim','norm_curr_step_simple_fminconip','CSHelpWindow');">size of the current step</a> is less than
the value of the <a href = "matlab: helpview('optim','step_size_tol','CSHelpWindow');">step size tolerance</a> and constraints are 
satisfied to within the value of the <a href = "matlab: helpview('optim','constraint_tolerance','CSHelpWindow');">constraint tolerance</a>.

<<a href = "matlab: createExitMsg({'optimlib:sqpLineSearch:Exit2basic','fmincon'},{'optimlib:sqpLineSearch:Exit2detailed','1.000000e-09','0.000000e+00','1.000000e-09'},true,true);;">stopping criteria details</a>>

<a href = "matlab: helpview('optim','local_min_found','CSHelpWindow');">Local minimum found that satisfies the constraints</a>.

Optimization completed because the objective function is non-decreasing in 
<a href = "matlab: helpview('optim','feasible_directions','CSHelpWindow');">feasible directions</a>, to within the value of the <a href = "matlab: helpview('optim','optimality_tolerance_msgcsh','CSHelpWindow');">optimality tolerance</a>,
and constraints are satisfied to within the value of the <a href = "matlab: helpview('optim','constraint_tolerance','CSHelpWindow');">constraint tolerance</a>.

<<a href = "matlab: createExitMsg({'optimlib:sqpLineSearch:Exit1basic'},{'optimlib:sqpLineSearch:Exit1detailed','2.532735e-10','1.000000e-09','0.000000e+00','1.000000e-09'},true,true);;">stopping criteria details</a>>

<a href = "matlab: helpview('optim','local_min_poss_with_constr','CSHelpWindow');">Local minimum possible. Constraints satisfied</a>.

fmincon stopped because the <a href = "matlab: helpview('optim','norm_curr_step_simple_fminconip','CSHelpWindow');">size of the current step</a> is less than
the value of the <a href = "matlab: helpview('optim','step_size_tol','CSHelpWindow');">step size tolerance</a> and constraints are 
satisfied to within the value of the <a href = "matlab: helpview('optim','constraint_tolerance','CSHelpWindow');">constraint tolerance</a>.

<<a href = "matlab: createExitMsg({'optimlib:sqpLineSearch:Exit2basic','fmincon'},{'optimlib:sqpLineSearch:Exit2detailed','1.000000e-09','0.000000e+00','1.000000e-09'},true,true);;">stopping criteria details</a>>

<a href = "matlab: helpview('optim','local_min_found','CSHelpWindow');">Local minimum found that satisfies the constraints</a>.

Optimization completed because the objective function is non-decreasing in 
<a href = "matlab: helpview('optim','feasible_directions','CSHelpWindow');">feasible directions</a>, to within the value of the <a href = "matlab: helpview('optim','optimality_tolerance_msgcsh','CSHelpWindow');">optimality tolerance</a>,
and constraints are satisfied to within the value of the <a href = "matlab: helpview('optim','constraint_tolerance','CSHelpWindow');">constraint tolerance</a>.

<<a href = "matlab: createExitMsg({'optimlib:sqpLineSearch:Exit1basic'},{'optimlib:sqpLineSearch:Exit1detailed','8.976386e-11','1.000000e-09','0.000000e+00','1.000000e-09'},true,true);;">stopping criteria details</a>>

<a href = "matlab: helpview('optim','local_min_found','CSHelpWindow');">Local minimum found that satisfies the constraints</a>.

Optimization completed because the objective function is non-decreasing in 
<a href = "matlab: helpview('optim','feasible_directions','CSHelpWindow');">feasible directions</a>, to within the value of the <a href = "matlab: helpview('optim','optimality_tolerance_msgcsh','CSHelpWindow');">optimality tolerance</a>,
and constraints are satisfied to within the value of the <a href = "matlab: helpview('optim','constraint_tolerance','CSHelpWindow');">constraint tolerance</a>.

<<a href = "matlab: createExitMsg({'optimlib:sqpLineSearch:Exit1basic'},{'optimlib:sqpLineSearch:Exit1detailed','8.551215e-11','1.000000e-09','0.000000e+00','1.000000e-09'},true,true);;">stopping criteria details</a>>

<a href = "matlab: helpview('optim','local_min_poss_with_constr','CSHelpWindow');">Local minimum possible. Constraints satisfied</a>.

fmincon stopped because the <a href = "matlab: helpview('optim','norm_curr_step_simple_fminconip','CSHelpWindow');">size of the current step</a> is less than
the value of the <a href = "matlab: helpview('optim','step_size_tol','CSHelpWindow');">step size tolerance</a> and constraints are 
satisfied to within the value of the <a href = "matlab: helpview('optim','constraint_tolerance','CSHelpWindow');">constraint tolerance</a>.

<<a href = "matlab: createExitMsg({'optimlib:sqpLineSearch:Exit2basic','fmincon'},{'optimlib:sqpLineSearch:Exit2detailed','1.000000e-09','0.000000e+00','1.000000e-09'},true,true);;">stopping criteria details</a>>

<a href = "matlab: helpview('optim','local_min_found','CSHelpWindow');">Local minimum found that satisfies the constraints</a>.

Optimization completed because the objective function is non-decreasing in 
<a href = "matlab: helpview('optim','feasible_directions','CSHelpWindow');">feasible directions</a>, to within the value of the <a href = "matlab: helpview('optim','optimality_tolerance_msgcsh','CSHelpWindow');">optimality tolerance</a>,
and constraints are satisfied to within the value of the <a href = "matlab: helpview('optim','constraint_tolerance','CSHelpWindow');">constraint tolerance</a>.

<<a href = "matlab: createExitMsg({'optimlib:sqpLineSearch:Exit1basic'},{'optimlib:sqpLineSearch:Exit1detailed','5.367431e-10','1.000000e-09','0.000000e+00','1.000000e-09'},true,true);;">stopping criteria details</a>>

<a href = "matlab: helpview('optim','local_min_found','CSHelpWindow');">Local minimum found that satisfies the constraints</a>.

Optimization completed because the objective function is non-decreasing in 
<a href = "matlab: helpview('optim','feasible_directions','CSHelpWindow');">feasible directions</a>, to within the value of the <a href = "matlab: helpview('optim','optimality_tolerance_msgcsh','CSHelpWindow');">optimality tolerance</a>,
and constraints are satisfied to within the value of the <a href = "matlab: helpview('optim','constraint_tolerance','CSHelpWindow');">constraint tolerance</a>.

<<a href = "matlab: createExitMsg({'optimlib:sqpLineSearch:Exit1basic'},{'optimlib:sqpLineSearch:Exit1detailed','1.154454e-11','1.000000e-09','0.000000e+00','1.000000e-09'},true,true);;">stopping criteria details</a>>

<a href = "matlab: helpview('optim','local_min_found','CSHelpWindow');">Local minimum found that satisfies the constraints</a>.

Optimization completed because the objective function is non-decreasing in 
<a href = "matlab: helpview('optim','feasible_directions','CSHelpWindow');">feasible directions</a>, to within the value of the <a href = "matlab: helpview('optim','optimality_tolerance_msgcsh','CSHelpWindow');">optimality tolerance</a>,
and constraints are satisfied to within the value of the <a href = "matlab: helpview('optim','constraint_tolerance','CSHelpWindow');">constraint tolerance</a>.

<<a href = "matlab: createExitMsg({'optimlib:sqpLineSearch:Exit1basic'},{'optimlib:sqpLineSearch:Exit1detailed','4.430303e-10','1.000000e-09','0.000000e+00','1.000000e-09'},true,true);;">stopping criteria details</a>>

<a href = "matlab: helpview('optim','local_min_found','CSHelpWindow');">Local minimum found that satisfies the constraints</a>.

Optimization completed because the objective function is non-decreasing in 
<a href = "matlab: helpview('optim','feasible_directions','CSHelpWindow');">feasible directions</a>, to within the value of the <a href = "matlab: helpview('optim','optimality_tolerance_msgcsh','CSHelpWindow');">optimality tolerance</a>,
and constraints are satisfied to within the value of the <a href = "matlab: helpview('optim','constraint_tolerance','CSHelpWindow');">constraint tolerance</a>.

<<a href = "matlab: createExitMsg({'optimlib:sqpLineSearch:Exit1basic'},{'optimlib:sqpLineSearch:Exit1detailed','4.858580e-10','1.000000e-09','0.000000e+00','1.000000e-09'},true,true);;">stopping criteria details</a>>

<a href = "matlab: helpview('optim','local_min_poss_with_constr','CSHelpWindow');">Local minimum possible. Constraints satisfied</a>.

fmincon stopped because the <a href = "matlab: helpview('optim','norm_curr_step_simple_fminconip','CSHelpWindow');">size of the current step</a> is less than
the value of the <a href = "matlab: helpview('optim','step_size_tol','CSHelpWindow');">step size tolerance</a> and constraints are 
satisfied to within the value of the <a href = "matlab: helpview('optim','constraint_tolerance','CSHelpWindow');">constraint tolerance</a>.

<<a href = "matlab: createExitMsg({'optimlib:sqpLineSearch:Exit2basic','fmincon'},{'optimlib:sqpLineSearch:Exit2detailed','1.000000e-09','0.000000e+00','1.000000e-09'},true,true);;">stopping criteria details</a>>

<a href = "matlab: helpview('optim','local_min_found','CSHelpWindow');">Local minimum found that satisfies the constraints</a>.

Optimization completed because the objective function is non-decreasing in 
<a href = "matlab: helpview('optim','feasible_directions','CSHelpWindow');">feasible directions</a>, to within the value of the <a href = "matlab: helpview('optim','optimality_tolerance_msgcsh','CSHelpWindow');">optimality tolerance</a>,
and constraints are satisfied to within the value of the <a href = "matlab: helpview('optim','constraint_tolerance','CSHelpWindow');">constraint tolerance</a>.

<<a href = "matlab: createExitMsg({'optimlib:sqpLineSearch:Exit1basic'},{'optimlib:sqpLineSearch:Exit1detailed','2.972156e-12','1.000000e-09','0.000000e+00','1.000000e-09'},true,true);;">stopping criteria details</a>>

<a href = "matlab: helpview('optim','local_min_poss_with_constr','CSHelpWindow');">Local minimum possible. Constraints satisfied</a>.

fmincon stopped because the <a href = "matlab: helpview('optim','norm_curr_step_simple_fminconip','CSHelpWindow');">size of the current step</a> is less than
the value of the <a href = "matlab: helpview('optim','step_size_tol','CSHelpWindow');">step size tolerance</a> and constraints are 
satisfied to within the value of the <a href = "matlab: helpview('optim','constraint_tolerance','CSHelpWindow');">constraint tolerance</a>.

<<a href = "matlab: createExitMsg({'optimlib:sqpLineSearch:Exit2basic','fmincon'},{'optimlib:sqpLineSearch:Exit2detailed','1.000000e-09','0.000000e+00','1.000000e-09'},true,true);;">stopping criteria details</a>>

<a href = "matlab: helpview('optim','local_min_found','CSHelpWindow');">Local minimum found that satisfies the constraints</a>.

Optimization completed because the objective function is non-decreasing in 
<a href = "matlab: helpview('optim','feasible_directions','CSHelpWindow');">feasible directions</a>, to within the value of the <a href = "matlab: helpview('optim','optimality_tolerance_msgcsh','CSHelpWindow');">optimality tolerance</a>,
and constraints are satisfied to within the value of the <a href = "matlab: helpview('optim','constraint_tolerance','CSHelpWindow');">constraint tolerance</a>.

<<a href = "matlab: createExitMsg({'optimlib:sqpLineSearch:Exit1basic'},{'optimlib:sqpLineSearch:Exit1detailed','9.253074e-11','1.000000e-09','0.000000e+00','1.000000e-09'},true,true);;">stopping criteria details</a>>

<a href = "matlab: helpview('optim','local_min_found','CSHelpWindow');">Local minimum found that satisfies the constraints</a>.

Optimization completed because the objective function is non-decreasing in 
<a href = "matlab: helpview('optim','feasible_directions','CSHelpWindow');">feasible directions</a>, to within the value of the <a href = "matlab: helpview('optim','optimality_tolerance_msgcsh','CSHelpWindow');">optimality tolerance</a>,
and constraints are satisfied to within the value of the <a href = "matlab: helpview('optim','constraint_tolerance','CSHelpWindow');">constraint tolerance</a>.

<<a href = "matlab: createExitMsg({'optimlib:sqpLineSearch:Exit1basic'},{'optimlib:sqpLineSearch:Exit1detailed','3.482559e-10','1.000000e-09','0.000000e+00','1.000000e-09'},true,true);;">stopping criteria details</a>>

<a href = "matlab: helpview('optim','local_min_poss_with_constr','CSHelpWindow');">Local minimum possible. Constraints satisfied</a>.

fmincon stopped because the <a href = "matlab: helpview('optim','norm_curr_step_simple_fminconip','CSHelpWindow');">size of the current step</a> is less than
the value of the <a href = "matlab: helpview('optim','step_size_tol','CSHelpWindow');">step size tolerance</a> and constraints are 
satisfied to within the value of the <a href = "matlab: helpview('optim','constraint_tolerance','CSHelpWindow');">constraint tolerance</a>.

<<a href = "matlab: createExitMsg({'optimlib:sqpLineSearch:Exit2basic','fmincon'},{'optimlib:sqpLineSearch:Exit2detailed','1.000000e-09','0.000000e+00','1.000000e-09'},true,true);;">stopping criteria details</a>>

<a href = "matlab: helpview('optim','local_min_found','CSHelpWindow');">Local minimum found that satisfies the constraints</a>.

Optimization completed because the objective function is non-decreasing in 
<a href = "matlab: helpview('optim','feasible_directions','CSHelpWindow');">feasible directions</a>, to within the value of the <a href = "matlab: helpview('optim','optimality_tolerance_msgcsh','CSHelpWindow');">optimality tolerance</a>,
and constraints are satisfied to within the value of the <a href = "matlab: helpview('optim','constraint_tolerance','CSHelpWindow');">constraint tolerance</a>.

<<a href = "matlab: createExitMsg({'optimlib:sqpLineSearch:Exit1basic'},{'optimlib:sqpLineSearch:Exit1detailed','1.392872e-10','1.000000e-09','0.000000e+00','1.000000e-09'},true,true);;">stopping criteria details</a>>

<a href = "matlab: helpview('optim','local_min_found','CSHelpWindow');">Local minimum found that satisfies the constraints</a>.

Optimization completed because the objective function is non-decreasing in 
<a href = "matlab: helpview('optim','feasible_directions','CSHelpWindow');">feasible directions</a>, to within the value of the <a href = "matlab: helpview('optim','optimality_tolerance_msgcsh','CSHelpWindow');">optimality tolerance</a>,
and constraints are satisfied to within the value of the <a href = "matlab: helpview('optim','constraint_tolerance','CSHelpWindow');">constraint tolerance</a>.

<<a href = "matlab: createExitMsg({'optimlib:sqpLineSearch:Exit1basic'},{'optimlib:sqpLineSearch:Exit1detailed','9.161629e-11','1.000000e-09','0.000000e+00','1.000000e-09'},true,true);;">stopping criteria details</a>>

<a href = "matlab: helpview('optim','local_min_found','CSHelpWindow');">Local minimum found that satisfies the constraints</a>.

Optimization completed because the objective function is non-decreasing in 
<a href = "matlab: helpview('optim','feasible_directions','CSHelpWindow');">feasible directions</a>, to within the value of the <a href = "matlab: helpview('optim','optimality_tolerance_msgcsh','CSHelpWindow');">optimality tolerance</a>,
and constraints are satisfied to within the value of the <a href = "matlab: helpview('optim','constraint_tolerance','CSHelpWindow');">constraint tolerance</a>.

<<a href = "matlab: createExitMsg({'optimlib:sqpLineSearch:Exit1basic'},{'optimlib:sqpLineSearch:Exit1detailed','1.015546e-10','1.000000e-09','0.000000e+00','1.000000e-09'},true,true);;">stopping criteria details</a>>

<a href = "matlab: helpview('optim','local_min_found','CSHelpWindow');">Local minimum found that satisfies the constraints</a>.

Optimization completed because the objective function is non-decreasing in 
<a href = "matlab: helpview('optim','feasible_directions','CSHelpWindow');">feasible directions</a>, to within the value of the <a href = "matlab: helpview('optim','optimality_tolerance_msgcsh','CSHelpWindow');">optimality tolerance</a>,
and constraints are satisfied to within the value of the <a href = "matlab: helpview('optim','constraint_tolerance','CSHelpWindow');">constraint tolerance</a>.

<<a href = "matlab: createExitMsg({'optimlib:sqpLineSearch:Exit1basic'},{'optimlib:sqpLineSearch:Exit1detailed','3.493982e-11','1.000000e-09','0.000000e+00','1.000000e-09'},true,true);;">stopping criteria details</a>>

<a href = "matlab: helpview('optim','local_min_found','CSHelpWindow');">Local minimum found that satisfies the constraints</a>.

Optimization completed because the objective function is non-decreasing in 
<a href = "matlab: helpview('optim','feasible_directions','CSHelpWindow');">feasible directions</a>, to within the value of the <a href = "matlab: helpview('optim','optimality_tolerance_msgcsh','CSHelpWindow');">optimality tolerance</a>,
and constraints are satisfied to within the value of the <a href = "matlab: helpview('optim','constraint_tolerance','CSHelpWindow');">constraint tolerance</a>.

<<a href = "matlab: createExitMsg({'optimlib:sqpLineSearch:Exit1basic'},{'optimlib:sqpLineSearch:Exit1detailed','1.478200e-10','1.000000e-09','0.000000e+00','1.000000e-09'},true,true);;">stopping criteria details</a>>

<a href = "matlab: helpview('optim','local_min_found','CSHelpWindow');">Local minimum found that satisfies the constraints</a>.

Optimization completed because the objective function is non-decreasing in 
<a href = "matlab: helpview('optim','feasible_directions','CSHelpWindow');">feasible directions</a>, to within the value of the <a href = "matlab: helpview('optim','optimality_tolerance_msgcsh','CSHelpWindow');">optimality tolerance</a>,
and constraints are satisfied to within the value of the <a href = "matlab: helpview('optim','constraint_tolerance','CSHelpWindow');">constraint tolerance</a>.

<<a href = "matlab: createExitMsg({'optimlib:sqpLineSearch:Exit1basic'},{'optimlib:sqpLineSearch:Exit1detailed','5.993729e-10','1.000000e-09','0.000000e+00','1.000000e-09'},true,true);;">stopping criteria details</a>>

<a href = "matlab: helpview('optim','local_min_found','CSHelpWindow');">Local minimum found that satisfies the constraints</a>.

Optimization completed because the objective function is non-decreasing in 
<a href = "matlab: helpview('optim','feasible_directions','CSHelpWindow');">feasible directions</a>, to within the value of the <a href = "matlab: helpview('optim','optimality_tolerance_msgcsh','CSHelpWindow');">optimality tolerance</a>,
and constraints are satisfied to within the value of the <a href = "matlab: helpview('optim','constraint_tolerance','CSHelpWindow');">constraint tolerance</a>.

<<a href = "matlab: createExitMsg({'optimlib:sqpLineSearch:Exit1basic'},{'optimlib:sqpLineSearch:Exit1detailed','1.249828e-10','1.000000e-09','0.000000e+00','1.000000e-09'},true,true);;">stopping criteria details</a>>

<a href = "matlab: helpview('optim','local_min_found','CSHelpWindow');">Local minimum found that satisfies the constraints</a>.

Optimization completed because the objective function is non-decreasing in 
<a href = "matlab: helpview('optim','feasible_directions','CSHelpWindow');">feasible directions</a>, to within the value of the <a href = "matlab: helpview('optim','optimality_tolerance_msgcsh','CSHelpWindow');">optimality tolerance</a>,
and constraints are satisfied to within the value of the <a href = "matlab: helpview('optim','constraint_tolerance','CSHelpWindow');">constraint tolerance</a>.

<<a href = "matlab: createExitMsg({'optimlib:sqpLineSearch:Exit1basic'},{'optimlib:sqpLineSearch:Exit1detailed','3.182714e-10','1.000000e-09','0.000000e+00','1.000000e-09'},true,true);;">stopping criteria details</a>>

<a href = "matlab: helpview('optim','local_min_found','CSHelpWindow');">Local minimum found that satisfies the constraints</a>.

Optimization completed because the objective function is non-decreasing in 
<a href = "matlab: helpview('optim','feasible_directions','CSHelpWindow');">feasible directions</a>, to within the value of the <a href = "matlab: helpview('optim','optimality_tolerance_msgcsh','CSHelpWindow');">optimality tolerance</a>,
and constraints are satisfied to within the value of the <a href = "matlab: helpview('optim','constraint_tolerance','CSHelpWindow');">constraint tolerance</a>.

<<a href = "matlab: createExitMsg({'optimlib:sqpLineSearch:Exit1basic'},{'optimlib:sqpLineSearch:Exit1detailed','4.053591e-11','1.000000e-09','0.000000e+00','1.000000e-09'},true,true);;">stopping criteria details</a>>

<a href = "matlab: helpview('optim','local_min_found','CSHelpWindow');">Local minimum found that satisfies the constraints</a>.

Optimization completed because the objective function is non-decreasing in 
<a href = "matlab: helpview('optim','feasible_directions','CSHelpWindow');">feasible directions</a>, to within the value of the <a href = "matlab: helpview('optim','optimality_tolerance_msgcsh','CSHelpWindow');">optimality tolerance</a>,
and constraints are satisfied to within the value of the <a href = "matlab: helpview('optim','constraint_tolerance','CSHelpWindow');">constraint tolerance</a>.

<<a href = "matlab: createExitMsg({'optimlib:sqpLineSearch:Exit1basic'},{'optimlib:sqpLineSearch:Exit1detailed','2.405879e-10','1.000000e-09','0.000000e+00','1.000000e-09'},true,true);;">stopping criteria details</a>>

<a href = "matlab: helpview('optim','local_min_found','CSHelpWindow');">Local minimum found that satisfies the constraints</a>.

Optimization completed because the objective function is non-decreasing in 
<a href = "matlab: helpview('optim','feasible_directions','CSHelpWindow');">feasible directions</a>, to within the value of the <a href = "matlab: helpview('optim','optimality_tolerance_msgcsh','CSHelpWindow');">optimality tolerance</a>,
and constraints are satisfied to within the value of the <a href = "matlab: helpview('optim','constraint_tolerance','CSHelpWindow');">constraint tolerance</a>.

<<a href = "matlab: createExitMsg({'optimlib:sqpLineSearch:Exit1basic'},{'optimlib:sqpLineSearch:Exit1detailed','3.500712e-10','1.000000e-09','0.000000e+00','1.000000e-09'},true,true);;">stopping criteria details</a>>

<a href = "matlab: helpview('optim','local_min_poss_with_constr','CSHelpWindow');">Local minimum possible. Constraints satisfied</a>.

fmincon stopped because the <a href = "matlab: helpview('optim','norm_curr_step_simple_fminconip','CSHelpWindow');">size of the current step</a> is less than
the value of the <a href = "matlab: helpview('optim','step_size_tol','CSHelpWindow');">step size tolerance</a> and constraints are 
satisfied to within the value of the <a href = "matlab: helpview('optim','constraint_tolerance','CSHelpWindow');">constraint tolerance</a>.

<<a href = "matlab: createExitMsg({'optimlib:sqpLineSearch:Exit2basic','fmincon'},{'optimlib:sqpLineSearch:Exit2detailed','1.000000e-09','0.000000e+00','1.000000e-09'},true,true);;">stopping criteria details</a>>

<a href = "matlab: helpview('optim','local_min_found','CSHelpWindow');">Local minimum found that satisfies the constraints</a>.

Optimization completed because the objective function is non-decreasing in 
<a href = "matlab: helpview('optim','feasible_directions','CSHelpWindow');">feasible directions</a>, to within the value of the <a href = "matlab: helpview('optim','optimality_tolerance_msgcsh','CSHelpWindow');">optimality tolerance</a>,
and constraints are satisfied to within the value of the <a href = "matlab: helpview('optim','constraint_tolerance','CSHelpWindow');">constraint tolerance</a>.

<<a href = "matlab: createExitMsg({'optimlib:sqpLineSearch:Exit1basic'},{'optimlib:sqpLineSearch:Exit1detailed','1.986139e-10','1.000000e-09','0.000000e+00','1.000000e-09'},true,true);;">stopping criteria details</a>>

<a href = "matlab: helpview('optim','local_min_poss_with_constr','CSHelpWindow');">Local minimum possible. Constraints satisfied</a>.

fmincon stopped because the <a href = "matlab: helpview('optim','norm_curr_step_simple_fminconip','CSHelpWindow');">size of the current step</a> is less than
the value of the <a href = "matlab: helpview('optim','step_size_tol','CSHelpWindow');">step size tolerance</a> and constraints are 
satisfied to within the value of the <a href = "matlab: helpview('optim','constraint_tolerance','CSHelpWindow');">constraint tolerance</a>.

<<a href = "matlab: createExitMsg({'optimlib:sqpLineSearch:Exit2basic','fmincon'},{'optimlib:sqpLineSearch:Exit2detailed','1.000000e-09','0.000000e+00','1.000000e-09'},true,true);;">stopping criteria details</a>>

<a href = "matlab: helpview('optim','local_min_found','CSHelpWindow');">Local minimum found that satisfies the constraints</a>.

Optimization completed because the objective function is non-decreasing in 
<a href = "matlab: helpview('optim','feasible_directions','CSHelpWindow');">feasible directions</a>, to within the value of the <a href = "matlab: helpview('optim','optimality_tolerance_msgcsh','CSHelpWindow');">optimality tolerance</a>,
and constraints are satisfied to within the value of the <a href = "matlab: helpview('optim','constraint_tolerance','CSHelpWindow');">constraint tolerance</a>.

<<a href = "matlab: createExitMsg({'optimlib:sqpLineSearch:Exit1basic'},{'optimlib:sqpLineSearch:Exit1detailed','5.367069e-10','1.000000e-09','0.000000e+00','1.000000e-09'},true,true);;">stopping criteria details</a>>

<a href = "matlab: helpview('optim','local_min_found','CSHelpWindow');">Local minimum found that satisfies the constraints</a>.

Optimization completed because the objective function is non-decreasing in 
<a href = "matlab: helpview('optim','feasible_directions','CSHelpWindow');">feasible directions</a>, to within the value of the <a href = "matlab: helpview('optim','optimality_tolerance_msgcsh','CSHelpWindow');">optimality tolerance</a>,
and constraints are satisfied to within the value of the <a href = "matlab: helpview('optim','constraint_tolerance','CSHelpWindow');">constraint tolerance</a>.

<<a href = "matlab: createExitMsg({'optimlib:sqpLineSearch:Exit1basic'},{'optimlib:sqpLineSearch:Exit1detailed','8.487311e-10','1.000000e-09','0.000000e+00','1.000000e-09'},true,true);;">stopping criteria details</a>>

<a href = "matlab: helpview('optim','local_min_found','CSHelpWindow');">Local minimum found that satisfies the constraints</a>.

Optimization completed because the objective function is non-decreasing in 
<a href = "matlab: helpview('optim','feasible_directions','CSHelpWindow');">feasible directions</a>, to within the value of the <a href = "matlab: helpview('optim','optimality_tolerance_msgcsh','CSHelpWindow');">optimality tolerance</a>,
and constraints are satisfied to within the value of the <a href = "matlab: helpview('optim','constraint_tolerance','CSHelpWindow');">constraint tolerance</a>.

<<a href = "matlab: createExitMsg({'optimlib:sqpLineSearch:Exit1basic'},{'optimlib:sqpLineSearch:Exit1detailed','2.356239e-10','1.000000e-09','0.000000e+00','1.000000e-09'},true,true);;">stopping criteria details</a>>

<a href = "matlab: helpview('optim','local_min_poss_with_constr','CSHelpWindow');">Local minimum possible. Constraints satisfied</a>.

fmincon stopped because the <a href = "matlab: helpview('optim','norm_curr_step_simple_fminconip','CSHelpWindow');">size of the current step</a> is less than
the value of the <a href = "matlab: helpview('optim','step_size_tol','CSHelpWindow');">step size tolerance</a> and constraints are 
satisfied to within the value of the <a href = "matlab: helpview('optim','constraint_tolerance','CSHelpWindow');">constraint tolerance</a>.

<<a href = "matlab: createExitMsg({'optimlib:sqpLineSearch:Exit2basic','fmincon'},{'optimlib:sqpLineSearch:Exit2detailed','1.000000e-09','0.000000e+00','1.000000e-09'},true,true);;">stopping criteria details</a>>

<a href = "matlab: helpview('optim','local_min_found','CSHelpWindow');">Local minimum found that satisfies the constraints</a>.

Optimization completed because the objective function is non-decreasing in 
<a href = "matlab: helpview('optim','feasible_directions','CSHelpWindow');">feasible directions</a>, to within the value of the <a href = "matlab: helpview('optim','optimality_tolerance_msgcsh','CSHelpWindow');">optimality tolerance</a>,
and constraints are satisfied to within the value of the <a href = "matlab: helpview('optim','constraint_tolerance','CSHelpWindow');">constraint tolerance</a>.

<<a href = "matlab: createExitMsg({'optimlib:sqpLineSearch:Exit1basic'},{'optimlib:sqpLineSearch:Exit1detailed','3.906219e-10','1.000000e-09','0.000000e+00','1.000000e-09'},true,true);;">stopping criteria details</a>>

<a href = "matlab: helpview('optim','local_min_found','CSHelpWindow');">Local minimum found that satisfies the constraints</a>.

Optimization completed because the objective function is non-decreasing in 
<a href = "matlab: helpview('optim','feasible_directions','CSHelpWindow');">feasible directions</a>, to within the value of the <a href = "matlab: helpview('optim','optimality_tolerance_msgcsh','CSHelpWindow');">optimality tolerance</a>,
and constraints are satisfied to within the value of the <a href = "matlab: helpview('optim','constraint_tolerance','CSHelpWindow');">constraint tolerance</a>.

<<a href = "matlab: createExitMsg({'optimlib:sqpLineSearch:Exit1basic'},{'optimlib:sqpLineSearch:Exit1detailed','8.938312e-10','1.000000e-09','0.000000e+00','1.000000e-09'},true,true);;">stopping criteria details</a>>

<a href = "matlab: helpview('optim','local_min_found','CSHelpWindow');">Local minimum found that satisfies the constraints</a>.

Optimization completed because the objective function is non-decreasing in 
<a href = "matlab: helpview('optim','feasible_directions','CSHelpWindow');">feasible directions</a>, to within the value of the <a href = "matlab: helpview('optim','optimality_tolerance_msgcsh','CSHelpWindow');">optimality tolerance</a>,
and constraints are satisfied to within the value of the <a href = "matlab: helpview('optim','constraint_tolerance','CSHelpWindow');">constraint tolerance</a>.

<<a href = "matlab: createExitMsg({'optimlib:sqpLineSearch:Exit1basic'},{'optimlib:sqpLineSearch:Exit1detailed','9.530385e-12','1.000000e-09','0.000000e+00','1.000000e-09'},true,true);;">stopping criteria details</a>>

<a href = "matlab: helpview('optim','local_min_found','CSHelpWindow');">Local minimum found that satisfies the constraints</a>.

Optimization completed because the objective function is non-decreasing in 
<a href = "matlab: helpview('optim','feasible_directions','CSHelpWindow');">feasible directions</a>, to within the value of the <a href = "matlab: helpview('optim','optimality_tolerance_msgcsh','CSHelpWindow');">optimality tolerance</a>,
and constraints are satisfied to within the value of the <a href = "matlab: helpview('optim','constraint_tolerance','CSHelpWindow');">constraint tolerance</a>.

<<a href = "matlab: createExitMsg({'optimlib:sqpLineSearch:Exit1basic'},{'optimlib:sqpLineSearch:Exit1detailed','5.770277e-11','1.000000e-09','0.000000e+00','1.000000e-09'},true,true);;">stopping criteria details</a>>

<a href = "matlab: helpview('optim','local_min_found','CSHelpWindow');">Local minimum found that satisfies the constraints</a>.

Optimization completed because the objective function is non-decreasing in 
<a href = "matlab: helpview('optim','feasible_directions','CSHelpWindow');">feasible directions</a>, to within the value of the <a href = "matlab: helpview('optim','optimality_tolerance_msgcsh','CSHelpWindow');">optimality tolerance</a>,
and constraints are satisfied to within the value of the <a href = "matlab: helpview('optim','constraint_tolerance','CSHelpWindow');">constraint tolerance</a>.

<<a href = "matlab: createExitMsg({'optimlib:sqpLineSearch:Exit1basic'},{'optimlib:sqpLineSearch:Exit1detailed','3.716986e-10','1.000000e-09','0.000000e+00','1.000000e-09'},true,true);;">stopping criteria details</a>>

<a href = "matlab: helpview('optim','local_min_found','CSHelpWindow');">Local minimum found that satisfies the constraints</a>.

Optimization completed because the objective function is non-decreasing in 
<a href = "matlab: helpview('optim','feasible_directions','CSHelpWindow');">feasible directions</a>, to within the value of the <a href = "matlab: helpview('optim','optimality_tolerance_msgcsh','CSHelpWindow');">optimality tolerance</a>,
and constraints are satisfied to within the value of the <a href = "matlab: helpview('optim','constraint_tolerance','CSHelpWindow');">constraint tolerance</a>.

<<a href = "matlab: createExitMsg({'optimlib:sqpLineSearch:Exit1basic'},{'optimlib:sqpLineSearch:Exit1detailed','2.787381e-10','1.000000e-09','0.000000e+00','1.000000e-09'},true,true);;">stopping criteria details</a>>

<a href = "matlab: helpview('optim','local_min_found','CSHelpWindow');">Local minimum found that satisfies the constraints</a>.

Optimization completed because the objective function is non-decreasing in 
<a href = "matlab: helpview('optim','feasible_directions','CSHelpWindow');">feasible directions</a>, to within the value of the <a href = "matlab: helpview('optim','optimality_tolerance_msgcsh','CSHelpWindow');">optimality tolerance</a>,
and constraints are satisfied to within the value of the <a href = "matlab: helpview('optim','constraint_tolerance','CSHelpWindow');">constraint tolerance</a>.

<<a href = "matlab: createExitMsg({'optimlib:sqpLineSearch:Exit1basic'},{'optimlib:sqpLineSearch:Exit1detailed','6.774368e-11','1.000000e-09','0.000000e+00','1.000000e-09'},true,true);;">stopping criteria details</a>>

<a href = "matlab: helpview('optim','local_min_found','CSHelpWindow');">Local minimum found that satisfies the constraints</a>.

Optimization completed because the objective function is non-decreasing in 
<a href = "matlab: helpview('optim','feasible_directions','CSHelpWindow');">feasible directions</a>, to within the value of the <a href = "matlab: helpview('optim','optimality_tolerance_msgcsh','CSHelpWindow');">optimality tolerance</a>,
and constraints are satisfied to within the value of the <a href = "matlab: helpview('optim','constraint_tolerance','CSHelpWindow');">constraint tolerance</a>.

<<a href = "matlab: createExitMsg({'optimlib:sqpLineSearch:Exit1basic'},{'optimlib:sqpLineSearch:Exit1detailed','6.825216e-10','1.000000e-09','0.000000e+00','1.000000e-09'},true,true);;">stopping criteria details</a>>

<a href = "matlab: helpview('optim','local_min_found','CSHelpWindow');">Local minimum found that satisfies the constraints</a>.

Optimization completed because the objective function is non-decreasing in 
<a href = "matlab: helpview('optim','feasible_directions','CSHelpWindow');">feasible directions</a>, to within the value of the <a href = "matlab: helpview('optim','optimality_tolerance_msgcsh','CSHelpWindow');">optimality tolerance</a>,
and constraints are satisfied to within the value of the <a href = "matlab: helpview('optim','constraint_tolerance','CSHelpWindow');">constraint tolerance</a>.

<<a href = "matlab: createExitMsg({'optimlib:sqpLineSearch:Exit1basic'},{'optimlib:sqpLineSearch:Exit1detailed','1.950880e-10','1.000000e-09','0.000000e+00','1.000000e-09'},true,true);;">stopping criteria details</a>>

<a href = "matlab: helpview('optim','local_min_found','CSHelpWindow');">Local minimum found that satisfies the constraints</a>.

Optimization completed because the objective function is non-decreasing in 
<a href = "matlab: helpview('optim','feasible_directions','CSHelpWindow');">feasible directions</a>, to within the value of the <a href = "matlab: helpview('optim','optimality_tolerance_msgcsh','CSHelpWindow');">optimality tolerance</a>,
and constraints are satisfied to within the value of the <a href = "matlab: helpview('optim','constraint_tolerance','CSHelpWindow');">constraint tolerance</a>.

<<a href = "matlab: createExitMsg({'optimlib:sqpLineSearch:Exit1basic'},{'optimlib:sqpLineSearch:Exit1detailed','9.360317e-11','1.000000e-09','0.000000e+00','1.000000e-09'},true,true);;">stopping criteria details</a>>

<a href = "matlab: helpview('optim','local_min_found','CSHelpWindow');">Local minimum found that satisfies the constraints</a>.

Optimization completed because the objective function is non-decreasing in 
<a href = "matlab: helpview('optim','feasible_directions','CSHelpWindow');">feasible directions</a>, to within the value of the <a href = "matlab: helpview('optim','optimality_tolerance_msgcsh','CSHelpWindow');">optimality tolerance</a>,
and constraints are satisfied to within the value of the <a href = "matlab: helpview('optim','constraint_tolerance','CSHelpWindow');">constraint tolerance</a>.

<<a href = "matlab: createExitMsg({'optimlib:sqpLineSearch:Exit1basic'},{'optimlib:sqpLineSearch:Exit1detailed','1.499686e-10','1.000000e-09','0.000000e+00','1.000000e-09'},true,true);;">stopping criteria details</a>>

<a href = "matlab: helpview('optim','local_min_found','CSHelpWindow');">Local minimum found that satisfies the constraints</a>.

Optimization completed because the objective function is non-decreasing in 
<a href = "matlab: helpview('optim','feasible_directions','CSHelpWindow');">feasible directions</a>, to within the value of the <a href = "matlab: helpview('optim','optimality_tolerance_msgcsh','CSHelpWindow');">optimality tolerance</a>,
and constraints are satisfied to within the value of the <a href = "matlab: helpview('optim','constraint_tolerance','CSHelpWindow');">constraint tolerance</a>.

<<a href = "matlab: createExitMsg({'optimlib:sqpLineSearch:Exit1basic'},{'optimlib:sqpLineSearch:Exit1detailed','9.870423e-10','1.000000e-09','0.000000e+00','1.000000e-09'},true,true);;">stopping criteria details</a>>

<a href = "matlab: helpview('optim','local_min_poss_with_constr','CSHelpWindow');">Local minimum possible. Constraints satisfied</a>.

fmincon stopped because the <a href = "matlab: helpview('optim','norm_curr_step_simple_fminconip','CSHelpWindow');">size of the current step</a> is less than
the value of the <a href = "matlab: helpview('optim','step_size_tol','CSHelpWindow');">step size tolerance</a> and constraints are 
satisfied to within the value of the <a href = "matlab: helpview('optim','constraint_tolerance','CSHelpWindow');">constraint tolerance</a>.

<<a href = "matlab: createExitMsg({'optimlib:sqpLineSearch:Exit2basic','fmincon'},{'optimlib:sqpLineSearch:Exit2detailed','1.000000e-09','0.000000e+00','1.000000e-09'},true,true);;">stopping criteria details</a>>

<a href = "matlab: helpview('optim','local_min_found','CSHelpWindow');">Local minimum found that satisfies the constraints</a>.

Optimization completed because the objective function is non-decreasing in 
<a href = "matlab: helpview('optim','feasible_directions','CSHelpWindow');">feasible directions</a>, to within the value of the <a href = "matlab: helpview('optim','optimality_tolerance_msgcsh','CSHelpWindow');">optimality tolerance</a>,
and constraints are satisfied to within the value of the <a href = "matlab: helpview('optim','constraint_tolerance','CSHelpWindow');">constraint tolerance</a>.

<<a href = "matlab: createExitMsg({'optimlib:sqpLineSearch:Exit1basic'},{'optimlib:sqpLineSearch:Exit1detailed','5.242454e-11','1.000000e-09','0.000000e+00','1.000000e-09'},true,true);;">stopping criteria details</a>>

<a href = "matlab: helpview('optim','local_min_found','CSHelpWindow');">Local minimum found that satisfies the constraints</a>.

Optimization completed because the objective function is non-decreasing in 
<a href = "matlab: helpview('optim','feasible_directions','CSHelpWindow');">feasible directions</a>, to within the value of the <a href = "matlab: helpview('optim','optimality_tolerance_msgcsh','CSHelpWindow');">optimality tolerance</a>,
and constraints are satisfied to within the value of the <a href = "matlab: helpview('optim','constraint_tolerance','CSHelpWindow');">constraint tolerance</a>.

<<a href = "matlab: createExitMsg({'optimlib:sqpLineSearch:Exit1basic'},{'optimlib:sqpLineSearch:Exit1detailed','3.287276e-10','1.000000e-09','0.000000e+00','1.000000e-09'},true,true);;">stopping criteria details</a>>

<a href = "matlab: helpview('optim','local_min_found','CSHelpWindow');">Local minimum found that satisfies the constraints</a>.

Optimization completed because the objective function is non-decreasing in 
<a href = "matlab: helpview('optim','feasible_directions','CSHelpWindow');">feasible directions</a>, to within the value of the <a href = "matlab: helpview('optim','optimality_tolerance_msgcsh','CSHelpWindow');">optimality tolerance</a>,
and constraints are satisfied to within the value of the <a href = "matlab: helpview('optim','constraint_tolerance','CSHelpWindow');">constraint tolerance</a>.

<<a href = "matlab: createExitMsg({'optimlib:sqpLineSearch:Exit1basic'},{'optimlib:sqpLineSearch:Exit1detailed','4.524839e-10','1.000000e-09','0.000000e+00','1.000000e-09'},true,true);;">stopping criteria details</a>>

<a href = "matlab: helpview('optim','local_min_found','CSHelpWindow');">Local minimum found that satisfies the constraints</a>.

Optimization completed because the objective function is non-decreasing in 
<a href = "matlab: helpview('optim','feasible_directions','CSHelpWindow');">feasible directions</a>, to within the value of the <a href = "matlab: helpview('optim','optimality_tolerance_msgcsh','CSHelpWindow');">optimality tolerance</a>,
and constraints are satisfied to within the value of the <a href = "matlab: helpview('optim','constraint_tolerance','CSHelpWindow');">constraint tolerance</a>.

<<a href = "matlab: createExitMsg({'optimlib:sqpLineSearch:Exit1basic'},{'optimlib:sqpLineSearch:Exit1detailed','4.404521e-10','1.000000e-09','0.000000e+00','1.000000e-09'},true,true);;">stopping criteria details</a>>

<a href = "matlab: helpview('optim','local_min_found','CSHelpWindow');">Local minimum found that satisfies the constraints</a>.

Optimization completed because the objective function is non-decreasing in 
<a href = "matlab: helpview('optim','feasible_directions','CSHelpWindow');">feasible directions</a>, to within the value of the <a href = "matlab: helpview('optim','optimality_tolerance_msgcsh','CSHelpWindow');">optimality tolerance</a>,
and constraints are satisfied to within the value of the <a href = "matlab: helpview('optim','constraint_tolerance','CSHelpWindow');">constraint tolerance</a>.

<<a href = "matlab: createExitMsg({'optimlib:sqpLineSearch:Exit1basic'},{'optimlib:sqpLineSearch:Exit1detailed','2.188653e-10','1.000000e-09','0.000000e+00','1.000000e-09'},true,true);;">stopping criteria details</a>>

<a href = "matlab: helpview('optim','local_min_found','CSHelpWindow');">Local minimum found that satisfies the constraints</a>.

Optimization completed because the objective function is non-decreasing in 
<a href = "matlab: helpview('optim','feasible_directions','CSHelpWindow');">feasible directions</a>, to within the value of the <a href = "matlab: helpview('optim','optimality_tolerance_msgcsh','CSHelpWindow');">optimality tolerance</a>,
and constraints are satisfied to within the value of the <a href = "matlab: helpview('optim','constraint_tolerance','CSHelpWindow');">constraint tolerance</a>.

<<a href = "matlab: createExitMsg({'optimlib:sqpLineSearch:Exit1basic'},{'optimlib:sqpLineSearch:Exit1detailed','6.383877e-10','1.000000e-09','0.000000e+00','1.000000e-09'},true,true);;">stopping criteria details</a>>

<a href = "matlab: helpview('optim','local_min_found','CSHelpWindow');">Local minimum found that satisfies the constraints</a>.

Optimization completed because the objective function is non-decreasing in 
<a href = "matlab: helpview('optim','feasible_directions','CSHelpWindow');">feasible directions</a>, to within the value of the <a href = "matlab: helpview('optim','optimality_tolerance_msgcsh','CSHelpWindow');">optimality tolerance</a>,
and constraints are satisfied to within the value of the <a href = "matlab: helpview('optim','constraint_tolerance','CSHelpWindow');">constraint tolerance</a>.

<<a href = "matlab: createExitMsg({'optimlib:sqpLineSearch:Exit1basic'},{'optimlib:sqpLineSearch:Exit1detailed','2.947433e-10','1.000000e-09','0.000000e+00','1.000000e-09'},true,true);;">stopping criteria details</a>>

<a href = "matlab: helpview('optim','local_min_found','CSHelpWindow');">Local minimum found that satisfies the constraints</a>.

Optimization completed because the objective function is non-decreasing in 
<a href = "matlab: helpview('optim','feasible_directions','CSHelpWindow');">feasible directions</a>, to within the value of the <a href = "matlab: helpview('optim','optimality_tolerance_msgcsh','CSHelpWindow');">optimality tolerance</a>,
and constraints are satisfied to within the value of the <a href = "matlab: helpview('optim','constraint_tolerance','CSHelpWindow');">constraint tolerance</a>.

<<a href = "matlab: createExitMsg({'optimlib:sqpLineSearch:Exit1basic'},{'optimlib:sqpLineSearch:Exit1detailed','6.121588e-10','1.000000e-09','0.000000e+00','1.000000e-09'},true,true);;">stopping criteria details</a>>

<a href = "matlab: helpview('optim','local_min_found','CSHelpWindow');">Local minimum found that satisfies the constraints</a>.

Optimization completed because the objective function is non-decreasing in 
<a href = "matlab: helpview('optim','feasible_directions','CSHelpWindow');">feasible directions</a>, to within the value of the <a href = "matlab: helpview('optim','optimality_tolerance_msgcsh','CSHelpWindow');">optimality tolerance</a>,
and constraints are satisfied to within the value of the <a href = "matlab: helpview('optim','constraint_tolerance','CSHelpWindow');">constraint tolerance</a>.

<<a href = "matlab: createExitMsg({'optimlib:sqpLineSearch:Exit1basic'},{'optimlib:sqpLineSearch:Exit1detailed','9.840343e-11','1.000000e-09','0.000000e+00','1.000000e-09'},true,true);;">stopping criteria details</a>>

<a href = "matlab: helpview('optim','local_min_found','CSHelpWindow');">Local minimum found that satisfies the constraints</a>.

Optimization completed because the objective function is non-decreasing in 
<a href = "matlab: helpview('optim','feasible_directions','CSHelpWindow');">feasible directions</a>, to within the value of the <a href = "matlab: helpview('optim','optimality_tolerance_msgcsh','CSHelpWindow');">optimality tolerance</a>,
and constraints are satisfied to within the value of the <a href = "matlab: helpview('optim','constraint_tolerance','CSHelpWindow');">constraint tolerance</a>.

<<a href = "matlab: createExitMsg({'optimlib:sqpLineSearch:Exit1basic'},{'optimlib:sqpLineSearch:Exit1detailed','9.933329e-10','1.000000e-09','0.000000e+00','1.000000e-09'},true,true);;">stopping criteria details</a>>

<a href = "matlab: helpview('optim','local_min_found','CSHelpWindow');">Local minimum found that satisfies the constraints</a>.

Optimization completed because the objective function is non-decreasing in 
<a href = "matlab: helpview('optim','feasible_directions','CSHelpWindow');">feasible directions</a>, to within the value of the <a href = "matlab: helpview('optim','optimality_tolerance_msgcsh','CSHelpWindow');">optimality tolerance</a>,
and constraints are satisfied to within the value of the <a href = "matlab: helpview('optim','constraint_tolerance','CSHelpWindow');">constraint tolerance</a>.

<<a href = "matlab: createExitMsg({'optimlib:sqpLineSearch:Exit1basic'},{'optimlib:sqpLineSearch:Exit1detailed','1.978811e-10','1.000000e-09','0.000000e+00','1.000000e-09'},true,true);;">stopping criteria details</a>>

<a href = "matlab: helpview('optim','local_min_found','CSHelpWindow');">Local minimum found that satisfies the constraints</a>.

Optimization completed because the objective function is non-decreasing in 
<a href = "matlab: helpview('optim','feasible_directions','CSHelpWindow');">feasible directions</a>, to within the value of the <a href = "matlab: helpview('optim','optimality_tolerance_msgcsh','CSHelpWindow');">optimality tolerance</a>,
and constraints are satisfied to within the value of the <a href = "matlab: helpview('optim','constraint_tolerance','CSHelpWindow');">constraint tolerance</a>.

<<a href = "matlab: createExitMsg({'optimlib:sqpLineSearch:Exit1basic'},{'optimlib:sqpLineSearch:Exit1detailed','7.971108e-10','1.000000e-09','0.000000e+00','1.000000e-09'},true,true);;">stopping criteria details</a>>

<a href = "matlab: helpview('optim','local_min_found','CSHelpWindow');">Local minimum found that satisfies the constraints</a>.

Optimization completed because the objective function is non-decreasing in 
<a href = "matlab: helpview('optim','feasible_directions','CSHelpWindow');">feasible directions</a>, to within the value of the <a href = "matlab: helpview('optim','optimality_tolerance_msgcsh','CSHelpWindow');">optimality tolerance</a>,
and constraints are satisfied to within the value of the <a href = "matlab: helpview('optim','constraint_tolerance','CSHelpWindow');">constraint tolerance</a>.

<<a href = "matlab: createExitMsg({'optimlib:sqpLineSearch:Exit1basic'},{'optimlib:sqpLineSearch:Exit1detailed','3.516455e-11','1.000000e-09','0.000000e+00','1.000000e-09'},true,true);;">stopping criteria details</a>>

<a href = "matlab: helpview('optim','local_min_found','CSHelpWindow');">Local minimum found that satisfies the constraints</a>.

Optimization completed because the objective function is non-decreasing in 
<a href = "matlab: helpview('optim','feasible_directions','CSHelpWindow');">feasible directions</a>, to within the value of the <a href = "matlab: helpview('optim','optimality_tolerance_msgcsh','CSHelpWindow');">optimality tolerance</a>,
and constraints are satisfied to within the value of the <a href = "matlab: helpview('optim','constraint_tolerance','CSHelpWindow');">constraint tolerance</a>.

<<a href = "matlab: createExitMsg({'optimlib:sqpLineSearch:Exit1basic'},{'optimlib:sqpLineSearch:Exit1detailed','1.761356e-10','1.000000e-09','0.000000e+00','1.000000e-09'},true,true);;">stopping criteria details</a>>

<a href = "matlab: helpview('optim','local_min_found','CSHelpWindow');">Local minimum found that satisfies the constraints</a>.

Optimization completed because the objective function is non-decreasing in 
<a href = "matlab: helpview('optim','feasible_directions','CSHelpWindow');">feasible directions</a>, to within the value of the <a href = "matlab: helpview('optim','optimality_tolerance_msgcsh','CSHelpWindow');">optimality tolerance</a>,
and constraints are satisfied to within the value of the <a href = "matlab: helpview('optim','constraint_tolerance','CSHelpWindow');">constraint tolerance</a>.

<<a href = "matlab: createExitMsg({'optimlib:sqpLineSearch:Exit1basic'},{'optimlib:sqpLineSearch:Exit1detailed','3.172325e-10','1.000000e-09','0.000000e+00','1.000000e-09'},true,true);;">stopping criteria details</a>>

<a href = "matlab: helpview('optim','local_min_found','CSHelpWindow');">Local minimum found that satisfies the constraints</a>.

Optimization completed because the objective function is non-decreasing in 
<a href = "matlab: helpview('optim','feasible_directions','CSHelpWindow');">feasible directions</a>, to within the value of the <a href = "matlab: helpview('optim','optimality_tolerance_msgcsh','CSHelpWindow');">optimality tolerance</a>,
and constraints are satisfied to within the value of the <a href = "matlab: helpview('optim','constraint_tolerance','CSHelpWindow');">constraint tolerance</a>.

<<a href = "matlab: createExitMsg({'optimlib:sqpLineSearch:Exit1basic'},{'optimlib:sqpLineSearch:Exit1detailed','4.256117e-11','1.000000e-09','0.000000e+00','1.000000e-09'},true,true);;">stopping criteria details</a>>

<a href = "matlab: helpview('optim','local_min_found','CSHelpWindow');">Local minimum found that satisfies the constraints</a>.

Optimization completed because the objective function is non-decreasing in 
<a href = "matlab: helpview('optim','feasible_directions','CSHelpWindow');">feasible directions</a>, to within the value of the <a href = "matlab: helpview('optim','optimality_tolerance_msgcsh','CSHelpWindow');">optimality tolerance</a>,
and constraints are satisfied to within the value of the <a href = "matlab: helpview('optim','constraint_tolerance','CSHelpWindow');">constraint tolerance</a>.

<<a href = "matlab: createExitMsg({'optimlib:sqpLineSearch:Exit1basic'},{'optimlib:sqpLineSearch:Exit1detailed','9.848938e-10','1.000000e-09','0.000000e+00','1.000000e-09'},true,true);;">stopping criteria details</a>>

<a href = "matlab: helpview('optim','local_min_found','CSHelpWindow');">Local minimum found that satisfies the constraints</a>.

Optimization completed because the objective function is non-decreasing in 
<a href = "matlab: helpview('optim','feasible_directions','CSHelpWindow');">feasible directions</a>, to within the value of the <a href = "matlab: helpview('optim','optimality_tolerance_msgcsh','CSHelpWindow');">optimality tolerance</a>,
and constraints are satisfied to within the value of the <a href = "matlab: helpview('optim','constraint_tolerance','CSHelpWindow');">constraint tolerance</a>.

<<a href = "matlab: createExitMsg({'optimlib:sqpLineSearch:Exit1basic'},{'optimlib:sqpLineSearch:Exit1detailed','2.527587e-10','1.000000e-09','0.000000e+00','1.000000e-09'},true,true);;">stopping criteria details</a>>

<a href = "matlab: helpview('optim','local_min_poss_with_constr','CSHelpWindow');">Local minimum possible. Constraints satisfied</a>.

fmincon stopped because the <a href = "matlab: helpview('optim','norm_curr_step_simple_fminconip','CSHelpWindow');">size of the current step</a> is less than
the value of the <a href = "matlab: helpview('optim','step_size_tol','CSHelpWindow');">step size tolerance</a> and constraints are 
satisfied to within the value of the <a href = "matlab: helpview('optim','constraint_tolerance','CSHelpWindow');">constraint tolerance</a>.

<<a href = "matlab: createExitMsg({'optimlib:sqpLineSearch:Exit2basic','fmincon'},{'optimlib:sqpLineSearch:Exit2detailed','1.000000e-09','0.000000e+00','1.000000e-09'},true,true);;">stopping criteria details</a>>

<a href = "matlab: helpview('optim','local_min_found','CSHelpWindow');">Local minimum found that satisfies the constraints</a>.

Optimization completed because the objective function is non-decreasing in 
<a href = "matlab: helpview('optim','feasible_directions','CSHelpWindow');">feasible directions</a>, to within the value of the <a href = "matlab: helpview('optim','optimality_tolerance_msgcsh','CSHelpWindow');">optimality tolerance</a>,
and constraints are satisfied to within the value of the <a href = "matlab: helpview('optim','constraint_tolerance','CSHelpWindow');">constraint tolerance</a>.

<<a href = "matlab: createExitMsg({'optimlib:sqpLineSearch:Exit1basic'},{'optimlib:sqpLineSearch:Exit1detailed','5.490066e-10','1.000000e-09','0.000000e+00','1.000000e-09'},true,true);;">stopping criteria details</a>>

<a href = "matlab: helpview('optim','local_min_found','CSHelpWindow');">Local minimum found that satisfies the constraints</a>.

Optimization completed because the objective function is non-decreasing in 
<a href = "matlab: helpview('optim','feasible_directions','CSHelpWindow');">feasible directions</a>, to within the value of the <a href = "matlab: helpview('optim','optimality_tolerance_msgcsh','CSHelpWindow');">optimality tolerance</a>,
and constraints are satisfied to within the value of the <a href = "matlab: helpview('optim','constraint_tolerance','CSHelpWindow');">constraint tolerance</a>.

<<a href = "matlab: createExitMsg({'optimlib:sqpLineSearch:Exit1basic'},{'optimlib:sqpLineSearch:Exit1detailed','2.199625e-10','1.000000e-09','0.000000e+00','1.000000e-09'},true,true);;">stopping criteria details</a>>

<a href = "matlab: helpview('optim','local_min_found','CSHelpWindow');">Local minimum found that satisfies the constraints</a>.

Optimization completed because the objective function is non-decreasing in 
<a href = "matlab: helpview('optim','feasible_directions','CSHelpWindow');">feasible directions</a>, to within the value of the <a href = "matlab: helpview('optim','optimality_tolerance_msgcsh','CSHelpWindow');">optimality tolerance</a>,
and constraints are satisfied to within the value of the <a href = "matlab: helpview('optim','constraint_tolerance','CSHelpWindow');">constraint tolerance</a>.

<<a href = "matlab: createExitMsg({'optimlib:sqpLineSearch:Exit1basic'},{'optimlib:sqpLineSearch:Exit1detailed','1.435943e-10','1.000000e-09','0.000000e+00','1.000000e-09'},true,true);;">stopping criteria details</a>>

<a href = "matlab: helpview('optim','local_min_found','CSHelpWindow');">Local minimum found that satisfies the constraints</a>.

Optimization completed because the objective function is non-decreasing in 
<a href = "matlab: helpview('optim','feasible_directions','CSHelpWindow');">feasible directions</a>, to within the value of the <a href = "matlab: helpview('optim','optimality_tolerance_msgcsh','CSHelpWindow');">optimality tolerance</a>,
and constraints are satisfied to within the value of the <a href = "matlab: helpview('optim','constraint_tolerance','CSHelpWindow');">constraint tolerance</a>.

<<a href = "matlab: createExitMsg({'optimlib:sqpLineSearch:Exit1basic'},{'optimlib:sqpLineSearch:Exit1detailed','2.163139e-10','1.000000e-09','0.000000e+00','1.000000e-09'},true,true);;">stopping criteria details</a>>

<a href = "matlab: helpview('optim','local_min_found','CSHelpWindow');">Local minimum found that satisfies the constraints</a>.

Optimization completed because the objective function is non-decreasing in 
<a href = "matlab: helpview('optim','feasible_directions','CSHelpWindow');">feasible directions</a>, to within the value of the <a href = "matlab: helpview('optim','optimality_tolerance_msgcsh','CSHelpWindow');">optimality tolerance</a>,
and constraints are satisfied to within the value of the <a href = "matlab: helpview('optim','constraint_tolerance','CSHelpWindow');">constraint tolerance</a>.

<<a href = "matlab: createExitMsg({'optimlib:sqpLineSearch:Exit1basic'},{'optimlib:sqpLineSearch:Exit1detailed','2.065354e-10','1.000000e-09','0.000000e+00','1.000000e-09'},true,true);;">stopping criteria details</a>>

<a href = "matlab: helpview('optim','local_min_found','CSHelpWindow');">Local minimum found that satisfies the constraints</a>.

Optimization completed because the objective function is non-decreasing in 
<a href = "matlab: helpview('optim','feasible_directions','CSHelpWindow');">feasible directions</a>, to within the value of the <a href = "matlab: helpview('optim','optimality_tolerance_msgcsh','CSHelpWindow');">optimality tolerance</a>,
and constraints are satisfied to within the value of the <a href = "matlab: helpview('optim','constraint_tolerance','CSHelpWindow');">constraint tolerance</a>.

<<a href = "matlab: createExitMsg({'optimlib:sqpLineSearch:Exit1basic'},{'optimlib:sqpLineSearch:Exit1detailed','9.947771e-10','1.000000e-09','0.000000e+00','1.000000e-09'},true,true);;">stopping criteria details</a>>

<a href = "matlab: helpview('optim','local_min_found','CSHelpWindow');">Local minimum found that satisfies the constraints</a>.

Optimization completed because the objective function is non-decreasing in 
<a href = "matlab: helpview('optim','feasible_directions','CSHelpWindow');">feasible directions</a>, to within the value of the <a href = "matlab: helpview('optim','optimality_tolerance_msgcsh','CSHelpWindow');">optimality tolerance</a>,
and constraints are satisfied to within the value of the <a href = "matlab: helpview('optim','constraint_tolerance','CSHelpWindow');">constraint tolerance</a>.

<<a href = "matlab: createExitMsg({'optimlib:sqpLineSearch:Exit1basic'},{'optimlib:sqpLineSearch:Exit1detailed','6.662015e-11','1.000000e-09','0.000000e+00','1.000000e-09'},true,true);;">stopping criteria details</a>>

<a href = "matlab: helpview('optim','local_min_found','CSHelpWindow');">Local minimum found that satisfies the constraints</a>.

Optimization completed because the objective function is non-decreasing in 
<a href = "matlab: helpview('optim','feasible_directions','CSHelpWindow');">feasible directions</a>, to within the value of the <a href = "matlab: helpview('optim','optimality_tolerance_msgcsh','CSHelpWindow');">optimality tolerance</a>,
and constraints are satisfied to within the value of the <a href = "matlab: helpview('optim','constraint_tolerance','CSHelpWindow');">constraint tolerance</a>.

<<a href = "matlab: createExitMsg({'optimlib:sqpLineSearch:Exit1basic'},{'optimlib:sqpLineSearch:Exit1detailed','2.665248e-11','1.000000e-09','0.000000e+00','1.000000e-09'},true,true);;">stopping criteria details</a>>

<a href = "matlab: helpview('optim','local_min_found','CSHelpWindow');">Local minimum found that satisfies the constraints</a>.

Optimization completed because the objective function is non-decreasing in 
<a href = "matlab: helpview('optim','feasible_directions','CSHelpWindow');">feasible directions</a>, to within the value of the <a href = "matlab: helpview('optim','optimality_tolerance_msgcsh','CSHelpWindow');">optimality tolerance</a>,
and constraints are satisfied to within the value of the <a href = "matlab: helpview('optim','constraint_tolerance','CSHelpWindow');">constraint tolerance</a>.

<<a href = "matlab: createExitMsg({'optimlib:sqpLineSearch:Exit1basic'},{'optimlib:sqpLineSearch:Exit1detailed','4.536026e-11','1.000000e-09','0.000000e+00','1.000000e-09'},true,true);;">stopping criteria details</a>>

<a href = "matlab: helpview('optim','local_min_found','CSHelpWindow');">Local minimum found that satisfies the constraints</a>.

Optimization completed because the objective function is non-decreasing in 
<a href = "matlab: helpview('optim','feasible_directions','CSHelpWindow');">feasible directions</a>, to within the value of the <a href = "matlab: helpview('optim','optimality_tolerance_msgcsh','CSHelpWindow');">optimality tolerance</a>,
and constraints are satisfied to within the value of the <a href = "matlab: helpview('optim','constraint_tolerance','CSHelpWindow');">constraint tolerance</a>.

<<a href = "matlab: createExitMsg({'optimlib:sqpLineSearch:Exit1basic'},{'optimlib:sqpLineSearch:Exit1detailed','1.676476e-10','1.000000e-09','0.000000e+00','1.000000e-09'},true,true);;">stopping criteria details</a>>

<a href = "matlab: helpview('optim','local_min_found','CSHelpWindow');">Local minimum found that satisfies the constraints</a>.

Optimization completed because the objective function is non-decreasing in 
<a href = "matlab: helpview('optim','feasible_directions','CSHelpWindow');">feasible directions</a>, to within the value of the <a href = "matlab: helpview('optim','optimality_tolerance_msgcsh','CSHelpWindow');">optimality tolerance</a>,
and constraints are satisfied to within the value of the <a href = "matlab: helpview('optim','constraint_tolerance','CSHelpWindow');">constraint tolerance</a>.

<<a href = "matlab: createExitMsg({'optimlib:sqpLineSearch:Exit1basic'},{'optimlib:sqpLineSearch:Exit1detailed','1.059381e-10','1.000000e-09','0.000000e+00','1.000000e-09'},true,true);;">stopping criteria details</a>>

<a href = "matlab: helpview('optim','local_min_found','CSHelpWindow');">Local minimum found that satisfies the constraints</a>.

Optimization completed because the objective function is non-decreasing in 
<a href = "matlab: helpview('optim','feasible_directions','CSHelpWindow');">feasible directions</a>, to within the value of the <a href = "matlab: helpview('optim','optimality_tolerance_msgcsh','CSHelpWindow');">optimality tolerance</a>,
and constraints are satisfied to within the value of the <a href = "matlab: helpview('optim','constraint_tolerance','CSHelpWindow');">constraint tolerance</a>.

<<a href = "matlab: createExitMsg({'optimlib:sqpLineSearch:Exit1basic'},{'optimlib:sqpLineSearch:Exit1detailed','1.221807e-10','1.000000e-09','0.000000e+00','1.000000e-09'},true,true);;">stopping criteria details</a>>

<a href = "matlab: helpview('optim','local_min_found','CSHelpWindow');">Local minimum found that satisfies the constraints</a>.

Optimization completed because the objective function is non-decreasing in 
<a href = "matlab: helpview('optim','feasible_directions','CSHelpWindow');">feasible directions</a>, to within the value of the <a href = "matlab: helpview('optim','optimality_tolerance_msgcsh','CSHelpWindow');">optimality tolerance</a>,
and constraints are satisfied to within the value of the <a href = "matlab: helpview('optim','constraint_tolerance','CSHelpWindow');">constraint tolerance</a>.

<<a href = "matlab: createExitMsg({'optimlib:sqpLineSearch:Exit1basic'},{'optimlib:sqpLineSearch:Exit1detailed','6.836675e-10','1.000000e-09','0.000000e+00','1.000000e-09'},true,true);;">stopping criteria details</a>>

<a href = "matlab: helpview('optim','local_min_found','CSHelpWindow');">Local minimum found that satisfies the constraints</a>.

Optimization completed because the objective function is non-decreasing in 
<a href = "matlab: helpview('optim','feasible_directions','CSHelpWindow');">feasible directions</a>, to within the value of the <a href = "matlab: helpview('optim','optimality_tolerance_msgcsh','CSHelpWindow');">optimality tolerance</a>,
and constraints are satisfied to within the value of the <a href = "matlab: helpview('optim','constraint_tolerance','CSHelpWindow');">constraint tolerance</a>.

<<a href = "matlab: createExitMsg({'optimlib:sqpLineSearch:Exit1basic'},{'optimlib:sqpLineSearch:Exit1detailed','1.051556e-10','1.000000e-09','0.000000e+00','1.000000e-09'},true,true);;">stopping criteria details</a>>

<a href = "matlab: helpview('optim','local_min_found','CSHelpWindow');">Local minimum found that satisfies the constraints</a>.

Optimization completed because the objective function is non-decreasing in 
<a href = "matlab: helpview('optim','feasible_directions','CSHelpWindow');">feasible directions</a>, to within the value of the <a href = "matlab: helpview('optim','optimality_tolerance_msgcsh','CSHelpWindow');">optimality tolerance</a>,
and constraints are satisfied to within the value of the <a href = "matlab: helpview('optim','constraint_tolerance','CSHelpWindow');">constraint tolerance</a>.

<<a href = "matlab: createExitMsg({'optimlib:sqpLineSearch:Exit1basic'},{'optimlib:sqpLineSearch:Exit1detailed','3.915368e-10','1.000000e-09','0.000000e+00','1.000000e-09'},true,true);;">stopping criteria details</a>>

<a href = "matlab: helpview('optim','local_min_found','CSHelpWindow');">Local minimum found that satisfies the constraints</a>.

Optimization completed because the objective function is non-decreasing in 
<a href = "matlab: helpview('optim','feasible_directions','CSHelpWindow');">feasible directions</a>, to within the value of the <a href = "matlab: helpview('optim','optimality_tolerance_msgcsh','CSHelpWindow');">optimality tolerance</a>,
and constraints are satisfied to within the value of the <a href = "matlab: helpview('optim','constraint_tolerance','CSHelpWindow');">constraint tolerance</a>.

<<a href = "matlab: createExitMsg({'optimlib:sqpLineSearch:Exit1basic'},{'optimlib:sqpLineSearch:Exit1detailed','1.285000e-10','1.000000e-09','0.000000e+00','1.000000e-09'},true,true);;">stopping criteria details</a>>

<a href = "matlab: helpview('optim','local_min_found','CSHelpWindow');">Local minimum found that satisfies the constraints</a>.

Optimization completed because the objective function is non-decreasing in 
<a href = "matlab: helpview('optim','feasible_directions','CSHelpWindow');">feasible directions</a>, to within the value of the <a href = "matlab: helpview('optim','optimality_tolerance_msgcsh','CSHelpWindow');">optimality tolerance</a>,
and constraints are satisfied to within the value of the <a href = "matlab: helpview('optim','constraint_tolerance','CSHelpWindow');">constraint tolerance</a>.

<<a href = "matlab: createExitMsg({'optimlib:sqpLineSearch:Exit1basic'},{'optimlib:sqpLineSearch:Exit1detailed','8.422589e-10','1.000000e-09','0.000000e+00','1.000000e-09'},true,true);;">stopping criteria details</a>>

<a href = "matlab: helpview('optim','local_min_found','CSHelpWindow');">Local minimum found that satisfies the constraints</a>.

Optimization completed because the objective function is non-decreasing in 
<a href = "matlab: helpview('optim','feasible_directions','CSHelpWindow');">feasible directions</a>, to within the value of the <a href = "matlab: helpview('optim','optimality_tolerance_msgcsh','CSHelpWindow');">optimality tolerance</a>,
and constraints are satisfied to within the value of the <a href = "matlab: helpview('optim','constraint_tolerance','CSHelpWindow');">constraint tolerance</a>.

<<a href = "matlab: createExitMsg({'optimlib:sqpLineSearch:Exit1basic'},{'optimlib:sqpLineSearch:Exit1detailed','1.950505e-10','1.000000e-09','0.000000e+00','1.000000e-09'},true,true);;">stopping criteria details</a>>

<a href = "matlab: helpview('optim','local_min_found','CSHelpWindow');">Local minimum found that satisfies the constraints</a>.

Optimization completed because the objective function is non-decreasing in 
<a href = "matlab: helpview('optim','feasible_directions','CSHelpWindow');">feasible directions</a>, to within the value of the <a href = "matlab: helpview('optim','optimality_tolerance_msgcsh','CSHelpWindow');">optimality tolerance</a>,
and constraints are satisfied to within the value of the <a href = "matlab: helpview('optim','constraint_tolerance','CSHelpWindow');">constraint tolerance</a>.

<<a href = "matlab: createExitMsg({'optimlib:sqpLineSearch:Exit1basic'},{'optimlib:sqpLineSearch:Exit1detailed','9.831749e-10','1.000000e-09','0.000000e+00','1.000000e-09'},true,true);;">stopping criteria details</a>>

<a href = "matlab: helpview('optim','local_min_found','CSHelpWindow');">Local minimum found that satisfies the constraints</a>.

Optimization completed because the objective function is non-decreasing in 
<a href = "matlab: helpview('optim','feasible_directions','CSHelpWindow');">feasible directions</a>, to within the value of the <a href = "matlab: helpview('optim','optimality_tolerance_msgcsh','CSHelpWindow');">optimality tolerance</a>,
and constraints are satisfied to within the value of the <a href = "matlab: helpview('optim','constraint_tolerance','CSHelpWindow');">constraint tolerance</a>.

<<a href = "matlab: createExitMsg({'optimlib:sqpLineSearch:Exit1basic'},{'optimlib:sqpLineSearch:Exit1detailed','4.524382e-12','1.000000e-09','0.000000e+00','1.000000e-09'},true,true);;">stopping criteria details</a>>

<a href = "matlab: helpview('optim','local_min_found','CSHelpWindow');">Local minimum found that satisfies the constraints</a>.

Optimization completed because the objective function is non-decreasing in 
<a href = "matlab: helpview('optim','feasible_directions','CSHelpWindow');">feasible directions</a>, to within the value of the <a href = "matlab: helpview('optim','optimality_tolerance_msgcsh','CSHelpWindow');">optimality tolerance</a>,
and constraints are satisfied to within the value of the <a href = "matlab: helpview('optim','constraint_tolerance','CSHelpWindow');">constraint tolerance</a>.

<<a href = "matlab: createExitMsg({'optimlib:sqpLineSearch:Exit1basic'},{'optimlib:sqpLineSearch:Exit1detailed','1.624659e-10','1.000000e-09','0.000000e+00','1.000000e-09'},true,true);;">stopping criteria details</a>>

<a href = "matlab: helpview('optim','local_min_found','CSHelpWindow');">Local minimum found that satisfies the constraints</a>.

Optimization completed because the objective function is non-decreasing in 
<a href = "matlab: helpview('optim','feasible_directions','CSHelpWindow');">feasible directions</a>, to within the value of the <a href = "matlab: helpview('optim','optimality_tolerance_msgcsh','CSHelpWindow');">optimality tolerance</a>,
and constraints are satisfied to within the value of the <a href = "matlab: helpview('optim','constraint_tolerance','CSHelpWindow');">constraint tolerance</a>.

<<a href = "matlab: createExitMsg({'optimlib:sqpLineSearch:Exit1basic'},{'optimlib:sqpLineSearch:Exit1detailed','2.331173e-10','1.000000e-09','0.000000e+00','1.000000e-09'},true,true);;">stopping criteria details</a>>

<a href = "matlab: helpview('optim','local_min_found','CSHelpWindow');">Local minimum found that satisfies the constraints</a>.

Optimization completed because the objective function is non-decreasing in 
<a href = "matlab: helpview('optim','feasible_directions','CSHelpWindow');">feasible directions</a>, to within the value of the <a href = "matlab: helpview('optim','optimality_tolerance_msgcsh','CSHelpWindow');">optimality tolerance</a>,
and constraints are satisfied to within the value of the <a href = "matlab: helpview('optim','constraint_tolerance','CSHelpWindow');">constraint tolerance</a>.

<<a href = "matlab: createExitMsg({'optimlib:sqpLineSearch:Exit1basic'},{'optimlib:sqpLineSearch:Exit1detailed','2.987554e-10','1.000000e-09','0.000000e+00','1.000000e-09'},true,true);;">stopping criteria details</a>>

<a href = "matlab: helpview('optim','local_min_found','CSHelpWindow');">Local minimum found that satisfies the constraints</a>.

Optimization completed because the objective function is non-decreasing in 
<a href = "matlab: helpview('optim','feasible_directions','CSHelpWindow');">feasible directions</a>, to within the value of the <a href = "matlab: helpview('optim','optimality_tolerance_msgcsh','CSHelpWindow');">optimality tolerance</a>,
and constraints are satisfied to within the value of the <a href = "matlab: helpview('optim','constraint_tolerance','CSHelpWindow');">constraint tolerance</a>.

<<a href = "matlab: createExitMsg({'optimlib:sqpLineSearch:Exit1basic'},{'optimlib:sqpLineSearch:Exit1detailed','6.259432e-11','1.000000e-09','0.000000e+00','1.000000e-09'},true,true);;">stopping criteria details</a>>

<a href = "matlab: helpview('optim','local_min_found','CSHelpWindow');">Local minimum found that satisfies the constraints</a>.

Optimization completed because the objective function is non-decreasing in 
<a href = "matlab: helpview('optim','feasible_directions','CSHelpWindow');">feasible directions</a>, to within the value of the <a href = "matlab: helpview('optim','optimality_tolerance_msgcsh','CSHelpWindow');">optimality tolerance</a>,
and constraints are satisfied to within the value of the <a href = "matlab: helpview('optim','constraint_tolerance','CSHelpWindow');">constraint tolerance</a>.

<<a href = "matlab: createExitMsg({'optimlib:sqpLineSearch:Exit1basic'},{'optimlib:sqpLineSearch:Exit1detailed','6.785110e-10','1.000000e-09','0.000000e+00','1.000000e-09'},true,true);;">stopping criteria details</a>>

<a href = "matlab: helpview('optim','local_min_poss_with_constr','CSHelpWindow');">Local minimum possible. Constraints satisfied</a>.

fmincon stopped because the <a href = "matlab: helpview('optim','norm_curr_step_simple_fminconip','CSHelpWindow');">size of the current step</a> is less than
the value of the <a href = "matlab: helpview('optim','step_size_tol','CSHelpWindow');">step size tolerance</a> and constraints are 
satisfied to within the value of the <a href = "matlab: helpview('optim','constraint_tolerance','CSHelpWindow');">constraint tolerance</a>.

<<a href = "matlab: createExitMsg({'optimlib:sqpLineSearch:Exit2basic','fmincon'},{'optimlib:sqpLineSearch:Exit2detailed','1.000000e-09','0.000000e+00','1.000000e-09'},true,true);;">stopping criteria details</a>>

<a href = "matlab: helpview('optim','local_min_found','CSHelpWindow');">Local minimum found that satisfies the constraints</a>.

Optimization completed because the objective function is non-decreasing in 
<a href = "matlab: helpview('optim','feasible_directions','CSHelpWindow');">feasible directions</a>, to within the value of the <a href = "matlab: helpview('optim','optimality_tolerance_msgcsh','CSHelpWindow');">optimality tolerance</a>,
and constraints are satisfied to within the value of the <a href = "matlab: helpview('optim','constraint_tolerance','CSHelpWindow');">constraint tolerance</a>.

<<a href = "matlab: createExitMsg({'optimlib:sqpLineSearch:Exit1basic'},{'optimlib:sqpLineSearch:Exit1detailed','2.927784e-11','1.000000e-09','0.000000e+00','1.000000e-09'},true,true);;">stopping criteria details</a>>

<a href = "matlab: helpview('optim','local_min_found','CSHelpWindow');">Local minimum found that satisfies the constraints</a>.

Optimization completed because the objective function is non-decreasing in 
<a href = "matlab: helpview('optim','feasible_directions','CSHelpWindow');">feasible directions</a>, to within the value of the <a href = "matlab: helpview('optim','optimality_tolerance_msgcsh','CSHelpWindow');">optimality tolerance</a>,
and constraints are satisfied to within the value of the <a href = "matlab: helpview('optim','constraint_tolerance','CSHelpWindow');">constraint tolerance</a>.

<<a href = "matlab: createExitMsg({'optimlib:sqpLineSearch:Exit1basic'},{'optimlib:sqpLineSearch:Exit1detailed','4.480436e-10','1.000000e-09','0.000000e+00','1.000000e-09'},true,true);;">stopping criteria details</a>>

<a href = "matlab: helpview('optim','local_min_found','CSHelpWindow');">Local minimum found that satisfies the constraints</a>.

Optimization completed because the objective function is non-decreasing in 
<a href = "matlab: helpview('optim','feasible_directions','CSHelpWindow');">feasible directions</a>, to within the value of the <a href = "matlab: helpview('optim','optimality_tolerance_msgcsh','CSHelpWindow');">optimality tolerance</a>,
and constraints are satisfied to within the value of the <a href = "matlab: helpview('optim','constraint_tolerance','CSHelpWindow');">constraint tolerance</a>.

<<a href = "matlab: createExitMsg({'optimlib:sqpLineSearch:Exit1basic'},{'optimlib:sqpLineSearch:Exit1detailed','8.920765e-10','1.000000e-09','0.000000e+00','1.000000e-09'},true,true);;">stopping criteria details</a>>

<a href = "matlab: helpview('optim','local_min_found','CSHelpWindow');">Local minimum found that satisfies the constraints</a>.

Optimization completed because the objective function is non-decreasing in 
<a href = "matlab: helpview('optim','feasible_directions','CSHelpWindow');">feasible directions</a>, to within the value of the <a href = "matlab: helpview('optim','optimality_tolerance_msgcsh','CSHelpWindow');">optimality tolerance</a>,
and constraints are satisfied to within the value of the <a href = "matlab: helpview('optim','constraint_tolerance','CSHelpWindow');">constraint tolerance</a>.

<<a href = "matlab: createExitMsg({'optimlib:sqpLineSearch:Exit1basic'},{'optimlib:sqpLineSearch:Exit1detailed','2.245076e-10','1.000000e-09','0.000000e+00','1.000000e-09'},true,true);;">stopping criteria details</a>>

<a href = "matlab: helpview('optim','local_min_found','CSHelpWindow');">Local minimum found that satisfies the constraints</a>.

Optimization completed because the objective function is non-decreasing in 
<a href = "matlab: helpview('optim','feasible_directions','CSHelpWindow');">feasible directions</a>, to within the value of the <a href = "matlab: helpview('optim','optimality_tolerance_msgcsh','CSHelpWindow');">optimality tolerance</a>,
and constraints are satisfied to within the value of the <a href = "matlab: helpview('optim','constraint_tolerance','CSHelpWindow');">constraint tolerance</a>.

<<a href = "matlab: createExitMsg({'optimlib:sqpLineSearch:Exit1basic'},{'optimlib:sqpLineSearch:Exit1detailed','9.243764e-10','1.000000e-09','0.000000e+00','1.000000e-09'},true,true);;">stopping criteria details</a>>

<a href = "matlab: helpview('optim','local_min_found','CSHelpWindow');">Local minimum found that satisfies the constraints</a>.

Optimization completed because the objective function is non-decreasing in 
<a href = "matlab: helpview('optim','feasible_directions','CSHelpWindow');">feasible directions</a>, to within the value of the <a href = "matlab: helpview('optim','optimality_tolerance_msgcsh','CSHelpWindow');">optimality tolerance</a>,
and constraints are satisfied to within the value of the <a href = "matlab: helpview('optim','constraint_tolerance','CSHelpWindow');">constraint tolerance</a>.

<<a href = "matlab: createExitMsg({'optimlib:sqpLineSearch:Exit1basic'},{'optimlib:sqpLineSearch:Exit1detailed','7.830113e-10','1.000000e-09','0.000000e+00','1.000000e-09'},true,true);;">stopping criteria details</a>>

<a href = "matlab: helpview('optim','local_min_found','CSHelpWindow');">Local minimum found that satisfies the constraints</a>.

Optimization completed because the objective function is non-decreasing in 
<a href = "matlab: helpview('optim','feasible_directions','CSHelpWindow');">feasible directions</a>, to within the value of the <a href = "matlab: helpview('optim','optimality_tolerance_msgcsh','CSHelpWindow');">optimality tolerance</a>,
and constraints are satisfied to within the value of the <a href = "matlab: helpview('optim','constraint_tolerance','CSHelpWindow');">constraint tolerance</a>.

<<a href = "matlab: createExitMsg({'optimlib:sqpLineSearch:Exit1basic'},{'optimlib:sqpLineSearch:Exit1detailed','8.512838e-10','1.000000e-09','0.000000e+00','1.000000e-09'},true,true);;">stopping criteria details</a>>

<a href = "matlab: helpview('optim','local_min_found','CSHelpWindow');">Local minimum found that satisfies the constraints</a>.

Optimization completed because the objective function is non-decreasing in 
<a href = "matlab: helpview('optim','feasible_directions','CSHelpWindow');">feasible directions</a>, to within the value of the <a href = "matlab: helpview('optim','optimality_tolerance_msgcsh','CSHelpWindow');">optimality tolerance</a>,
and constraints are satisfied to within the value of the <a href = "matlab: helpview('optim','constraint_tolerance','CSHelpWindow');">constraint tolerance</a>.

<<a href = "matlab: createExitMsg({'optimlib:sqpLineSearch:Exit1basic'},{'optimlib:sqpLineSearch:Exit1detailed','1.321825e-10','1.000000e-09','0.000000e+00','1.000000e-09'},true,true);;">stopping criteria details</a>>

<a href = "matlab: helpview('optim','local_min_found','CSHelpWindow');">Local minimum found that satisfies the constraints</a>.

Optimization completed because the objective function is non-decreasing in 
<a href = "matlab: helpview('optim','feasible_directions','CSHelpWindow');">feasible directions</a>, to within the value of the <a href = "matlab: helpview('optim','optimality_tolerance_msgcsh','CSHelpWindow');">optimality tolerance</a>,
and constraints are satisfied to within the value of the <a href = "matlab: helpview('optim','constraint_tolerance','CSHelpWindow');">constraint tolerance</a>.

<<a href = "matlab: createExitMsg({'optimlib:sqpLineSearch:Exit1basic'},{'optimlib:sqpLineSearch:Exit1detailed','3.188226e-10','1.000000e-09','0.000000e+00','1.000000e-09'},true,true);;">stopping criteria details</a>>

<a href = "matlab: helpview('optim','local_min_found','CSHelpWindow');">Local minimum found that satisfies the constraints</a>.

Optimization completed because the objective function is non-decreasing in 
<a href = "matlab: helpview('optim','feasible_directions','CSHelpWindow');">feasible directions</a>, to within the value of the <a href = "matlab: helpview('optim','optimality_tolerance_msgcsh','CSHelpWindow');">optimality tolerance</a>,
and constraints are satisfied to within the value of the <a href = "matlab: helpview('optim','constraint_tolerance','CSHelpWindow');">constraint tolerance</a>.

<<a href = "matlab: createExitMsg({'optimlib:sqpLineSearch:Exit1basic'},{'optimlib:sqpLineSearch:Exit1detailed','7.103095e-10','1.000000e-09','0.000000e+00','1.000000e-09'},true,true);;">stopping criteria details</a>>

<a href = "matlab: helpview('optim','local_min_found','CSHelpWindow');">Local minimum found that satisfies the constraints</a>.

Optimization completed because the objective function is non-decreasing in 
<a href = "matlab: helpview('optim','feasible_directions','CSHelpWindow');">feasible directions</a>, to within the value of the <a href = "matlab: helpview('optim','optimality_tolerance_msgcsh','CSHelpWindow');">optimality tolerance</a>,
and constraints are satisfied to within the value of the <a href = "matlab: helpview('optim','constraint_tolerance','CSHelpWindow');">constraint tolerance</a>.

<<a href = "matlab: createExitMsg({'optimlib:sqpLineSearch:Exit1basic'},{'optimlib:sqpLineSearch:Exit1detailed','5.614703e-10','1.000000e-09','0.000000e+00','1.000000e-09'},true,true);;">stopping criteria details</a>>

<a href = "matlab: helpview('optim','local_min_found','CSHelpWindow');">Local minimum found that satisfies the constraints</a>.

Optimization completed because the objective function is non-decreasing in 
<a href = "matlab: helpview('optim','feasible_directions','CSHelpWindow');">feasible directions</a>, to within the value of the <a href = "matlab: helpview('optim','optimality_tolerance_msgcsh','CSHelpWindow');">optimality tolerance</a>,
and constraints are satisfied to within the value of the <a href = "matlab: helpview('optim','constraint_tolerance','CSHelpWindow');">constraint tolerance</a>.

<<a href = "matlab: createExitMsg({'optimlib:sqpLineSearch:Exit1basic'},{'optimlib:sqpLineSearch:Exit1detailed','5.510306e-10','1.000000e-09','0.000000e+00','1.000000e-09'},true,true);;">stopping criteria details</a>>

<a href = "matlab: helpview('optim','local_min_found','CSHelpWindow');">Local minimum found that satisfies the constraints</a>.

Optimization completed because the objective function is non-decreasing in 
<a href = "matlab: helpview('optim','feasible_directions','CSHelpWindow');">feasible directions</a>, to within the value of the <a href = "matlab: helpview('optim','optimality_tolerance_msgcsh','CSHelpWindow');">optimality tolerance</a>,
and constraints are satisfied to within the value of the <a href = "matlab: helpview('optim','constraint_tolerance','CSHelpWindow');">constraint tolerance</a>.

<<a href = "matlab: createExitMsg({'optimlib:sqpLineSearch:Exit1basic'},{'optimlib:sqpLineSearch:Exit1detailed','5.504576e-10','1.000000e-09','0.000000e+00','1.000000e-09'},true,true);;">stopping criteria details</a>>

<a href = "matlab: helpview('optim','local_min_found','CSHelpWindow');">Local minimum found that satisfies the constraints</a>.

Optimization completed because the objective function is non-decreasing in 
<a href = "matlab: helpview('optim','feasible_directions','CSHelpWindow');">feasible directions</a>, to within the value of the <a href = "matlab: helpview('optim','optimality_tolerance_msgcsh','CSHelpWindow');">optimality tolerance</a>,
and constraints are satisfied to within the value of the <a href = "matlab: helpview('optim','constraint_tolerance','CSHelpWindow');">constraint tolerance</a>.

<<a href = "matlab: createExitMsg({'optimlib:sqpLineSearch:Exit1basic'},{'optimlib:sqpLineSearch:Exit1detailed','7.295032e-10','1.000000e-09','0.000000e+00','1.000000e-09'},true,true);;">stopping criteria details</a>>

<a href = "matlab: helpview('optim','local_min_found','CSHelpWindow');">Local minimum found that satisfies the constraints</a>.

Optimization completed because the objective function is non-decreasing in 
<a href = "matlab: helpview('optim','feasible_directions','CSHelpWindow');">feasible directions</a>, to within the value of the <a href = "matlab: helpview('optim','optimality_tolerance_msgcsh','CSHelpWindow');">optimality tolerance</a>,
and constraints are satisfied to within the value of the <a href = "matlab: helpview('optim','constraint_tolerance','CSHelpWindow');">constraint tolerance</a>.

<<a href = "matlab: createExitMsg({'optimlib:sqpLineSearch:Exit1basic'},{'optimlib:sqpLineSearch:Exit1detailed','5.600545e-10','1.000000e-09','0.000000e+00','1.000000e-09'},true,true);;">stopping criteria details</a>>

<a href = "matlab: helpview('optim','local_min_found','CSHelpWindow');">Local minimum found that satisfies the constraints</a>.

Optimization completed because the objective function is non-decreasing in 
<a href = "matlab: helpview('optim','feasible_directions','CSHelpWindow');">feasible directions</a>, to within the value of the <a href = "matlab: helpview('optim','optimality_tolerance_msgcsh','CSHelpWindow');">optimality tolerance</a>,
and constraints are satisfied to within the value of the <a href = "matlab: helpview('optim','constraint_tolerance','CSHelpWindow');">constraint tolerance</a>.

<<a href = "matlab: createExitMsg({'optimlib:sqpLineSearch:Exit1basic'},{'optimlib:sqpLineSearch:Exit1detailed','3.320489e-10','1.000000e-09','0.000000e+00','1.000000e-09'},true,true);;">stopping criteria details</a>>

<a href = "matlab: helpview('optim','local_min_found','CSHelpWindow');">Local minimum found that satisfies the constraints</a>.

Optimization completed because the objective function is non-decreasing in 
<a href = "matlab: helpview('optim','feasible_directions','CSHelpWindow');">feasible directions</a>, to within the value of the <a href = "matlab: helpview('optim','optimality_tolerance_msgcsh','CSHelpWindow');">optimality tolerance</a>,
and constraints are satisfied to within the value of the <a href = "matlab: helpview('optim','constraint_tolerance','CSHelpWindow');">constraint tolerance</a>.

<<a href = "matlab: createExitMsg({'optimlib:sqpLineSearch:Exit1basic'},{'optimlib:sqpLineSearch:Exit1detailed','8.579622e-10','1.000000e-09','0.000000e+00','1.000000e-09'},true,true);;">stopping criteria details</a>>

<a href = "matlab: helpview('optim','local_min_found','CSHelpWindow');">Local minimum found that satisfies the constraints</a>.

Optimization completed because the objective function is non-decreasing in 
<a href = "matlab: helpview('optim','feasible_directions','CSHelpWindow');">feasible directions</a>, to within the value of the <a href = "matlab: helpview('optim','optimality_tolerance_msgcsh','CSHelpWindow');">optimality tolerance</a>,
and constraints are satisfied to within the value of the <a href = "matlab: helpview('optim','constraint_tolerance','CSHelpWindow');">constraint tolerance</a>.

<<a href = "matlab: createExitMsg({'optimlib:sqpLineSearch:Exit1basic'},{'optimlib:sqpLineSearch:Exit1detailed','2.119899e-11','1.000000e-09','0.000000e+00','1.000000e-09'},true,true);;">stopping criteria details</a>>

<a href = "matlab: helpview('optim','local_min_found','CSHelpWindow');">Local minimum found that satisfies the constraints</a>.

Optimization completed because the objective function is non-decreasing in 
<a href = "matlab: helpview('optim','feasible_directions','CSHelpWindow');">feasible directions</a>, to within the value of the <a href = "matlab: helpview('optim','optimality_tolerance_msgcsh','CSHelpWindow');">optimality tolerance</a>,
and constraints are satisfied to within the value of the <a href = "matlab: helpview('optim','constraint_tolerance','CSHelpWindow');">constraint tolerance</a>.

<<a href = "matlab: createExitMsg({'optimlib:sqpLineSearch:Exit1basic'},{'optimlib:sqpLineSearch:Exit1detailed','2.449343e-10','1.000000e-09','0.000000e+00','1.000000e-09'},true,true);;">stopping criteria details</a>>

<a href = "matlab: helpview('optim','local_min_found','CSHelpWindow');">Local minimum found that satisfies the constraints</a>.

Optimization completed because the objective function is non-decreasing in 
<a href = "matlab: helpview('optim','feasible_directions','CSHelpWindow');">feasible directions</a>, to within the value of the <a href = "matlab: helpview('optim','optimality_tolerance_msgcsh','CSHelpWindow');">optimality tolerance</a>,
and constraints are satisfied to within the value of the <a href = "matlab: helpview('optim','constraint_tolerance','CSHelpWindow');">constraint tolerance</a>.

<<a href = "matlab: createExitMsg({'optimlib:sqpLineSearch:Exit1basic'},{'optimlib:sqpLineSearch:Exit1detailed','3.943299e-10','1.000000e-09','0.000000e+00','1.000000e-09'},true,true);;">stopping criteria details</a>>

<a href = "matlab: helpview('optim','local_min_found','CSHelpWindow');">Local minimum found that satisfies the constraints</a>.

Optimization completed because the objective function is non-decreasing in 
<a href = "matlab: helpview('optim','feasible_directions','CSHelpWindow');">feasible directions</a>, to within the value of the <a href = "matlab: helpview('optim','optimality_tolerance_msgcsh','CSHelpWindow');">optimality tolerance</a>,
and constraints are satisfied to within the value of the <a href = "matlab: helpview('optim','constraint_tolerance','CSHelpWindow');">constraint tolerance</a>.

<<a href = "matlab: createExitMsg({'optimlib:sqpLineSearch:Exit1basic'},{'optimlib:sqpLineSearch:Exit1detailed','3.139743e-10','1.000000e-09','0.000000e+00','1.000000e-09'},true,true);;">stopping criteria details</a>>

<a href = "matlab: helpview('optim','local_min_poss_with_constr','CSHelpWindow');">Local minimum possible. Constraints satisfied</a>.

fmincon stopped because the <a href = "matlab: helpview('optim','norm_curr_step_simple_fminconip','CSHelpWindow');">size of the current step</a> is less than
the value of the <a href = "matlab: helpview('optim','step_size_tol','CSHelpWindow');">step size tolerance</a> and constraints are 
satisfied to within the value of the <a href = "matlab: helpview('optim','constraint_tolerance','CSHelpWindow');">constraint tolerance</a>.

<<a href = "matlab: createExitMsg({'optimlib:sqpLineSearch:Exit2basic','fmincon'},{'optimlib:sqpLineSearch:Exit2detailed','1.000000e-09','0.000000e+00','1.000000e-09'},true,true);;">stopping criteria details</a>>

<a href = "matlab: helpview('optim','local_min_found','CSHelpWindow');">Local minimum found that satisfies the constraints</a>.

Optimization completed because the objective function is non-decreasing in 
<a href = "matlab: helpview('optim','feasible_directions','CSHelpWindow');">feasible directions</a>, to within the value of the <a href = "matlab: helpview('optim','optimality_tolerance_msgcsh','CSHelpWindow');">optimality tolerance</a>,
and constraints are satisfied to within the value of the <a href = "matlab: helpview('optim','constraint_tolerance','CSHelpWindow');">constraint tolerance</a>.

<<a href = "matlab: createExitMsg({'optimlib:sqpLineSearch:Exit1basic'},{'optimlib:sqpLineSearch:Exit1detailed','5.950451e-11','1.000000e-09','0.000000e+00','1.000000e-09'},true,true);;">stopping criteria details</a>>

<a href = "matlab: helpview('optim','local_min_found','CSHelpWindow');">Local minimum found that satisfies the constraints</a>.

Optimization completed because the objective function is non-decreasing in 
<a href = "matlab: helpview('optim','feasible_directions','CSHelpWindow');">feasible directions</a>, to within the value of the <a href = "matlab: helpview('optim','optimality_tolerance_msgcsh','CSHelpWindow');">optimality tolerance</a>,
and constraints are satisfied to within the value of the <a href = "matlab: helpview('optim','constraint_tolerance','CSHelpWindow');">constraint tolerance</a>.

<<a href = "matlab: createExitMsg({'optimlib:sqpLineSearch:Exit1basic'},{'optimlib:sqpLineSearch:Exit1detailed','3.600964e-10','1.000000e-09','0.000000e+00','1.000000e-09'},true,true);;">stopping criteria details</a>>

<a href = "matlab: helpview('optim','local_min_found','CSHelpWindow');">Local minimum found that satisfies the constraints</a>.

Optimization completed because the objective function is non-decreasing in 
<a href = "matlab: helpview('optim','feasible_directions','CSHelpWindow');">feasible directions</a>, to within the value of the <a href = "matlab: helpview('optim','optimality_tolerance_msgcsh','CSHelpWindow');">optimality tolerance</a>,
and constraints are satisfied to within the value of the <a href = "matlab: helpview('optim','constraint_tolerance','CSHelpWindow');">constraint tolerance</a>.

<<a href = "matlab: createExitMsg({'optimlib:sqpLineSearch:Exit1basic'},{'optimlib:sqpLineSearch:Exit1detailed','3.851385e-10','1.000000e-09','0.000000e+00','1.000000e-09'},true,true);;">stopping criteria details</a>>

<a href = "matlab: helpview('optim','local_min_poss_with_constr','CSHelpWindow');">Local minimum possible. Constraints satisfied</a>.

fmincon stopped because the <a href = "matlab: helpview('optim','norm_curr_step_simple_fminconip','CSHelpWindow');">size of the current step</a> is less than
the value of the <a href = "matlab: helpview('optim','step_size_tol','CSHelpWindow');">step size tolerance</a> and constraints are 
satisfied to within the value of the <a href = "matlab: helpview('optim','constraint_tolerance','CSHelpWindow');">constraint tolerance</a>.

<<a href = "matlab: createExitMsg({'optimlib:sqpLineSearch:Exit2basic','fmincon'},{'optimlib:sqpLineSearch:Exit2detailed','1.000000e-09','0.000000e+00','1.000000e-09'},true,true);;">stopping criteria details</a>>

<a href = "matlab: helpview('optim','local_min_found','CSHelpWindow');">Local minimum found that satisfies the constraints</a>.

Optimization completed because the objective function is non-decreasing in 
<a href = "matlab: helpview('optim','feasible_directions','CSHelpWindow');">feasible directions</a>, to within the value of the <a href = "matlab: helpview('optim','optimality_tolerance_msgcsh','CSHelpWindow');">optimality tolerance</a>,
and constraints are satisfied to within the value of the <a href = "matlab: helpview('optim','constraint_tolerance','CSHelpWindow');">constraint tolerance</a>.

<<a href = "matlab: createExitMsg({'optimlib:sqpLineSearch:Exit1basic'},{'optimlib:sqpLineSearch:Exit1detailed','9.840343e-10','1.000000e-09','0.000000e+00','1.000000e-09'},true,true);;">stopping criteria details</a>>

<a href = "matlab: helpview('optim','local_min_found','CSHelpWindow');">Local minimum found that satisfies the constraints</a>.

Optimization completed because the objective function is non-decreasing in 
<a href = "matlab: helpview('optim','feasible_directions','CSHelpWindow');">feasible directions</a>, to within the value of the <a href = "matlab: helpview('optim','optimality_tolerance_msgcsh','CSHelpWindow');">optimality tolerance</a>,
and constraints are satisfied to within the value of the <a href = "matlab: helpview('optim','constraint_tolerance','CSHelpWindow');">constraint tolerance</a>.

<<a href = "matlab: createExitMsg({'optimlib:sqpLineSearch:Exit1basic'},{'optimlib:sqpLineSearch:Exit1detailed','2.206277e-10','1.000000e-09','0.000000e+00','1.000000e-09'},true,true);;">stopping criteria details</a>>

<a href = "matlab: helpview('optim','local_min_found','CSHelpWindow');">Local minimum found that satisfies the constraints</a>.

Optimization completed because the objective function is non-decreasing in 
<a href = "matlab: helpview('optim','feasible_directions','CSHelpWindow');">feasible directions</a>, to within the value of the <a href = "matlab: helpview('optim','optimality_tolerance_msgcsh','CSHelpWindow');">optimality tolerance</a>,
and constraints are satisfied to within the value of the <a href = "matlab: helpview('optim','constraint_tolerance','CSHelpWindow');">constraint tolerance</a>.

<<a href = "matlab: createExitMsg({'optimlib:sqpLineSearch:Exit1basic'},{'optimlib:sqpLineSearch:Exit1detailed','1.699653e-10','1.000000e-09','0.000000e+00','1.000000e-09'},true,true);;">stopping criteria details</a>>

<a href = "matlab: helpview('optim','local_min_found','CSHelpWindow');">Local minimum found that satisfies the constraints</a>.

Optimization completed because the objective function is non-decreasing in 
<a href = "matlab: helpview('optim','feasible_directions','CSHelpWindow');">feasible directions</a>, to within the value of the <a href = "matlab: helpview('optim','optimality_tolerance_msgcsh','CSHelpWindow');">optimality tolerance</a>,
and constraints are satisfied to within the value of the <a href = "matlab: helpview('optim','constraint_tolerance','CSHelpWindow');">constraint tolerance</a>.

<<a href = "matlab: createExitMsg({'optimlib:sqpLineSearch:Exit1basic'},{'optimlib:sqpLineSearch:Exit1detailed','6.326754e-10','1.000000e-09','0.000000e+00','1.000000e-09'},true,true);;">stopping criteria details</a>>

<a href = "matlab: helpview('optim','local_min_found','CSHelpWindow');">Local minimum found that satisfies the constraints</a>.

Optimization completed because the objective function is non-decreasing in 
<a href = "matlab: helpview('optim','feasible_directions','CSHelpWindow');">feasible directions</a>, to within the value of the <a href = "matlab: helpview('optim','optimality_tolerance_msgcsh','CSHelpWindow');">optimality tolerance</a>,
and constraints are satisfied to within the value of the <a href = "matlab: helpview('optim','constraint_tolerance','CSHelpWindow');">constraint tolerance</a>.

<<a href = "matlab: createExitMsg({'optimlib:sqpLineSearch:Exit1basic'},{'optimlib:sqpLineSearch:Exit1detailed','2.914862e-10','1.000000e-09','0.000000e+00','1.000000e-09'},true,true);;">stopping criteria details</a>>

<a href = "matlab: helpview('optim','local_min_found','CSHelpWindow');">Local minimum found that satisfies the constraints</a>.

Optimization completed because the objective function is non-decreasing in 
<a href = "matlab: helpview('optim','feasible_directions','CSHelpWindow');">feasible directions</a>, to within the value of the <a href = "matlab: helpview('optim','optimality_tolerance_msgcsh','CSHelpWindow');">optimality tolerance</a>,
and constraints are satisfied to within the value of the <a href = "matlab: helpview('optim','constraint_tolerance','CSHelpWindow');">constraint tolerance</a>.

<<a href = "matlab: createExitMsg({'optimlib:sqpLineSearch:Exit1basic'},{'optimlib:sqpLineSearch:Exit1detailed','2.182923e-10','1.000000e-09','0.000000e+00','1.000000e-09'},true,true);;">stopping criteria details</a>>

<a href = "matlab: helpview('optim','local_min_found','CSHelpWindow');">Local minimum found that satisfies the constraints</a>.

Optimization completed because the objective function is non-decreasing in 
<a href = "matlab: helpview('optim','feasible_directions','CSHelpWindow');">feasible directions</a>, to within the value of the <a href = "matlab: helpview('optim','optimality_tolerance_msgcsh','CSHelpWindow');">optimality tolerance</a>,
and constraints are satisfied to within the value of the <a href = "matlab: helpview('optim','constraint_tolerance','CSHelpWindow');">constraint tolerance</a>.

<<a href = "matlab: createExitMsg({'optimlib:sqpLineSearch:Exit1basic'},{'optimlib:sqpLineSearch:Exit1detailed','1.634615e-10','1.000000e-09','0.000000e+00','1.000000e-09'},true,true);;">stopping criteria details</a>>

<a href = "matlab: helpview('optim','local_min_poss_with_constr','CSHelpWindow');">Local minimum possible. Constraints satisfied</a>.

fmincon stopped because the <a href = "matlab: helpview('optim','norm_curr_step_simple_fminconip','CSHelpWindow');">size of the current step</a> is less than
the value of the <a href = "matlab: helpview('optim','step_size_tol','CSHelpWindow');">step size tolerance</a> and constraints are 
satisfied to within the value of the <a href = "matlab: helpview('optim','constraint_tolerance','CSHelpWindow');">constraint tolerance</a>.

<<a href = "matlab: createExitMsg({'optimlib:sqpLineSearch:Exit2basic','fmincon'},{'optimlib:sqpLineSearch:Exit2detailed','1.000000e-09','0.000000e+00','1.000000e-09'},true,true);;">stopping criteria details</a>>

<a href = "matlab: helpview('optim','local_min_found','CSHelpWindow');">Local minimum found that satisfies the constraints</a>.

Optimization completed because the objective function is non-decreasing in 
<a href = "matlab: helpview('optim','feasible_directions','CSHelpWindow');">feasible directions</a>, to within the value of the <a href = "matlab: helpview('optim','optimality_tolerance_msgcsh','CSHelpWindow');">optimality tolerance</a>,
and constraints are satisfied to within the value of the <a href = "matlab: helpview('optim','constraint_tolerance','CSHelpWindow');">constraint tolerance</a>.

<<a href = "matlab: createExitMsg({'optimlib:sqpLineSearch:Exit1basic'},{'optimlib:sqpLineSearch:Exit1detailed','3.179849e-11','1.000000e-09','0.000000e+00','1.000000e-09'},true,true);;">stopping criteria details</a>>

<a href = "matlab: helpview('optim','local_min_found','CSHelpWindow');">Local minimum found that satisfies the constraints</a>.

Optimization completed because the objective function is non-decreasing in 
<a href = "matlab: helpview('optim','feasible_directions','CSHelpWindow');">feasible directions</a>, to within the value of the <a href = "matlab: helpview('optim','optimality_tolerance_msgcsh','CSHelpWindow');">optimality tolerance</a>,
and constraints are satisfied to within the value of the <a href = "matlab: helpview('optim','constraint_tolerance','CSHelpWindow');">constraint tolerance</a>.

<<a href = "matlab: createExitMsg({'optimlib:sqpLineSearch:Exit1basic'},{'optimlib:sqpLineSearch:Exit1detailed','8.935089e-10','1.000000e-09','0.000000e+00','1.000000e-09'},true,true);;">stopping criteria details</a>>

<a href = "matlab: helpview('optim','local_min_found','CSHelpWindow');">Local minimum found that satisfies the constraints</a>.

Optimization completed because the objective function is non-decreasing in 
<a href = "matlab: helpview('optim','feasible_directions','CSHelpWindow');">feasible directions</a>, to within the value of the <a href = "matlab: helpview('optim','optimality_tolerance_msgcsh','CSHelpWindow');">optimality tolerance</a>,
and constraints are satisfied to within the value of the <a href = "matlab: helpview('optim','constraint_tolerance','CSHelpWindow');">constraint tolerance</a>.

<<a href = "matlab: createExitMsg({'optimlib:sqpLineSearch:Exit1basic'},{'optimlib:sqpLineSearch:Exit1detailed','9.568194e-11','1.000000e-09','0.000000e+00','1.000000e-09'},true,true);;">stopping criteria details</a>>

<a href = "matlab: helpview('optim','local_min_found','CSHelpWindow');">Local minimum found that satisfies the constraints</a>.

Optimization completed because the objective function is non-decreasing in 
<a href = "matlab: helpview('optim','feasible_directions','CSHelpWindow');">feasible directions</a>, to within the value of the <a href = "matlab: helpview('optim','optimality_tolerance_msgcsh','CSHelpWindow');">optimality tolerance</a>,
and constraints are satisfied to within the value of the <a href = "matlab: helpview('optim','constraint_tolerance','CSHelpWindow');">constraint tolerance</a>.

<<a href = "matlab: createExitMsg({'optimlib:sqpLineSearch:Exit1basic'},{'optimlib:sqpLineSearch:Exit1detailed','3.629611e-10','1.000000e-09','0.000000e+00','1.000000e-09'},true,true);;">stopping criteria details</a>>

<a href = "matlab: helpview('optim','local_min_found','CSHelpWindow');">Local minimum found that satisfies the constraints</a>.

Optimization completed because the objective function is non-decreasing in 
<a href = "matlab: helpview('optim','feasible_directions','CSHelpWindow');">feasible directions</a>, to within the value of the <a href = "matlab: helpview('optim','optimality_tolerance_msgcsh','CSHelpWindow');">optimality tolerance</a>,
and constraints are satisfied to within the value of the <a href = "matlab: helpview('optim','constraint_tolerance','CSHelpWindow');">constraint tolerance</a>.

<<a href = "matlab: createExitMsg({'optimlib:sqpLineSearch:Exit1basic'},{'optimlib:sqpLineSearch:Exit1detailed','6.364711e-10','1.000000e-09','0.000000e+00','1.000000e-09'},true,true);;">stopping criteria details</a>>

<a href = "matlab: helpview('optim','local_min_found','CSHelpWindow');">Local minimum found that satisfies the constraints</a>.

Optimization completed because the objective function is non-decreasing in 
<a href = "matlab: helpview('optim','feasible_directions','CSHelpWindow');">feasible directions</a>, to within the value of the <a href = "matlab: helpview('optim','optimality_tolerance_msgcsh','CSHelpWindow');">optimality tolerance</a>,
and constraints are satisfied to within the value of the <a href = "matlab: helpview('optim','constraint_tolerance','CSHelpWindow');">constraint tolerance</a>.

<<a href = "matlab: createExitMsg({'optimlib:sqpLineSearch:Exit1basic'},{'optimlib:sqpLineSearch:Exit1detailed','1.227512e-10','1.000000e-09','0.000000e+00','1.000000e-09'},true,true);;">stopping criteria details</a>>

<a href = "matlab: helpview('optim','local_min_found','CSHelpWindow');">Local minimum found that satisfies the constraints</a>.

Optimization completed because the objective function is non-decreasing in 
<a href = "matlab: helpview('optim','feasible_directions','CSHelpWindow');">feasible directions</a>, to within the value of the <a href = "matlab: helpview('optim','optimality_tolerance_msgcsh','CSHelpWindow');">optimality tolerance</a>,
and constraints are satisfied to within the value of the <a href = "matlab: helpview('optim','constraint_tolerance','CSHelpWindow');">constraint tolerance</a>.

<<a href = "matlab: createExitMsg({'optimlib:sqpLineSearch:Exit1basic'},{'optimlib:sqpLineSearch:Exit1detailed','6.949832e-10','1.000000e-09','0.000000e+00','1.000000e-09'},true,true);;">stopping criteria details</a>>

<a href = "matlab: helpview('optim','local_min_found','CSHelpWindow');">Local minimum found that satisfies the constraints</a>.

Optimization completed because the objective function is non-decreasing in 
<a href = "matlab: helpview('optim','feasible_directions','CSHelpWindow');">feasible directions</a>, to within the value of the <a href = "matlab: helpview('optim','optimality_tolerance_msgcsh','CSHelpWindow');">optimality tolerance</a>,
and constraints are satisfied to within the value of the <a href = "matlab: helpview('optim','constraint_tolerance','CSHelpWindow');">constraint tolerance</a>.

<<a href = "matlab: createExitMsg({'optimlib:sqpLineSearch:Exit1basic'},{'optimlib:sqpLineSearch:Exit1detailed','9.235752e-11','1.000000e-09','0.000000e+00','1.000000e-09'},true,true);;">stopping criteria details</a>>

<a href = "matlab: helpview('optim','local_min_found','CSHelpWindow');">Local minimum found that satisfies the constraints</a>.

Optimization completed because the objective function is non-decreasing in 
<a href = "matlab: helpview('optim','feasible_directions','CSHelpWindow');">feasible directions</a>, to within the value of the <a href = "matlab: helpview('optim','optimality_tolerance_msgcsh','CSHelpWindow');">optimality tolerance</a>,
and constraints are satisfied to within the value of the <a href = "matlab: helpview('optim','constraint_tolerance','CSHelpWindow');">constraint tolerance</a>.

<<a href = "matlab: createExitMsg({'optimlib:sqpLineSearch:Exit1basic'},{'optimlib:sqpLineSearch:Exit1detailed','3.038403e-11','1.000000e-09','0.000000e+00','1.000000e-09'},true,true);;">stopping criteria details</a>>

<a href = "matlab: helpview('optim','local_min_found','CSHelpWindow');">Local minimum found that satisfies the constraints</a>.

Optimization completed because the objective function is non-decreasing in 
<a href = "matlab: helpview('optim','feasible_directions','CSHelpWindow');">feasible directions</a>, to within the value of the <a href = "matlab: helpview('optim','optimality_tolerance_msgcsh','CSHelpWindow');">optimality tolerance</a>,
and constraints are satisfied to within the value of the <a href = "matlab: helpview('optim','constraint_tolerance','CSHelpWindow');">constraint tolerance</a>.

<<a href = "matlab: createExitMsg({'optimlib:sqpLineSearch:Exit1basic'},{'optimlib:sqpLineSearch:Exit1detailed','2.349794e-10','1.000000e-09','0.000000e+00','1.000000e-09'},true,true);;">stopping criteria details</a>>

<a href = "matlab: helpview('optim','local_min_poss_with_constr','CSHelpWindow');">Local minimum possible. Constraints satisfied</a>.

fmincon stopped because the <a href = "matlab: helpview('optim','norm_curr_step_simple_fminconip','CSHelpWindow');">size of the current step</a> is less than
the value of the <a href = "matlab: helpview('optim','step_size_tol','CSHelpWindow');">step size tolerance</a> and constraints are 
satisfied to within the value of the <a href = "matlab: helpview('optim','constraint_tolerance','CSHelpWindow');">constraint tolerance</a>.

<<a href = "matlab: createExitMsg({'optimlib:sqpLineSearch:Exit2basic','fmincon'},{'optimlib:sqpLineSearch:Exit2detailed','1.000000e-09','0.000000e+00','1.000000e-09'},true,true);;">stopping criteria details</a>>

<a href = "matlab: helpview('optim','local_min_found','CSHelpWindow');">Local minimum found that satisfies the constraints</a>.

Optimization completed because the objective function is non-decreasing in 
<a href = "matlab: helpview('optim','feasible_directions','CSHelpWindow');">feasible directions</a>, to within the value of the <a href = "matlab: helpview('optim','optimality_tolerance_msgcsh','CSHelpWindow');">optimality tolerance</a>,
and constraints are satisfied to within the value of the <a href = "matlab: helpview('optim','constraint_tolerance','CSHelpWindow');">constraint tolerance</a>.

<<a href = "matlab: createExitMsg({'optimlib:sqpLineSearch:Exit1basic'},{'optimlib:sqpLineSearch:Exit1detailed','8.158732e-10','1.000000e-09','0.000000e+00','1.000000e-09'},true,true);;">stopping criteria details</a>>

<a href = "matlab: helpview('optim','local_min_found','CSHelpWindow');">Local minimum found that satisfies the constraints</a>.

Optimization completed because the objective function is non-decreasing in 
<a href = "matlab: helpview('optim','feasible_directions','CSHelpWindow');">feasible directions</a>, to within the value of the <a href = "matlab: helpview('optim','optimality_tolerance_msgcsh','CSHelpWindow');">optimality tolerance</a>,
and constraints are satisfied to within the value of the <a href = "matlab: helpview('optim','constraint_tolerance','CSHelpWindow');">constraint tolerance</a>.

<<a href = "matlab: createExitMsg({'optimlib:sqpLineSearch:Exit1basic'},{'optimlib:sqpLineSearch:Exit1detailed','4.440471e-10','1.000000e-09','0.000000e+00','1.000000e-09'},true,true);;">stopping criteria details</a>>

<a href = "matlab: helpview('optim','local_min_found','CSHelpWindow');">Local minimum found that satisfies the constraints</a>.

Optimization completed because the objective function is non-decreasing in 
<a href = "matlab: helpview('optim','feasible_directions','CSHelpWindow');">feasible directions</a>, to within the value of the <a href = "matlab: helpview('optim','optimality_tolerance_msgcsh','CSHelpWindow');">optimality tolerance</a>,
and constraints are satisfied to within the value of the <a href = "matlab: helpview('optim','constraint_tolerance','CSHelpWindow');">constraint tolerance</a>.

<<a href = "matlab: createExitMsg({'optimlib:sqpLineSearch:Exit1basic'},{'optimlib:sqpLineSearch:Exit1detailed','2.864729e-11','1.000000e-09','0.000000e+00','1.000000e-09'},true,true);;">stopping criteria details</a>>

<a href = "matlab: helpview('optim','local_min_found','CSHelpWindow');">Local minimum found that satisfies the constraints</a>.

Optimization completed because the objective function is non-decreasing in 
<a href = "matlab: helpview('optim','feasible_directions','CSHelpWindow');">feasible directions</a>, to within the value of the <a href = "matlab: helpview('optim','optimality_tolerance_msgcsh','CSHelpWindow');">optimality tolerance</a>,
and constraints are satisfied to within the value of the <a href = "matlab: helpview('optim','constraint_tolerance','CSHelpWindow');">constraint tolerance</a>.

<<a href = "matlab: createExitMsg({'optimlib:sqpLineSearch:Exit1basic'},{'optimlib:sqpLineSearch:Exit1detailed','1.481436e-10','1.000000e-09','0.000000e+00','1.000000e-09'},true,true);;">stopping criteria details</a>>

<a href = "matlab: helpview('optim','local_min_poss_with_constr','CSHelpWindow');">Local minimum possible. Constraints satisfied</a>.

fmincon stopped because the <a href = "matlab: helpview('optim','norm_curr_step_simple_fminconip','CSHelpWindow');">size of the current step</a> is less than
the value of the <a href = "matlab: helpview('optim','step_size_tol','CSHelpWindow');">step size tolerance</a> and constraints are 
satisfied to within the value of the <a href = "matlab: helpview('optim','constraint_tolerance','CSHelpWindow');">constraint tolerance</a>.

<<a href = "matlab: createExitMsg({'optimlib:sqpLineSearch:Exit2basic','fmincon'},{'optimlib:sqpLineSearch:Exit2detailed','1.000000e-09','0.000000e+00','1.000000e-09'},true,true);;">stopping criteria details</a>>

<a href = "matlab: helpview('optim','local_min_found','CSHelpWindow');">Local minimum found that satisfies the constraints</a>.

Optimization completed because the objective function is non-decreasing in 
<a href = "matlab: helpview('optim','feasible_directions','CSHelpWindow');">feasible directions</a>, to within the value of the <a href = "matlab: helpview('optim','optimality_tolerance_msgcsh','CSHelpWindow');">optimality tolerance</a>,
and constraints are satisfied to within the value of the <a href = "matlab: helpview('optim','constraint_tolerance','CSHelpWindow');">constraint tolerance</a>.

<<a href = "matlab: createExitMsg({'optimlib:sqpLineSearch:Exit1basic'},{'optimlib:sqpLineSearch:Exit1detailed','3.928259e-10','1.000000e-09','0.000000e+00','1.000000e-09'},true,true);;">stopping criteria details</a>>

<a href = "matlab: helpview('optim','local_min_found','CSHelpWindow');">Local minimum found that satisfies the constraints</a>.

Optimization completed because the objective function is non-decreasing in 
<a href = "matlab: helpview('optim','feasible_directions','CSHelpWindow');">feasible directions</a>, to within the value of the <a href = "matlab: helpview('optim','optimality_tolerance_msgcsh','CSHelpWindow');">optimality tolerance</a>,
and constraints are satisfied to within the value of the <a href = "matlab: helpview('optim','constraint_tolerance','CSHelpWindow');">constraint tolerance</a>.

<<a href = "matlab: createExitMsg({'optimlib:sqpLineSearch:Exit1basic'},{'optimlib:sqpLineSearch:Exit1detailed','7.004978e-10','1.000000e-09','0.000000e+00','1.000000e-09'},true,true);;">stopping criteria details</a>>

<a href = "matlab: helpview('optim','local_min_found','CSHelpWindow');">Local minimum found that satisfies the constraints</a>.

Optimization completed because the objective function is non-decreasing in 
<a href = "matlab: helpview('optim','feasible_directions','CSHelpWindow');">feasible directions</a>, to within the value of the <a href = "matlab: helpview('optim','optimality_tolerance_msgcsh','CSHelpWindow');">optimality tolerance</a>,
and constraints are satisfied to within the value of the <a href = "matlab: helpview('optim','constraint_tolerance','CSHelpWindow');">constraint tolerance</a>.

<<a href = "matlab: createExitMsg({'optimlib:sqpLineSearch:Exit1basic'},{'optimlib:sqpLineSearch:Exit1detailed','5.809670e-10','1.000000e-09','0.000000e+00','1.000000e-09'},true,true);;">stopping criteria details</a>>

<a href = "matlab: helpview('optim','local_min_found','CSHelpWindow');">Local minimum found that satisfies the constraints</a>.

Optimization completed because the objective function is non-decreasing in 
<a href = "matlab: helpview('optim','feasible_directions','CSHelpWindow');">feasible directions</a>, to within the value of the <a href = "matlab: helpview('optim','optimality_tolerance_msgcsh','CSHelpWindow');">optimality tolerance</a>,
and constraints are satisfied to within the value of the <a href = "matlab: helpview('optim','constraint_tolerance','CSHelpWindow');">constraint tolerance</a>.

<<a href = "matlab: createExitMsg({'optimlib:sqpLineSearch:Exit1basic'},{'optimlib:sqpLineSearch:Exit1detailed','2.092810e-10','1.000000e-09','0.000000e+00','1.000000e-09'},true,true);;">stopping criteria details</a>>

<a href = "matlab: helpview('optim','local_min_found','CSHelpWindow');">Local minimum found that satisfies the constraints</a>.

Optimization completed because the objective function is non-decreasing in 
<a href = "matlab: helpview('optim','feasible_directions','CSHelpWindow');">feasible directions</a>, to within the value of the <a href = "matlab: helpview('optim','optimality_tolerance_msgcsh','CSHelpWindow');">optimality tolerance</a>,
and constraints are satisfied to within the value of the <a href = "matlab: helpview('optim','constraint_tolerance','CSHelpWindow');">constraint tolerance</a>.

<<a href = "matlab: createExitMsg({'optimlib:sqpLineSearch:Exit1basic'},{'optimlib:sqpLineSearch:Exit1detailed','2.929185e-11','1.000000e-09','0.000000e+00','1.000000e-09'},true,true);;">stopping criteria details</a>>

<a href = "matlab: helpview('optim','local_min_found','CSHelpWindow');">Local minimum found that satisfies the constraints</a>.

Optimization completed because the objective function is non-decreasing in 
<a href = "matlab: helpview('optim','feasible_directions','CSHelpWindow');">feasible directions</a>, to within the value of the <a href = "matlab: helpview('optim','optimality_tolerance_msgcsh','CSHelpWindow');">optimality tolerance</a>,
and constraints are satisfied to within the value of the <a href = "matlab: helpview('optim','constraint_tolerance','CSHelpWindow');">constraint tolerance</a>.

<<a href = "matlab: createExitMsg({'optimlib:sqpLineSearch:Exit1basic'},{'optimlib:sqpLineSearch:Exit1detailed','7.876043e-10','1.000000e-09','0.000000e+00','1.000000e-09'},true,true);;">stopping criteria details</a>>

<a href = "matlab: helpview('optim','local_min_found','CSHelpWindow');">Local minimum found that satisfies the constraints</a>.

Optimization completed because the objective function is non-decreasing in 
<a href = "matlab: helpview('optim','feasible_directions','CSHelpWindow');">feasible directions</a>, to within the value of the <a href = "matlab: helpview('optim','optimality_tolerance_msgcsh','CSHelpWindow');">optimality tolerance</a>,
and constraints are satisfied to within the value of the <a href = "matlab: helpview('optim','constraint_tolerance','CSHelpWindow');">constraint tolerance</a>.

<<a href = "matlab: createExitMsg({'optimlib:sqpLineSearch:Exit1basic'},{'optimlib:sqpLineSearch:Exit1detailed','8.508245e-11','1.000000e-09','0.000000e+00','1.000000e-09'},true,true);;">stopping criteria details</a>>

<a href = "matlab: helpview('optim','local_min_found','CSHelpWindow');">Local minimum found that satisfies the constraints</a>.

Optimization completed because the objective function is non-decreasing in 
<a href = "matlab: helpview('optim','feasible_directions','CSHelpWindow');">feasible directions</a>, to within the value of the <a href = "matlab: helpview('optim','optimality_tolerance_msgcsh','CSHelpWindow');">optimality tolerance</a>,
and constraints are satisfied to within the value of the <a href = "matlab: helpview('optim','constraint_tolerance','CSHelpWindow');">constraint tolerance</a>.

<<a href = "matlab: createExitMsg({'optimlib:sqpLineSearch:Exit1basic'},{'optimlib:sqpLineSearch:Exit1detailed','1.746768e-10','1.000000e-09','0.000000e+00','1.000000e-09'},true,true);;">stopping criteria details</a>>

<a href = "matlab: helpview('optim','local_min_found','CSHelpWindow');">Local minimum found that satisfies the constraints</a>.

Optimization completed because the objective function is non-decreasing in 
<a href = "matlab: helpview('optim','feasible_directions','CSHelpWindow');">feasible directions</a>, to within the value of the <a href = "matlab: helpview('optim','optimality_tolerance_msgcsh','CSHelpWindow');">optimality tolerance</a>,
and constraints are satisfied to within the value of the <a href = "matlab: helpview('optim','constraint_tolerance','CSHelpWindow');">constraint tolerance</a>.

<<a href = "matlab: createExitMsg({'optimlib:sqpLineSearch:Exit1basic'},{'optimlib:sqpLineSearch:Exit1detailed','8.915036e-10','1.000000e-09','0.000000e+00','1.000000e-09'},true,true);;">stopping criteria details</a>>

<a href = "matlab: helpview('optim','local_min_found','CSHelpWindow');">Local minimum found that satisfies the constraints</a>.

Optimization completed because the objective function is non-decreasing in 
<a href = "matlab: helpview('optim','feasible_directions','CSHelpWindow');">feasible directions</a>, to within the value of the <a href = "matlab: helpview('optim','optimality_tolerance_msgcsh','CSHelpWindow');">optimality tolerance</a>,
and constraints are satisfied to within the value of the <a href = "matlab: helpview('optim','constraint_tolerance','CSHelpWindow');">constraint tolerance</a>.

<<a href = "matlab: createExitMsg({'optimlib:sqpLineSearch:Exit1basic'},{'optimlib:sqpLineSearch:Exit1detailed','1.117244e-11','1.000000e-09','0.000000e+00','1.000000e-09'},true,true);;">stopping criteria details</a>>

<a href = "matlab: helpview('optim','local_min_found','CSHelpWindow');">Local minimum found that satisfies the constraints</a>.

Optimization completed because the objective function is non-decreasing in 
<a href = "matlab: helpview('optim','feasible_directions','CSHelpWindow');">feasible directions</a>, to within the value of the <a href = "matlab: helpview('optim','optimality_tolerance_msgcsh','CSHelpWindow');">optimality tolerance</a>,
and constraints are satisfied to within the value of the <a href = "matlab: helpview('optim','constraint_tolerance','CSHelpWindow');">constraint tolerance</a>.

<<a href = "matlab: createExitMsg({'optimlib:sqpLineSearch:Exit1basic'},{'optimlib:sqpLineSearch:Exit1detailed','4.769773e-10','1.000000e-09','0.000000e+00','1.000000e-09'},true,true);;">stopping criteria details</a>>

<a href = "matlab: helpview('optim','local_min_found','CSHelpWindow');">Local minimum found that satisfies the constraints</a>.

Optimization completed because the objective function is non-decreasing in 
<a href = "matlab: helpview('optim','feasible_directions','CSHelpWindow');">feasible directions</a>, to within the value of the <a href = "matlab: helpview('optim','optimality_tolerance_msgcsh','CSHelpWindow');">optimality tolerance</a>,
and constraints are satisfied to within the value of the <a href = "matlab: helpview('optim','constraint_tolerance','CSHelpWindow');">constraint tolerance</a>.

<<a href = "matlab: createExitMsg({'optimlib:sqpLineSearch:Exit1basic'},{'optimlib:sqpLineSearch:Exit1detailed','5.737694e-10','1.000000e-09','0.000000e+00','1.000000e-09'},true,true);;">stopping criteria details</a>>

<a href = "matlab: helpview('optim','local_min_found','CSHelpWindow');">Local minimum found that satisfies the constraints</a>.

Optimization completed because the objective function is non-decreasing in 
<a href = "matlab: helpview('optim','feasible_directions','CSHelpWindow');">feasible directions</a>, to within the value of the <a href = "matlab: helpview('optim','optimality_tolerance_msgcsh','CSHelpWindow');">optimality tolerance</a>,
and constraints are satisfied to within the value of the <a href = "matlab: helpview('optim','constraint_tolerance','CSHelpWindow');">constraint tolerance</a>.

<<a href = "matlab: createExitMsg({'optimlib:sqpLineSearch:Exit1basic'},{'optimlib:sqpLineSearch:Exit1detailed','7.724145e-10','1.000000e-09','0.000000e+00','1.000000e-09'},true,true);;">stopping criteria details</a>>

<a href = "matlab: helpview('optim','local_min_found','CSHelpWindow');">Local minimum found that satisfies the constraints</a>.

Optimization completed because the objective function is non-decreasing in 
<a href = "matlab: helpview('optim','feasible_directions','CSHelpWindow');">feasible directions</a>, to within the value of the <a href = "matlab: helpview('optim','optimality_tolerance_msgcsh','CSHelpWindow');">optimality tolerance</a>,
and constraints are satisfied to within the value of the <a href = "matlab: helpview('optim','constraint_tolerance','CSHelpWindow');">constraint tolerance</a>.

<<a href = "matlab: createExitMsg({'optimlib:sqpLineSearch:Exit1basic'},{'optimlib:sqpLineSearch:Exit1detailed','2.698575e-10','1.000000e-09','0.000000e+00','1.000000e-09'},true,true);;">stopping criteria details</a>>

<a href = "matlab: helpview('optim','local_min_found','CSHelpWindow');">Local minimum found that satisfies the constraints</a>.

Optimization completed because the objective function is non-decreasing in 
<a href = "matlab: helpview('optim','feasible_directions','CSHelpWindow');">feasible directions</a>, to within the value of the <a href = "matlab: helpview('optim','optimality_tolerance_msgcsh','CSHelpWindow');">optimality tolerance</a>,
and constraints are satisfied to within the value of the <a href = "matlab: helpview('optim','constraint_tolerance','CSHelpWindow');">constraint tolerance</a>.

<<a href = "matlab: createExitMsg({'optimlib:sqpLineSearch:Exit1basic'},{'optimlib:sqpLineSearch:Exit1detailed','8.680729e-10','1.000000e-09','0.000000e+00','1.000000e-09'},true,true);;">stopping criteria details</a>>

<a href = "matlab: helpview('optim','local_min_found','CSHelpWindow');">Local minimum found that satisfies the constraints</a>.

Optimization completed because the objective function is non-decreasing in 
<a href = "matlab: helpview('optim','feasible_directions','CSHelpWindow');">feasible directions</a>, to within the value of the <a href = "matlab: helpview('optim','optimality_tolerance_msgcsh','CSHelpWindow');">optimality tolerance</a>,
and constraints are satisfied to within the value of the <a href = "matlab: helpview('optim','constraint_tolerance','CSHelpWindow');">constraint tolerance</a>.

<<a href = "matlab: createExitMsg({'optimlib:sqpLineSearch:Exit1basic'},{'optimlib:sqpLineSearch:Exit1detailed','3.301600e-10','1.000000e-09','0.000000e+00','1.000000e-09'},true,true);;">stopping criteria details</a>>

<a href = "matlab: helpview('optim','local_min_found','CSHelpWindow');">Local minimum found that satisfies the constraints</a>.

Optimization completed because the objective function is non-decreasing in 
<a href = "matlab: helpview('optim','feasible_directions','CSHelpWindow');">feasible directions</a>, to within the value of the <a href = "matlab: helpview('optim','optimality_tolerance_msgcsh','CSHelpWindow');">optimality tolerance</a>,
and constraints are satisfied to within the value of the <a href = "matlab: helpview('optim','constraint_tolerance','CSHelpWindow');">constraint tolerance</a>.

<<a href = "matlab: createExitMsg({'optimlib:sqpLineSearch:Exit1basic'},{'optimlib:sqpLineSearch:Exit1detailed','6.745004e-10','1.000000e-09','0.000000e+00','1.000000e-09'},true,true);;">stopping criteria details</a>>

<a href = "matlab: helpview('optim','local_min_found','CSHelpWindow');">Local minimum found that satisfies the constraints</a>.

Optimization completed because the objective function is non-decreasing in 
<a href = "matlab: helpview('optim','feasible_directions','CSHelpWindow');">feasible directions</a>, to within the value of the <a href = "matlab: helpview('optim','optimality_tolerance_msgcsh','CSHelpWindow');">optimality tolerance</a>,
and constraints are satisfied to within the value of the <a href = "matlab: helpview('optim','constraint_tolerance','CSHelpWindow');">constraint tolerance</a>.

<<a href = "matlab: createExitMsg({'optimlib:sqpLineSearch:Exit1basic'},{'optimlib:sqpLineSearch:Exit1detailed','1.064247e-10','1.000000e-09','0.000000e+00','1.000000e-09'},true,true);;">stopping criteria details</a>>

<a href = "matlab: helpview('optim','local_min_found','CSHelpWindow');">Local minimum found that satisfies the constraints</a>.

Optimization completed because the objective function is non-decreasing in 
<a href = "matlab: helpview('optim','feasible_directions','CSHelpWindow');">feasible directions</a>, to within the value of the <a href = "matlab: helpview('optim','optimality_tolerance_msgcsh','CSHelpWindow');">optimality tolerance</a>,
and constraints are satisfied to within the value of the <a href = "matlab: helpview('optim','constraint_tolerance','CSHelpWindow');">constraint tolerance</a>.

<<a href = "matlab: createExitMsg({'optimlib:sqpLineSearch:Exit1basic'},{'optimlib:sqpLineSearch:Exit1detailed','6.803731e-10','1.000000e-09','0.000000e+00','1.000000e-09'},true,true);;">stopping criteria details</a>>

<a href = "matlab: helpview('optim','local_min_found','CSHelpWindow');">Local minimum found that satisfies the constraints</a>.

Optimization completed because the objective function is non-decreasing in 
<a href = "matlab: helpview('optim','feasible_directions','CSHelpWindow');">feasible directions</a>, to within the value of the <a href = "matlab: helpview('optim','optimality_tolerance_msgcsh','CSHelpWindow');">optimality tolerance</a>,
and constraints are satisfied to within the value of the <a href = "matlab: helpview('optim','constraint_tolerance','CSHelpWindow');">constraint tolerance</a>.

<<a href = "matlab: createExitMsg({'optimlib:sqpLineSearch:Exit1basic'},{'optimlib:sqpLineSearch:Exit1detailed','3.669718e-10','1.000000e-09','0.000000e+00','1.000000e-09'},true,true);;">stopping criteria details</a>>

<a href = "matlab: helpview('optim','local_min_found','CSHelpWindow');">Local minimum found that satisfies the constraints</a>.

Optimization completed because the objective function is non-decreasing in 
<a href = "matlab: helpview('optim','feasible_directions','CSHelpWindow');">feasible directions</a>, to within the value of the <a href = "matlab: helpview('optim','optimality_tolerance_msgcsh','CSHelpWindow');">optimality tolerance</a>,
and constraints are satisfied to within the value of the <a href = "matlab: helpview('optim','constraint_tolerance','CSHelpWindow');">constraint tolerance</a>.

<<a href = "matlab: createExitMsg({'optimlib:sqpLineSearch:Exit1basic'},{'optimlib:sqpLineSearch:Exit1detailed','2.415683e-10','1.000000e-09','0.000000e+00','1.000000e-09'},true,true);;">stopping criteria details</a>>

<a href = "matlab: helpview('optim','local_min_poss_with_constr','CSHelpWindow');">Local minimum possible. Constraints satisfied</a>.

fmincon stopped because the <a href = "matlab: helpview('optim','norm_curr_step_simple_fminconip','CSHelpWindow');">size of the current step</a> is less than
the value of the <a href = "matlab: helpview('optim','step_size_tol','CSHelpWindow');">step size tolerance</a> and constraints are 
satisfied to within the value of the <a href = "matlab: helpview('optim','constraint_tolerance','CSHelpWindow');">constraint tolerance</a>.

<<a href = "matlab: createExitMsg({'optimlib:sqpLineSearch:Exit2basic','fmincon'},{'optimlib:sqpLineSearch:Exit2detailed','1.000000e-09','0.000000e+00','1.000000e-09'},true,true);;">stopping criteria details</a>>

<a href = "matlab: helpview('optim','local_min_found','CSHelpWindow');">Local minimum found that satisfies the constraints</a>.

Optimization completed because the objective function is non-decreasing in 
<a href = "matlab: helpview('optim','feasible_directions','CSHelpWindow');">feasible directions</a>, to within the value of the <a href = "matlab: helpview('optim','optimality_tolerance_msgcsh','CSHelpWindow');">optimality tolerance</a>,
and constraints are satisfied to within the value of the <a href = "matlab: helpview('optim','constraint_tolerance','CSHelpWindow');">constraint tolerance</a>.

<<a href = "matlab: createExitMsg({'optimlib:sqpLineSearch:Exit1basic'},{'optimlib:sqpLineSearch:Exit1detailed','6.660494e-12','1.000000e-09','0.000000e+00','1.000000e-09'},true,true);;">stopping criteria details</a>>

<a href = "matlab: helpview('optim','local_min_found','CSHelpWindow');">Local minimum found that satisfies the constraints</a>.

Optimization completed because the objective function is non-decreasing in 
<a href = "matlab: helpview('optim','feasible_directions','CSHelpWindow');">feasible directions</a>, to within the value of the <a href = "matlab: helpview('optim','optimality_tolerance_msgcsh','CSHelpWindow');">optimality tolerance</a>,
and constraints are satisfied to within the value of the <a href = "matlab: helpview('optim','constraint_tolerance','CSHelpWindow');">constraint tolerance</a>.

<<a href = "matlab: createExitMsg({'optimlib:sqpLineSearch:Exit1basic'},{'optimlib:sqpLineSearch:Exit1detailed','9.774455e-10','1.000000e-09','0.000000e+00','1.000000e-09'},true,true);;">stopping criteria details</a>>

<a href = "matlab: helpview('optim','local_min_found','CSHelpWindow');">Local minimum found that satisfies the constraints</a>.

Optimization completed because the objective function is non-decreasing in 
<a href = "matlab: helpview('optim','feasible_directions','CSHelpWindow');">feasible directions</a>, to within the value of the <a href = "matlab: helpview('optim','optimality_tolerance_msgcsh','CSHelpWindow');">optimality tolerance</a>,
and constraints are satisfied to within the value of the <a href = "matlab: helpview('optim','constraint_tolerance','CSHelpWindow');">constraint tolerance</a>.

<<a href = "matlab: createExitMsg({'optimlib:sqpLineSearch:Exit1basic'},{'optimlib:sqpLineSearch:Exit1detailed','6.738496e-10','1.000000e-09','0.000000e+00','1.000000e-09'},true,true);;">stopping criteria details</a>>

<a href = "matlab: helpview('optim','local_min_found','CSHelpWindow');">Local minimum found that satisfies the constraints</a>.

Optimization completed because the objective function is non-decreasing in 
<a href = "matlab: helpview('optim','feasible_directions','CSHelpWindow');">feasible directions</a>, to within the value of the <a href = "matlab: helpview('optim','optimality_tolerance_msgcsh','CSHelpWindow');">optimality tolerance</a>,
and constraints are satisfied to within the value of the <a href = "matlab: helpview('optim','constraint_tolerance','CSHelpWindow');">constraint tolerance</a>.

<<a href = "matlab: createExitMsg({'optimlib:sqpLineSearch:Exit1basic'},{'optimlib:sqpLineSearch:Exit1detailed','6.474287e-11','1.000000e-09','0.000000e+00','1.000000e-09'},true,true);;">stopping criteria details</a>>

<a href = "matlab: helpview('optim','local_min_found','CSHelpWindow');">Local minimum found that satisfies the constraints</a>.

Optimization completed because the objective function is non-decreasing in 
<a href = "matlab: helpview('optim','feasible_directions','CSHelpWindow');">feasible directions</a>, to within the value of the <a href = "matlab: helpview('optim','optimality_tolerance_msgcsh','CSHelpWindow');">optimality tolerance</a>,
and constraints are satisfied to within the value of the <a href = "matlab: helpview('optim','constraint_tolerance','CSHelpWindow');">constraint tolerance</a>.

<<a href = "matlab: createExitMsg({'optimlib:sqpLineSearch:Exit1basic'},{'optimlib:sqpLineSearch:Exit1detailed','7.634502e-11','1.000000e-09','0.000000e+00','1.000000e-09'},true,true);;">stopping criteria details</a>>

<a href = "matlab: helpview('optim','local_min_poss_with_constr','CSHelpWindow');">Local minimum possible. Constraints satisfied</a>.

fmincon stopped because the <a href = "matlab: helpview('optim','norm_curr_step_simple_fminconip','CSHelpWindow');">size of the current step</a> is less than
the value of the <a href = "matlab: helpview('optim','step_size_tol','CSHelpWindow');">step size tolerance</a> and constraints are 
satisfied to within the value of the <a href = "matlab: helpview('optim','constraint_tolerance','CSHelpWindow');">constraint tolerance</a>.

<<a href = "matlab: createExitMsg({'optimlib:sqpLineSearch:Exit2basic','fmincon'},{'optimlib:sqpLineSearch:Exit2detailed','1.000000e-09','0.000000e+00','1.000000e-09'},true,true);;">stopping criteria details</a>>

<a href = "matlab: helpview('optim','local_min_poss_with_constr','CSHelpWindow');">Local minimum possible. Constraints satisfied</a>.

fmincon stopped because the <a href = "matlab: helpview('optim','norm_curr_step_simple_fminconip','CSHelpWindow');">size of the current step</a> is less than
the value of the <a href = "matlab: helpview('optim','step_size_tol','CSHelpWindow');">step size tolerance</a> and constraints are 
satisfied to within the value of the <a href = "matlab: helpview('optim','constraint_tolerance','CSHelpWindow');">constraint tolerance</a>.

<<a href = "matlab: createExitMsg({'optimlib:sqpLineSearch:Exit2basic','fmincon'},{'optimlib:sqpLineSearch:Exit2detailed','1.000000e-09','0.000000e+00','1.000000e-09'},true,true);;">stopping criteria details</a>>

<a href = "matlab: helpview('optim','local_min_poss_with_constr','CSHelpWindow');">Local minimum possible. Constraints satisfied</a>.

fmincon stopped because the <a href = "matlab: helpview('optim','norm_curr_step_simple_fminconip','CSHelpWindow');">size of the current step</a> is less than
the value of the <a href = "matlab: helpview('optim','step_size_tol','CSHelpWindow');">step size tolerance</a> and constraints are 
satisfied to within the value of the <a href = "matlab: helpview('optim','constraint_tolerance','CSHelpWindow');">constraint tolerance</a>.

<<a href = "matlab: createExitMsg({'optimlib:sqpLineSearch:Exit2basic','fmincon'},{'optimlib:sqpLineSearch:Exit2detailed','1.000000e-09','0.000000e+00','1.000000e-09'},true,true);;">stopping criteria details</a>>

<a href = "matlab: helpview('optim','local_min_found','CSHelpWindow');">Local minimum found that satisfies the constraints</a>.

Optimization completed because the objective function is non-decreasing in 
<a href = "matlab: helpview('optim','feasible_directions','CSHelpWindow');">feasible directions</a>, to within the value of the <a href = "matlab: helpview('optim','optimality_tolerance_msgcsh','CSHelpWindow');">optimality tolerance</a>,
and constraints are satisfied to within the value of the <a href = "matlab: helpview('optim','constraint_tolerance','CSHelpWindow');">constraint tolerance</a>.

<<a href = "matlab: createExitMsg({'optimlib:sqpLineSearch:Exit1basic'},{'optimlib:sqpLineSearch:Exit1detailed','1.017299e-10','1.000000e-09','0.000000e+00','1.000000e-09'},true,true);;">stopping criteria details</a>>

<a href = "matlab: helpview('optim','local_min_found','CSHelpWindow');">Local minimum found that satisfies the constraints</a>.

Optimization completed because the objective function is non-decreasing in 
<a href = "matlab: helpview('optim','feasible_directions','CSHelpWindow');">feasible directions</a>, to within the value of the <a href = "matlab: helpview('optim','optimality_tolerance_msgcsh','CSHelpWindow');">optimality tolerance</a>,
and constraints are satisfied to within the value of the <a href = "matlab: helpview('optim','constraint_tolerance','CSHelpWindow');">constraint tolerance</a>.

<<a href = "matlab: createExitMsg({'optimlib:sqpLineSearch:Exit1basic'},{'optimlib:sqpLineSearch:Exit1detailed','1.359314e-10','1.000000e-09','0.000000e+00','1.000000e-09'},true,true);;">stopping criteria details</a>>

<a href = "matlab: helpview('optim','local_min_found','CSHelpWindow');">Local minimum found that satisfies the constraints</a>.

Optimization completed because the objective function is non-decreasing in 
<a href = "matlab: helpview('optim','feasible_directions','CSHelpWindow');">feasible directions</a>, to within the value of the <a href = "matlab: helpview('optim','optimality_tolerance_msgcsh','CSHelpWindow');">optimality tolerance</a>,
and constraints are satisfied to within the value of the <a href = "matlab: helpview('optim','constraint_tolerance','CSHelpWindow');">constraint tolerance</a>.

<<a href = "matlab: createExitMsg({'optimlib:sqpLineSearch:Exit1basic'},{'optimlib:sqpLineSearch:Exit1detailed','5.647813e-10','1.000000e-09','0.000000e+00','1.000000e-09'},true,true);;">stopping criteria details</a>>

<a href = "matlab: helpview('optim','local_min_found','CSHelpWindow');">Local minimum found that satisfies the constraints</a>.

Optimization completed because the objective function is non-decreasing in 
<a href = "matlab: helpview('optim','feasible_directions','CSHelpWindow');">feasible directions</a>, to within the value of the <a href = "matlab: helpview('optim','optimality_tolerance_msgcsh','CSHelpWindow');">optimality tolerance</a>,
and constraints are satisfied to within the value of the <a href = "matlab: helpview('optim','constraint_tolerance','CSHelpWindow');">constraint tolerance</a>.

<<a href = "matlab: createExitMsg({'optimlib:sqpLineSearch:Exit1basic'},{'optimlib:sqpLineSearch:Exit1detailed','9.763429e-10','1.000000e-09','0.000000e+00','1.000000e-09'},true,true);;">stopping criteria details</a>>

<a href = "matlab: helpview('optim','local_min_found','CSHelpWindow');">Local minimum found that satisfies the constraints</a>.

Optimization completed because the objective function is non-decreasing in 
<a href = "matlab: helpview('optim','feasible_directions','CSHelpWindow');">feasible directions</a>, to within the value of the <a href = "matlab: helpview('optim','optimality_tolerance_msgcsh','CSHelpWindow');">optimality tolerance</a>,
and constraints are satisfied to within the value of the <a href = "matlab: helpview('optim','constraint_tolerance','CSHelpWindow');">constraint tolerance</a>.

<<a href = "matlab: createExitMsg({'optimlib:sqpLineSearch:Exit1basic'},{'optimlib:sqpLineSearch:Exit1detailed','5.177373e-10','1.000000e-09','0.000000e+00','1.000000e-09'},true,true);;">stopping criteria details</a>>

<a href = "matlab: helpview('optim','local_min_found','CSHelpWindow');">Local minimum found that satisfies the constraints</a>.

Optimization completed because the objective function is non-decreasing in 
<a href = "matlab: helpview('optim','feasible_directions','CSHelpWindow');">feasible directions</a>, to within the value of the <a href = "matlab: helpview('optim','optimality_tolerance_msgcsh','CSHelpWindow');">optimality tolerance</a>,
and constraints are satisfied to within the value of the <a href = "matlab: helpview('optim','constraint_tolerance','CSHelpWindow');">constraint tolerance</a>.

<<a href = "matlab: createExitMsg({'optimlib:sqpLineSearch:Exit1basic'},{'optimlib:sqpLineSearch:Exit1detailed','5.910444e-12','1.000000e-09','0.000000e+00','1.000000e-09'},true,true);;">stopping criteria details</a>>

<a href = "matlab: helpview('optim','local_min_found','CSHelpWindow');">Local minimum found that satisfies the constraints</a>.

Optimization completed because the objective function is non-decreasing in 
<a href = "matlab: helpview('optim','feasible_directions','CSHelpWindow');">feasible directions</a>, to within the value of the <a href = "matlab: helpview('optim','optimality_tolerance_msgcsh','CSHelpWindow');">optimality tolerance</a>,
and constraints are satisfied to within the value of the <a href = "matlab: helpview('optim','constraint_tolerance','CSHelpWindow');">constraint tolerance</a>.

<<a href = "matlab: createExitMsg({'optimlib:sqpLineSearch:Exit1basic'},{'optimlib:sqpLineSearch:Exit1detailed','3.619943e-10','1.000000e-09','0.000000e+00','1.000000e-09'},true,true);;">stopping criteria details</a>>

<a href = "matlab: helpview('optim','local_min_found','CSHelpWindow');">Local minimum found that satisfies the constraints</a>.

Optimization completed because the objective function is non-decreasing in 
<a href = "matlab: helpview('optim','feasible_directions','CSHelpWindow');">feasible directions</a>, to within the value of the <a href = "matlab: helpview('optim','optimality_tolerance_msgcsh','CSHelpWindow');">optimality tolerance</a>,
and constraints are satisfied to within the value of the <a href = "matlab: helpview('optim','constraint_tolerance','CSHelpWindow');">constraint tolerance</a>.

<<a href = "matlab: createExitMsg({'optimlib:sqpLineSearch:Exit1basic'},{'optimlib:sqpLineSearch:Exit1detailed','2.760004e-10','1.000000e-09','0.000000e+00','1.000000e-09'},true,true);;">stopping criteria details</a>>

<a href = "matlab: helpview('optim','local_min_found','CSHelpWindow');">Local minimum found that satisfies the constraints</a>.

Optimization completed because the objective function is non-decreasing in 
<a href = "matlab: helpview('optim','feasible_directions','CSHelpWindow');">feasible directions</a>, to within the value of the <a href = "matlab: helpview('optim','optimality_tolerance_msgcsh','CSHelpWindow');">optimality tolerance</a>,
and constraints are satisfied to within the value of the <a href = "matlab: helpview('optim','constraint_tolerance','CSHelpWindow');">constraint tolerance</a>.

<<a href = "matlab: createExitMsg({'optimlib:sqpLineSearch:Exit1basic'},{'optimlib:sqpLineSearch:Exit1detailed','1.524602e-10','1.000000e-09','0.000000e+00','1.000000e-09'},true,true);;">stopping criteria details</a>>

<a href = "matlab: helpview('optim','local_min_poss_with_constr','CSHelpWindow');">Local minimum possible. Constraints satisfied</a>.

fmincon stopped because the <a href = "matlab: helpview('optim','norm_curr_step_simple_fminconip','CSHelpWindow');">size of the current step</a> is less than
the value of the <a href = "matlab: helpview('optim','step_size_tol','CSHelpWindow');">step size tolerance</a> and constraints are 
satisfied to within the value of the <a href = "matlab: helpview('optim','constraint_tolerance','CSHelpWindow');">constraint tolerance</a>.

<<a href = "matlab: createExitMsg({'optimlib:sqpLineSearch:Exit2basic','fmincon'},{'optimlib:sqpLineSearch:Exit2detailed','1.000000e-09','0.000000e+00','1.000000e-09'},true,true);;">stopping criteria details</a>>

<a href = "matlab: helpview('optim','local_min_found','CSHelpWindow');">Local minimum found that satisfies the constraints</a>.

Optimization completed because the objective function is non-decreasing in 
<a href = "matlab: helpview('optim','feasible_directions','CSHelpWindow');">feasible directions</a>, to within the value of the <a href = "matlab: helpview('optim','optimality_tolerance_msgcsh','CSHelpWindow');">optimality tolerance</a>,
and constraints are satisfied to within the value of the <a href = "matlab: helpview('optim','constraint_tolerance','CSHelpWindow');">constraint tolerance</a>.

<<a href = "matlab: createExitMsg({'optimlib:sqpLineSearch:Exit1basic'},{'optimlib:sqpLineSearch:Exit1detailed','9.023180e-10','1.000000e-09','0.000000e+00','1.000000e-09'},true,true);;">stopping criteria details</a>>

<a href = "matlab: helpview('optim','local_min_found','CSHelpWindow');">Local minimum found that satisfies the constraints</a>.

Optimization completed because the objective function is non-decreasing in 
<a href = "matlab: helpview('optim','feasible_directions','CSHelpWindow');">feasible directions</a>, to within the value of the <a href = "matlab: helpview('optim','optimality_tolerance_msgcsh','CSHelpWindow');">optimality tolerance</a>,
and constraints are satisfied to within the value of the <a href = "matlab: helpview('optim','constraint_tolerance','CSHelpWindow');">constraint tolerance</a>.

<<a href = "matlab: createExitMsg({'optimlib:sqpLineSearch:Exit1basic'},{'optimlib:sqpLineSearch:Exit1detailed','8.335156e-10','1.000000e-09','0.000000e+00','1.000000e-09'},true,true);;">stopping criteria details</a>>

<a href = "matlab: helpview('optim','local_min_found','CSHelpWindow');">Local minimum found that satisfies the constraints</a>.

Optimization completed because the objective function is non-decreasing in 
<a href = "matlab: helpview('optim','feasible_directions','CSHelpWindow');">feasible directions</a>, to within the value of the <a href = "matlab: helpview('optim','optimality_tolerance_msgcsh','CSHelpWindow');">optimality tolerance</a>,
and constraints are satisfied to within the value of the <a href = "matlab: helpview('optim','constraint_tolerance','CSHelpWindow');">constraint tolerance</a>.

<<a href = "matlab: createExitMsg({'optimlib:sqpLineSearch:Exit1basic'},{'optimlib:sqpLineSearch:Exit1detailed','1.956526e-10','1.000000e-09','0.000000e+00','1.000000e-09'},true,true);;">stopping criteria details</a>>

<a href = "matlab: helpview('optim','local_min_found','CSHelpWindow');">Local minimum found that satisfies the constraints</a>.

Optimization completed because the objective function is non-decreasing in 
<a href = "matlab: helpview('optim','feasible_directions','CSHelpWindow');">feasible directions</a>, to within the value of the <a href = "matlab: helpview('optim','optimality_tolerance_msgcsh','CSHelpWindow');">optimality tolerance</a>,
and constraints are satisfied to within the value of the <a href = "matlab: helpview('optim','constraint_tolerance','CSHelpWindow');">constraint tolerance</a>.

<<a href = "matlab: createExitMsg({'optimlib:sqpLineSearch:Exit1basic'},{'optimlib:sqpLineSearch:Exit1detailed','2.657036e-11','1.000000e-09','0.000000e+00','1.000000e-09'},true,true);;">stopping criteria details</a>>

<a href = "matlab: helpview('optim','local_min_found','CSHelpWindow');">Local minimum found that satisfies the constraints</a>.

Optimization completed because the objective function is non-decreasing in 
<a href = "matlab: helpview('optim','feasible_directions','CSHelpWindow');">feasible directions</a>, to within the value of the <a href = "matlab: helpview('optim','optimality_tolerance_msgcsh','CSHelpWindow');">optimality tolerance</a>,
and constraints are satisfied to within the value of the <a href = "matlab: helpview('optim','constraint_tolerance','CSHelpWindow');">constraint tolerance</a>.

<<a href = "matlab: createExitMsg({'optimlib:sqpLineSearch:Exit1basic'},{'optimlib:sqpLineSearch:Exit1detailed','5.770996e-10','1.000000e-09','0.000000e+00','1.000000e-09'},true,true);;">stopping criteria details</a>>

<a href = "matlab: helpview('optim','local_min_found','CSHelpWindow');">Local minimum found that satisfies the constraints</a>.

Optimization completed because the objective function is non-decreasing in 
<a href = "matlab: helpview('optim','feasible_directions','CSHelpWindow');">feasible directions</a>, to within the value of the <a href = "matlab: helpview('optim','optimality_tolerance_msgcsh','CSHelpWindow');">optimality tolerance</a>,
and constraints are satisfied to within the value of the <a href = "matlab: helpview('optim','constraint_tolerance','CSHelpWindow');">constraint tolerance</a>.

<<a href = "matlab: createExitMsg({'optimlib:sqpLineSearch:Exit1basic'},{'optimlib:sqpLineSearch:Exit1detailed','5.915357e-10','1.000000e-09','0.000000e+00','1.000000e-09'},true,true);;">stopping criteria details</a>>

<a href = "matlab: helpview('optim','local_min_found','CSHelpWindow');">Local minimum found that satisfies the constraints</a>.

Optimization completed because the objective function is non-decreasing in 
<a href = "matlab: helpview('optim','feasible_directions','CSHelpWindow');">feasible directions</a>, to within the value of the <a href = "matlab: helpview('optim','optimality_tolerance_msgcsh','CSHelpWindow');">optimality tolerance</a>,
and constraints are satisfied to within the value of the <a href = "matlab: helpview('optim','constraint_tolerance','CSHelpWindow');">constraint tolerance</a>.

<<a href = "matlab: createExitMsg({'optimlib:sqpLineSearch:Exit1basic'},{'optimlib:sqpLineSearch:Exit1detailed','3.416189e-11','1.000000e-09','0.000000e+00','1.000000e-09'},true,true);;">stopping criteria details</a>>

<a href = "matlab: helpview('optim','local_min_found','CSHelpWindow');">Local minimum found that satisfies the constraints</a>.

Optimization completed because the objective function is non-decreasing in 
<a href = "matlab: helpview('optim','feasible_directions','CSHelpWindow');">feasible directions</a>, to within the value of the <a href = "matlab: helpview('optim','optimality_tolerance_msgcsh','CSHelpWindow');">optimality tolerance</a>,
and constraints are satisfied to within the value of the <a href = "matlab: helpview('optim','constraint_tolerance','CSHelpWindow');">constraint tolerance</a>.

<<a href = "matlab: createExitMsg({'optimlib:sqpLineSearch:Exit1basic'},{'optimlib:sqpLineSearch:Exit1detailed','9.077917e-10','1.000000e-09','0.000000e+00','1.000000e-09'},true,true);;">stopping criteria details</a>>

<a href = "matlab: helpview('optim','local_min_found','CSHelpWindow');">Local minimum found that satisfies the constraints</a>.

Optimization completed because the objective function is non-decreasing in 
<a href = "matlab: helpview('optim','feasible_directions','CSHelpWindow');">feasible directions</a>, to within the value of the <a href = "matlab: helpview('optim','optimality_tolerance_msgcsh','CSHelpWindow');">optimality tolerance</a>,
and constraints are satisfied to within the value of the <a href = "matlab: helpview('optim','constraint_tolerance','CSHelpWindow');">constraint tolerance</a>.

<<a href = "matlab: createExitMsg({'optimlib:sqpLineSearch:Exit1basic'},{'optimlib:sqpLineSearch:Exit1detailed','3.043774e-10','1.000000e-09','0.000000e+00','1.000000e-09'},true,true);;">stopping criteria details</a>>

<a href = "matlab: helpview('optim','local_min_found','CSHelpWindow');">Local minimum found that satisfies the constraints</a>.

Optimization completed because the objective function is non-decreasing in 
<a href = "matlab: helpview('optim','feasible_directions','CSHelpWindow');">feasible directions</a>, to within the value of the <a href = "matlab: helpview('optim','optimality_tolerance_msgcsh','CSHelpWindow');">optimality tolerance</a>,
and constraints are satisfied to within the value of the <a href = "matlab: helpview('optim','constraint_tolerance','CSHelpWindow');">constraint tolerance</a>.

<<a href = "matlab: createExitMsg({'optimlib:sqpLineSearch:Exit1basic'},{'optimlib:sqpLineSearch:Exit1detailed','4.037080e-11','1.000000e-09','0.000000e+00','1.000000e-09'},true,true);;">stopping criteria details</a>>

<a href = "matlab: helpview('optim','local_min_found','CSHelpWindow');">Local minimum found that satisfies the constraints</a>.

Optimization completed because the objective function is non-decreasing in 
<a href = "matlab: helpview('optim','feasible_directions','CSHelpWindow');">feasible directions</a>, to within the value of the <a href = "matlab: helpview('optim','optimality_tolerance_msgcsh','CSHelpWindow');">optimality tolerance</a>,
and constraints are satisfied to within the value of the <a href = "matlab: helpview('optim','constraint_tolerance','CSHelpWindow');">constraint tolerance</a>.

<<a href = "matlab: createExitMsg({'optimlib:sqpLineSearch:Exit1basic'},{'optimlib:sqpLineSearch:Exit1detailed','2.950671e-11','1.000000e-09','0.000000e+00','1.000000e-09'},true,true);;">stopping criteria details</a>>

<a href = "matlab: helpview('optim','local_min_found','CSHelpWindow');">Local minimum found that satisfies the constraints</a>.

Optimization completed because the objective function is non-decreasing in 
<a href = "matlab: helpview('optim','feasible_directions','CSHelpWindow');">feasible directions</a>, to within the value of the <a href = "matlab: helpview('optim','optimality_tolerance_msgcsh','CSHelpWindow');">optimality tolerance</a>,
and constraints are satisfied to within the value of the <a href = "matlab: helpview('optim','constraint_tolerance','CSHelpWindow');">constraint tolerance</a>.

<<a href = "matlab: createExitMsg({'optimlib:sqpLineSearch:Exit1basic'},{'optimlib:sqpLineSearch:Exit1detailed','5.982604e-11','1.000000e-09','0.000000e+00','1.000000e-09'},true,true);;">stopping criteria details</a>>

<a href = "matlab: helpview('optim','local_min_found','CSHelpWindow');">Local minimum found that satisfies the constraints</a>.

Optimization completed because the objective function is non-decreasing in 
<a href = "matlab: helpview('optim','feasible_directions','CSHelpWindow');">feasible directions</a>, to within the value of the <a href = "matlab: helpview('optim','optimality_tolerance_msgcsh','CSHelpWindow');">optimality tolerance</a>,
and constraints are satisfied to within the value of the <a href = "matlab: helpview('optim','constraint_tolerance','CSHelpWindow');">constraint tolerance</a>.

<<a href = "matlab: createExitMsg({'optimlib:sqpLineSearch:Exit1basic'},{'optimlib:sqpLineSearch:Exit1detailed','3.504996e-10','1.000000e-09','0.000000e+00','1.000000e-09'},true,true);;">stopping criteria details</a>>

<a href = "matlab: helpview('optim','local_min_found','CSHelpWindow');">Local minimum found that satisfies the constraints</a>.

Optimization completed because the objective function is non-decreasing in 
<a href = "matlab: helpview('optim','feasible_directions','CSHelpWindow');">feasible directions</a>, to within the value of the <a href = "matlab: helpview('optim','optimality_tolerance_msgcsh','CSHelpWindow');">optimality tolerance</a>,
and constraints are satisfied to within the value of the <a href = "matlab: helpview('optim','constraint_tolerance','CSHelpWindow');">constraint tolerance</a>.

<<a href = "matlab: createExitMsg({'optimlib:sqpLineSearch:Exit1basic'},{'optimlib:sqpLineSearch:Exit1detailed','4.973169e-10','1.000000e-09','0.000000e+00','1.000000e-09'},true,true);;">stopping criteria details</a>>

<a href = "matlab: helpview('optim','local_min_found','CSHelpWindow');">Local minimum found that satisfies the constraints</a>.

Optimization completed because the objective function is non-decreasing in 
<a href = "matlab: helpview('optim','feasible_directions','CSHelpWindow');">feasible directions</a>, to within the value of the <a href = "matlab: helpview('optim','optimality_tolerance_msgcsh','CSHelpWindow');">optimality tolerance</a>,
and constraints are satisfied to within the value of the <a href = "matlab: helpview('optim','constraint_tolerance','CSHelpWindow');">constraint tolerance</a>.

<<a href = "matlab: createExitMsg({'optimlib:sqpLineSearch:Exit1basic'},{'optimlib:sqpLineSearch:Exit1detailed','4.864668e-10','1.000000e-09','0.000000e+00','1.000000e-09'},true,true);;">stopping criteria details</a>>

<a href = "matlab: helpview('optim','local_min_found','CSHelpWindow');">Local minimum found that satisfies the constraints</a>.

Optimization completed because the objective function is non-decreasing in 
<a href = "matlab: helpview('optim','feasible_directions','CSHelpWindow');">feasible directions</a>, to within the value of the <a href = "matlab: helpview('optim','optimality_tolerance_msgcsh','CSHelpWindow');">optimality tolerance</a>,
and constraints are satisfied to within the value of the <a href = "matlab: helpview('optim','constraint_tolerance','CSHelpWindow');">constraint tolerance</a>.

<<a href = "matlab: createExitMsg({'optimlib:sqpLineSearch:Exit1basic'},{'optimlib:sqpLineSearch:Exit1detailed','2.207274e-10','1.000000e-09','0.000000e+00','1.000000e-09'},true,true);;">stopping criteria details</a>>

<a href = "matlab: helpview('optim','local_min_found','CSHelpWindow');">Local minimum found that satisfies the constraints</a>.

Optimization completed because the objective function is non-decreasing in 
<a href = "matlab: helpview('optim','feasible_directions','CSHelpWindow');">feasible directions</a>, to within the value of the <a href = "matlab: helpview('optim','optimality_tolerance_msgcsh','CSHelpWindow');">optimality tolerance</a>,
and constraints are satisfied to within the value of the <a href = "matlab: helpview('optim','constraint_tolerance','CSHelpWindow');">constraint tolerance</a>.

<<a href = "matlab: createExitMsg({'optimlib:sqpLineSearch:Exit1basic'},{'optimlib:sqpLineSearch:Exit1detailed','1.790455e-11','1.000000e-09','0.000000e+00','1.000000e-09'},true,true);;">stopping criteria details</a>>

<a href = "matlab: helpview('optim','local_min_found','CSHelpWindow');">Local minimum found that satisfies the constraints</a>.

Optimization completed because the objective function is non-decreasing in 
<a href = "matlab: helpview('optim','feasible_directions','CSHelpWindow');">feasible directions</a>, to within the value of the <a href = "matlab: helpview('optim','optimality_tolerance_msgcsh','CSHelpWindow');">optimality tolerance</a>,
and constraints are satisfied to within the value of the <a href = "matlab: helpview('optim','constraint_tolerance','CSHelpWindow');">constraint tolerance</a>.

<<a href = "matlab: createExitMsg({'optimlib:sqpLineSearch:Exit1basic'},{'optimlib:sqpLineSearch:Exit1detailed','8.597627e-11','1.000000e-09','0.000000e+00','1.000000e-09'},true,true);;">stopping criteria details</a>>

<a href = "matlab: helpview('optim','local_min_found','CSHelpWindow');">Local minimum found that satisfies the constraints</a>.

Optimization completed because the objective function is non-decreasing in 
<a href = "matlab: helpview('optim','feasible_directions','CSHelpWindow');">feasible directions</a>, to within the value of the <a href = "matlab: helpview('optim','optimality_tolerance_msgcsh','CSHelpWindow');">optimality tolerance</a>,
and constraints are satisfied to within the value of the <a href = "matlab: helpview('optim','constraint_tolerance','CSHelpWindow');">constraint tolerance</a>.

<<a href = "matlab: createExitMsg({'optimlib:sqpLineSearch:Exit1basic'},{'optimlib:sqpLineSearch:Exit1detailed','1.314866e-10','1.000000e-09','0.000000e+00','1.000000e-09'},true,true);;">stopping criteria details</a>>

<a href = "matlab: helpview('optim','local_min_found','CSHelpWindow');">Local minimum found that satisfies the constraints</a>.

Optimization completed because the objective function is non-decreasing in 
<a href = "matlab: helpview('optim','feasible_directions','CSHelpWindow');">feasible directions</a>, to within the value of the <a href = "matlab: helpview('optim','optimality_tolerance_msgcsh','CSHelpWindow');">optimality tolerance</a>,
and constraints are satisfied to within the value of the <a href = "matlab: helpview('optim','constraint_tolerance','CSHelpWindow');">constraint tolerance</a>.

<<a href = "matlab: createExitMsg({'optimlib:sqpLineSearch:Exit1basic'},{'optimlib:sqpLineSearch:Exit1detailed','4.138817e-10','1.000000e-09','0.000000e+00','1.000000e-09'},true,true);;">stopping criteria details</a>>

<a href = "matlab: helpview('optim','local_min_found','CSHelpWindow');">Local minimum found that satisfies the constraints</a>.

Optimization completed because the objective function is non-decreasing in 
<a href = "matlab: helpview('optim','feasible_directions','CSHelpWindow');">feasible directions</a>, to within the value of the <a href = "matlab: helpview('optim','optimality_tolerance_msgcsh','CSHelpWindow');">optimality tolerance</a>,
and constraints are satisfied to within the value of the <a href = "matlab: helpview('optim','constraint_tolerance','CSHelpWindow');">constraint tolerance</a>.

<<a href = "matlab: createExitMsg({'optimlib:sqpLineSearch:Exit1basic'},{'optimlib:sqpLineSearch:Exit1detailed','2.660395e-10','1.000000e-09','0.000000e+00','1.000000e-09'},true,true);;">stopping criteria details</a>>

<a href = "matlab: helpview('optim','local_min_found','CSHelpWindow');">Local minimum found that satisfies the constraints</a>.

Optimization completed because the objective function is non-decreasing in 
<a href = "matlab: helpview('optim','feasible_directions','CSHelpWindow');">feasible directions</a>, to within the value of the <a href = "matlab: helpview('optim','optimality_tolerance_msgcsh','CSHelpWindow');">optimality tolerance</a>,
and constraints are satisfied to within the value of the <a href = "matlab: helpview('optim','constraint_tolerance','CSHelpWindow');">constraint tolerance</a>.

<<a href = "matlab: createExitMsg({'optimlib:sqpLineSearch:Exit1basic'},{'optimlib:sqpLineSearch:Exit1detailed','4.046429e-11','1.000000e-09','0.000000e+00','1.000000e-09'},true,true);;">stopping criteria details</a>>

<a href = "matlab: helpview('optim','local_min_found','CSHelpWindow');">Local minimum found that satisfies the constraints</a>.

Optimization completed because the objective function is non-decreasing in 
<a href = "matlab: helpview('optim','feasible_directions','CSHelpWindow');">feasible directions</a>, to within the value of the <a href = "matlab: helpview('optim','optimality_tolerance_msgcsh','CSHelpWindow');">optimality tolerance</a>,
and constraints are satisfied to within the value of the <a href = "matlab: helpview('optim','constraint_tolerance','CSHelpWindow');">constraint tolerance</a>.

<<a href = "matlab: createExitMsg({'optimlib:sqpLineSearch:Exit1basic'},{'optimlib:sqpLineSearch:Exit1detailed','3.694558e-10','1.000000e-09','0.000000e+00','1.000000e-09'},true,true);;">stopping criteria details</a>>

<a href = "matlab: helpview('optim','local_min_found','CSHelpWindow');">Local minimum found that satisfies the constraints</a>.

Optimization completed because the objective function is non-decreasing in 
<a href = "matlab: helpview('optim','feasible_directions','CSHelpWindow');">feasible directions</a>, to within the value of the <a href = "matlab: helpview('optim','optimality_tolerance_msgcsh','CSHelpWindow');">optimality tolerance</a>,
and constraints are satisfied to within the value of the <a href = "matlab: helpview('optim','constraint_tolerance','CSHelpWindow');">constraint tolerance</a>.

<<a href = "matlab: createExitMsg({'optimlib:sqpLineSearch:Exit1basic'},{'optimlib:sqpLineSearch:Exit1detailed','4.770441e-10','1.000000e-09','0.000000e+00','1.000000e-09'},true,true);;">stopping criteria details</a>>

<a href = "matlab: helpview('optim','local_min_found','CSHelpWindow');">Local minimum found that satisfies the constraints</a>.

Optimization completed because the objective function is non-decreasing in 
<a href = "matlab: helpview('optim','feasible_directions','CSHelpWindow');">feasible directions</a>, to within the value of the <a href = "matlab: helpview('optim','optimality_tolerance_msgcsh','CSHelpWindow');">optimality tolerance</a>,
and constraints are satisfied to within the value of the <a href = "matlab: helpview('optim','constraint_tolerance','CSHelpWindow');">constraint tolerance</a>.

<<a href = "matlab: createExitMsg({'optimlib:sqpLineSearch:Exit1basic'},{'optimlib:sqpLineSearch:Exit1detailed','3.932556e-10','1.000000e-09','0.000000e+00','1.000000e-09'},true,true);;">stopping criteria details</a>>

<a href = "matlab: helpview('optim','local_min_found','CSHelpWindow');">Local minimum found that satisfies the constraints</a>.

Optimization completed because the objective function is non-decreasing in 
<a href = "matlab: helpview('optim','feasible_directions','CSHelpWindow');">feasible directions</a>, to within the value of the <a href = "matlab: helpview('optim','optimality_tolerance_msgcsh','CSHelpWindow');">optimality tolerance</a>,
and constraints are satisfied to within the value of the <a href = "matlab: helpview('optim','constraint_tolerance','CSHelpWindow');">constraint tolerance</a>.

<<a href = "matlab: createExitMsg({'optimlib:sqpLineSearch:Exit1basic'},{'optimlib:sqpLineSearch:Exit1detailed','4.528420e-10','1.000000e-09','0.000000e+00','1.000000e-09'},true,true);;">stopping criteria details</a>>

<a href = "matlab: helpview('optim','local_min_found','CSHelpWindow');">Local minimum found that satisfies the constraints</a>.

Optimization completed because the objective function is non-decreasing in 
<a href = "matlab: helpview('optim','feasible_directions','CSHelpWindow');">feasible directions</a>, to within the value of the <a href = "matlab: helpview('optim','optimality_tolerance_msgcsh','CSHelpWindow');">optimality tolerance</a>,
and constraints are satisfied to within the value of the <a href = "matlab: helpview('optim','constraint_tolerance','CSHelpWindow');">constraint tolerance</a>.

<<a href = "matlab: createExitMsg({'optimlib:sqpLineSearch:Exit1basic'},{'optimlib:sqpLineSearch:Exit1detailed','5.795244e-10','1.000000e-09','0.000000e+00','1.000000e-09'},true,true);;">stopping criteria details</a>>

<a href = "matlab: helpview('optim','local_min_found','CSHelpWindow');">Local minimum found that satisfies the constraints</a>.

Optimization completed because the objective function is non-decreasing in 
<a href = "matlab: helpview('optim','feasible_directions','CSHelpWindow');">feasible directions</a>, to within the value of the <a href = "matlab: helpview('optim','optimality_tolerance_msgcsh','CSHelpWindow');">optimality tolerance</a>,
and constraints are satisfied to within the value of the <a href = "matlab: helpview('optim','constraint_tolerance','CSHelpWindow');">constraint tolerance</a>.

<<a href = "matlab: createExitMsg({'optimlib:sqpLineSearch:Exit1basic'},{'optimlib:sqpLineSearch:Exit1detailed','2.800272e-11','1.000000e-09','0.000000e+00','1.000000e-09'},true,true);;">stopping criteria details</a>>

<a href = "matlab: helpview('optim','local_min_found','CSHelpWindow');">Local minimum found that satisfies the constraints</a>.

Optimization completed because the objective function is non-decreasing in 
<a href = "matlab: helpview('optim','feasible_directions','CSHelpWindow');">feasible directions</a>, to within the value of the <a href = "matlab: helpview('optim','optimality_tolerance_msgcsh','CSHelpWindow');">optimality tolerance</a>,
and constraints are satisfied to within the value of the <a href = "matlab: helpview('optim','constraint_tolerance','CSHelpWindow');">constraint tolerance</a>.

<<a href = "matlab: createExitMsg({'optimlib:sqpLineSearch:Exit1basic'},{'optimlib:sqpLineSearch:Exit1detailed','3.444836e-10','1.000000e-09','0.000000e+00','1.000000e-09'},true,true);;">stopping criteria details</a>>

<a href = "matlab: helpview('optim','local_min_found','CSHelpWindow');">Local minimum found that satisfies the constraints</a>.

Optimization completed because the objective function is non-decreasing in 
<a href = "matlab: helpview('optim','feasible_directions','CSHelpWindow');">feasible directions</a>, to within the value of the <a href = "matlab: helpview('optim','optimality_tolerance_msgcsh','CSHelpWindow');">optimality tolerance</a>,
and constraints are satisfied to within the value of the <a href = "matlab: helpview('optim','constraint_tolerance','CSHelpWindow');">constraint tolerance</a>.

<<a href = "matlab: createExitMsg({'optimlib:sqpLineSearch:Exit1basic'},{'optimlib:sqpLineSearch:Exit1detailed','6.316101e-10','1.000000e-09','0.000000e+00','1.000000e-09'},true,true);;">stopping criteria details</a>>

<a href = "matlab: helpview('optim','local_min_poss_with_constr','CSHelpWindow');">Local minimum possible. Constraints satisfied</a>.

fmincon stopped because the <a href = "matlab: helpview('optim','norm_curr_step_simple_fminconip','CSHelpWindow');">size of the current step</a> is less than
the value of the <a href = "matlab: helpview('optim','step_size_tol','CSHelpWindow');">step size tolerance</a> and constraints are 
satisfied to within the value of the <a href = "matlab: helpview('optim','constraint_tolerance','CSHelpWindow');">constraint tolerance</a>.

<<a href = "matlab: createExitMsg({'optimlib:sqpLineSearch:Exit2basic','fmincon'},{'optimlib:sqpLineSearch:Exit2detailed','1.000000e-09','0.000000e+00','1.000000e-09'},true,true);;">stopping criteria details</a>>

<a href = "matlab: helpview('optim','local_min_found','CSHelpWindow');">Local minimum found that satisfies the constraints</a>.

Optimization completed because the objective function is non-decreasing in 
<a href = "matlab: helpview('optim','feasible_directions','CSHelpWindow');">feasible directions</a>, to within the value of the <a href = "matlab: helpview('optim','optimality_tolerance_msgcsh','CSHelpWindow');">optimality tolerance</a>,
and constraints are satisfied to within the value of the <a href = "matlab: helpview('optim','constraint_tolerance','CSHelpWindow');">constraint tolerance</a>.

<<a href = "matlab: createExitMsg({'optimlib:sqpLineSearch:Exit1basic'},{'optimlib:sqpLineSearch:Exit1detailed','7.381937e-10','1.000000e-09','0.000000e+00','1.000000e-09'},true,true);;">stopping criteria details</a>>

<a href = "matlab: helpview('optim','local_min_found','CSHelpWindow');">Local minimum found that satisfies the constraints</a>.

Optimization completed because the objective function is non-decreasing in 
<a href = "matlab: helpview('optim','feasible_directions','CSHelpWindow');">feasible directions</a>, to within the value of the <a href = "matlab: helpview('optim','optimality_tolerance_msgcsh','CSHelpWindow');">optimality tolerance</a>,
and constraints are satisfied to within the value of the <a href = "matlab: helpview('optim','constraint_tolerance','CSHelpWindow');">constraint tolerance</a>.

<<a href = "matlab: createExitMsg({'optimlib:sqpLineSearch:Exit1basic'},{'optimlib:sqpLineSearch:Exit1detailed','4.217382e-10','1.000000e-09','0.000000e+00','1.000000e-09'},true,true);;">stopping criteria details</a>>

<a href = "matlab: helpview('optim','local_min_found','CSHelpWindow');">Local minimum found that satisfies the constraints</a>.

Optimization completed because the objective function is non-decreasing in 
<a href = "matlab: helpview('optim','feasible_directions','CSHelpWindow');">feasible directions</a>, to within the value of the <a href = "matlab: helpview('optim','optimality_tolerance_msgcsh','CSHelpWindow');">optimality tolerance</a>,
and constraints are satisfied to within the value of the <a href = "matlab: helpview('optim','constraint_tolerance','CSHelpWindow');">constraint tolerance</a>.

<<a href = "matlab: createExitMsg({'optimlib:sqpLineSearch:Exit1basic'},{'optimlib:sqpLineSearch:Exit1detailed','6.875598e-10','1.000000e-09','0.000000e+00','1.000000e-09'},true,true);;">stopping criteria details</a>>

<a href = "matlab: helpview('optim','local_min_found','CSHelpWindow');">Local minimum found that satisfies the constraints</a>.

Optimization completed because the objective function is non-decreasing in 
<a href = "matlab: helpview('optim','feasible_directions','CSHelpWindow');">feasible directions</a>, to within the value of the <a href = "matlab: helpview('optim','optimality_tolerance_msgcsh','CSHelpWindow');">optimality tolerance</a>,
and constraints are satisfied to within the value of the <a href = "matlab: helpview('optim','constraint_tolerance','CSHelpWindow');">constraint tolerance</a>.

<<a href = "matlab: createExitMsg({'optimlib:sqpLineSearch:Exit1basic'},{'optimlib:sqpLineSearch:Exit1detailed','1.489659e-11','1.000000e-09','0.000000e+00','1.000000e-09'},true,true);;">stopping criteria details</a>>

<a href = "matlab: helpview('optim','local_min_found','CSHelpWindow');">Local minimum found that satisfies the constraints</a>.

Optimization completed because the objective function is non-decreasing in 
<a href = "matlab: helpview('optim','feasible_directions','CSHelpWindow');">feasible directions</a>, to within the value of the <a href = "matlab: helpview('optim','optimality_tolerance_msgcsh','CSHelpWindow');">optimality tolerance</a>,
and constraints are satisfied to within the value of the <a href = "matlab: helpview('optim','constraint_tolerance','CSHelpWindow');">constraint tolerance</a>.

<<a href = "matlab: createExitMsg({'optimlib:sqpLineSearch:Exit1basic'},{'optimlib:sqpLineSearch:Exit1detailed','5.054295e-10','1.000000e-09','0.000000e+00','1.000000e-09'},true,true);;">stopping criteria details</a>>

<a href = "matlab: helpview('optim','local_min_found','CSHelpWindow');">Local minimum found that satisfies the constraints</a>.

Optimization completed because the objective function is non-decreasing in 
<a href = "matlab: helpview('optim','feasible_directions','CSHelpWindow');">feasible directions</a>, to within the value of the <a href = "matlab: helpview('optim','optimality_tolerance_msgcsh','CSHelpWindow');">optimality tolerance</a>,
and constraints are satisfied to within the value of the <a href = "matlab: helpview('optim','constraint_tolerance','CSHelpWindow');">constraint tolerance</a>.

<<a href = "matlab: createExitMsg({'optimlib:sqpLineSearch:Exit1basic'},{'optimlib:sqpLineSearch:Exit1detailed','9.632651e-11','1.000000e-09','0.000000e+00','1.000000e-09'},true,true);;">stopping criteria details</a>>

<a href = "matlab: helpview('optim','local_min_found','CSHelpWindow');">Local minimum found that satisfies the constraints</a>.

Optimization completed because the objective function is non-decreasing in 
<a href = "matlab: helpview('optim','feasible_directions','CSHelpWindow');">feasible directions</a>, to within the value of the <a href = "matlab: helpview('optim','optimality_tolerance_msgcsh','CSHelpWindow');">optimality tolerance</a>,
and constraints are satisfied to within the value of the <a href = "matlab: helpview('optim','constraint_tolerance','CSHelpWindow');">constraint tolerance</a>.

<<a href = "matlab: createExitMsg({'optimlib:sqpLineSearch:Exit1basic'},{'optimlib:sqpLineSearch:Exit1detailed','3.276119e-10','1.000000e-09','0.000000e+00','1.000000e-09'},true,true);;">stopping criteria details</a>>

<a href = "matlab: helpview('optim','local_min_found','CSHelpWindow');">Local minimum found that satisfies the constraints</a>.

Optimization completed because the objective function is non-decreasing in 
<a href = "matlab: helpview('optim','feasible_directions','CSHelpWindow');">feasible directions</a>, to within the value of the <a href = "matlab: helpview('optim','optimality_tolerance_msgcsh','CSHelpWindow');">optimality tolerance</a>,
and constraints are satisfied to within the value of the <a href = "matlab: helpview('optim','constraint_tolerance','CSHelpWindow');">constraint tolerance</a>.

<<a href = "matlab: createExitMsg({'optimlib:sqpLineSearch:Exit1basic'},{'optimlib:sqpLineSearch:Exit1detailed','1.341118e-10','1.000000e-09','0.000000e+00','1.000000e-09'},true,true);;">stopping criteria details</a>>

<a href = "matlab: helpview('optim','local_min_found','CSHelpWindow');">Local minimum found that satisfies the constraints</a>.

Optimization completed because the objective function is non-decreasing in 
<a href = "matlab: helpview('optim','feasible_directions','CSHelpWindow');">feasible directions</a>, to within the value of the <a href = "matlab: helpview('optim','optimality_tolerance_msgcsh','CSHelpWindow');">optimality tolerance</a>,
and constraints are satisfied to within the value of the <a href = "matlab: helpview('optim','constraint_tolerance','CSHelpWindow');">constraint tolerance</a>.

<<a href = "matlab: createExitMsg({'optimlib:sqpLineSearch:Exit1basic'},{'optimlib:sqpLineSearch:Exit1detailed','4.814177e-10','1.000000e-09','0.000000e+00','1.000000e-09'},true,true);;">stopping criteria details</a>>

<a href = "matlab: helpview('optim','local_min_found','CSHelpWindow');">Local minimum found that satisfies the constraints</a>.

Optimization completed because the objective function is non-decreasing in 
<a href = "matlab: helpview('optim','feasible_directions','CSHelpWindow');">feasible directions</a>, to within the value of the <a href = "matlab: helpview('optim','optimality_tolerance_msgcsh','CSHelpWindow');">optimality tolerance</a>,
and constraints are satisfied to within the value of the <a href = "matlab: helpview('optim','constraint_tolerance','CSHelpWindow');">constraint tolerance</a>.

<<a href = "matlab: createExitMsg({'optimlib:sqpLineSearch:Exit1basic'},{'optimlib:sqpLineSearch:Exit1detailed','7.305715e-10','1.000000e-09','0.000000e+00','1.000000e-09'},true,true);;">stopping criteria details</a>>

<a href = "matlab: helpview('optim','local_min_found','CSHelpWindow');">Local minimum found that satisfies the constraints</a>.

Optimization completed because the objective function is non-decreasing in 
<a href = "matlab: helpview('optim','feasible_directions','CSHelpWindow');">feasible directions</a>, to within the value of the <a href = "matlab: helpview('optim','optimality_tolerance_msgcsh','CSHelpWindow');">optimality tolerance</a>,
and constraints are satisfied to within the value of the <a href = "matlab: helpview('optim','constraint_tolerance','CSHelpWindow');">constraint tolerance</a>.

<<a href = "matlab: createExitMsg({'optimlib:sqpLineSearch:Exit1basic'},{'optimlib:sqpLineSearch:Exit1detailed','7.037206e-10','1.000000e-09','0.000000e+00','1.000000e-09'},true,true);;">stopping criteria details</a>>

<a href = "matlab: helpview('optim','local_min_found','CSHelpWindow');">Local minimum found that satisfies the constraints</a>.

Optimization completed because the objective function is non-decreasing in 
<a href = "matlab: helpview('optim','feasible_directions','CSHelpWindow');">feasible directions</a>, to within the value of the <a href = "matlab: helpview('optim','optimality_tolerance_msgcsh','CSHelpWindow');">optimality tolerance</a>,
and constraints are satisfied to within the value of the <a href = "matlab: helpview('optim','constraint_tolerance','CSHelpWindow');">constraint tolerance</a>.

<<a href = "matlab: createExitMsg({'optimlib:sqpLineSearch:Exit1basic'},{'optimlib:sqpLineSearch:Exit1detailed','7.985348e-11','1.000000e-09','0.000000e+00','1.000000e-09'},true,true);;">stopping criteria details</a>>

<a href = "matlab: helpview('optim','local_min_found','CSHelpWindow');">Local minimum found that satisfies the constraints</a>.

Optimization completed because the objective function is non-decreasing in 
<a href = "matlab: helpview('optim','feasible_directions','CSHelpWindow');">feasible directions</a>, to within the value of the <a href = "matlab: helpview('optim','optimality_tolerance_msgcsh','CSHelpWindow');">optimality tolerance</a>,
and constraints are satisfied to within the value of the <a href = "matlab: helpview('optim','constraint_tolerance','CSHelpWindow');">constraint tolerance</a>.

<<a href = "matlab: createExitMsg({'optimlib:sqpLineSearch:Exit1basic'},{'optimlib:sqpLineSearch:Exit1detailed','8.078535e-11','1.000000e-09','0.000000e+00','1.000000e-09'},true,true);;">stopping criteria details</a>>

<a href = "matlab: helpview('optim','local_min_found','CSHelpWindow');">Local minimum found that satisfies the constraints</a>.

Optimization completed because the objective function is non-decreasing in 
<a href = "matlab: helpview('optim','feasible_directions','CSHelpWindow');">feasible directions</a>, to within the value of the <a href = "matlab: helpview('optim','optimality_tolerance_msgcsh','CSHelpWindow');">optimality tolerance</a>,
and constraints are satisfied to within the value of the <a href = "matlab: helpview('optim','constraint_tolerance','CSHelpWindow');">constraint tolerance</a>.

<<a href = "matlab: createExitMsg({'optimlib:sqpLineSearch:Exit1basic'},{'optimlib:sqpLineSearch:Exit1detailed','1.932267e-10','1.000000e-09','0.000000e+00','1.000000e-09'},true,true);;">stopping criteria details</a>>

<a href = "matlab: helpview('optim','local_min_found','CSHelpWindow');">Local minimum found that satisfies the constraints</a>.

Optimization completed because the objective function is non-decreasing in 
<a href = "matlab: helpview('optim','feasible_directions','CSHelpWindow');">feasible directions</a>, to within the value of the <a href = "matlab: helpview('optim','optimality_tolerance_msgcsh','CSHelpWindow');">optimality tolerance</a>,
and constraints are satisfied to within the value of the <a href = "matlab: helpview('optim','constraint_tolerance','CSHelpWindow');">constraint tolerance</a>.

<<a href = "matlab: createExitMsg({'optimlib:sqpLineSearch:Exit1basic'},{'optimlib:sqpLineSearch:Exit1detailed','3.264249e-10','1.000000e-09','0.000000e+00','1.000000e-09'},true,true);;">stopping criteria details</a>>

<a href = "matlab: helpview('optim','local_min_found','CSHelpWindow');">Local minimum found that satisfies the constraints</a>.

Optimization completed because the objective function is non-decreasing in 
<a href = "matlab: helpview('optim','feasible_directions','CSHelpWindow');">feasible directions</a>, to within the value of the <a href = "matlab: helpview('optim','optimality_tolerance_msgcsh','CSHelpWindow');">optimality tolerance</a>,
and constraints are satisfied to within the value of the <a href = "matlab: helpview('optim','constraint_tolerance','CSHelpWindow');">constraint tolerance</a>.

<<a href = "matlab: createExitMsg({'optimlib:sqpLineSearch:Exit1basic'},{'optimlib:sqpLineSearch:Exit1detailed','6.776516e-10','1.000000e-09','0.000000e+00','1.000000e-09'},true,true);;">stopping criteria details</a>>

<a href = "matlab: helpview('optim','local_min_found','CSHelpWindow');">Local minimum found that satisfies the constraints</a>.

Optimization completed because the objective function is non-decreasing in 
<a href = "matlab: helpview('optim','feasible_directions','CSHelpWindow');">feasible directions</a>, to within the value of the <a href = "matlab: helpview('optim','optimality_tolerance_msgcsh','CSHelpWindow');">optimality tolerance</a>,
and constraints are satisfied to within the value of the <a href = "matlab: helpview('optim','constraint_tolerance','CSHelpWindow');">constraint tolerance</a>.

<<a href = "matlab: createExitMsg({'optimlib:sqpLineSearch:Exit1basic'},{'optimlib:sqpLineSearch:Exit1detailed','6.402669e-11','1.000000e-09','0.000000e+00','1.000000e-09'},true,true);;">stopping criteria details</a>>

<a href = "matlab: helpview('optim','local_min_found','CSHelpWindow');">Local minimum found that satisfies the constraints</a>.

Optimization completed because the objective function is non-decreasing in 
<a href = "matlab: helpview('optim','feasible_directions','CSHelpWindow');">feasible directions</a>, to within the value of the <a href = "matlab: helpview('optim','optimality_tolerance_msgcsh','CSHelpWindow');">optimality tolerance</a>,
and constraints are satisfied to within the value of the <a href = "matlab: helpview('optim','constraint_tolerance','CSHelpWindow');">constraint tolerance</a>.

<<a href = "matlab: createExitMsg({'optimlib:sqpLineSearch:Exit1basic'},{'optimlib:sqpLineSearch:Exit1detailed','2.406372e-11','1.000000e-09','0.000000e+00','1.000000e-09'},true,true);;">stopping criteria details</a>>

<a href = "matlab: helpview('optim','local_min_found','CSHelpWindow');">Local minimum found that satisfies the constraints</a>.

Optimization completed because the objective function is non-decreasing in 
<a href = "matlab: helpview('optim','feasible_directions','CSHelpWindow');">feasible directions</a>, to within the value of the <a href = "matlab: helpview('optim','optimality_tolerance_msgcsh','CSHelpWindow');">optimality tolerance</a>,
and constraints are satisfied to within the value of the <a href = "matlab: helpview('optim','constraint_tolerance','CSHelpWindow');">constraint tolerance</a>.

<<a href = "matlab: createExitMsg({'optimlib:sqpLineSearch:Exit1basic'},{'optimlib:sqpLineSearch:Exit1detailed','6.687914e-10','1.000000e-09','0.000000e+00','1.000000e-09'},true,true);;">stopping criteria details</a>>

<a href = "matlab: helpview('optim','local_min_found','CSHelpWindow');">Local minimum found that satisfies the constraints</a>.

Optimization completed because the objective function is non-decreasing in 
<a href = "matlab: helpview('optim','feasible_directions','CSHelpWindow');">feasible directions</a>, to within the value of the <a href = "matlab: helpview('optim','optimality_tolerance_msgcsh','CSHelpWindow');">optimality tolerance</a>,
and constraints are satisfied to within the value of the <a href = "matlab: helpview('optim','constraint_tolerance','CSHelpWindow');">constraint tolerance</a>.

<<a href = "matlab: createExitMsg({'optimlib:sqpLineSearch:Exit1basic'},{'optimlib:sqpLineSearch:Exit1detailed','1.455282e-10','1.000000e-09','0.000000e+00','1.000000e-09'},true,true);;">stopping criteria details</a>>

<a href = "matlab: helpview('optim','local_min_found','CSHelpWindow');">Local minimum found that satisfies the constraints</a>.

Optimization completed because the objective function is non-decreasing in 
<a href = "matlab: helpview('optim','feasible_directions','CSHelpWindow');">feasible directions</a>, to within the value of the <a href = "matlab: helpview('optim','optimality_tolerance_msgcsh','CSHelpWindow');">optimality tolerance</a>,
and constraints are satisfied to within the value of the <a href = "matlab: helpview('optim','constraint_tolerance','CSHelpWindow');">constraint tolerance</a>.

<<a href = "matlab: createExitMsg({'optimlib:sqpLineSearch:Exit1basic'},{'optimlib:sqpLineSearch:Exit1detailed','4.355820e-10','1.000000e-09','0.000000e+00','1.000000e-09'},true,true);;">stopping criteria details</a>>

<a href = "matlab: helpview('optim','local_min_found','CSHelpWindow');">Local minimum found that satisfies the constraints</a>.

Optimization completed because the objective function is non-decreasing in 
<a href = "matlab: helpview('optim','feasible_directions','CSHelpWindow');">feasible directions</a>, to within the value of the <a href = "matlab: helpview('optim','optimality_tolerance_msgcsh','CSHelpWindow');">optimality tolerance</a>,
and constraints are satisfied to within the value of the <a href = "matlab: helpview('optim','constraint_tolerance','CSHelpWindow');">constraint tolerance</a>.

<<a href = "matlab: createExitMsg({'optimlib:sqpLineSearch:Exit1basic'},{'optimlib:sqpLineSearch:Exit1detailed','1.088597e-10','1.000000e-09','0.000000e+00','1.000000e-09'},true,true);;">stopping criteria details</a>>

<a href = "matlab: helpview('optim','local_min_poss_with_constr','CSHelpWindow');">Local minimum possible. Constraints satisfied</a>.

fmincon stopped because the <a href = "matlab: helpview('optim','norm_curr_step_simple_fminconip','CSHelpWindow');">size of the current step</a> is less than
the value of the <a href = "matlab: helpview('optim','step_size_tol','CSHelpWindow');">step size tolerance</a> and constraints are 
satisfied to within the value of the <a href = "matlab: helpview('optim','constraint_tolerance','CSHelpWindow');">constraint tolerance</a>.

<<a href = "matlab: createExitMsg({'optimlib:sqpLineSearch:Exit2basic','fmincon'},{'optimlib:sqpLineSearch:Exit2detailed','1.000000e-09','0.000000e+00','1.000000e-09'},true,true);;">stopping criteria details</a>>

<a href = "matlab: helpview('optim','local_min_found','CSHelpWindow');">Local minimum found that satisfies the constraints</a>.

Optimization completed because the objective function is non-decreasing in 
<a href = "matlab: helpview('optim','feasible_directions','CSHelpWindow');">feasible directions</a>, to within the value of the <a href = "matlab: helpview('optim','optimality_tolerance_msgcsh','CSHelpWindow');">optimality tolerance</a>,
and constraints are satisfied to within the value of the <a href = "matlab: helpview('optim','constraint_tolerance','CSHelpWindow');">constraint tolerance</a>.

<<a href = "matlab: createExitMsg({'optimlib:sqpLineSearch:Exit1basic'},{'optimlib:sqpLineSearch:Exit1detailed','1.851331e-11','1.000000e-09','0.000000e+00','1.000000e-09'},true,true);;">stopping criteria details</a>>

<a href = "matlab: helpview('optim','local_min_poss_with_constr','CSHelpWindow');">Local minimum possible. Constraints satisfied</a>.

fmincon stopped because the <a href = "matlab: helpview('optim','norm_curr_step_simple_fminconip','CSHelpWindow');">size of the current step</a> is less than
the value of the <a href = "matlab: helpview('optim','step_size_tol','CSHelpWindow');">step size tolerance</a> and constraints are 
satisfied to within the value of the <a href = "matlab: helpview('optim','constraint_tolerance','CSHelpWindow');">constraint tolerance</a>.

<<a href = "matlab: createExitMsg({'optimlib:sqpLineSearch:Exit2basic','fmincon'},{'optimlib:sqpLineSearch:Exit2detailed','1.000000e-09','0.000000e+00','1.000000e-09'},true,true);;">stopping criteria details</a>>

<a href = "matlab: helpview('optim','local_min_found','CSHelpWindow');">Local minimum found that satisfies the constraints</a>.

Optimization completed because the objective function is non-decreasing in 
<a href = "matlab: helpview('optim','feasible_directions','CSHelpWindow');">feasible directions</a>, to within the value of the <a href = "matlab: helpview('optim','optimality_tolerance_msgcsh','CSHelpWindow');">optimality tolerance</a>,
and constraints are satisfied to within the value of the <a href = "matlab: helpview('optim','constraint_tolerance','CSHelpWindow');">constraint tolerance</a>.

<<a href = "matlab: createExitMsg({'optimlib:sqpLineSearch:Exit1basic'},{'optimlib:sqpLineSearch:Exit1detailed','2.449343e-11','1.000000e-09','0.000000e+00','1.000000e-09'},true,true);;">stopping criteria details</a>>

<a href = "matlab: helpview('optim','local_min_found','CSHelpWindow');">Local minimum found that satisfies the constraints</a>.

Optimization completed because the objective function is non-decreasing in 
<a href = "matlab: helpview('optim','feasible_directions','CSHelpWindow');">feasible directions</a>, to within the value of the <a href = "matlab: helpview('optim','optimality_tolerance_msgcsh','CSHelpWindow');">optimality tolerance</a>,
and constraints are satisfied to within the value of the <a href = "matlab: helpview('optim','constraint_tolerance','CSHelpWindow');">constraint tolerance</a>.

<<a href = "matlab: createExitMsg({'optimlib:sqpLineSearch:Exit1basic'},{'optimlib:sqpLineSearch:Exit1detailed','3.658875e-10','1.000000e-09','0.000000e+00','1.000000e-09'},true,true);;">stopping criteria details</a>>

<a href = "matlab: helpview('optim','local_min_found','CSHelpWindow');">Local minimum found that satisfies the constraints</a>.

Optimization completed because the objective function is non-decreasing in 
<a href = "matlab: helpview('optim','feasible_directions','CSHelpWindow');">feasible directions</a>, to within the value of the <a href = "matlab: helpview('optim','optimality_tolerance_msgcsh','CSHelpWindow');">optimality tolerance</a>,
and constraints are satisfied to within the value of the <a href = "matlab: helpview('optim','constraint_tolerance','CSHelpWindow');">constraint tolerance</a>.

<<a href = "matlab: createExitMsg({'optimlib:sqpLineSearch:Exit1basic'},{'optimlib:sqpLineSearch:Exit1detailed','2.639290e-10','1.000000e-09','0.000000e+00','1.000000e-09'},true,true);;">stopping criteria details</a>>

<a href = "matlab: helpview('optim','local_min_found','CSHelpWindow');">Local minimum found that satisfies the constraints</a>.

Optimization completed because the objective function is non-decreasing in 
<a href = "matlab: helpview('optim','feasible_directions','CSHelpWindow');">feasible directions</a>, to within the value of the <a href = "matlab: helpview('optim','optimality_tolerance_msgcsh','CSHelpWindow');">optimality tolerance</a>,
and constraints are satisfied to within the value of the <a href = "matlab: helpview('optim','constraint_tolerance','CSHelpWindow');">constraint tolerance</a>.

<<a href = "matlab: createExitMsg({'optimlib:sqpLineSearch:Exit1basic'},{'optimlib:sqpLineSearch:Exit1detailed','1.709527e-10','1.000000e-09','0.000000e+00','1.000000e-09'},true,true);;">stopping criteria details</a>>

<a href = "matlab: helpview('optim','local_min_found','CSHelpWindow');">Local minimum found that satisfies the constraints</a>.

Optimization completed because the objective function is non-decreasing in 
<a href = "matlab: helpview('optim','feasible_directions','CSHelpWindow');">feasible directions</a>, to within the value of the <a href = "matlab: helpview('optim','optimality_tolerance_msgcsh','CSHelpWindow');">optimality tolerance</a>,
and constraints are satisfied to within the value of the <a href = "matlab: helpview('optim','constraint_tolerance','CSHelpWindow');">constraint tolerance</a>.

<<a href = "matlab: createExitMsg({'optimlib:sqpLineSearch:Exit1basic'},{'optimlib:sqpLineSearch:Exit1detailed','8.934128e-10','1.000000e-09','0.000000e+00','1.000000e-09'},true,true);;">stopping criteria details</a>>

<a href = "matlab: helpview('optim','local_min_found','CSHelpWindow');">Local minimum found that satisfies the constraints</a>.

Optimization completed because the objective function is non-decreasing in 
<a href = "matlab: helpview('optim','feasible_directions','CSHelpWindow');">feasible directions</a>, to within the value of the <a href = "matlab: helpview('optim','optimality_tolerance_msgcsh','CSHelpWindow');">optimality tolerance</a>,
and constraints are satisfied to within the value of the <a href = "matlab: helpview('optim','constraint_tolerance','CSHelpWindow');">constraint tolerance</a>.

<<a href = "matlab: createExitMsg({'optimlib:sqpLineSearch:Exit1basic'},{'optimlib:sqpLineSearch:Exit1detailed','7.902616e-10','1.000000e-09','0.000000e+00','1.000000e-09'},true,true);;">stopping criteria details</a>>

<a href = "matlab: helpview('optim','local_min_poss_with_constr','CSHelpWindow');">Local minimum possible. Constraints satisfied</a>.

fmincon stopped because the <a href = "matlab: helpview('optim','norm_curr_step_simple_fminconip','CSHelpWindow');">size of the current step</a> is less than
the value of the <a href = "matlab: helpview('optim','step_size_tol','CSHelpWindow');">step size tolerance</a> and constraints are 
satisfied to within the value of the <a href = "matlab: helpview('optim','constraint_tolerance','CSHelpWindow');">constraint tolerance</a>.

<<a href = "matlab: createExitMsg({'optimlib:sqpLineSearch:Exit2basic','fmincon'},{'optimlib:sqpLineSearch:Exit2detailed','1.000000e-09','0.000000e+00','1.000000e-09'},true,true);;">stopping criteria details</a>>

<a href = "matlab: helpview('optim','local_min_found','CSHelpWindow');">Local minimum found that satisfies the constraints</a>.

Optimization completed because the objective function is non-decreasing in 
<a href = "matlab: helpview('optim','feasible_directions','CSHelpWindow');">feasible directions</a>, to within the value of the <a href = "matlab: helpview('optim','optimality_tolerance_msgcsh','CSHelpWindow');">optimality tolerance</a>,
and constraints are satisfied to within the value of the <a href = "matlab: helpview('optim','constraint_tolerance','CSHelpWindow');">constraint tolerance</a>.

<<a href = "matlab: createExitMsg({'optimlib:sqpLineSearch:Exit1basic'},{'optimlib:sqpLineSearch:Exit1detailed','2.912048e-10','1.000000e-09','0.000000e+00','1.000000e-09'},true,true);;">stopping criteria details</a>>

<a href = "matlab: helpview('optim','local_min_found','CSHelpWindow');">Local minimum found that satisfies the constraints</a>.

Optimization completed because the objective function is non-decreasing in 
<a href = "matlab: helpview('optim','feasible_directions','CSHelpWindow');">feasible directions</a>, to within the value of the <a href = "matlab: helpview('optim','optimality_tolerance_msgcsh','CSHelpWindow');">optimality tolerance</a>,
and constraints are satisfied to within the value of the <a href = "matlab: helpview('optim','constraint_tolerance','CSHelpWindow');">constraint tolerance</a>.

<<a href = "matlab: createExitMsg({'optimlib:sqpLineSearch:Exit1basic'},{'optimlib:sqpLineSearch:Exit1detailed','8.193124e-11','1.000000e-09','0.000000e+00','1.000000e-09'},true,true);;">stopping criteria details</a>>

<a href = "matlab: helpview('optim','local_min_poss_with_constr','CSHelpWindow');">Local minimum possible. Constraints satisfied</a>.

fmincon stopped because the <a href = "matlab: helpview('optim','norm_curr_step_simple_fminconip','CSHelpWindow');">size of the current step</a> is less than
the value of the <a href = "matlab: helpview('optim','step_size_tol','CSHelpWindow');">step size tolerance</a> and constraints are 
satisfied to within the value of the <a href = "matlab: helpview('optim','constraint_tolerance','CSHelpWindow');">constraint tolerance</a>.

<<a href = "matlab: createExitMsg({'optimlib:sqpLineSearch:Exit2basic','fmincon'},{'optimlib:sqpLineSearch:Exit2detailed','1.000000e-09','0.000000e+00','1.000000e-09'},true,true);;">stopping criteria details</a>>

<a href = "matlab: helpview('optim','local_min_found','CSHelpWindow');">Local minimum found that satisfies the constraints</a>.

Optimization completed because the objective function is non-decreasing in 
<a href = "matlab: helpview('optim','feasible_directions','CSHelpWindow');">feasible directions</a>, to within the value of the <a href = "matlab: helpview('optim','optimality_tolerance_msgcsh','CSHelpWindow');">optimality tolerance</a>,
and constraints are satisfied to within the value of the <a href = "matlab: helpview('optim','constraint_tolerance','CSHelpWindow');">constraint tolerance</a>.

<<a href = "matlab: createExitMsg({'optimlib:sqpLineSearch:Exit1basic'},{'optimlib:sqpLineSearch:Exit1detailed','4.732532e-10','1.000000e-09','0.000000e+00','1.000000e-09'},true,true);;">stopping criteria details</a>>

<a href = "matlab: helpview('optim','local_min_found','CSHelpWindow');">Local minimum found that satisfies the constraints</a>.

Optimization completed because the objective function is non-decreasing in 
<a href = "matlab: helpview('optim','feasible_directions','CSHelpWindow');">feasible directions</a>, to within the value of the <a href = "matlab: helpview('optim','optimality_tolerance_msgcsh','CSHelpWindow');">optimality tolerance</a>,
and constraints are satisfied to within the value of the <a href = "matlab: helpview('optim','constraint_tolerance','CSHelpWindow');">constraint tolerance</a>.

<<a href = "matlab: createExitMsg({'optimlib:sqpLineSearch:Exit1basic'},{'optimlib:sqpLineSearch:Exit1detailed','2.629040e-10','1.000000e-09','0.000000e+00','1.000000e-09'},true,true);;">stopping criteria details</a>>

<a href = "matlab: helpview('optim','local_min_found','CSHelpWindow');">Local minimum found that satisfies the constraints</a>.

Optimization completed because the objective function is non-decreasing in 
<a href = "matlab: helpview('optim','feasible_directions','CSHelpWindow');">feasible directions</a>, to within the value of the <a href = "matlab: helpview('optim','optimality_tolerance_msgcsh','CSHelpWindow');">optimality tolerance</a>,
and constraints are satisfied to within the value of the <a href = "matlab: helpview('optim','constraint_tolerance','CSHelpWindow');">constraint tolerance</a>.

<<a href = "matlab: createExitMsg({'optimlib:sqpLineSearch:Exit1basic'},{'optimlib:sqpLineSearch:Exit1detailed','8.220339e-10','1.000000e-09','0.000000e+00','1.000000e-09'},true,true);;">stopping criteria details</a>>

<a href = "matlab: helpview('optim','local_min_found','CSHelpWindow');">Local minimum found that satisfies the constraints</a>.

Optimization completed because the objective function is non-decreasing in 
<a href = "matlab: helpview('optim','feasible_directions','CSHelpWindow');">feasible directions</a>, to within the value of the <a href = "matlab: helpview('optim','optimality_tolerance_msgcsh','CSHelpWindow');">optimality tolerance</a>,
and constraints are satisfied to within the value of the <a href = "matlab: helpview('optim','constraint_tolerance','CSHelpWindow');">constraint tolerance</a>.

<<a href = "matlab: createExitMsg({'optimlib:sqpLineSearch:Exit1basic'},{'optimlib:sqpLineSearch:Exit1detailed','1.528333e-10','1.000000e-09','0.000000e+00','1.000000e-09'},true,true);;">stopping criteria details</a>>

<a href = "matlab: helpview('optim','local_min_found','CSHelpWindow');">Local minimum found that satisfies the constraints</a>.

Optimization completed because the objective function is non-decreasing in 
<a href = "matlab: helpview('optim','feasible_directions','CSHelpWindow');">feasible directions</a>, to within the value of the <a href = "matlab: helpview('optim','optimality_tolerance_msgcsh','CSHelpWindow');">optimality tolerance</a>,
and constraints are satisfied to within the value of the <a href = "matlab: helpview('optim','constraint_tolerance','CSHelpWindow');">constraint tolerance</a>.

<<a href = "matlab: createExitMsg({'optimlib:sqpLineSearch:Exit1basic'},{'optimlib:sqpLineSearch:Exit1detailed','5.482375e-10','1.000000e-09','0.000000e+00','1.000000e-09'},true,true);;">stopping criteria details</a>>

<a href = "matlab: helpview('optim','local_min_found','CSHelpWindow');">Local minimum found that satisfies the constraints</a>.

Optimization completed because the objective function is non-decreasing in 
<a href = "matlab: helpview('optim','feasible_directions','CSHelpWindow');">feasible directions</a>, to within the value of the <a href = "matlab: helpview('optim','optimality_tolerance_msgcsh','CSHelpWindow');">optimality tolerance</a>,
and constraints are satisfied to within the value of the <a href = "matlab: helpview('optim','constraint_tolerance','CSHelpWindow');">constraint tolerance</a>.

<<a href = "matlab: createExitMsg({'optimlib:sqpLineSearch:Exit1basic'},{'optimlib:sqpLineSearch:Exit1detailed','2.444330e-10','1.000000e-09','0.000000e+00','1.000000e-09'},true,true);;">stopping criteria details</a>>

<a href = "matlab: helpview('optim','local_min_found','CSHelpWindow');">Local minimum found that satisfies the constraints</a>.

Optimization completed because the objective function is non-decreasing in 
<a href = "matlab: helpview('optim','feasible_directions','CSHelpWindow');">feasible directions</a>, to within the value of the <a href = "matlab: helpview('optim','optimality_tolerance_msgcsh','CSHelpWindow');">optimality tolerance</a>,
and constraints are satisfied to within the value of the <a href = "matlab: helpview('optim','constraint_tolerance','CSHelpWindow');">constraint tolerance</a>.

<<a href = "matlab: createExitMsg({'optimlib:sqpLineSearch:Exit1basic'},{'optimlib:sqpLineSearch:Exit1detailed','3.460592e-10','1.000000e-09','0.000000e+00','1.000000e-09'},true,true);;">stopping criteria details</a>>

<a href = "matlab: helpview('optim','local_min_found','CSHelpWindow');">Local minimum found that satisfies the constraints</a>.

Optimization completed because the objective function is non-decreasing in 
<a href = "matlab: helpview('optim','feasible_directions','CSHelpWindow');">feasible directions</a>, to within the value of the <a href = "matlab: helpview('optim','optimality_tolerance_msgcsh','CSHelpWindow');">optimality tolerance</a>,
and constraints are satisfied to within the value of the <a href = "matlab: helpview('optim','constraint_tolerance','CSHelpWindow');">constraint tolerance</a>.

<<a href = "matlab: createExitMsg({'optimlib:sqpLineSearch:Exit1basic'},{'optimlib:sqpLineSearch:Exit1detailed','1.645071e-10','1.000000e-09','0.000000e+00','1.000000e-09'},true,true);;">stopping criteria details</a>>

<a href = "matlab: helpview('optim','local_min_found','CSHelpWindow');">Local minimum found that satisfies the constraints</a>.

Optimization completed because the objective function is non-decreasing in 
<a href = "matlab: helpview('optim','feasible_directions','CSHelpWindow');">feasible directions</a>, to within the value of the <a href = "matlab: helpview('optim','optimality_tolerance_msgcsh','CSHelpWindow');">optimality tolerance</a>,
and constraints are satisfied to within the value of the <a href = "matlab: helpview('optim','constraint_tolerance','CSHelpWindow');">constraint tolerance</a>.

<<a href = "matlab: createExitMsg({'optimlib:sqpLineSearch:Exit1basic'},{'optimlib:sqpLineSearch:Exit1detailed','4.285634e-10','1.000000e-09','0.000000e+00','1.000000e-09'},true,true);;">stopping criteria details</a>>

<a href = "matlab: helpview('optim','local_min_poss_with_constr','CSHelpWindow');">Local minimum possible. Constraints satisfied</a>.

fmincon stopped because the <a href = "matlab: helpview('optim','norm_curr_step_simple_fminconip','CSHelpWindow');">size of the current step</a> is less than
the value of the <a href = "matlab: helpview('optim','step_size_tol','CSHelpWindow');">step size tolerance</a> and constraints are 
satisfied to within the value of the <a href = "matlab: helpview('optim','constraint_tolerance','CSHelpWindow');">constraint tolerance</a>.

<<a href = "matlab: createExitMsg({'optimlib:sqpLineSearch:Exit2basic','fmincon'},{'optimlib:sqpLineSearch:Exit2detailed','1.000000e-09','0.000000e+00','1.000000e-09'},true,true);;">stopping criteria details</a>>

<a href = "matlab: helpview('optim','local_min_found','CSHelpWindow');">Local minimum found that satisfies the constraints</a>.

Optimization completed because the objective function is non-decreasing in 
<a href = "matlab: helpview('optim','feasible_directions','CSHelpWindow');">feasible directions</a>, to within the value of the <a href = "matlab: helpview('optim','optimality_tolerance_msgcsh','CSHelpWindow');">optimality tolerance</a>,
and constraints are satisfied to within the value of the <a href = "matlab: helpview('optim','constraint_tolerance','CSHelpWindow');">constraint tolerance</a>.

<<a href = "matlab: createExitMsg({'optimlib:sqpLineSearch:Exit1basic'},{'optimlib:sqpLineSearch:Exit1detailed','3.464889e-10','1.000000e-09','0.000000e+00','1.000000e-09'},true,true);;">stopping criteria details</a>>

<a href = "matlab: helpview('optim','local_min_found','CSHelpWindow');">Local minimum found that satisfies the constraints</a>.

Optimization completed because the objective function is non-decreasing in 
<a href = "matlab: helpview('optim','feasible_directions','CSHelpWindow');">feasible directions</a>, to within the value of the <a href = "matlab: helpview('optim','optimality_tolerance_msgcsh','CSHelpWindow');">optimality tolerance</a>,
and constraints are satisfied to within the value of the <a href = "matlab: helpview('optim','constraint_tolerance','CSHelpWindow');">constraint tolerance</a>.

<<a href = "matlab: createExitMsg({'optimlib:sqpLineSearch:Exit1basic'},{'optimlib:sqpLineSearch:Exit1detailed','6.749302e-10','1.000000e-09','0.000000e+00','1.000000e-09'},true,true);;">stopping criteria details</a>>

<a href = "matlab: helpview('optim','local_min_found','CSHelpWindow');">Local minimum found that satisfies the constraints</a>.

Optimization completed because the objective function is non-decreasing in 
<a href = "matlab: helpview('optim','feasible_directions','CSHelpWindow');">feasible directions</a>, to within the value of the <a href = "matlab: helpview('optim','optimality_tolerance_msgcsh','CSHelpWindow');">optimality tolerance</a>,
and constraints are satisfied to within the value of the <a href = "matlab: helpview('optim','constraint_tolerance','CSHelpWindow');">constraint tolerance</a>.

<<a href = "matlab: createExitMsg({'optimlib:sqpLineSearch:Exit1basic'},{'optimlib:sqpLineSearch:Exit1detailed','7.766996e-11','1.000000e-09','0.000000e+00','1.000000e-09'},true,true);;">stopping criteria details</a>>

<a href = "matlab: helpview('optim','local_min_found','CSHelpWindow');">Local minimum found that satisfies the constraints</a>.

Optimization completed because the objective function is non-decreasing in 
<a href = "matlab: helpview('optim','feasible_directions','CSHelpWindow');">feasible directions</a>, to within the value of the <a href = "matlab: helpview('optim','optimality_tolerance_msgcsh','CSHelpWindow');">optimality tolerance</a>,
and constraints are satisfied to within the value of the <a href = "matlab: helpview('optim','constraint_tolerance','CSHelpWindow');">constraint tolerance</a>.

<<a href = "matlab: createExitMsg({'optimlib:sqpLineSearch:Exit1basic'},{'optimlib:sqpLineSearch:Exit1detailed','4.430303e-10','1.000000e-09','0.000000e+00','1.000000e-09'},true,true);;">stopping criteria details</a>>

<a href = "matlab: helpview('optim','local_min_found','CSHelpWindow');">Local minimum found that satisfies the constraints</a>.

Optimization completed because the objective function is non-decreasing in 
<a href = "matlab: helpview('optim','feasible_directions','CSHelpWindow');">feasible directions</a>, to within the value of the <a href = "matlab: helpview('optim','optimality_tolerance_msgcsh','CSHelpWindow');">optimality tolerance</a>,
and constraints are satisfied to within the value of the <a href = "matlab: helpview('optim','constraint_tolerance','CSHelpWindow');">constraint tolerance</a>.

<<a href = "matlab: createExitMsg({'optimlib:sqpLineSearch:Exit1basic'},{'optimlib:sqpLineSearch:Exit1detailed','2.800272e-11','1.000000e-09','0.000000e+00','1.000000e-09'},true,true);;">stopping criteria details</a>>

<a href = "matlab: helpview('optim','local_min_found','CSHelpWindow');">Local minimum found that satisfies the constraints</a>.

Optimization completed because the objective function is non-decreasing in 
<a href = "matlab: helpview('optim','feasible_directions','CSHelpWindow');">feasible directions</a>, to within the value of the <a href = "matlab: helpview('optim','optimality_tolerance_msgcsh','CSHelpWindow');">optimality tolerance</a>,
and constraints are satisfied to within the value of the <a href = "matlab: helpview('optim','constraint_tolerance','CSHelpWindow');">constraint tolerance</a>.

<<a href = "matlab: createExitMsg({'optimlib:sqpLineSearch:Exit1basic'},{'optimlib:sqpLineSearch:Exit1detailed','4.354388e-11','1.000000e-09','0.000000e+00','1.000000e-09'},true,true);;">stopping criteria details</a>>

<a href = "matlab: helpview('optim','local_min_found','CSHelpWindow');">Local minimum found that satisfies the constraints</a>.

Optimization completed because the objective function is non-decreasing in 
<a href = "matlab: helpview('optim','feasible_directions','CSHelpWindow');">feasible directions</a>, to within the value of the <a href = "matlab: helpview('optim','optimality_tolerance_msgcsh','CSHelpWindow');">optimality tolerance</a>,
and constraints are satisfied to within the value of the <a href = "matlab: helpview('optim','constraint_tolerance','CSHelpWindow');">constraint tolerance</a>.

<<a href = "matlab: createExitMsg({'optimlib:sqpLineSearch:Exit1basic'},{'optimlib:sqpLineSearch:Exit1detailed','2.578972e-10','1.000000e-09','0.000000e+00','1.000000e-09'},true,true);;">stopping criteria details</a>>

<a href = "matlab: helpview('optim','local_min_poss_with_constr','CSHelpWindow');">Local minimum possible. Constraints satisfied</a>.

fmincon stopped because the <a href = "matlab: helpview('optim','norm_curr_step_simple_fminconip','CSHelpWindow');">size of the current step</a> is less than
the value of the <a href = "matlab: helpview('optim','step_size_tol','CSHelpWindow');">step size tolerance</a> and constraints are 
satisfied to within the value of the <a href = "matlab: helpview('optim','constraint_tolerance','CSHelpWindow');">constraint tolerance</a>.

<<a href = "matlab: createExitMsg({'optimlib:sqpLineSearch:Exit2basic','fmincon'},{'optimlib:sqpLineSearch:Exit2detailed','1.000000e-09','0.000000e+00','1.000000e-09'},true,true);;">stopping criteria details</a>>

<a href = "matlab: helpview('optim','local_min_found','CSHelpWindow');">Local minimum found that satisfies the constraints</a>.

Optimization completed because the objective function is non-decreasing in 
<a href = "matlab: helpview('optim','feasible_directions','CSHelpWindow');">feasible directions</a>, to within the value of the <a href = "matlab: helpview('optim','optimality_tolerance_msgcsh','CSHelpWindow');">optimality tolerance</a>,
and constraints are satisfied to within the value of the <a href = "matlab: helpview('optim','constraint_tolerance','CSHelpWindow');">constraint tolerance</a>.

<<a href = "matlab: createExitMsg({'optimlib:sqpLineSearch:Exit1basic'},{'optimlib:sqpLineSearch:Exit1detailed','6.222907e-10','1.000000e-09','0.000000e+00','1.000000e-09'},true,true);;">stopping criteria details</a>>

<a href = "matlab: helpview('optim','local_min_found','CSHelpWindow');">Local minimum found that satisfies the constraints</a>.

Optimization completed because the objective function is non-decreasing in 
<a href = "matlab: helpview('optim','feasible_directions','CSHelpWindow');">feasible directions</a>, to within the value of the <a href = "matlab: helpview('optim','optimality_tolerance_msgcsh','CSHelpWindow');">optimality tolerance</a>,
and constraints are satisfied to within the value of the <a href = "matlab: helpview('optim','constraint_tolerance','CSHelpWindow');">constraint tolerance</a>.

<<a href = "matlab: createExitMsg({'optimlib:sqpLineSearch:Exit1basic'},{'optimlib:sqpLineSearch:Exit1detailed','4.147846e-11','1.000000e-09','0.000000e+00','1.000000e-09'},true,true);;">stopping criteria details</a>>

<a href = "matlab: helpview('optim','local_min_found','CSHelpWindow');">Local minimum found that satisfies the constraints</a>.

Optimization completed because the objective function is non-decreasing in 
<a href = "matlab: helpview('optim','feasible_directions','CSHelpWindow');">feasible directions</a>, to within the value of the <a href = "matlab: helpview('optim','optimality_tolerance_msgcsh','CSHelpWindow');">optimality tolerance</a>,
and constraints are satisfied to within the value of the <a href = "matlab: helpview('optim','constraint_tolerance','CSHelpWindow');">constraint tolerance</a>.

<<a href = "matlab: createExitMsg({'optimlib:sqpLineSearch:Exit1basic'},{'optimlib:sqpLineSearch:Exit1detailed','6.919036e-10','1.000000e-09','0.000000e+00','1.000000e-09'},true,true);;">stopping criteria details</a>>

<a href = "matlab: helpview('optim','local_min_found','CSHelpWindow');">Local minimum found that satisfies the constraints</a>.

Optimization completed because the objective function is non-decreasing in 
<a href = "matlab: helpview('optim','feasible_directions','CSHelpWindow');">feasible directions</a>, to within the value of the <a href = "matlab: helpview('optim','optimality_tolerance_msgcsh','CSHelpWindow');">optimality tolerance</a>,
and constraints are satisfied to within the value of the <a href = "matlab: helpview('optim','constraint_tolerance','CSHelpWindow');">constraint tolerance</a>.

<<a href = "matlab: createExitMsg({'optimlib:sqpLineSearch:Exit1basic'},{'optimlib:sqpLineSearch:Exit1detailed','2.488733e-10','1.000000e-09','0.000000e+00','1.000000e-09'},true,true);;">stopping criteria details</a>>

<a href = "matlab: helpview('optim','local_min_found','CSHelpWindow');">Local minimum found that satisfies the constraints</a>.

Optimization completed because the objective function is non-decreasing in 
<a href = "matlab: helpview('optim','feasible_directions','CSHelpWindow');">feasible directions</a>, to within the value of the <a href = "matlab: helpview('optim','optimality_tolerance_msgcsh','CSHelpWindow');">optimality tolerance</a>,
and constraints are satisfied to within the value of the <a href = "matlab: helpview('optim','constraint_tolerance','CSHelpWindow');">constraint tolerance</a>.

<<a href = "matlab: createExitMsg({'optimlib:sqpLineSearch:Exit1basic'},{'optimlib:sqpLineSearch:Exit1detailed','4.335767e-10','1.000000e-09','0.000000e+00','1.000000e-09'},true,true);;">stopping criteria details</a>>

<a href = "matlab: helpview('optim','local_min_found','CSHelpWindow');">Local minimum found that satisfies the constraints</a>.

Optimization completed because the objective function is non-decreasing in 
<a href = "matlab: helpview('optim','feasible_directions','CSHelpWindow');">feasible directions</a>, to within the value of the <a href = "matlab: helpview('optim','optimality_tolerance_msgcsh','CSHelpWindow');">optimality tolerance</a>,
and constraints are satisfied to within the value of the <a href = "matlab: helpview('optim','constraint_tolerance','CSHelpWindow');">constraint tolerance</a>.

<<a href = "matlab: createExitMsg({'optimlib:sqpLineSearch:Exit1basic'},{'optimlib:sqpLineSearch:Exit1detailed','1.115096e-10','1.000000e-09','0.000000e+00','1.000000e-09'},true,true);;">stopping criteria details</a>>

<a href = "matlab: helpview('optim','local_min_found','CSHelpWindow');">Local minimum found that satisfies the constraints</a>.

Optimization completed because the objective function is non-decreasing in 
<a href = "matlab: helpview('optim','feasible_directions','CSHelpWindow');">feasible directions</a>, to within the value of the <a href = "matlab: helpview('optim','optimality_tolerance_msgcsh','CSHelpWindow');">optimality tolerance</a>,
and constraints are satisfied to within the value of the <a href = "matlab: helpview('optim','constraint_tolerance','CSHelpWindow');">constraint tolerance</a>.

<<a href = "matlab: createExitMsg({'optimlib:sqpLineSearch:Exit1basic'},{'optimlib:sqpLineSearch:Exit1detailed','1.095908e-11','1.000000e-09','0.000000e+00','1.000000e-09'},true,true);;">stopping criteria details</a>>

<a href = "matlab: helpview('optim','local_min_found','CSHelpWindow');">Local minimum found that satisfies the constraints</a>.

Optimization completed because the objective function is non-decreasing in 
<a href = "matlab: helpview('optim','feasible_directions','CSHelpWindow');">feasible directions</a>, to within the value of the <a href = "matlab: helpview('optim','optimality_tolerance_msgcsh','CSHelpWindow');">optimality tolerance</a>,
and constraints are satisfied to within the value of the <a href = "matlab: helpview('optim','constraint_tolerance','CSHelpWindow');">constraint tolerance</a>.

<<a href = "matlab: createExitMsg({'optimlib:sqpLineSearch:Exit1basic'},{'optimlib:sqpLineSearch:Exit1detailed','3.161228e-10','1.000000e-09','0.000000e+00','1.000000e-09'},true,true);;">stopping criteria details</a>>

<a href = "matlab: helpview('optim','local_min_found','CSHelpWindow');">Local minimum found that satisfies the constraints</a>.

Optimization completed because the objective function is non-decreasing in 
<a href = "matlab: helpview('optim','feasible_directions','CSHelpWindow');">feasible directions</a>, to within the value of the <a href = "matlab: helpview('optim','optimality_tolerance_msgcsh','CSHelpWindow');">optimality tolerance</a>,
and constraints are satisfied to within the value of the <a href = "matlab: helpview('optim','constraint_tolerance','CSHelpWindow');">constraint tolerance</a>.

<<a href = "matlab: createExitMsg({'optimlib:sqpLineSearch:Exit1basic'},{'optimlib:sqpLineSearch:Exit1detailed','3.489240e-10','1.000000e-09','0.000000e+00','1.000000e-09'},true,true);;">stopping criteria details</a>>

<a href = "matlab: helpview('optim','local_min_poss_with_constr','CSHelpWindow');">Local minimum possible. Constraints satisfied</a>.

fmincon stopped because the <a href = "matlab: helpview('optim','norm_curr_step_simple_fminconip','CSHelpWindow');">size of the current step</a> is less than
the value of the <a href = "matlab: helpview('optim','step_size_tol','CSHelpWindow');">step size tolerance</a> and constraints are 
satisfied to within the value of the <a href = "matlab: helpview('optim','constraint_tolerance','CSHelpWindow');">constraint tolerance</a>.

<<a href = "matlab: createExitMsg({'optimlib:sqpLineSearch:Exit2basic','fmincon'},{'optimlib:sqpLineSearch:Exit2detailed','1.000000e-09','0.000000e+00','1.000000e-09'},true,true);;">stopping criteria details</a>>

<a href = "matlab: helpview('optim','local_min_found','CSHelpWindow');">Local minimum found that satisfies the constraints</a>.

Optimization completed because the objective function is non-decreasing in 
<a href = "matlab: helpview('optim','feasible_directions','CSHelpWindow');">feasible directions</a>, to within the value of the <a href = "matlab: helpview('optim','optimality_tolerance_msgcsh','CSHelpWindow');">optimality tolerance</a>,
and constraints are satisfied to within the value of the <a href = "matlab: helpview('optim','constraint_tolerance','CSHelpWindow');">constraint tolerance</a>.

<<a href = "matlab: createExitMsg({'optimlib:sqpLineSearch:Exit1basic'},{'optimlib:sqpLineSearch:Exit1detailed','1.690190e-10','1.000000e-09','0.000000e+00','1.000000e-09'},true,true);;">stopping criteria details</a>>

<a href = "matlab: helpview('optim','local_min_found','CSHelpWindow');">Local minimum found that satisfies the constraints</a>.

Optimization completed because the objective function is non-decreasing in 
<a href = "matlab: helpview('optim','feasible_directions','CSHelpWindow');">feasible directions</a>, to within the value of the <a href = "matlab: helpview('optim','optimality_tolerance_msgcsh','CSHelpWindow');">optimality tolerance</a>,
and constraints are satisfied to within the value of the <a href = "matlab: helpview('optim','constraint_tolerance','CSHelpWindow');">constraint tolerance</a>.

<<a href = "matlab: createExitMsg({'optimlib:sqpLineSearch:Exit1basic'},{'optimlib:sqpLineSearch:Exit1detailed','1.012324e-10','1.000000e-09','0.000000e+00','1.000000e-09'},true,true);;">stopping criteria details</a>>

<a href = "matlab: helpview('optim','local_min_found','CSHelpWindow');">Local minimum found that satisfies the constraints</a>.

Optimization completed because the objective function is non-decreasing in 
<a href = "matlab: helpview('optim','feasible_directions','CSHelpWindow');">feasible directions</a>, to within the value of the <a href = "matlab: helpview('optim','optimality_tolerance_msgcsh','CSHelpWindow');">optimality tolerance</a>,
and constraints are satisfied to within the value of the <a href = "matlab: helpview('optim','constraint_tolerance','CSHelpWindow');">constraint tolerance</a>.

<<a href = "matlab: createExitMsg({'optimlib:sqpLineSearch:Exit1basic'},{'optimlib:sqpLineSearch:Exit1detailed','2.377009e-10','1.000000e-09','0.000000e+00','1.000000e-09'},true,true);;">stopping criteria details</a>>

<a href = "matlab: helpview('optim','local_min_found','CSHelpWindow');">Local minimum found that satisfies the constraints</a>.

Optimization completed because the objective function is non-decreasing in 
<a href = "matlab: helpview('optim','feasible_directions','CSHelpWindow');">feasible directions</a>, to within the value of the <a href = "matlab: helpview('optim','optimality_tolerance_msgcsh','CSHelpWindow');">optimality tolerance</a>,
and constraints are satisfied to within the value of the <a href = "matlab: helpview('optim','constraint_tolerance','CSHelpWindow');">constraint tolerance</a>.

<<a href = "matlab: createExitMsg({'optimlib:sqpLineSearch:Exit1basic'},{'optimlib:sqpLineSearch:Exit1detailed','7.797792e-10','1.000000e-09','0.000000e+00','1.000000e-09'},true,true);;">stopping criteria details</a>>

<a href = "matlab: helpview('optim','local_min_found','CSHelpWindow');">Local minimum found that satisfies the constraints</a>.

Optimization completed because the objective function is non-decreasing in 
<a href = "matlab: helpview('optim','feasible_directions','CSHelpWindow');">feasible directions</a>, to within the value of the <a href = "matlab: helpview('optim','optimality_tolerance_msgcsh','CSHelpWindow');">optimality tolerance</a>,
and constraints are satisfied to within the value of the <a href = "matlab: helpview('optim','constraint_tolerance','CSHelpWindow');">constraint tolerance</a>.

<<a href = "matlab: createExitMsg({'optimlib:sqpLineSearch:Exit1basic'},{'optimlib:sqpLineSearch:Exit1detailed','1.648651e-10','1.000000e-09','0.000000e+00','1.000000e-09'},true,true);;">stopping criteria details</a>>

<a href = "matlab: helpview('optim','local_min_found','CSHelpWindow');">Local minimum found that satisfies the constraints</a>.

Optimization completed because the objective function is non-decreasing in 
<a href = "matlab: helpview('optim','feasible_directions','CSHelpWindow');">feasible directions</a>, to within the value of the <a href = "matlab: helpview('optim','optimality_tolerance_msgcsh','CSHelpWindow');">optimality tolerance</a>,
and constraints are satisfied to within the value of the <a href = "matlab: helpview('optim','constraint_tolerance','CSHelpWindow');">constraint tolerance</a>.

<<a href = "matlab: createExitMsg({'optimlib:sqpLineSearch:Exit1basic'},{'optimlib:sqpLineSearch:Exit1detailed','2.566797e-10','1.000000e-09','0.000000e+00','1.000000e-09'},true,true);;">stopping criteria details</a>>

<a href = "matlab: helpview('optim','local_min_found','CSHelpWindow');">Local minimum found that satisfies the constraints</a>.

Optimization completed because the objective function is non-decreasing in 
<a href = "matlab: helpview('optim','feasible_directions','CSHelpWindow');">feasible directions</a>, to within the value of the <a href = "matlab: helpview('optim','optimality_tolerance_msgcsh','CSHelpWindow');">optimality tolerance</a>,
and constraints are satisfied to within the value of the <a href = "matlab: helpview('optim','constraint_tolerance','CSHelpWindow');">constraint tolerance</a>.

<<a href = "matlab: createExitMsg({'optimlib:sqpLineSearch:Exit1basic'},{'optimlib:sqpLineSearch:Exit1detailed','8.567939e-10','1.000000e-09','0.000000e+00','1.000000e-09'},true,true);;">stopping criteria details</a>>

<a href = "matlab: helpview('optim','local_min_found','CSHelpWindow');">Local minimum found that satisfies the constraints</a>.

Optimization completed because the objective function is non-decreasing in 
<a href = "matlab: helpview('optim','feasible_directions','CSHelpWindow');">feasible directions</a>, to within the value of the <a href = "matlab: helpview('optim','optimality_tolerance_msgcsh','CSHelpWindow');">optimality tolerance</a>,
and constraints are satisfied to within the value of the <a href = "matlab: helpview('optim','constraint_tolerance','CSHelpWindow');">constraint tolerance</a>.

<<a href = "matlab: createExitMsg({'optimlib:sqpLineSearch:Exit1basic'},{'optimlib:sqpLineSearch:Exit1detailed','1.350672e-10','1.000000e-09','0.000000e+00','1.000000e-09'},true,true);;">stopping criteria details</a>>

<a href = "matlab: helpview('optim','local_min_found','CSHelpWindow');">Local minimum found that satisfies the constraints</a>.

Optimization completed because the objective function is non-decreasing in 
<a href = "matlab: helpview('optim','feasible_directions','CSHelpWindow');">feasible directions</a>, to within the value of the <a href = "matlab: helpview('optim','optimality_tolerance_msgcsh','CSHelpWindow');">optimality tolerance</a>,
and constraints are satisfied to within the value of the <a href = "matlab: helpview('optim','constraint_tolerance','CSHelpWindow');">constraint tolerance</a>.

<<a href = "matlab: createExitMsg({'optimlib:sqpLineSearch:Exit1basic'},{'optimlib:sqpLineSearch:Exit1detailed','7.396014e-10','1.000000e-09','0.000000e+00','1.000000e-09'},true,true);;">stopping criteria details</a>>

<a href = "matlab: helpview('optim','local_min_poss_with_constr','CSHelpWindow');">Local minimum possible. Constraints satisfied</a>.

fmincon stopped because the <a href = "matlab: helpview('optim','norm_curr_step_simple_fminconip','CSHelpWindow');">size of the current step</a> is less than
the value of the <a href = "matlab: helpview('optim','step_size_tol','CSHelpWindow');">step size tolerance</a> and constraints are 
satisfied to within the value of the <a href = "matlab: helpview('optim','constraint_tolerance','CSHelpWindow');">constraint tolerance</a>.

<<a href = "matlab: createExitMsg({'optimlib:sqpLineSearch:Exit2basic','fmincon'},{'optimlib:sqpLineSearch:Exit2detailed','1.000000e-09','0.000000e+00','1.000000e-09'},true,true);;">stopping criteria details</a>>

<a href = "matlab: helpview('optim','local_min_poss_with_constr','CSHelpWindow');">Local minimum possible. Constraints satisfied</a>.

fmincon stopped because the <a href = "matlab: helpview('optim','norm_curr_step_simple_fminconip','CSHelpWindow');">size of the current step</a> is less than
the value of the <a href = "matlab: helpview('optim','step_size_tol','CSHelpWindow');">step size tolerance</a> and constraints are 
satisfied to within the value of the <a href = "matlab: helpview('optim','constraint_tolerance','CSHelpWindow');">constraint tolerance</a>.

<<a href = "matlab: createExitMsg({'optimlib:sqpLineSearch:Exit2basic','fmincon'},{'optimlib:sqpLineSearch:Exit2detailed','1.000000e-09','0.000000e+00','1.000000e-09'},true,true);;">stopping criteria details</a>>

<a href = "matlab: helpview('optim','local_min_poss_with_constr','CSHelpWindow');">Local minimum possible. Constraints satisfied</a>.

fmincon stopped because the <a href = "matlab: helpview('optim','norm_curr_step_simple_fminconip','CSHelpWindow');">size of the current step</a> is less than
the value of the <a href = "matlab: helpview('optim','step_size_tol','CSHelpWindow');">step size tolerance</a> and constraints are 
satisfied to within the value of the <a href = "matlab: helpview('optim','constraint_tolerance','CSHelpWindow');">constraint tolerance</a>.

<<a href = "matlab: createExitMsg({'optimlib:sqpLineSearch:Exit2basic','fmincon'},{'optimlib:sqpLineSearch:Exit2detailed','1.000000e-09','0.000000e+00','1.000000e-09'},true,true);;">stopping criteria details</a>>

<a href = "matlab: helpview('optim','local_min_found','CSHelpWindow');">Local minimum found that satisfies the constraints</a>.

Optimization completed because the objective function is non-decreasing in 
<a href = "matlab: helpview('optim','feasible_directions','CSHelpWindow');">feasible directions</a>, to within the value of the <a href = "matlab: helpview('optim','optimality_tolerance_msgcsh','CSHelpWindow');">optimality tolerance</a>,
and constraints are satisfied to within the value of the <a href = "matlab: helpview('optim','constraint_tolerance','CSHelpWindow');">constraint tolerance</a>.

<<a href = "matlab: createExitMsg({'optimlib:sqpLineSearch:Exit1basic'},{'optimlib:sqpLineSearch:Exit1detailed','6.215684e-10','1.000000e-09','0.000000e+00','1.000000e-09'},true,true);;">stopping criteria details</a>>

<a href = "matlab: helpview('optim','local_min_found','CSHelpWindow');">Local minimum found that satisfies the constraints</a>.

Optimization completed because the objective function is non-decreasing in 
<a href = "matlab: helpview('optim','feasible_directions','CSHelpWindow');">feasible directions</a>, to within the value of the <a href = "matlab: helpview('optim','optimality_tolerance_msgcsh','CSHelpWindow');">optimality tolerance</a>,
and constraints are satisfied to within the value of the <a href = "matlab: helpview('optim','constraint_tolerance','CSHelpWindow');">constraint tolerance</a>.

<<a href = "matlab: createExitMsg({'optimlib:sqpLineSearch:Exit1basic'},{'optimlib:sqpLineSearch:Exit1detailed','6.794135e-10','1.000000e-09','0.000000e+00','1.000000e-09'},true,true);;">stopping criteria details</a>>

<a href = "matlab: helpview('optim','local_min_found','CSHelpWindow');">Local minimum found that satisfies the constraints</a>.

Optimization completed because the objective function is non-decreasing in 
<a href = "matlab: helpview('optim','feasible_directions','CSHelpWindow');">feasible directions</a>, to within the value of the <a href = "matlab: helpview('optim','optimality_tolerance_msgcsh','CSHelpWindow');">optimality tolerance</a>,
and constraints are satisfied to within the value of the <a href = "matlab: helpview('optim','constraint_tolerance','CSHelpWindow');">constraint tolerance</a>.

<<a href = "matlab: createExitMsg({'optimlib:sqpLineSearch:Exit1basic'},{'optimlib:sqpLineSearch:Exit1detailed','4.851418e-10','1.000000e-09','0.000000e+00','1.000000e-09'},true,true);;">stopping criteria details</a>>

<a href = "matlab: helpview('optim','local_min_found','CSHelpWindow');">Local minimum found that satisfies the constraints</a>.

Optimization completed because the objective function is non-decreasing in 
<a href = "matlab: helpview('optim','feasible_directions','CSHelpWindow');">feasible directions</a>, to within the value of the <a href = "matlab: helpview('optim','optimality_tolerance_msgcsh','CSHelpWindow');">optimality tolerance</a>,
and constraints are satisfied to within the value of the <a href = "matlab: helpview('optim','constraint_tolerance','CSHelpWindow');">constraint tolerance</a>.

<<a href = "matlab: createExitMsg({'optimlib:sqpLineSearch:Exit1basic'},{'optimlib:sqpLineSearch:Exit1detailed','1.818994e-10','1.000000e-09','0.000000e+00','1.000000e-09'},true,true);;">stopping criteria details</a>>

<a href = "matlab: helpview('optim','local_min_found','CSHelpWindow');">Local minimum found that satisfies the constraints</a>.

Optimization completed because the objective function is non-decreasing in 
<a href = "matlab: helpview('optim','feasible_directions','CSHelpWindow');">feasible directions</a>, to within the value of the <a href = "matlab: helpview('optim','optimality_tolerance_msgcsh','CSHelpWindow');">optimality tolerance</a>,
and constraints are satisfied to within the value of the <a href = "matlab: helpview('optim','constraint_tolerance','CSHelpWindow');">constraint tolerance</a>.

<<a href = "matlab: createExitMsg({'optimlib:sqpLineSearch:Exit1basic'},{'optimlib:sqpLineSearch:Exit1detailed','9.585726e-10','1.000000e-09','0.000000e+00','1.000000e-09'},true,true);;">stopping criteria details</a>>

<a href = "matlab: helpview('optim','local_min_found','CSHelpWindow');">Local minimum found that satisfies the constraints</a>.

Optimization completed because the objective function is non-decreasing in 
<a href = "matlab: helpview('optim','feasible_directions','CSHelpWindow');">feasible directions</a>, to within the value of the <a href = "matlab: helpview('optim','optimality_tolerance_msgcsh','CSHelpWindow');">optimality tolerance</a>,
and constraints are satisfied to within the value of the <a href = "matlab: helpview('optim','constraint_tolerance','CSHelpWindow');">constraint tolerance</a>.

<<a href = "matlab: createExitMsg({'optimlib:sqpLineSearch:Exit1basic'},{'optimlib:sqpLineSearch:Exit1detailed','4.451906e-10','1.000000e-09','0.000000e+00','1.000000e-09'},true,true);;">stopping criteria details</a>>

<a href = "matlab: helpview('optim','local_min_found','CSHelpWindow');">Local minimum found that satisfies the constraints</a>.

Optimization completed because the objective function is non-decreasing in 
<a href = "matlab: helpview('optim','feasible_directions','CSHelpWindow');">feasible directions</a>, to within the value of the <a href = "matlab: helpview('optim','optimality_tolerance_msgcsh','CSHelpWindow');">optimality tolerance</a>,
and constraints are satisfied to within the value of the <a href = "matlab: helpview('optim','constraint_tolerance','CSHelpWindow');">constraint tolerance</a>.

<<a href = "matlab: createExitMsg({'optimlib:sqpLineSearch:Exit1basic'},{'optimlib:sqpLineSearch:Exit1detailed','4.807015e-10','1.000000e-09','0.000000e+00','1.000000e-09'},true,true);;">stopping criteria details</a>>

<a href = "matlab: helpview('optim','local_min_found','CSHelpWindow');">Local minimum found that satisfies the constraints</a>.

Optimization completed because the objective function is non-decreasing in 
<a href = "matlab: helpview('optim','feasible_directions','CSHelpWindow');">feasible directions</a>, to within the value of the <a href = "matlab: helpview('optim','optimality_tolerance_msgcsh','CSHelpWindow');">optimality tolerance</a>,
and constraints are satisfied to within the value of the <a href = "matlab: helpview('optim','constraint_tolerance','CSHelpWindow');">constraint tolerance</a>.

<<a href = "matlab: createExitMsg({'optimlib:sqpLineSearch:Exit1basic'},{'optimlib:sqpLineSearch:Exit1detailed','1.680163e-10','1.000000e-09','0.000000e+00','1.000000e-09'},true,true);;">stopping criteria details</a>>

<a href = "matlab: helpview('optim','local_min_found','CSHelpWindow');">Local minimum found that satisfies the constraints</a>.

Optimization completed because the objective function is non-decreasing in 
<a href = "matlab: helpview('optim','feasible_directions','CSHelpWindow');">feasible directions</a>, to within the value of the <a href = "matlab: helpview('optim','optimality_tolerance_msgcsh','CSHelpWindow');">optimality tolerance</a>,
and constraints are satisfied to within the value of the <a href = "matlab: helpview('optim','constraint_tolerance','CSHelpWindow');">constraint tolerance</a>.

<<a href = "matlab: createExitMsg({'optimlib:sqpLineSearch:Exit1basic'},{'optimlib:sqpLineSearch:Exit1detailed','4.981763e-10','1.000000e-09','0.000000e+00','1.000000e-09'},true,true);;">stopping criteria details</a>>

<a href = "matlab: helpview('optim','local_min_poss_with_constr','CSHelpWindow');">Local minimum possible. Constraints satisfied</a>.

fmincon stopped because the <a href = "matlab: helpview('optim','norm_curr_step_simple_fminconip','CSHelpWindow');">size of the current step</a> is less than
the value of the <a href = "matlab: helpview('optim','step_size_tol','CSHelpWindow');">step size tolerance</a> and constraints are 
satisfied to within the value of the <a href = "matlab: helpview('optim','constraint_tolerance','CSHelpWindow');">constraint tolerance</a>.

<<a href = "matlab: createExitMsg({'optimlib:sqpLineSearch:Exit2basic','fmincon'},{'optimlib:sqpLineSearch:Exit2detailed','1.000000e-09','0.000000e+00','1.000000e-09'},true,true);;">stopping criteria details</a>>

<a href = "matlab: helpview('optim','local_min_found','CSHelpWindow');">Local minimum found that satisfies the constraints</a>.

Optimization completed because the objective function is non-decreasing in 
<a href = "matlab: helpview('optim','feasible_directions','CSHelpWindow');">feasible directions</a>, to within the value of the <a href = "matlab: helpview('optim','optimality_tolerance_msgcsh','CSHelpWindow');">optimality tolerance</a>,
and constraints are satisfied to within the value of the <a href = "matlab: helpview('optim','constraint_tolerance','CSHelpWindow');">constraint tolerance</a>.

<<a href = "matlab: createExitMsg({'optimlib:sqpLineSearch:Exit1basic'},{'optimlib:sqpLineSearch:Exit1detailed','5.452295e-10','1.000000e-09','0.000000e+00','1.000000e-09'},true,true);;">stopping criteria details</a>>

<a href = "matlab: helpview('optim','local_min_found','CSHelpWindow');">Local minimum found that satisfies the constraints</a>.

Optimization completed because the objective function is non-decreasing in 
<a href = "matlab: helpview('optim','feasible_directions','CSHelpWindow');">feasible directions</a>, to within the value of the <a href = "matlab: helpview('optim','optimality_tolerance_msgcsh','CSHelpWindow');">optimality tolerance</a>,
and constraints are satisfied to within the value of the <a href = "matlab: helpview('optim','constraint_tolerance','CSHelpWindow');">constraint tolerance</a>.

<<a href = "matlab: createExitMsg({'optimlib:sqpLineSearch:Exit1basic'},{'optimlib:sqpLineSearch:Exit1detailed','7.882301e-10','1.000000e-09','0.000000e+00','1.000000e-09'},true,true);;">stopping criteria details</a>>

<a href = "matlab: helpview('optim','local_min_found','CSHelpWindow');">Local minimum found that satisfies the constraints</a>.

Optimization completed because the objective function is non-decreasing in 
<a href = "matlab: helpview('optim','feasible_directions','CSHelpWindow');">feasible directions</a>, to within the value of the <a href = "matlab: helpview('optim','optimality_tolerance_msgcsh','CSHelpWindow');">optimality tolerance</a>,
and constraints are satisfied to within the value of the <a href = "matlab: helpview('optim','constraint_tolerance','CSHelpWindow');">constraint tolerance</a>.

<<a href = "matlab: createExitMsg({'optimlib:sqpLineSearch:Exit1basic'},{'optimlib:sqpLineSearch:Exit1detailed','1.097907e-10','1.000000e-09','0.000000e+00','1.000000e-09'},true,true);;">stopping criteria details</a>>

<a href = "matlab: helpview('optim','local_min_found','CSHelpWindow');">Local minimum found that satisfies the constraints</a>.

Optimization completed because the objective function is non-decreasing in 
<a href = "matlab: helpview('optim','feasible_directions','CSHelpWindow');">feasible directions</a>, to within the value of the <a href = "matlab: helpview('optim','optimality_tolerance_msgcsh','CSHelpWindow');">optimality tolerance</a>,
and constraints are satisfied to within the value of the <a href = "matlab: helpview('optim','constraint_tolerance','CSHelpWindow');">constraint tolerance</a>.

<<a href = "matlab: createExitMsg({'optimlib:sqpLineSearch:Exit1basic'},{'optimlib:sqpLineSearch:Exit1detailed','3.589598e-10','1.000000e-09','0.000000e+00','1.000000e-09'},true,true);;">stopping criteria details</a>>

<a href = "matlab: helpview('optim','local_min_found','CSHelpWindow');">Local minimum found that satisfies the constraints</a>.

Optimization completed because the objective function is non-decreasing in 
<a href = "matlab: helpview('optim','feasible_directions','CSHelpWindow');">feasible directions</a>, to within the value of the <a href = "matlab: helpview('optim','optimality_tolerance_msgcsh','CSHelpWindow');">optimality tolerance</a>,
and constraints are satisfied to within the value of the <a href = "matlab: helpview('optim','constraint_tolerance','CSHelpWindow');">constraint tolerance</a>.

<<a href = "matlab: createExitMsg({'optimlib:sqpLineSearch:Exit1basic'},{'optimlib:sqpLineSearch:Exit1detailed','8.572068e-12','1.000000e-09','0.000000e+00','1.000000e-09'},true,true);;">stopping criteria details</a>>

<a href = "matlab: helpview('optim','local_min_poss_with_constr','CSHelpWindow');">Local minimum possible. Constraints satisfied</a>.

fmincon stopped because the <a href = "matlab: helpview('optim','norm_curr_step_simple_fminconip','CSHelpWindow');">size of the current step</a> is less than
the value of the <a href = "matlab: helpview('optim','step_size_tol','CSHelpWindow');">step size tolerance</a> and constraints are 
satisfied to within the value of the <a href = "matlab: helpview('optim','constraint_tolerance','CSHelpWindow');">constraint tolerance</a>.

<<a href = "matlab: createExitMsg({'optimlib:sqpLineSearch:Exit2basic','fmincon'},{'optimlib:sqpLineSearch:Exit2detailed','1.000000e-09','0.000000e+00','1.000000e-09'},true,true);;">stopping criteria details</a>>

<a href = "matlab: helpview('optim','local_min_found','CSHelpWindow');">Local minimum found that satisfies the constraints</a>.

Optimization completed because the objective function is non-decreasing in 
<a href = "matlab: helpview('optim','feasible_directions','CSHelpWindow');">feasible directions</a>, to within the value of the <a href = "matlab: helpview('optim','optimality_tolerance_msgcsh','CSHelpWindow');">optimality tolerance</a>,
and constraints are satisfied to within the value of the <a href = "matlab: helpview('optim','constraint_tolerance','CSHelpWindow');">constraint tolerance</a>.

<<a href = "matlab: createExitMsg({'optimlib:sqpLineSearch:Exit1basic'},{'optimlib:sqpLineSearch:Exit1detailed','1.756001e-10','1.000000e-09','0.000000e+00','1.000000e-09'},true,true);;">stopping criteria details</a>>

<a href = "matlab: helpview('optim','local_min_found','CSHelpWindow');">Local minimum found that satisfies the constraints</a>.

Optimization completed because the objective function is non-decreasing in 
<a href = "matlab: helpview('optim','feasible_directions','CSHelpWindow');">feasible directions</a>, to within the value of the <a href = "matlab: helpview('optim','optimality_tolerance_msgcsh','CSHelpWindow');">optimality tolerance</a>,
and constraints are satisfied to within the value of the <a href = "matlab: helpview('optim','constraint_tolerance','CSHelpWindow');">constraint tolerance</a>.

<<a href = "matlab: createExitMsg({'optimlib:sqpLineSearch:Exit1basic'},{'optimlib:sqpLineSearch:Exit1detailed','4.024944e-10','1.000000e-09','0.000000e+00','1.000000e-09'},true,true);;">stopping criteria details</a>>

<a href = "matlab: helpview('optim','local_min_found','CSHelpWindow');">Local minimum found that satisfies the constraints</a>.

Optimization completed because the objective function is non-decreasing in 
<a href = "matlab: helpview('optim','feasible_directions','CSHelpWindow');">feasible directions</a>, to within the value of the <a href = "matlab: helpview('optim','optimality_tolerance_msgcsh','CSHelpWindow');">optimality tolerance</a>,
and constraints are satisfied to within the value of the <a href = "matlab: helpview('optim','constraint_tolerance','CSHelpWindow');">constraint tolerance</a>.

<<a href = "matlab: createExitMsg({'optimlib:sqpLineSearch:Exit1basic'},{'optimlib:sqpLineSearch:Exit1detailed','9.525223e-11','1.000000e-09','0.000000e+00','1.000000e-09'},true,true);;">stopping criteria details</a>>

<a href = "matlab: helpview('optim','local_min_found','CSHelpWindow');">Local minimum found that satisfies the constraints</a>.

Optimization completed because the objective function is non-decreasing in 
<a href = "matlab: helpview('optim','feasible_directions','CSHelpWindow');">feasible directions</a>, to within the value of the <a href = "matlab: helpview('optim','optimality_tolerance_msgcsh','CSHelpWindow');">optimality tolerance</a>,
and constraints are satisfied to within the value of the <a href = "matlab: helpview('optim','constraint_tolerance','CSHelpWindow');">constraint tolerance</a>.

<<a href = "matlab: createExitMsg({'optimlib:sqpLineSearch:Exit1basic'},{'optimlib:sqpLineSearch:Exit1detailed','2.222313e-10','1.000000e-09','0.000000e+00','1.000000e-09'},true,true);;">stopping criteria details</a>>

<a href = "matlab: helpview('optim','local_min_found','CSHelpWindow');">Local minimum found that satisfies the constraints</a>.

Optimization completed because the objective function is non-decreasing in 
<a href = "matlab: helpview('optim','feasible_directions','CSHelpWindow');">feasible directions</a>, to within the value of the <a href = "matlab: helpview('optim','optimality_tolerance_msgcsh','CSHelpWindow');">optimality tolerance</a>,
and constraints are satisfied to within the value of the <a href = "matlab: helpview('optim','constraint_tolerance','CSHelpWindow');">constraint tolerance</a>.

<<a href = "matlab: createExitMsg({'optimlib:sqpLineSearch:Exit1basic'},{'optimlib:sqpLineSearch:Exit1detailed','1.320267e-10','1.000000e-09','0.000000e+00','1.000000e-09'},true,true);;">stopping criteria details</a>>

<a href = "matlab: helpview('optim','local_min_poss_with_constr','CSHelpWindow');">Local minimum possible. Constraints satisfied</a>.

fmincon stopped because the <a href = "matlab: helpview('optim','norm_curr_step_simple_fminconip','CSHelpWindow');">size of the current step</a> is less than
the value of the <a href = "matlab: helpview('optim','step_size_tol','CSHelpWindow');">step size tolerance</a> and constraints are 
satisfied to within the value of the <a href = "matlab: helpview('optim','constraint_tolerance','CSHelpWindow');">constraint tolerance</a>.

<<a href = "matlab: createExitMsg({'optimlib:sqpLineSearch:Exit2basic','fmincon'},{'optimlib:sqpLineSearch:Exit2detailed','1.000000e-09','0.000000e+00','1.000000e-09'},true,true);;">stopping criteria details</a>>

<a href = "matlab: helpview('optim','local_min_poss_with_constr','CSHelpWindow');">Local minimum possible. Constraints satisfied</a>.

fmincon stopped because the <a href = "matlab: helpview('optim','norm_curr_step_simple_fminconip','CSHelpWindow');">size of the current step</a> is less than
the value of the <a href = "matlab: helpview('optim','step_size_tol','CSHelpWindow');">step size tolerance</a> and constraints are 
satisfied to within the value of the <a href = "matlab: helpview('optim','constraint_tolerance','CSHelpWindow');">constraint tolerance</a>.

<<a href = "matlab: createExitMsg({'optimlib:sqpLineSearch:Exit2basic','fmincon'},{'optimlib:sqpLineSearch:Exit2detailed','1.000000e-09','0.000000e+00','1.000000e-09'},true,true);;">stopping criteria details</a>>

<a href = "matlab: helpview('optim','local_min_poss_with_constr','CSHelpWindow');">Local minimum possible. Constraints satisfied</a>.

fmincon stopped because the <a href = "matlab: helpview('optim','norm_curr_step_simple_fminconip','CSHelpWindow');">size of the current step</a> is less than
the value of the <a href = "matlab: helpview('optim','step_size_tol','CSHelpWindow');">step size tolerance</a> and constraints are 
satisfied to within the value of the <a href = "matlab: helpview('optim','constraint_tolerance','CSHelpWindow');">constraint tolerance</a>.

<<a href = "matlab: createExitMsg({'optimlib:sqpLineSearch:Exit2basic','fmincon'},{'optimlib:sqpLineSearch:Exit2detailed','1.000000e-09','0.000000e+00','1.000000e-09'},true,true);;">stopping criteria details</a>>

<a href = "matlab: helpview('optim','local_min_found','CSHelpWindow');">Local minimum found that satisfies the constraints</a>.

Optimization completed because the objective function is non-decreasing in 
<a href = "matlab: helpview('optim','feasible_directions','CSHelpWindow');">feasible directions</a>, to within the value of the <a href = "matlab: helpview('optim','optimality_tolerance_msgcsh','CSHelpWindow');">optimality tolerance</a>,
and constraints are satisfied to within the value of the <a href = "matlab: helpview('optim','constraint_tolerance','CSHelpWindow');">constraint tolerance</a>.

<<a href = "matlab: createExitMsg({'optimlib:sqpLineSearch:Exit1basic'},{'optimlib:sqpLineSearch:Exit1detailed','2.445046e-10','1.000000e-09','0.000000e+00','1.000000e-09'},true,true);;">stopping criteria details</a>>

<a href = "matlab: helpview('optim','local_min_found','CSHelpWindow');">Local minimum found that satisfies the constraints</a>.

Optimization completed because the objective function is non-decreasing in 
<a href = "matlab: helpview('optim','feasible_directions','CSHelpWindow');">feasible directions</a>, to within the value of the <a href = "matlab: helpview('optim','optimality_tolerance_msgcsh','CSHelpWindow');">optimality tolerance</a>,
and constraints are satisfied to within the value of the <a href = "matlab: helpview('optim','constraint_tolerance','CSHelpWindow');">constraint tolerance</a>.

<<a href = "matlab: createExitMsg({'optimlib:sqpLineSearch:Exit1basic'},{'optimlib:sqpLineSearch:Exit1detailed','3.596667e-10','1.000000e-09','0.000000e+00','1.000000e-09'},true,true);;">stopping criteria details</a>>

<a href = "matlab: helpview('optim','local_min_found','CSHelpWindow');">Local minimum found that satisfies the constraints</a>.

Optimization completed because the objective function is non-decreasing in 
<a href = "matlab: helpview('optim','feasible_directions','CSHelpWindow');">feasible directions</a>, to within the value of the <a href = "matlab: helpview('optim','optimality_tolerance_msgcsh','CSHelpWindow');">optimality tolerance</a>,
and constraints are satisfied to within the value of the <a href = "matlab: helpview('optim','constraint_tolerance','CSHelpWindow');">constraint tolerance</a>.

<<a href = "matlab: createExitMsg({'optimlib:sqpLineSearch:Exit1basic'},{'optimlib:sqpLineSearch:Exit1detailed','5.992163e-10','1.000000e-09','0.000000e+00','1.000000e-09'},true,true);;">stopping criteria details</a>>

<a href = "matlab: helpview('optim','local_min_found','CSHelpWindow');">Local minimum found that satisfies the constraints</a>.

Optimization completed because the objective function is non-decreasing in 
<a href = "matlab: helpview('optim','feasible_directions','CSHelpWindow');">feasible directions</a>, to within the value of the <a href = "matlab: helpview('optim','optimality_tolerance_msgcsh','CSHelpWindow');">optimality tolerance</a>,
and constraints are satisfied to within the value of the <a href = "matlab: helpview('optim','constraint_tolerance','CSHelpWindow');">constraint tolerance</a>.

<<a href = "matlab: createExitMsg({'optimlib:sqpLineSearch:Exit1basic'},{'optimlib:sqpLineSearch:Exit1detailed','5.620308e-11','1.000000e-09','0.000000e+00','1.000000e-09'},true,true);;">stopping criteria details</a>>

<a href = "matlab: helpview('optim','local_min_poss_with_constr','CSHelpWindow');">Local minimum possible. Constraints satisfied</a>.

fmincon stopped because the <a href = "matlab: helpview('optim','norm_curr_step_simple_fminconip','CSHelpWindow');">size of the current step</a> is less than
the value of the <a href = "matlab: helpview('optim','step_size_tol','CSHelpWindow');">step size tolerance</a> and constraints are 
satisfied to within the value of the <a href = "matlab: helpview('optim','constraint_tolerance','CSHelpWindow');">constraint tolerance</a>.

<<a href = "matlab: createExitMsg({'optimlib:sqpLineSearch:Exit2basic','fmincon'},{'optimlib:sqpLineSearch:Exit2detailed','1.000000e-09','0.000000e+00','1.000000e-09'},true,true);;">stopping criteria details</a>>

<a href = "matlab: helpview('optim','local_min_poss_with_constr','CSHelpWindow');">Local minimum possible. Constraints satisfied</a>.

fmincon stopped because the <a href = "matlab: helpview('optim','norm_curr_step_simple_fminconip','CSHelpWindow');">size of the current step</a> is less than
the value of the <a href = "matlab: helpview('optim','step_size_tol','CSHelpWindow');">step size tolerance</a> and constraints are 
satisfied to within the value of the <a href = "matlab: helpview('optim','constraint_tolerance','CSHelpWindow');">constraint tolerance</a>.

<<a href = "matlab: createExitMsg({'optimlib:sqpLineSearch:Exit2basic','fmincon'},{'optimlib:sqpLineSearch:Exit2detailed','1.000000e-09','0.000000e+00','1.000000e-09'},true,true);;">stopping criteria details</a>>

<a href = "matlab: helpview('optim','local_min_found','CSHelpWindow');">Local minimum found that satisfies the constraints</a>.

Optimization completed because the objective function is non-decreasing in 
<a href = "matlab: helpview('optim','feasible_directions','CSHelpWindow');">feasible directions</a>, to within the value of the <a href = "matlab: helpview('optim','optimality_tolerance_msgcsh','CSHelpWindow');">optimality tolerance</a>,
and constraints are satisfied to within the value of the <a href = "matlab: helpview('optim','constraint_tolerance','CSHelpWindow');">constraint tolerance</a>.

<<a href = "matlab: createExitMsg({'optimlib:sqpLineSearch:Exit1basic'},{'optimlib:sqpLineSearch:Exit1detailed','3.326308e-10','1.000000e-09','0.000000e+00','1.000000e-09'},true,true);;">stopping criteria details</a>>

<a href = "matlab: helpview('optim','local_min_found','CSHelpWindow');">Local minimum found that satisfies the constraints</a>.

Optimization completed because the objective function is non-decreasing in 
<a href = "matlab: helpview('optim','feasible_directions','CSHelpWindow');">feasible directions</a>, to within the value of the <a href = "matlab: helpview('optim','optimality_tolerance_msgcsh','CSHelpWindow');">optimality tolerance</a>,
and constraints are satisfied to within the value of the <a href = "matlab: helpview('optim','constraint_tolerance','CSHelpWindow');">constraint tolerance</a>.

<<a href = "matlab: createExitMsg({'optimlib:sqpLineSearch:Exit1basic'},{'optimlib:sqpLineSearch:Exit1detailed','8.193124e-10','1.000000e-09','0.000000e+00','1.000000e-09'},true,true);;">stopping criteria details</a>>

<a href = "matlab: helpview('optim','local_min_found','CSHelpWindow');">Local minimum found that satisfies the constraints</a>.

Optimization completed because the objective function is non-decreasing in 
<a href = "matlab: helpview('optim','feasible_directions','CSHelpWindow');">feasible directions</a>, to within the value of the <a href = "matlab: helpview('optim','optimality_tolerance_msgcsh','CSHelpWindow');">optimality tolerance</a>,
and constraints are satisfied to within the value of the <a href = "matlab: helpview('optim','constraint_tolerance','CSHelpWindow');">constraint tolerance</a>.

<<a href = "matlab: createExitMsg({'optimlib:sqpLineSearch:Exit1basic'},{'optimlib:sqpLineSearch:Exit1detailed','1.718837e-11','1.000000e-09','0.000000e+00','1.000000e-09'},true,true);;">stopping criteria details</a>>

<a href = "matlab: helpview('optim','local_min_found','CSHelpWindow');">Local minimum found that satisfies the constraints</a>.

Optimization completed because the objective function is non-decreasing in 
<a href = "matlab: helpview('optim','feasible_directions','CSHelpWindow');">feasible directions</a>, to within the value of the <a href = "matlab: helpview('optim','optimality_tolerance_msgcsh','CSHelpWindow');">optimality tolerance</a>,
and constraints are satisfied to within the value of the <a href = "matlab: helpview('optim','constraint_tolerance','CSHelpWindow');">constraint tolerance</a>.

<<a href = "matlab: createExitMsg({'optimlib:sqpLineSearch:Exit1basic'},{'optimlib:sqpLineSearch:Exit1detailed','2.342925e-10','1.000000e-09','0.000000e+00','1.000000e-09'},true,true);;">stopping criteria details</a>>

<a href = "matlab: helpview('optim','local_min_poss_with_constr','CSHelpWindow');">Local minimum possible. Constraints satisfied</a>.

fmincon stopped because the <a href = "matlab: helpview('optim','norm_curr_step_simple_fminconip','CSHelpWindow');">size of the current step</a> is less than
the value of the <a href = "matlab: helpview('optim','step_size_tol','CSHelpWindow');">step size tolerance</a> and constraints are 
satisfied to within the value of the <a href = "matlab: helpview('optim','constraint_tolerance','CSHelpWindow');">constraint tolerance</a>.

<<a href = "matlab: createExitMsg({'optimlib:sqpLineSearch:Exit2basic','fmincon'},{'optimlib:sqpLineSearch:Exit2detailed','1.000000e-09','0.000000e+00','1.000000e-09'},true,true);;">stopping criteria details</a>>

<a href = "matlab: helpview('optim','local_min_found','CSHelpWindow');">Local minimum found that satisfies the constraints</a>.

Optimization completed because the objective function is non-decreasing in 
<a href = "matlab: helpview('optim','feasible_directions','CSHelpWindow');">feasible directions</a>, to within the value of the <a href = "matlab: helpview('optim','optimality_tolerance_msgcsh','CSHelpWindow');">optimality tolerance</a>,
and constraints are satisfied to within the value of the <a href = "matlab: helpview('optim','constraint_tolerance','CSHelpWindow');">constraint tolerance</a>.

<<a href = "matlab: createExitMsg({'optimlib:sqpLineSearch:Exit1basic'},{'optimlib:sqpLineSearch:Exit1detailed','1.814806e-10','1.000000e-09','0.000000e+00','1.000000e-09'},true,true);;">stopping criteria details</a>>

<a href = "matlab: helpview('optim','local_min_found','CSHelpWindow');">Local minimum found that satisfies the constraints</a>.

Optimization completed because the objective function is non-decreasing in 
<a href = "matlab: helpview('optim','feasible_directions','CSHelpWindow');">feasible directions</a>, to within the value of the <a href = "matlab: helpview('optim','optimality_tolerance_msgcsh','CSHelpWindow');">optimality tolerance</a>,
and constraints are satisfied to within the value of the <a href = "matlab: helpview('optim','constraint_tolerance','CSHelpWindow');">constraint tolerance</a>.

<<a href = "matlab: createExitMsg({'optimlib:sqpLineSearch:Exit1basic'},{'optimlib:sqpLineSearch:Exit1detailed','8.880508e-10','1.000000e-09','0.000000e+00','1.000000e-09'},true,true);;">stopping criteria details</a>>

<a href = "matlab: helpview('optim','local_min_found','CSHelpWindow');">Local minimum found that satisfies the constraints</a>.

Optimization completed because the objective function is non-decreasing in
[truncated: 3,759,320 more chars]
