# Supplementary material for: A General-Purpose Model Adsorption Isotherm and Whole Isotherm Surface Area Measurement Method
Source: ACS Omega. 2026 Mar 31;11(14):22171–97. doi: 10.1021/acsomega.5c13463 (PMC13084505; doi:10.1021/acsomega.5c13463)
Supplement: Supplementary file 2 [file ao5c13463_si_002.zip › argon_adsorption_on_MOF_IP/matlab_optimization/argon_adsorption_on_MOF_IP.m]

clear
clc
format long
diary on

% Experimental isotherm data
% material: MOF-IP
% adsorption temperature (K): 87
% adsorbing molecule: Ar
%
% xA is dimensionless
xA_data=[
0.000000
0.000105473
0.000210947
0.000448261
0.000685576
0.00102836
0.00972991
0.0184183
0.0327758
0.0500075
0.098723
0.150286
0.201823
0.296314
0.393639
0.493852
0.594039
0.69139
0.788755
0.886213
0.940676
0.975285
    ];
	
% QA in mmol per gram
QA_exp=[
0.000000000000000
0.575675916837691
1.151356295172660
2.446627108057460
3.741902382439550
5.612831266172930
6.260506826090840
6.836173819933970
7.123985009369140
7.483804764879090
7.915543856518250
8.275363612028200
8.491255465334170
8.922994556973320
9.210850361381280
9.642589453020430
9.930445257428390
10.362184349067500
10.865887391808700
11.873338092263800
12.449005086106900
13.960158829303100
    ];
	
% The cross-sectional area of the adsorbate in nm^2
% Used to compute the surface area
adsorbate_cross_section = 0.142 %for Ar at 87 K

run_fmincon_optimization_with_SurfaceArea

diary off
