# Supplementary material for: A General-Purpose Model Adsorption Isotherm and Whole Isotherm Surface Area Measurement Method
Source: ACS Omega. 2026 Mar 31;11(14):22171–97. doi: 10.1021/acsomega.5c13463 (PMC13084505; doi:10.1021/acsomega.5c13463)
Supplement: Supplementary file 2 [file ao5c13463_si_002.zip › benzene_adsorption_on_Zn_MOF/Benzene Physisorption Zn MOF_with_isotherm_fitting_02_15_2026.xls]

## Sheet: data_fitting
Adsorption at 323 K		Benzene vapor pressure at 323 K is		0.357	bar
	22.414	cm3 STP/mmol		P0			model params
							alpha	0.996656	unitless
	6.02214e+23	Avogadro's number					K1	30.5119	unitless
							K2	34.0805	unitless
							m	6.63607	unitless	FITSCORE	0.995156
Pressure	Pressure						N	1.01866	molecules/unit cell
					capillary					summed error term	summed normalization
	xA		experiment		condensation	MD model	MD model	MD isotherm		6.12899e-05	2.58696
bar	P/P0	xA^(1/3)	molecule/unit cell	K2*xA	term	numerator	denominator	model predict	(sqrt(Qpred)-sqrt(Qexp))^2	error quadrature term	normalization term
0	0	0	0	0	1	0	1	0	0	0	0
0.00114642	0.00321126	0.147534	0.115942	0.109441	1.18986	0.124507	1.11088	0.114171	6.8174e-06	6.33613e-07	0.0107757
0.00229284	0.00642252	0.185881	0.251208	0.218883	1.44743	0.322934	1.25225	0.262696	0.000128412	3.74098e-06	0.00731835
0.00311171	0.00871627	0.205799	0.405797	0.297055	1.69087	0.540669	1.38003	0.399091	2.79354e-05	5.53573e-07	0.00804133
0.00409435	0.0114688	0.225513	0.57971	0.390861	2.0747	0.947218	1.57669	0.611972	0.000436795	6.20168e-06	0.00823081
0.00458568	0.012845	0.234195	0.753623	0.437765	2.31507	1.24602	1.69987	0.746689	1.60231e-05	1.34306e-07	0.0063169
0.005077	0.0142213	0.242277	0.94686	0.484668	2.59544	1.64412	1.84596	0.907281	0.000422476	3.30756e-06	0.00741295
0.00556832	0.0155975	0.249853	1.12077	0.531571	2.92268	2.18632	2.02236	1.10125	8.57719e-05	6.31215e-07	0.008248
0.00605964	0.0169738	0.256996	1.35266	0.578474	3.30474	2.94257	2.24	1.33816	3.90684e-05	2.28395e-07	0.00790768
0.00638719	0.0178913	0.261545	1.54589	0.609744	3.59432	3.61792	2.41585	1.52552	6.7569e-05	3.02241e-07	0.00691487
0.00671474	0.0188088	0.265942	1.73913	0.641013	3.91528	4.48362	2.62409	1.74052	2.77433e-07	9.07385e-10	0.00568809
0.00687851	0.0192675	0.268087	1.93237	0.656647	4.08853	5.0072	2.74312	1.85943	0.000701666	2.22228e-06	0.0061201
0.00720606	0.020185	0.272276	2.10628	0.687916	4.46278	6.28653	3.01814	2.12178	2.84222e-05	1.17298e-07	0.00869262
0.00753361	0.0211025	0.276341	2.41546	0.719185	4.87713	7.96389	3.35475	2.41821	7.84381e-07	2.37374e-09	0.00730982
0.00769738	0.0215613	0.278329	2.6087	0.734819	5.10059	8.99354	3.5519	2.57928	8.34012e-05	1.64646e-07	0.00514994
0.00786116	0.0220201	0.280289	2.80193	0.750454	5.33563	10.1784	3.77211	2.74869	0.000255364	4.97096e-07	0.00545429
0.00802493	0.0224788	0.282222	2.99517	0.766088	5.58279	11.5436	4.01878	2.92601	0.000403957	1.15567e-06	0.00856878
0.00835248	0.0233963	0.286011	3.18841	0.797357	6.11584	14.9365	4.60802	3.3019	0.000992348	2.80135e-06	0.00900073
0.00851625	0.023855	0.287868	3.47826	0.812991	6.40296	17.0374	4.96045	3.49874	3.00461e-05	5.54483e-08	0.00641893
0.00868003	0.0243138	0.289702	3.6715	0.828626	6.70468	19.4666	5.35933	3.70007	5.53543e-05	1.50365e-07	0.00997333
0.00900758	0.0252313	0.293301	4.05797	0.859895	7.35464	25.5281	6.3256	4.11099	0.000172075	4.6168e-07	0.0108876
0.00917135	0.0256901	0.295068	4.25121	0.875529	7.70431	29.2912	6.91046	4.31776	0.000258443	4.53933e-07	0.00746689
0.00933512	0.0261488	0.296814	4.44444	0.891163	8.07145	33.6465	7.57702	4.52346	0.000348111	6.04272e-07	0.00771493
0.0094989	0.0266076	0.298539	4.63768	0.906798	8.45687	38.6873	8.33768	4.72664	0.000422576	1.08149e-06	0.0118691
0.00982645	0.0275251	0.301932	5.02415	0.938067	9.28576	51.2673	10.1999	5.12003	0.000453128	1.14662e-06	0.0127134
0.00999022	0.0279838	0.3036	5.21739	0.953701	9.73096	59.0695	11.3364	5.30784	0.000388629	9.62024e-07	0.0129153
0.0103178	0.0289014	0.306883	5.58454	0.984973	10.6875	78.5085	14.1272	5.66094	0.000259495	6.354e-07	0.0136743
0.0104815	0.0293599	0.308498	5.77778	1.0006	11.2005	90.5316	15.8326	5.82474	9.50374e-05	1.52687e-07	0.00928256
0.0106453	0.0298188	0.310096	5.97101	1.01624	11.7384	104.412	17.7872	5.9796	3.09029e-06	4.9153e-09	0.00949726
0.0108091	0.0302776	0.311679	6.16425	1.03187	12.302	120.417	20.0261	6.12519	6.20832e-05	9.77469e-08	0.0097053
0.0109729	0.0307364	0.313245	6.35749	1.04751	12.8924	138.856	22.5903	6.26141	0.000365765	1.12902e-06	0.0196239
0.0114642	0.0321126	0.317852	6.76329	1.09441	14.8351	212.546	32.7301	6.61508	0.000820965	3.12185e-06	0.0257185
0.0117917	0.03303	0.320851	6.95652	1.12568	16.2854	281.705	42.1509	6.80797	0.000801609	2.3818e-06	0.0206698
0.0121193	0.0339476	0.323795	7.14976	1.15695	17.8724	372.572	54.4477	6.97044	0.00113865	4.93966e-06	0.0310168
0.0127744	0.0357826	0.329527	7.32367	1.21949	21.4993	646.399	91.2124	7.21899	0.000376771	1.86569e-06	0.0362652
0.0132657	0.0371588	0.333698	7.42029	1.26639	24.664	969.314	134.289	7.35282	0.000154068	1.14121e-06	0.0549637
0.0145759	0.0408289	0.344341	7.51691	1.39147	35.3474	2750.56	370.219	7.56819	8.71443e-05	9.53339e-07	0.0822333
0.0160499	0.0449577	0.355578	7.57488	1.53218	52.3146	8309.73	1102.49	7.67789	0.000347847	3.59331e-06	0.0782495
0.0173601	0.0486277	0.365002	7.65217	1.65726	73.1993	20938	2761.55	7.72345	0.000165233	1.60888e-06	0.0745096
0.018834	0.0527563	0.375052	7.69082	1.79796	105.257	55687.7	7320.53	7.74901	0.000109637	1.01706e-06	0.0713445
0.0201442	0.0564263	0.383555	7.69082	1.92304	143.491	126372	16587.2	7.76082	0.000158581	1.39857e-06	0.0678275
0.0216182	0.0605552	0.392691	7.69082	2.06375	200.461	301875	39585.7	7.76814	0.000193386	1.81895e-06	0.0723386
0.0232559	0.0651426	0.402366	7.71014	2.22009	285.759	750075	98304.1	7.77253	0.000125693	1.13143e-06	0.0694035
0.0247299	0.0692714	0.410694	7.72947	2.3608	387.535	1.62446e+06	212840	7.77474	6.60823e-05	1.06682e-06	0.124783
0.0293156	0.0821165	0.434654	7.76812	2.79857	924.324	1.41746e+07	1.85653e+06	7.77746	2.80796e-06	4.47979e-08	0.123932
0.0309533	0.0867039	0.442602	7.76812	2.95491	1228.84	2.85289e+07	3.73642e+06	7.77782	3.02714e-06	2.24986e-08	0.057735
0.0324273	0.0908328	0.449518	7.76812	3.09562	1571.61	5.20344e+07	6.81475e+06	7.77803	3.16029e-06	2.26916e-08	0.0557768
0.034065	0.0954202	0.456962	7.78744	3.25196	2043.89	9.85554e+07	1.29072e+07	7.77819	2.74828e-06	1.91577e-08	0.0542848
0.035539	0.099549	0.46346	7.76812	3.39268	2566.21	1.70964e+08	2.23898e+07	7.77829	3.32462e-06	2.24586e-08	0.0524756
0.0371767	0.104136	0.470472	7.76812	3.54902	3274.12	3.07626e+08	4.02869e+07	7.77836	3.37387e-06	2.21829e-08	0.0510747
0.0386507	0.108265	0.47661	7.78744	3.68973	4045.24	5.11385e+08	6.6971e+07	7.77841	2.61924e-06	1.58736e-08	0.0471947
0.0401247	0.112394	0.482593	7.78744	3.83044	4963.6	8.34939e+08	1.09343e+08	7.77844	2.59906e-06	1.61943e-08	0.0485223
0.0417624	0.116982	0.489072	7.76812	3.98679	6183.27	1.41148e+09	1.84846e+08	7.77847	3.4472e-06	2.09691e-08	0.047253
0.0432364	0.12111	0.494759	7.78744	4.1275	7487.07	2.22712e+09	2.9166e+08	7.77849	2.57206e-06	1.44638e-08	0.043792
0.0447103	0.125239	0.500318	7.78744	4.2682	9013.92	3.46304e+09	4.53513e+08	7.77851	2.56396e-06	1.40994e-08	0.0428235
0.0461843	0.129368	0.505757	7.76812	4.40892	10793.8	5.31169e+09	6.95608e+08	7.77852	3.47622e-06	1.97233e-08	0.0440746
0.047822	0.133955	0.511666	7.78744	4.56526	13107.6	8.41568e+09	1.1021e+09	7.77853	2.55258e-06	1.4183e-08	0.0432695
0.049296	0.138084	0.51687	7.80676	4.70597	15532.2	1.25726e+10	1.64648e+09	7.77853	2.55635e-05	1.31716e-07	0.0402243
0.05077	0.142213	0.521971	7.80676	4.84668	18321.5	1.85702e+10	2.43191e+09	7.77854	2.55546e-05	1.36133e-07	0.0415877
0.0524077	0.1468	0.527524	7.78744	5.00302	21900.5	2.82843e+10	3.70405e+09	7.77854	2.54377e-06	1.39807e-08	0.0428003
0.0540455	0.151388	0.532963	7.78744	5.15937	26047	4.25456e+10	5.57168e+09	7.77854	2.54189e-06	1.30151e-08	0.0398736
0.0555194	0.155517	0.537765	7.80676	5.30008	30321.2	6.08182e+10	7.9646e+09	7.77855	2.55367e-05	1.28173e-07	0.0391833
0.0571572	0.160104	0.543001	7.82609	5.45643	35743.5	8.95068e+10	1.17216e+10	7.77855	7.24202e-05	3.572e-07	0.0386008
0.0586311	0.164233	0.547629	7.82609	5.59713	41294.5	1.25587e+11	1.64466e+10	7.77855	7.24156e-05	3.50501e-07	0.0378793
0.0602689	0.16882	0.552682	7.80676	5.75348	48290.2	1.81234e+11	2.37339e+10	7.77855	2.55279e-05	1.21532e-07	0.0371661
0.0617428	0.172949	0.557151	7.80676	5.89418	55407.1	2.50055e+11	3.27466e+10	7.77855	2.55261e-05	1.19367e-07	0.0365065
0.0633806	0.177537	0.562034	7.80676	6.05053	64323.1	3.54504e+11	4.64249e+10	7.77855	2.55245e-05	1.17502e-07	0.0359386
0.0648546	0.181666	0.566358	7.80676	6.19125	73342.7	4.81748e+11	6.30885e+10	7.77855	2.55233e-05	1.09519e-07	0.0334984
0.0663285	0.185794	0.570616	7.80676	6.33195	83394.7	6.50267e+11	8.51573e+10	7.77855	2.55223e-05	1.13788e-07	0.0348055
0.0679663	0.190382	0.575275	7.82609	6.4883	95889.1	9.00697e+11	1.17953e+11	7.77856	7.24007e-05	3.18099e-07	0.0343846
0.0694402	0.19451	0.579403	7.82609	6.62901	108434	1.19975e+12	1.57116e+11	7.77856	7.23996e-05	3.13077e-07	0.0338423
0.071078	0.199098	0.583923	7.84541	6.78536	123952	1.63853e+12	2.14578e+11	7.77856	0.000143034	6.09927e-07	0.0334546
0.0725519	0.203227	0.587932	7.84541	6.92606	139462	2.15622e+12	2.82373e+11	7.77856	0.000143033	6.00717e-07	0.0329496
0.0741897	0.207814	0.592323	7.84541	7.08241	158565	2.90698e+12	3.8069e+11	7.77856	0.000143032	6.23466e-07	0.0341976
0.0758274	0.212402	0.59665	7.84541	7.23875	179803	3.89412e+12	5.09964e+11	7.77856	0.000143031	5.84138e-07	0.0320407
0.0773014	0.216531	0.600491	7.80676	7.37946	200900	5.03976e+12	6.59994e+11	7.77856	2.55186e-05	1.02742e-07	0.0314313
0.0789391	0.221118	0.604702	7.80676	7.5358	226723	6.67454e+12	8.7408e+11	7.77856	2.55183e-05	1.01456e-07	0.0310383
0.0804131	0.225247	0.608442	7.80676	7.67652	252280	8.55329e+12	1.12012e+12	7.77856	2.55181e-05	1.00074e-07	0.0306158
0.0820508	0.229834	0.612545	7.82609	7.83286	283450	1.12088e+13	1.46788e+12	7.77856	7.23948e-05	2.80496e-07	0.0303225
0.0835248	0.233963	0.616192	7.78744	7.97357	314191	1.4233e+13	1.86392e+12	7.77856	2.53457e-06	4.62086e-09	0.0141976
