# Supplementary material for: A General-Purpose Model Adsorption Isotherm and Whole Isotherm Surface Area Measurement Method
Source: ACS Omega. 2026 Mar 31;11(14):22171–97. doi: 10.1021/acsomega.5c13463 (PMC13084505; doi:10.1021/acsomega.5c13463)
Supplement: Supplementary file 2 [file ao5c13463_si_002.zip › CH4_on_MgO_type_6_isotherm/matlab_optimization/methane_adsorption_on_MgO.m]

clear
clc
format long
diary on

% Experimental isotherm data
% material: MgO surface
% adsorption temperature (K): 87
% adsorbing molecule: methane
%
% xA is dimensionless
xA_data=[
0.000000000000000
0.002064409571429
0.004128819160714
0.004128819160714
0.006193228732143
0.008257638321429
0.018579686214286
0.026837324517857
0.280759702678571
0.326176713392857
0.346820809285714
0.355078447500000
0.359207266785714
0.365400495535714
0.377786952857143
0.402559867857143
0.421139554107143
0.443848059464286
0.481007431785714
0.522295623392857
0.598678777857143
0.619322873571429
0.722543352678572
0.745251858035714
0.772089182500000
0.780346820892857
0.790668868750000
0.796862097500000
0.805119735714286
0.831957060357143
0.844343517678571
0.846407927321429
0.858794384821429
0.864987613571429
    ];

% QA in cm^3 TPN
QA_exp=[
0.00000000
0.15420561
0.40186916
0.27102804
0.46261682
0.57476636
0.66355140
0.68691589
0.79439252
0.83644860
0.89719626
0.97663551
1.09813084
1.24299065
1.28971963
1.33177570
1.35514019
1.38785047
1.42523365
1.44859813
1.52803738
1.57943925
2.15420561
2.22429907
2.33177570
2.37850467
2.51401869
2.59345794
2.81308411
2.91121495
3.02803738
3.07943925
3.19626168
3.31775701
    ];

run_fmincon_optimization

diary off
