# Supplementary material for: A General-Purpose Model Adsorption Isotherm and Whole Isotherm Surface Area Measurement Method
Source: ACS Omega. 2026 Mar 31;11(14):22171–97. doi: 10.1021/acsomega.5c13463 (PMC13084505; doi:10.1021/acsomega.5c13463)
Supplement: Supplementary file 2 [file ao5c13463_si_002.zip › CH4_on_MgO_type_6_isotherm/methane_physisorption_MgO_with_isotherm_fitting_02_16_2026.xls]

## Sheet: data_fitting
	adsorption temperature was 87.4 K
	methane adsorption on MgO						model params
	P0 is	56	torr				alpha	2.03339	unitless
	6.02214e+23	Avogadro's number					K1	264.227	unitless
							K2	0.938108	unitless
							m	1460	unitless	FITSCORE	0.952153
	Pressure						N	0.665438	cm^3 TPN
	atm		experiment		capillary					summed error term	summed normalization
	xA		(digitized data from Gay figure 1)		condensation	MD model	MD model	MD isotherm		0.00211632	0.838067
torr	P/P0	xA^(1/3)	cm^3 TPN	K2*xA	term	numerator	denominator	model predict	(sqrt(Qpred)-sqrt(Qexp))^2	error quadrature term	normalization term
0	0	0	0	0	1	0	1	0	0	0	0
0.115607	0.00206441	0.12733	0.154206	0.00193664	1.00291	0.292712	1.29214	0.150743	1.96625e-05	1.57719e-06	0.0123693
0.231214	0.00412882	0.160426	0.401869	0.00387328	1.00584	1.20292	2.19826	0.364138	0.000929836	1.53869e-05	0.0066501
0.231214	0.00412882	0.160426	0.271028	0.00387328	1.00584	1.20292	2.19826	0.364138	0.0068616	7.96493e-05	0.00314609
0.346821	0.00619323	0.183642	0.462617	0.00580992	1.00878	2.75417	3.73817	0.490275	0.00040147	8.37028e-06	0.00964513
0.462428	0.00825764	0.202124	0.574766	0.00774656	1.01173	4.96287	5.92443	0.557435	0.000132656	5.38689e-06	0.02334
1.04046	0.0185797	0.264858	0.663551	0.0174298	1.02673	26.3254	26.8666	0.652035	5.04107e-05	2.45177e-06	0.0322725
1.50289	0.0268373	0.299396	0.686916	0.0251763	1.03899	56.4917	56.0694	0.670449	9.98831e-05	1.94745e-05	0.13393
15.7225	0.28076	0.654804	0.794393	0.263383	1.57874	11710.8	8627.39	0.903266	0.00349469	0.000679659	0.154496
18.2659	0.326177	0.688363	0.836449	0.305989	1.72266	17895.7	12420.8	0.958752	0.00417099	9.96558e-05	0.0199849
19.422	0.346821	0.70259	0.897196	0.325355	1.79477	21454.9	14475.4	0.986285	0.00210814	2.08272e-05	0.00886377
19.8844	0.355078	0.708122	0.976636	0.333102	1.82488	23032.3	15361.2	0.997746	0.00011286	4.66478e-07	0.00403669
20.1156	0.359207	0.710856	1.09813	0.336975	1.84022	23856.4	15818.4	1.00358	0.00212805	7.23135e-06	0.00373157
20.4624	0.3654	0.714918	1.24299	0.342785	1.86358	25138.9	16522.6	1.01245	0.0118132	7.11789e-05	0.00748945
21.1561	0.377787	0.722907	1.28972	0.354405	1.91164	27879.1	17999.6	1.03068	0.0145045	0.000170113	0.0151261
22.5434	0.40256	0.738375	1.33178	0.377645	2.01335	34135.9	21245.6	1.06917	0.014404	0.000191985	0.0177506
23.5838	0.42114	0.749564	1.35514	0.395074	2.09482	39603.1	23957.9	1.09999	0.0132946	0.000162371	0.0165507
24.8555	0.443848	0.762801	1.38785	0.416377	2.20089	47342	27630.9	1.14014	0.012165	0.000206544	0.0235636
26.9364	0.481007	0.783521	1.42523	0.451237	2.39122	63058.3	34605.1	1.21258	0.00858581	0.000182558	0.0303043
29.2486	0.522296	0.805327	1.4486	0.48997	2.62994	86306.5	44019.9	1.30467	0.00376434	0.000111598	0.0429453
33.526	0.598679	0.842813	1.52804	0.561625	3.16064	154198	67597.5	1.51794	1.67228e-05	3.93527e-07	0.0359582
34.6821	0.619323	0.852391	1.57944	0.580992	3.32696	180827	75768.9	1.58811	1.18549e-05	3.23176e-07	0.043057
40.4624	0.722543	0.897335	2.15421	0.677824	4.33779	418456	134817	2.06543	0.000933931	2.53317e-05	0.0584302
41.7341	0.745252	0.906639	2.2243	0.699127	4.60652	510971	153739	2.21167	1.79647e-05	1.80175e-07	0.0223084
43.237	0.772089	0.917394	2.33178	0.724303	4.94905	653945	180292	2.41364	0.000706254	4.94869e-06	0.0163386
43.6994	0.780347	0.920653	2.3785	0.73205	5.06018	707443	189561	2.48342	0.00113221	4.13284e-06	0.00868216
44.2775	0.790669	0.924694	2.51402	0.741733	5.20307	782107	201994	2.57654	0.000383903	1.23801e-06	0.00810723
44.6243	0.796862	0.927102	2.59346	0.747543	5.29097	831608	209947	2.63583	0.000171682	4.80665e-07	0.00726103
45.0867	0.80512	0.930294	2.81308	0.755289	5.41075	903843	221181	2.71927	0.000795444	5.33554e-06	0.0188691
46.5896	0.831957	0.940518	2.91121	0.780466	5.82128	1.20047e+06	263545	3.03112	0.00120988	8.99452e-06	0.0216426
47.2832	0.844344	0.945162	3.02804	0.792085	6.0222	1.37923e+06	286763	3.20052	0.00238879	6.4668e-06	0.00819733
47.3988	0.846408	0.945932	3.07944	0.794022	6.05642	1.41228e+06	290900	3.23062	0.00181122	4.85557e-06	0.00825544
48.0925	0.858794	0.950524	3.19626	0.805642	6.26621	1.63375e+06	317534	3.42376	0.00391024	1.34344e-05	0.0109814
48.4393	0.864988	0.952803	3.31776	0.811452	6.37405	1.76154e+06	332137	3.52926	0.00326749	3.72403e-06	0.00378132
desorption data
0	0	0	0
0.578035	0.010322	0.217732	0.266355
0.693642	0.0123865	0.231375	0.537383
1.04046	0.0185797	0.264858	0.630841
1.38728	0.0247729	0.291514	0.668224
1.7341	0.0309661	0.314024	0.700935
3.93064	0.0701899	0.412501	0.719626
5.43353	0.0970273	0.459513	0.733645
7.74566	0.138315	0.517158	0.733645
9.47977	0.169282	0.553184	0.747664
11.7919	0.21057	0.594929	0.752336
13.8728	0.247729	0.628047	0.771028
17.341	0.309661	0.676543	0.803738
19.0751	0.340628	0.698382	0.864486
20	0.357143	0.709492	1
20.4624	0.3654	0.714918	1.20093
21.8497	0.390173	0.730723	1.30374
24.3931	0.43559	0.758041	1.36449
31.4451	0.561519	0.825002	1.48131
32.6012	0.582164	0.834991	1.49065
35.1445	0.627581	0.856163	1.60748
35.4913	0.633774	0.85897	1.66822
35.7225	0.637903	0.860831	1.78505
35.9538	0.642031	0.862685	1.84112
36.3006	0.648225	0.86545	1.93458
37.5723	0.670933	0.87544	2.01402
38.2659	0.68332	0.880795	2.05607
39.5376	0.706028	0.890445	2.1028
41.2717	0.736994	0.903278	2.17757
42.8902	0.765896	0.914934	2.26636
44.0462	0.78654	0.923082	2.41589
45.0867	0.80512	0.930294	2.69626
45.7803	0.817506	0.93504	2.83645
47.052	0.840215	0.943619	2.97196
48.7861	0.871181	0.955072	3.44393

## Sheet: two_sitegroups
	adsorption temperature was 87.4 K
	methane adsorption on MgO						model params
	P0 is	56	torr				alpha	1.8131					74.6913		unitless
	6.02214e+23	Avogadro's number					K1	238.463					2.79812		unitless
							K2	0.384175					1.065		unitless
							m	579.723					16.1529		unitless	FITSCORE	0.982936
	Pressure						N	0.709282					0.253009		cm^3 TPN
	atm		experiment		capillary					capillary						summed error term	summed normalization
	xA		(digitized data from Gay figure 1)		condensation	MD model	MD model	sitegroup 1		condensation	MD model	MD model	sitegroup 2	summed		0.000252561	0.838067
torr	P/P0	xA^(1/3)	cm^3 TPN	K2*xA	term	numerator	denominator	model predict	K2*xA	term	numerator	denominator	model predict	model predict	(sqrt(Qpred)-sqrt(Qexp))^2	error quadrature term	normalization term
0	0	0	0	0	1	0	1	0	0	1	0	1	0	0	0	0	0
0.115607	0.00206441	0.12733	0.154206	0.000793094	1.00119	0.277107	1.27689	0.153926	0.00219861	1.00331	6.56899e-168	1	1.66201e-168	0.153926	1.26445e-07	1.01426e-08	0.0123693
0.231214	0.00412882	0.160426	0.401869	0.00158619	1.00238	0.97529	1.97374	0.350479	0.00439721	1.00663	2.01252e-145	1	5.09186e-146	0.350479	0.00175718	2.90777e-05	0.0066501
0.231214	0.00412882	0.160426	0.271028	0.00158619	1.00238	0.97529	1.97374	0.350479	0.00439721	1.00663	2.01252e-145	1	5.09186e-146	0.350479	0.00509927	5.91923e-05	0.00314609
0.346821	0.00619323	0.183642	0.462617	0.00237928	1.00358	2.03749	3.03264	0.476533	0.00659582	1.00998	2.87176e-132	1	7.26582e-133	0.476533	0.000103111	2.14977e-06	0.00964513
0.462428	0.00825764	0.202124	0.574766	0.00317238	1.00478	3.43805	4.42714	0.550817	0.00879442	1.01334	6.19314e-123	1	1.56692e-123	0.550817	0.000254812	1.03474e-05	0.02334
1.04046	0.0185797	0.264858	0.663551	0.00713785	1.0108	15.0771	15.9694	0.669647	0.0197874	1.03043	1.27812e-96	1	3.23377e-97	0.669647	1.39342e-05	6.77705e-07	0.0322725
1.50289	0.0268373	0.299396	0.686916	0.0103102	1.01567	29.5563	30.2515	0.692981	0.0285819	1.04446	1.10323e-84	1	2.79128e-85	0.692981	1.33274e-05	2.59848e-06	0.13393
15.7225	0.28076	0.654804	0.794393	0.107861	1.1867	2566.91	2291.04	0.794688	0.29901	1.69775	3.02682e-08	1	7.65814e-09	0.794688	2.74808e-08	5.34456e-09	0.154496
18.2659	0.326177	0.688363	0.836449	0.125309	1.22236	3504.55	3066.4	0.81063	0.34738	1.88237	0.00255183	1.00167	0.000644562	0.811274	0.000192321	4.59504e-06	0.0199849
19.422	0.346821	0.70259	0.897196	0.13324	1.23915	3989.03	3458.53	0.818077	0.369366	1.97624	0.267488	1.16869	0.0579086	0.875986	0.000126861	1.25331e-06	0.00886377
19.8844	0.355078	0.708122	0.976636	0.136412	1.24598	4193.54	3622.49	0.821093	0.37816	2.01569	1.59509	1.99189	0.202608	1.0237	0.000553778	2.28891e-06	0.00403669
20.1156	0.359207	0.710856	1.09813	0.137998	1.24941	4298.14	3706	0.822609	0.382557	2.03585	3.83672	3.36895	0.288139	1.11075	3.60342e-05	1.22448e-07	0.00373157
20.4624	0.3654	0.714918	1.24299	0.140378	1.25459	4458.02	3833.21	0.824894	0.389153	2.06662	14.0539	9.5848	0.370981	1.19587	0.000455162	2.74251e-06	0.00748945
21.1561	0.377787	0.722907	1.28972	0.145136	1.26506	4788.65	4094.64	0.829499	0.402345	2.13019	177.064	106.823	0.419374	1.24887	0.00032864	3.85437e-06	0.0151261
22.5434	0.40256	0.738375	1.33178	0.154653	1.28644	5494.76	4645.98	0.838862	0.428728	2.26585	22263.6	12719.5	0.442854	1.28172	0.000479478	6.39075e-06	0.0177506
23.5838	0.42114	0.749564	1.35514	0.161791	1.30287	6065.17	5084.88	0.846021	0.448515	2.37557	694757	383147	0.458779	1.3048	0.000476384	5.81822e-06	0.0165507
24.8555	0.443848	0.762801	1.38785	0.170515	1.32341	6812.15	5651.57	0.854936	0.4727	2.51973	3.84033e+07	2.02499e+07	0.479825	1.33476	0.000517652	8.78895e-06	0.0235636
26.9364	0.481007	0.783521	1.42523	0.184791	1.35818	8159.65	6652.82	0.869931	0.512275	2.78189	1.82045e+10	8.87846e+09	0.518772	1.3887	0.000237132	5.04207e-06	0.0303043
29.2486	0.522296	0.805327	1.4486	0.200653	1.39857	9853.34	7877.24	0.887214	0.556247	3.1163	1.0318e+13	4.57809e+12	0.570229	1.45744	1.34587e-05	3.98999e-07	0.0429453
33.526	0.598679	0.842813	1.52804	0.229997	1.47857	13600.2	10473.2	0.921054	0.637596	3.87858	4.14377e+17	1.50051e+17	0.698705	1.61976	0.00133659	3.14531e-05	0.0359582
34.6821	0.619323	0.852391	1.57944	0.237928	1.50144	14765	11253	0.930646	0.659582	4.12206	5.91149e+18	2.00998e+18	0.744117	1.67476	0.00139644	3.80684e-05	0.043057
40.4624	0.722543	0.897335	2.15421	0.277583	1.62459	21728.5	15698.1	0.981755	0.769512	5.63859	1.29162e+24	2.98e+23	1.09662	2.07838	0.000679339	1.84262e-05	0.0584302
41.7341	0.745252	0.906639	2.2243	0.286307	1.65378	23547.8	16806.9	0.99376	0.793696	6.05065	1.6173e+25	3.362e+24	1.21711	2.21087	2.03316e-05	2.03914e-07	0.0223084
43.237	0.772089	0.917394	2.33178	0.296617	1.68933	25849.2	18182.9	1.00833	0.822278	6.58038	3.00816e+26	5.48348e+25	1.38797	2.3963	0.000440349	3.08551e-06	0.0163386
43.6994	0.780347	0.920653	2.3785	0.29979	1.7005	26591.9	18620.9	1.0129	0.831073	6.75326	7.30134e+26	1.27635e+26	1.44733	2.46023	0.000690252	2.5196e-06	0.00868216
44.2775	0.790669	0.924694	2.51402	0.303755	1.71463	27544.2	19178.5	1.01867	0.842066	6.97623	2.19462e+27	3.63816e+26	1.52621	2.54488	9.41439e-05	3.03596e-07	0.00810723
44.6243	0.796862	0.927102	2.59346	0.306134	1.72319	28128.5	19518.4	1.02217	0.848662	7.11375	4.23027e+27	6.79101e+26	1.57605	2.59822	2.18052e-06	6.1049e-09	0.00726103
45.0867	0.80512	0.930294	2.81308	0.309307	1.7347	28923.1	19978	1.02686	0.857456	7.30162	1.01013e+28	1.55324e+27	1.64542	2.67228	0.00180734	1.2123e-05	0.0188691
46.5896	0.831957	0.940518	2.91121	0.319617	1.77294	31632.1	21522.9	1.04243	0.886038	7.94912	1.65101e+29	2.20682e+28	1.89287	2.93529	4.95811e-05	3.68597e-07	0.0216426
47.2832	0.844344	0.945162	3.02804	0.324375	1.79101	32950.4	22263.1	1.04977	0.89923	8.26796	5.89156e+29	7.38953e+28	2.01721	3.06698	0.000124377	3.36707e-07	0.00819733
47.3988	0.846408	0.945932	3.07944	0.325169	1.79405	33174.5	22388.2	1.051	0.901428	8.32238	7.27543e+29	9.03012e+28	2.03846	3.08946	8.13865e-06	2.18183e-08	0.00825544
48.0925	0.858794	0.950524	3.19626	0.329927	1.81245	34545.4	23149	1.05847	0.91462	8.65678	2.56415e+30	2.99153e+29	2.16863	3.2271	7.40441e-05	2.54394e-07	0.0109814
48.4393	0.864988	0.952803	3.31776	0.332306	1.82175	35248.3	23536.1	1.06224	0.921216	8.82916	4.79479e+30	5.42746e+29	2.23517	3.29741	3.12999e-05	3.56732e-08	0.00378132
							1
desorption data
0	0	0	0
0.578035	0.010322	0.217732	0.266355
0.693642	0.0123865	0.231375	0.537383
1.04046	0.0185797	0.264858	0.630841
1.38728	0.0247729	0.291514	0.668224
1.7341	0.0309661	0.314024	0.700935
3.93064	0.0701899	0.412501	0.719626
5.43353	0.0970273	0.459513	0.733645
7.74566	0.138315	0.517158	0.733645
9.47977	0.169282	0.553184	0.747664
11.7919	0.21057	0.594929	0.752336
13.8728	0.247729	0.628047	0.771028
17.341	0.309661	0.676543	0.803738
19.0751	0.340628	0.698382	0.864486
20	0.357143	0.709492	1
20.4624	0.3654	0.714918	1.20093
21.8497	0.390173	0.730723	1.30374
24.3931	0.43559	0.758041	1.36449
31.4451	0.561519	0.825002	1.48131
32.6012	0.582164	0.834991	1.49065
35.1445	0.627581	0.856163	1.60748
35.4913	0.633774	0.85897	1.66822
35.7225	0.637903	0.860831	1.78505
35.9538	0.642031	0.862685	1.84112
36.3006	0.648225	0.86545	1.93458
37.5723	0.670933	0.87544	2.01402
38.2659	0.68332	0.880795	2.05607
39.5376	0.706028	0.890445	2.1028
41.2717	0.736994	0.903278	2.17757
42.8902	0.765896	0.914934	2.26636
44.0462	0.78654	0.923082	2.41589
45.0867	0.80512	0.930294	2.69626
45.7803	0.817506	0.93504	2.83645
47.052	0.840215	0.943619	2.97196
48.7861	0.871181	0.955072	3.44393
