# Supplementary material for: A General-Purpose Model Adsorption Isotherm and Whole Isotherm Surface Area Measurement Method
Source: ACS Omega. 2026 Mar 31;11(14):22171–97. doi: 10.1021/acsomega.5c13463 (PMC13084505; doi:10.1021/acsomega.5c13463)
Supplement: Supplementary file 2 [file ao5c13463_si_002.zip › CO2_adsorption_on_Zeolite_13X/CO2 Physisorption Zeolite_13X_with_isotherm_fitting_02_16_2026.xls]

## Sheet: data_fitting
Adsorption at 298 K
	22.414	cm3 STP/mmol					model params
							alpha	0.863731	unitless
	6.02214e+23	Avogadro's number					K1	11.3097	bar^-1
							K2	0.569672	bar^-1
							m	0.230852	unitless	FITSCORE	0.996281
Pressure							N	3.973	mmol/g
					capillary					summed error term	summed normalization
xA			experiment		condensation	MD model	MD model	MD isotherm		3.02629e-05	2.17166
bar		xA^(1/3)	mmol/g	K2*xA	term	numerator	denominator	model predict	(sqrt(Qpred)-sqrt(Qexp))^2	error quadrature term	normalization term
0		0	0	0	1	0	1	0	0	0	0
0.0116801		0.22689	0.593125	0.00665383	1.01006	0.175704	1.17496	0.594125	4.21401e-07	5.08012e-08	0.0715032
0.0140161		0.241107	0.71175	0.00798458	1.0121	0.206019	1.205	0.679267	0.000379317	9.34872e-06	0.0175419
0.0210663		0.276182	0.889583	0.0120009	1.01828	0.294365	1.2923	0.904989	6.61333e-05	2.0823e-06	0.0280098
0.0281165		0.304079	1.06741	0.0160172	1.02452	0.379497	1.3761	1.09566	0.000184532	5.40528e-06	0.0312664
0.0375167		0.334766	1.30452	0.0213722	1.03294	0.489778	1.48423	1.31105	8.14369e-06	2.54691e-07	0.0407984
0.049281		0.366629	1.54156	0.028074	1.04364	0.624337	1.61553	1.53541	6.148e-06	1.96734e-07	0.0493295
0.0634093		0.398766	1.77853	0.0361225	1.05674	0.782609	1.76915	1.75752	6.2427e-05	2.00061e-06	0.0569969
0.0799088		0.430723	1.98576	0.0455218	1.07239	0.96449	1.94468	1.97047	2.95635e-05	9.38596e-07	0.063045
0.0987794		0.462263	2.16324	0.0562719	1.09076	1.17009	2.14192	2.17038	5.88922e-06	1.45016e-07	0.0532675
0.110572		0.479971	2.28159	0.0629898	1.10251	1.29776	2.26381	2.27759	1.7547e-06	3.27905e-08	0.0426366
0.124728		0.499637	2.39986	0.0710541	1.1169	1.45053	2.4091	2.39216	6.18045e-06	1.17108e-07	0.0454728
0.138885		0.517867	2.51813	0.0791189	1.1316	1.60301	2.55356	2.49408	5.76967e-05	1.01763e-06	0.0444137
0.153055		0.534912	2.57706	0.0871912	1.14664	1.75555	2.69753	2.58563	7.10865e-06	1.1751e-07	0.0426004
0.167219		0.550928	2.66566	0.09526	1.16201	1.9081	2.841	2.66838	6.94838e-07	1.08249e-08	0.0415284
0.181389		0.56607	2.72459	0.103332	1.17773	2.06093	2.98425	2.74376	3.35998e-05	5.3487e-07	0.0433724
0.197917		0.582766	2.81312	0.112748	1.19651	2.23963	3.15117	2.82373	9.98318e-06	1.401e-07	0.0394781
0.20973		0.594137	2.84244	0.119477	1.21025	2.36772	3.27044	2.87636	0.000100573	1.33685e-06	0.0377825
0.226257		0.609351	2.93097	0.128892	1.2299	2.54757	3.43741	2.94451	1.56027e-05	2.4752e-07	0.0464968
0.245156		0.625865	2.98976	0.139659	1.25302	2.75429	3.62865	3.01567	5.59103e-05	1.00627e-06	0.0538096
0.268769		0.645347	3.10775	0.15311	1.28294	3.01445	3.86832	3.09602	1.10876e-05	1.99963e-07	0.0560478
0.290032		0.661935	3.16647	0.165223	1.31088	3.25073	4.08511	3.16152	1.93436e-06	3.13209e-08	0.051271
0.311294		0.67773	3.22518	0.177336	1.33984	3.48914	4.30303	3.22154	1.02845e-06	1.58832e-08	0.0498091
0.332557		0.692823	3.2839	0.189448	1.36984	3.72992	4.52232	3.27685	3.78344e-06	5.59082e-08	0.0485264
0.35382		0.707284	3.34262	0.201561	1.40094	3.97327	4.74319	3.3281	1.5801e-05	2.36002e-07	0.049925
0.377454		0.722694	3.37159	0.215025	1.43687	4.24701	4.99077	3.38092	6.44749e-06	8.32106e-08	0.0435134
0.393988		0.733096	3.43045	0.224444	1.46288	4.4407	5.16541	3.41559	1.6126e-05	1.76946e-07	0.0376412
0.412894		0.74464	3.45956	0.235214	1.49355	4.66454	5.36671	3.45318	2.94014e-06	3.3428e-08	0.0393337
0.431799		0.755835	3.48867	0.245984	1.52525	4.89101	5.56982	3.4888	1.27585e-09	1.49324e-11	0.0408311
0.453069		0.768048	3.51771	0.258101	1.5622	5.14918	5.80071	3.52676	5.81541e-06	6.61396e-08	0.0400075
0.471968		0.778582	3.5765	0.268867	1.59621	5.38174	6.00812	3.55879	2.19671e-05	2.83679e-07	0.0461861
0.50033		0.793875	3.60533	0.285024	1.64944	5.73669	6.3237	3.6042	8.79455e-08	1.05287e-09	0.0431624
0.516864		0.802525	3.66419	0.294443	1.68174	5.94711	6.51023	3.62935	8.3221e-05	8.61648e-07	0.0379381
0.540512		0.814583	3.63381	0.307915	1.72964	6.25284	6.78057	3.66379	6.15738e-05	6.60152e-07	0.0389592
0.559411		0.823968	3.6926	0.318681	1.76941	6.50142	6.99979	3.69013	4.11748e-07	3.82197e-09	0.0342759
0.578316		0.833147	3.72171	0.329451	1.81059	6.75407	7.22209	3.71554	2.56341e-06	2.18552e-08	0.0317307
0.594865		0.84102	3.72122	0.338878	1.84782	6.97866	7.41929	3.73705	1.67932e-05	1.21761e-07	0.0269811
0.609042		0.847648	3.75047	0.346954	1.88062	7.17372	7.59026	3.75498	1.35237e-06	8.16458e-09	0.0226425
0.620856		0.853094	3.7798	0.353684	1.90861	7.33822	7.73421	3.76958	6.9127e-06	3.74169e-08	0.0204592
0.632676		0.858474	3.77945	0.360418	1.93723	7.50462	7.87965	3.78391	1.31644e-06	6.34262e-09	0.0182095
0.642133		0.86273	3.77917	0.365805	1.96058	7.63912	7.99705	3.79518	1.69186e-05	9.81653e-08	0.0219276
0.658681		0.870078	3.77867	0.375232	2.00243	7.87745	8.2048	3.81449	8.45008e-05	5.28815e-07	0.0236473
0.670488		0.875246	3.83767	0.381958	2.03309	8.0499	8.35489	3.82798	6.13036e-06	4.08313e-08	0.0255608
0.6894		0.883399	3.83711	0.392732	2.0836	8.33048	8.59867	3.84909	9.33124e-06	6.61018e-08	0.0271818
0.703578		0.889414	3.86636	0.400809	2.12265	8.54446	8.78426	3.86454	2.13327e-07	1.37926e-09	0.0249978
0.720119		0.89633	3.89555	0.410232	2.16953	8.79822	9.004	3.8822	1.1456e-05	7.86472e-08	0.0267435
0.736668		0.903145	3.89505	0.419659	2.21789	9.05671	9.22746	3.89948	1.26079e-06	7.92651e-09	0.024488
0.750852		0.908904	3.89463	0.42774	2.26055	9.28208	9.42198	3.91401	2.40453e-05	1.60202e-07	0.0259481
0.769758		0.91647	3.92375	0.43851	2.3192	9.58818	9.68576	3.93298	5.42097e-06	3.81741e-08	0.0276308
0.7863		0.922988	3.95293	0.447933	2.37224	9.86159	9.92095	3.94923	8.6451e-07	5.9898e-09	0.0273881
0.805205		0.930327	3.98204	0.458703	2.4349	10.1807	10.195	3.96744	1.34083e-05	1.03642e-07	0.0307797
0.826475		0.938447	4.01108	0.47082	2.50811	10.5487	10.5104	3.98748	3.48197e-05	2.65068e-07	0.0305347
0.845388		0.945552	4.01052	0.481594	2.57571	10.8842	10.7975	4.00493	1.95108e-06	1.2908e-08	0.026533
0.861929		0.951679	4.03971	0.491017	2.63682	11.1844	11.0538	4.01992	2.43012e-05	1.47986e-07	0.0246004
0.878478		0.957731	4.03921	0.500445	2.6999	11.4912	11.3156	4.03468	1.2722e-06	7.10949e-09	0.0225725
0.892655		0.962856	4.06847	0.508521	2.75553	11.7595	11.5441	4.04714	2.803e-05	1.42924e-07	0.020745
0.90684		0.967929	4.06805	0.516602	2.81268	12.0331	11.7769	4.05945	4.55046e-06	2.67472e-08	0.0239117
0.925752		0.974612	4.06749	0.527375	2.8913	12.4063	12.094	4.07562	4.06044e-06	2.36169e-08	0.0236579
0.93993		0.979562	4.09674	0.535452	2.9521	12.6926	12.3369	4.08757	5.13212e-06	2.52834e-08	0.0201826
0.954114		0.984465	4.09632	0.543532	3.01457	12.9849	12.5845	4.09939	5.753e-07	2.34351e-09	0.0166865
0.963578		0.987709	4.06636	0.548924	3.05718	13.1832	12.7525	4.1072	0.000102025	4.11405e-07	0.0163971
0.977755		0.992529	4.09562	0.557	3.12246	13.4855	13.0081	4.11878	3.26617e-05	1.6962e-07	0.0212696
0.994297		0.998095	4.1248	0.566423	3.20086	13.8462	13.3129	4.13214	3.26249e-06	9.07958e-09	0.0114794

## Sheet: SIPS
Adsorption at 298 K
	22.414	cm3 STP/mmol			model params
					alpha	0.8123	unitless
	6.02214e+23	Avogadro's number			K1	7.76177	bar^-1
				isotherm is single layer				FITSCORE	0.994723
Pressure					N	4.83178	mmol/g
								summed error term	summed normalization
xA			experiment	MD model	MD model	MD isotherm		6.1113e-05	2.17166
bar		xA^(1/3)	mmol/g	numerator	denominator	model predict	(sqrt(Qpred)-sqrt(Qexp))^2	error quadrature term	normalization term
0		0	0	0	1	0	0	0	0
0.0116801		0.22689	0.593125	0.142266	1.14227	0.601785	3.13813e-05	3.78312e-06	0.0715032
0.0140161		0.241107	0.71175	0.164976	1.16498	0.684243	0.000271034	6.67994e-06	0.0175419
0.0210663		0.276182	0.889583	0.229702	1.2297	0.902553	4.69323e-05	1.47773e-06	0.0280098
0.0281165		0.304079	1.06741	0.290406	1.29041	1.08739	9.2664e-05	2.7143e-06	0.0312664
0.0375167		0.334766	1.30452	0.367077	1.36708	1.29739	9.76057e-06	3.05258e-07	0.0407984
0.049281		0.366629	1.54156	0.458119	1.45812	1.51807	9.01508e-05	2.8848e-06	0.0493295
0.0634093		0.398766	1.77853	0.562217	1.56222	1.73888	0.000223483	7.16199e-06	0.0569969
0.0799088		0.430723	1.98576	0.67841	1.67841	1.953	0.000136267	4.32626e-06	0.063045
0.0987794		0.462263	2.16324	0.805902	1.8059	2.15623	5.68584e-06	1.40008e-07	0.0532675
0.110572		0.479971	2.28159	0.883218	1.88322	2.26608	2.64614e-05	4.9449e-07	0.0426366
0.124728		0.499637	2.39986	0.974017	1.97402	2.38409	2.5989e-05	4.92442e-07	0.0454728
0.138885		0.517867	2.51813	1.0629	2.0629	2.48956	8.15136e-05	1.4377e-06	0.0444137
0.153055		0.534912	2.57706	1.15018	2.15018	2.58463	5.55284e-06	9.17918e-08	0.0426004
0.167219		0.550928	2.66566	1.23592	2.23592	2.6708	2.47391e-06	3.85411e-08	0.0415284
0.181389		0.56607	2.72459	1.32034	2.32034	2.74942	5.63091e-05	8.96378e-07	0.0433724
0.197917		0.582766	2.81312	1.41726	2.41726	2.83291	3.4685e-05	4.86754e-07	0.0394781
0.20973		0.594137	2.84244	1.48559	2.48559	2.88787	0.000180058	2.39338e-06	0.0377825
0.226257		0.609351	2.93097	1.58	2.58	2.959	6.66999e-05	1.05812e-06	0.0464968
0.245156		0.625865	2.98976	1.6864	2.6864	3.03317	0.000156433	2.81548e-06	0.0538096
0.268769		0.645347	3.10775	1.81719	2.81719	3.11667	6.39557e-06	1.15343e-07	0.0560478
0.290032		0.661935	3.16647	1.93313	2.93313	3.18447	2.54958e-05	4.12825e-07	0.051271
0.311294		0.67773	3.22518	2.04747	3.04747	3.24628	3.43834e-05	5.31011e-07	0.0498091
0.332557		0.692823	3.2839	2.16036	3.16036	3.30291	2.74388e-05	4.05465e-07	0.0485264
0.35382		0.707284	3.34262	2.27191	3.27191	3.35503	1.15052e-05	1.7184e-07	0.049925
0.377454		0.722694	3.37159	2.39443	3.39443	3.40834	9.95789e-05	1.28515e-06	0.0435134
0.393988		0.733096	3.43045	2.47928	3.47928	3.44305	1.15515e-05	1.26751e-07	0.0376412
0.412894		0.74464	3.45956	2.5755	3.5755	3.48042	3.13532e-05	3.56472e-07	0.0393337
0.431799		0.755835	3.48867	2.67088	3.67088	3.51553	5.15209e-05	6.02996e-07	0.0408311
0.453069		0.768048	3.51771	2.77727	3.77727	3.55261	8.61191e-05	9.79446e-07	0.0400075
0.471968		0.778582	3.5765	2.87101	3.87101	3.58358	3.50386e-06	4.52481e-08	0.0461861
0.50033		0.793875	3.60533	3.01038	4.01038	3.62696	3.23507e-05	3.87297e-07	0.0431624
0.516864		0.802525	3.66419	3.09094	4.09094	3.65069	1.24612e-05	1.2902e-07	0.0379381
0.540512		0.814583	3.63381	3.20533	4.20533	3.68282	0.000164115	1.75953e-06	0.0389592
0.559411		0.823968	3.6926	3.29608	4.29608	3.70708	1.41756e-05	1.31582e-07	0.0342759
0.578316		0.833147	3.72171	3.38627	4.38627	3.73021	4.85013e-06	4.13514e-08	0.0317307
0.594865		0.84102	3.72122	3.46478	4.46478	3.74958	5.38323e-05	3.90317e-07	0.0269811
0.609042		0.847648	3.75047	3.5317	4.5317	3.76556	1.51546e-05	9.14921e-08	0.0226425
0.620856		0.853094	3.7798	3.58725	4.58725	3.77847	1.16286e-07	6.29432e-10	0.0204592
0.632676		0.858474	3.77945	3.64263	4.64263	3.79104	8.86888e-06	4.27305e-08	0.0182095
0.642133		0.86273	3.77917	3.6868	4.6868	3.80085	3.09919e-05	1.79822e-07	0.0219276
0.658681		0.870078	3.77867	3.76379	4.76379	3.81751	9.92847e-05	6.21334e-07	0.0236473
0.670488		0.875246	3.83767	3.8185	4.8185	3.82902	4.87501e-06	3.247e-08	0.0255608
0.6894		0.883399	3.83711	3.90576	4.90576	3.84686	6.18645e-06	4.38243e-08	0.0271818
0.703578		0.889414	3.86636	3.97088	4.97088	3.85976	2.81573e-06	1.8205e-08	0.0249978
0.720119		0.89633	3.89555	4.04655	5.04655	3.87434	2.89549e-05	1.9878e-07	0.0267435
0.736668		0.903145	3.89505	4.12193	5.12193	3.88843	2.81674e-06	1.77087e-08	0.024488
0.750852		0.908904	3.89463	4.18628	5.18628	3.90013	1.94288e-06	1.29445e-08	0.0259481
0.769758		0.91647	3.92375	4.2717	5.2717	3.91523	4.63021e-06	3.26056e-08	0.0276308
0.7863		0.922988	3.95293	4.34612	5.34612	3.92799	3.94678e-05	2.73454e-07	0.0273881
0.805205		0.930327	3.98204	4.43081	5.43081	3.94208	0.000100744	7.7871e-07	0.0307797
0.826475		0.938447	4.01108	4.52565	5.52565	3.95735	0.000181128	1.37886e-06	0.0305347
0.845388		0.945552	4.01052	4.6096	5.6096	3.97044	0.000100647	6.65866e-07	0.026533
0.861929		0.951679	4.03971	4.68273	5.68273	3.98152	0.00021105	1.28522e-06	0.0246004
0.878478		0.957731	4.03921	4.75563	5.75563	3.99229	0.000137039	7.65823e-07	0.0225725
0.892655		0.962856	4.06847	4.81788	5.81788	4.00127	0.000279767	1.42652e-06	0.020745
0.90684		0.967929	4.06805	4.87997	5.87997	4.01005	0.000208253	1.22409e-06	0.0239117
0.925752		0.974612	4.06749	4.96248	5.96248	4.02142	0.000131216	7.63194e-07	0.0236579
0.93993		0.979562	4.09674	5.02413	6.02413	4.02971	0.000276455	1.36196e-06	0.0201826
0.954114		0.984465	4.09632	5.08563	6.08563	4.03781	0.000210404	8.5709e-07	0.0166865
0.963578		0.987709	4.06636	5.12657	6.12657	4.04312	3.33001e-05	1.34278e-07	0.0163971
0.977755		0.992529	4.09562	5.18775	6.18775	4.05092	0.000122644	6.36919e-07	0.0212696
0.994297		0.998095	4.1248	5.25893	6.25893	4.0598	0.000258118	7.18349e-07	0.0114794
