# Supplementary material for: A General-Purpose Model Adsorption Isotherm and Whole Isotherm Surface Area Measurement Method
Source: ACS Omega. 2026 Mar 31;11(14):22171–97. doi: 10.1021/acsomega.5c13463 (PMC13084505; doi:10.1021/acsomega.5c13463)
Supplement: Supplementary file 2 [file ao5c13463_si_002.zip › H2_adsorption_on_IRMOF_1/H2 Physisorption IRMOF-1_with_isotherm_fitting_02_16_2026.xls]

## Sheet: data_fitting
Adsorption at 87 K		H2 vapor pressure at 87 K does not exist, because it is above the critical temperature
	22.414	cm3 STP/mmol					model params
							alpha	2.25677	unitless
	6.02214e+23	Avogadro's number					K1	0.441691	per bar
							K2	0.0463583	per bar
							m	1.25331	unitless	FITSCORE	0.990215
Pressure							N	1.81425	wt%
					capillary					summed error term	summed normalization
xA			experiment		condensation	MD model	MD model	MD isotherm		0.000726009	7.43552
bar		xA^(1/3)	wt%	K2*xA	term	numerator	denominator	model predict	(sqrt(Qpred)-sqrt(Qexp))^2	error quadrature term	normalization term
0		0	0	0	1	0	1	0	0	0	0
0.310676		0.677282	0.019531	0.0144024	1.022	0.0116394	1.01147	0.0208771	2.24288e-05	1.48032e-05	0.0128906
2.30003		1.32001	1.11139	0.106626	1.18424	1.28761	2.15887	1.08207	0.000196005	6.84963e-05	0.388389
2.60646		1.37621	1.26737	0.120831	1.21304	1.75853	2.56121	1.24566	9.37536e-05	6.24555e-06	0.084428
3.06914		1.45325	1.40388	0.14228	1.25876	2.659	3.31283	1.45618	0.000478286	4.53673e-05	0.133163
3.83976		1.56591	1.64764	0.178005	1.34147	4.75297	4.99752	1.72547	0.000897971	6.8936e-05	0.126487
4.14831		1.60678	1.7354	0.192309	1.37708	5.83379	5.84173	1.81178	0.000822481	6.27653e-05	0.132432
5.07549		1.71854	1.94994	0.235291	1.49378	10.0928	9.05241	2.02275	0.000667346	8.05405e-05	0.235334
6.31273		1.84816	2.2035	0.292648	1.67551	18.7644	15.2192	2.23686	0.00012535	1.52513e-05	0.268098
7.55119		1.96188	2.41807	0.350061	1.89346	32.1276	24.1501	2.41355	2.11833e-06	2.02336e-07	0.230967
8.47958		2.03919	2.59363	0.393099	2.08535	46.3303	33.1742	2.53374	0.000349823	4.53703e-05	0.336381
10.9598		2.22127	2.91557	0.508078	2.75244	111.643	71.545	2.83107	0.000621334	0.000200441	0.940555
19.3435		2.68439	3.5891	0.896732	8.2066	1422.16	710.79	3.62999	0.000115791	7.29759e-05	2.26199
42.2077		3.48175	4.07922	1.95668	155.643	336160	149679	4.07455	1.33562e-06	6.3894e-07	1.95144
48.2746		3.64116	4.17742	2.23793	297.232	1.02414e+06	455185	4.08196	0.000551723	4.39754e-05	0.332964

## Sheet: SIPS
Adsorption at 87 K		H2 vapor pressure at 87 K does not exist, because it is above the critical temperature
	22.414	cm3 STP/mmol				model params
						alpha	1.57833	unitless
	6.02214e+23	Avogadro's number				K1	0.200039	per bar
				isotherm is single layer
									FITSCORE	0.959983
Pressure						N	4.03831	wt%
									summed error term	summed normalization
xA			experiment		MD model	MD model	MD isotherm		0.0129201	7.43552
bar		xA^(1/3)	wt%		numerator	denominator	model predict	(sqrt(Qpred)-sqrt(Qexp))^2	error quadrature term	normalization term
0		0	0		0	1	0	0	0	0
0.310676		0.677282	0.019531		0.0124629	1.01246	0.0497095	0.00692273	0.00456904	0.0128906
2.30003		1.32001	1.11139		0.293672	1.29367	0.916723	0.00936415	0.00327242	0.388389
2.60646		1.37621	1.26737		0.357761	1.35776	1.06407	0.00888082	0.000591611	0.084428
3.06914		1.45325	1.40388		0.463021	1.46302	1.27806	0.00295314	0.000280117	0.133163
3.83976		1.56591	1.64764		0.659405	1.65941	1.60472	0.000283176	2.17391e-05	0.126487
4.14831		1.60678	1.7354		0.744959	1.74496	1.72404	1.86532e-05	1.42346e-06	0.132432
5.07549		1.71854	1.94994		1.02425	2.02425	2.04334	0.00109252	0.000131853	0.235334
6.31273		1.84816	2.2035		1.44522	2.44522	2.3868	0.00366134	0.000445473	0.268098
7.55119		1.96188	2.41807		1.91746	2.91746	2.65413	0.00549591	0.000524953	0.230967
8.47958		2.03919	2.59363		2.30255	3.30255	2.81553	0.00455336	0.000590549	0.336381
10.9598		2.22127	2.91557		3.45208	4.45208	3.13125	0.00384774	0.00124127	0.940555
19.3435		2.68439	3.5891		8.46265	9.46265	3.61155	3.49978e-05	2.2057e-05	2.26199
42.2077		3.48175	4.07922		28.9958	29.9958	3.90368	0.00193016	0.000923361	1.95144
48.2746		3.64116	4.17742		35.8422	36.8422	3.9287	0.00381656	0.000304201	0.332964
