# Supplementary material for: A General-Purpose Model Adsorption Isotherm and Whole Isotherm Surface Area Measurement Method
Source: ACS Omega. 2026 Mar 31;11(14):22171–97. doi: 10.1021/acsomega.5c13463 (PMC13084505; doi:10.1021/acsomega.5c13463)
Supplement: Supplementary file 2 [file ao5c13463_si_002.zip › H2_adsorption_on_IRMOF_1/matlab_optimization/H2_adsorption_on_IRMOF_1.m]

clear
clc
format long
diary on

% Experimental isotherm data
% material: IRMOF-1
% adsorption temperature (K): 87
% adsorbing molecule: H2
%
% xA is in bar
xA_data=[
0.00000
0.310676
2.30003
2.60646
3.06914
3.83976
4.14831
5.07549
6.31273
7.55119
8.47958
10.9598
19.3435
42.2077
48.2746
    ];

% QA in wt percent
QA_exp=[
0.000000
0.019531
1.11139
1.26737
1.40388
1.64764
1.7354
1.94994
2.2035
2.41807
2.59363
2.91557
3.5891
4.07922
4.17742
    ];

run_fmincon_optimization

diary off
