# Supplementary material for: A General-Purpose Model Adsorption Isotherm and Whole Isotherm Surface Area Measurement Method
Source: ACS Omega. 2026 Mar 31;11(14):22171–97. doi: 10.1021/acsomega.5c13463 (PMC13084505; doi:10.1021/acsomega.5c13463)
Supplement: Supplementary file 2 [file ao5c13463_si_002.zip › Li_SU_102_MOF/H2O_adsorption_on_Li-SU-102_MOF_with_isotherm_fitting_02_16_2026.xls]

## Sheet: data_fitting
H2O adsorption at 298 K on Li-SU_102 MOF
22.414	cm3 STP/mmol								model params			MD isotherm
18.015	g/mol	MW water			note that there				alpha	2.93563	unitless	computed surface area	649.132
6.02214e+23	Avogadro's number				was a shift in the				K1	13.3895	unitless		m^2/g
1.14e-19	area per H2O molecule				data at small adsorption				K2	0.666667	unitless
					so remove this				m	1.10334	unitless	FITSCORE	0.95663
					4.5				N	9.45535	mmol/g
				reported	adjusted		capillary					summed error term	summed normalization
xA		experiment	exp uptake	exp uptake	exp uptake		condensation	MD model	MD model	MD isotherm		0.0130803	6.36405
relative humidity	xA^(1/3)	cm3/g	g/g	mmol/g	mmol/g	K2*xA	term	numerator	denominator	model predict	(sqrt(Qpred)-sqrt(Qexp))^2	error quadrature term	normalization term		BET y
0	0	0	0	0	0	0	1	0	1	0	0	0	0
0.0157729	0.250786	3.57355	0.0839397	4.65943	0.159434	0.0105153	1.01598	0.0106326	1.01052	0.0994883	0.00703484	0.0011114	0.0251882		0.00448453
0.0315457	0.315971	19.7974	0.0969794	5.38326	0.883258	0.0210305	1.0324	0.0830781	1.08136	0.72643	0.00765793	0.00042467	0.048981		0.00164533
0.0473186	0.361696	36.021	0.110019	6.10708	1.60708	0.0315457	1.04926	0.278972	1.2704	2.07634	0.0300137	0.00123248	0.0659927		0.00137888
0.0630915	0.398098	58.5159	0.128099	7.11069	2.61069	0.042061	1.06658	0.662926	1.63602	3.83136	0.116708	0.00391801	0.0876436		0.0011508
0.0788644	0.428838	129.132	0.184856	10.2612	5.76123	0.0525763	1.08438	1.30342	2.23792	5.50701	0.00286794	8.26116e-05	0.165953		0.000663015
0.0946372	0.455709	195.87	0.238496	13.2387	8.73875	0.0630915	1.10269	2.27327	3.13749	6.85089	0.114729	0.00291976	0.222393		0.000533668
0.11041	0.479737	201.277	0.242842	13.48	8.97999	0.0736067	1.12152	3.65009	4.39813	7.84717	0.0381744	0.000875409	0.205928		0.000616628
0.126183	0.501572	207.195	0.247598	13.744	9.24399	0.084122	1.14088	5.51661	6.08549	8.57146	0.0126987	0.000599504	0.436409		0.00069695
0.189274	0.574157	224.752	0.261709	14.5273	10.0273	0.126183	1.22419	19.7322	18.503	10.0835	7.85923e-05	5.12301e-06	0.653625		0.00103876
0.252366	0.631942	237.762	0.272166	15.1077	10.6077	0.168244	1.31801	49.9787	43.7125	10.8108	0.000962144	5.12734e-05	0.565295		0.00141971
0.315457	0.680738	248.147	0.280513	15.5711	11.0711	0.210305	1.42411	104.853	87.4327	11.3393	0.00160517	7.33972e-05	0.50623		0.00185708
0.378549	0.723393	257.592	0.288104	15.9925	11.4925	0.252366	1.54454	195.454	156.558	11.8045	0.00208963	8.4417e-05	0.464273		0.00236474
0.44164	0.761534	266.37	0.295159	16.3841	11.8841	0.294427	1.68168	336.141	259.524	12.2468	0.00272598	9.9231e-05	0.432604		0.00296941
0.504732	0.796197	274.874	0.301994	16.7635	12.2635	0.336488	1.83828	545.602	406.818	12.681	0.00349427	0.00011626	0.408026		0.00370756
0.567823	0.828078	284.083	0.309396	17.1744	12.6744	0.378549	2.01746	848.258	611.648	13.1131	0.00373193	0.00011472	0.389611		0.00462494
0.630915	0.857677	293.409	0.316892	17.5905	13.0905	0.42061	2.22285	1276.21	890.869	13.5452	0.00388178	0.000111184	0.374943		0.005826
0.694006	0.885362	305.596	0.326687	18.1342	13.6342	0.462671	2.45855	1871.73	1266.17	13.9774	0.00213395	5.73401e-05	0.366355		0.00742168
0.757098	0.911418	322.447	0.340231	18.886	14.386	0.504732	2.72925	2690.72	1765.72	14.4086	8.91622e-06	2.26025e-07	0.364682		0.00966634
0.820189	0.936062	348.43	0.361114	20.0452	15.5452	0.546793	3.04025	3807	2426.21	14.8365	0.00826564	0.000198607	0.373519		0.0130913
0.883281	0.959473	395.22	0.398721	22.1327	17.6327	0.588854	3.39758	5318.11	3295.59	15.2582	0.0858268	0.00100466	0.206403		0.0191478
desorption
0.883281	0.959473	21938.4	0.398721	22.1327	17.6327
0.820189	0.936062	20080.7	0.371823	20.6396	16.1396
0.757098	0.911418	18797.2	0.353239	19.608	15.108
0.694006	0.885362	17931.5	0.340704	18.9122	14.4122
0.630915	0.857677	17307.2	0.331664	18.4104	13.9104
0.567823	0.828078	16815.6	0.324546	18.0153	13.5153
0.504732	0.796197	16341.3	0.317679	17.6341	13.1341
0.44164	0.761534	15871.5	0.310876	17.2565	12.7565
0.378549	0.723393	15390.7	0.303915	16.8701	12.3701
0.315457	0.680738	14840.3	0.295946	16.4278	11.9278
0.252366	0.631942	14213.9	0.286875	15.9242	11.4242
0.189274	0.574157	13359	0.274497	15.2371	10.7371
0.126183	0.501572	12327.9	0.259567	14.4084	9.90838
0.11041	0.479737	11955.9	0.254181	14.1094	9.60941
0.0946372	0.455709	11518.6	0.24785	13.758	9.25798
0.0788644	0.428838	7935.96	0.195975	10.8784	6.37843
0.0630915	0.398098	3963.82	0.138461	7.68587	3.18587
0.0473186	0.361696	2569.42	0.118271	6.56514	2.06514
0.0315457	0.315971	1723.25	0.106019	5.88504	1.38504
0.0157729	0.250786	722.608	0.0915304	5.08079	0.580788
0	0	0	0.0238118	1.32178
