# Supplementary material for: A General-Purpose Model Adsorption Isotherm and Whole Isotherm Surface Area Measurement Method
Source: ACS Omega. 2026 Mar 31;11(14):22171–97. doi: 10.1021/acsomega.5c13463 (PMC13084505; doi:10.1021/acsomega.5c13463)
Supplement: Supplementary file 2 [file ao5c13463_si_002.zip › Li_SU_102_MOF/matlab_optimization_for_N2_adsorption/N2_adsorption_on_Li_SU_102_MOF.m]

clear
clc
format long
diary on

% Experimental isotherm data
% material: Li-SU-102 MOF
% adsorption temperature (K): 77
% adsorbing molecule: N2
%
% xA is dimensionless
xA_data=[
0.00000
1.47276E-06
1.85842E-06
3.13122E-06
1.16955E-05
6.67376E-05
0.000513058
0.00230174
0.00720917
0.00927471
0.0126107
0.0154544
0.0187078
0.0218105
0.0234184
0.0250476
0.0362688
0.049642
0.0623163
0.0753769
0.0876217
0.0939867
0.100256
0.124407
0.150533
0.175671
0.200831
0.225542
0.250422
0.275412
0.300335
0.349964
0.40009
0.451052
0.500312
0.598872
0.699316
0.798207
0.904681
    ];
	
% QA in mmol per gm
QA_exp=[
0.000000000000000
0.902766128312662
1.805518872133490
2.708204693495140
3.609266529847420
4.509369144284820
5.386767199072010
6.198893548674930
6.848978317123230
6.970911037744270
7.112563576336220
7.203845810654060
7.284152761666810
7.349112162041580
7.379361113589720
7.407691621308110
7.553939502096900
7.681582939234410
7.775051307218700
7.858570536271970
7.927812974034080
7.962434192915140
7.994824663156950
8.096502186133670
8.197778174355310
8.287275809761760
8.371776568216290
8.452708128848040
8.529758186847510
8.605469795663420
8.681002944588200
8.827384670295350
8.981350941375930
9.142277148210940
9.315606317480150
9.720844115285090
10.319844739894700
11.355759792986500
14.456768091371500
    ];

% The cross-sectional area of the adsorbate in nm^2
% Used to compute the surface area
adsorbate_cross_section = 0.162 %for N2 at 77 K

run_fmincon_optimization_with_SurfaceArea

diary off
