# Supplementary material for: A General-Purpose Model Adsorption Isotherm and Whole Isotherm Surface Area Measurement Method
Source: ACS Omega. 2026 Mar 31;11(14):22171–97. doi: 10.1021/acsomega.5c13463 (PMC13084505; doi:10.1021/acsomega.5c13463)
Supplement: Supplementary file 2 [file ao5c13463_si_002.zip › Li_SU_102_MOF/matlab_optimization_for_water_adsorption_adjusted_exp_data/water_adsorption_on_Li_SU_102_Matlab_opt_with_confidence_interval.txt]

adsorbate_cross_section =

   0.114000000000000


options = 

  <a href="matlab: helpPopup fmincon" style="font-weight:bold">fmincon</a> options:

   Options used by current <strong>Algorithm</strong> ('sqp'):
   (<a href = "matlab: helpview('optim','choose_algorithm');">Other available algorithms</a>: 'active-set', 'interior-point', 'sqp-legacy', 'trust-region-reflective')

   <strong>Set properties:</strong>
                    Algorithm: 'sqp'
          ConstraintTolerance: 1.000000000000000e-09
         FiniteDifferenceType: 'central'
       MaxFunctionEvaluations: 10000
                MaxIterations: 10000
          OptimalityTolerance: 1.000000000000000e-09
                StepTolerance: 1.000000000000000e-09

   <strong>Default properties:</strong>
               CheckGradients: 0
                      Display: 'final'
     FiniteDifferenceStepSize: 'eps^(1/3)'
               ObjectiveLimit: -1.000000000000000e+20
                    OutputFcn: []
                      PlotFcn: []
                 ScaleProblem: 0
    SpecifyConstraintGradient: 0
     SpecifyObjectiveGradient: 0
                     TypicalX: 'ones(numberOfVariables,1)'
                  UseParallel: 0

   <a href="matlab: fprintf('   <strong>Default properties:</strong>\n       FunctionTolerance: 1.000000000000000e-06\n    HessianApproximation: ''not applicable''\n              HessianFcn: []\n      HessianMultiplyFcn: []\n             HonorBounds: 1\n     SubproblemAlgorithm: ''factorization''\n\n')">Show options</a> not used by current <strong>Algorithm</strong> ('sqp')


<a href = "matlab: helpview('optim','local_min_found','CSHelpWindow');">Local minimum found that satisfies the constraints</a>.

Optimization completed because the objective function is non-decreasing in 
<a href = "matlab: helpview('optim','feasible_directions','CSHelpWindow');">feasible directions</a>, to within the value of the <a href = "matlab: helpview('optim','optimality_tolerance_msgcsh','CSHelpWindow');">optimality tolerance</a>,
and constraints are satisfied to within the value of the <a href = "matlab: helpview('optim','constraint_tolerance','CSHelpWindow');">constraint tolerance</a>.

<<a href = "matlab: createExitMsg({'optimlib:sqpLineSearch:Exit1basic'},{'optimlib:sqpLineSearch:Exit1detailed','1.192487e-10','1.000000e-09','0.000000e+00','1.000000e-09'},true,true);;">stopping criteria details</a>>

options = 

  <a href="matlab: helpPopup fmincon" style="font-weight:bold">fmincon</a> options:

   Options used by current <strong>Algorithm</strong> ('interior-point'):
   (<a href = "matlab: helpview('optim','choose_algorithm');">Other available algorithms</a>: 'active-set', 'sqp', 'sqp-legacy', 'trust-region-reflective')

   <strong>Set properties:</strong>
                    Algorithm: 'interior-point'
          ConstraintTolerance: 1.000000000000000e-09
         FiniteDifferenceType: 'central'
       MaxFunctionEvaluations: 10000
                MaxIterations: 10000
          OptimalityTolerance: 1.000000000000000e-09
                StepTolerance: 1.000000000000000e-09

   <strong>Default properties:</strong>
               CheckGradients: 0
                      Display: 'final'
     FiniteDifferenceStepSize: 'eps^(1/3)'
         HessianApproximation: 'bfgs'
                   HessianFcn: []
           HessianMultiplyFcn: []
                  HonorBounds: 1
               ObjectiveLimit: -1.000000000000000e+20
                    OutputFcn: []
                      PlotFcn: []
                 ScaleProblem: 0
    SpecifyConstraintGradient: 0
     SpecifyObjectiveGradient: 0
          SubproblemAlgorithm: 'factorization'
                     TypicalX: 'ones(numberOfVariables,1)'
                  UseParallel: 0

   <a href="matlab: fprintf('   <strong>Default properties:</strong>\n    FunctionTolerance: 1.000000000000000e-06\n\n')">Show options</a> not used by current <strong>Algorithm</strong> ('interior-point')


<a href = "matlab: helpview('optim','local_min_found','CSHelpWindow');">Local minimum found that satisfies the constraints</a>.

Optimization completed because the objective function is non-decreasing in 
<a href = "matlab: helpview('optim','feasible_directions','CSHelpWindow');">feasible directions</a>, to within the value of the <a href = "matlab: helpview('optim','optimality_tolerance_msgcsh','CSHelpWindow');">optimality tolerance</a>,
and constraints are satisfied to within the value of the <a href = "matlab: helpview('optim','constraint_tolerance','CSHelpWindow');">constraint tolerance</a>.

<<a href = "matlab: createExitMsg({'optimlib:sqpLineSearch:Exit1basic'},{'optimlib:sqpLineSearch:Exit1detailed','9.702773e-10','1.000000e-09','0.000000e+00','1.000000e-09'},true,true);;">stopping criteria details</a>>

options = 

  <a href="matlab: helpPopup fmincon" style="font-weight:bold">fmincon</a> options:

   Options used by current <strong>Algorithm</strong> ('sqp'):
   (<a href = "matlab: helpview('optim','choose_algorithm');">Other available algorithms</a>: 'active-set', 'interior-point', 'sqp-legacy', 'trust-region-reflective')

   <strong>Set properties:</strong>
                    Algorithm: 'sqp'
          ConstraintTolerance: 1.000000000000000e-08
         FiniteDifferenceType: 'central'
       MaxFunctionEvaluations: 10000
                MaxIterations: 10000
          OptimalityTolerance: 1.000000000000000e-08
                StepTolerance: 1.000000000000000e-08

   <strong>Default properties:</strong>
               CheckGradients: 0
                      Display: 'final'
     FiniteDifferenceStepSize: 'eps^(1/3)'
               ObjectiveLimit: -1.000000000000000e+20
                    OutputFcn: []
                      PlotFcn: []
                 ScaleProblem: 0
    SpecifyConstraintGradient: 0
     SpecifyObjectiveGradient: 0
                     TypicalX: 'ones(numberOfVariables,1)'
                  UseParallel: 0

   <a href="matlab: fprintf('   <strong>Default properties:</strong>\n       FunctionTolerance: 1.000000000000000e-06\n    HessianApproximation: ''not applicable''\n              HessianFcn: []\n      HessianMultiplyFcn: []\n             HonorBounds: 1\n     SubproblemAlgorithm: ''factorization''\n\n')">Show options</a> not used by current <strong>Algorithm</strong> ('sqp')


<a href = "matlab: helpview('optim','local_min_found','CSHelpWindow');">Local minimum found that satisfies the constraints</a>.

Optimization completed because the objective function is non-decreasing in 
<a href = "matlab: helpview('optim','feasible_directions','CSHelpWindow');">feasible directions</a>, to within the value of the <a href = "matlab: helpview('optim','optimality_tolerance_msgcsh','CSHelpWindow');">optimality tolerance</a>,
and constraints are satisfied to within the value of the <a href = "matlab: helpview('optim','constraint_tolerance','CSHelpWindow');">constraint tolerance</a>.

<<a href = "matlab: createExitMsg({'optimlib:sqpLineSearch:Exit1basic'},{'optimlib:sqpLineSearch:Exit1detailed','1.192487e-10','1.000000e-08','0.000000e+00','1.000000e-08'},true,true);;">stopping criteria details</a>>

options = 

  <a href="matlab: helpPopup fmincon" style="font-weight:bold">fmincon</a> options:

   Options used by current <strong>Algorithm</strong> ('interior-point'):
   (<a href = "matlab: helpview('optim','choose_algorithm');">Other available algorithms</a>: 'active-set', 'sqp', 'sqp-legacy', 'trust-region-reflective')

   <strong>Set properties:</strong>
                    Algorithm: 'interior-point'
          ConstraintTolerance: 1.000000000000000e-08
         FiniteDifferenceType: 'central'
       MaxFunctionEvaluations: 10000
                MaxIterations: 10000
          OptimalityTolerance: 1.000000000000000e-08
                StepTolerance: 1.000000000000000e-08

   <strong>Default properties:</strong>
               CheckGradients: 0
                      Display: 'final'
     FiniteDifferenceStepSize: 'eps^(1/3)'
         HessianApproximation: 'bfgs'
                   HessianFcn: []
           HessianMultiplyFcn: []
                  HonorBounds: 1
               ObjectiveLimit: -1.000000000000000e+20
                    OutputFcn: []
                      PlotFcn: []
                 ScaleProblem: 0
    SpecifyConstraintGradient: 0
     SpecifyObjectiveGradient: 0
          SubproblemAlgorithm: 'factorization'
                     TypicalX: 'ones(numberOfVariables,1)'
                  UseParallel: 0

   <a href="matlab: fprintf('   <strong>Default properties:</strong>\n    FunctionTolerance: 1.000000000000000e-06\n\n')">Show options</a> not used by current <strong>Algorithm</strong> ('interior-point')


<a href = "matlab: helpview('optim','local_min_found','CSHelpWindow');">Local minimum found that satisfies the constraints</a>.

Optimization completed because the objective function is non-decreasing in 
<a href = "matlab: helpview('optim','feasible_directions','CSHelpWindow');">feasible directions</a>, to within the value of the <a href = "matlab: helpview('optim','optimality_tolerance_msgcsh','CSHelpWindow');">optimality tolerance</a>,
and constraints are satisfied to within the value of the <a href = "matlab: helpview('optim','constraint_tolerance','CSHelpWindow');">constraint tolerance</a>.

<<a href = "matlab: createExitMsg({'optimlib:sqpLineSearch:Exit1basic'},{'optimlib:sqpLineSearch:Exit1detailed','5.194556e-09','1.000000e-08','0.000000e+00','1.000000e-08'},true,true);;">stopping criteria details</a>>

options = 

  <a href="matlab: helpPopup fmincon" style="font-weight:bold">fmincon</a> options:

   Options used by current <strong>Algorithm</strong> ('active-set'):
   (<a href = "matlab: helpview('optim','choose_algorithm');">Other available algorithms</a>: 'interior-point', 'sqp', 'sqp-legacy', 'trust-region-reflective')

   <strong>Set properties:</strong>
                    Algorithm: 'active-set'
          ConstraintTolerance: 1.000000000000000e-08
         FiniteDifferenceType: 'central'
       MaxFunctionEvaluations: 10000
                MaxIterations: 10000
          OptimalityTolerance: 1.000000000000000e-08
                StepTolerance: 1.000000000000000e-08

   <strong>Default properties:</strong>
               CheckGradients: 0
                      Display: 'final'
     FiniteDifferenceStepSize: 'eps^(1/3)'
            FunctionTolerance: 1.000000000000000e-06
                    OutputFcn: []
                      PlotFcn: []
    SpecifyConstraintGradient: 0
     SpecifyObjectiveGradient: 0
                     TypicalX: 'ones(numberOfVariables,1)'
                  UseParallel: 0

   <a href="matlab: fprintf('   <strong>Default properties:</strong>\n    HessianApproximation: ''not applicable''\n              HessianFcn: []\n      HessianMultiplyFcn: []\n             HonorBounds: 1\n          ObjectiveLimit: -1.000000000000000e+20\n            ScaleProblem: 0\n     SubproblemAlgorithm: ''cg''\n\n')">Show options</a> not used by current <strong>Algorithm</strong> ('active-set')

Active inequalities (to within options.ConstraintTolerance = 1e-08):
  lower      upper     ineqlin   ineqnonlin
    3                                 

<a href = "matlab: helpview('optim','local_min_poss_with_constr','CSHelpWindow');">Local minimum possible. Constraints satisfied</a>.

fmincon stopped because the <a href = "matlab: helpview('optim','pred_change','CSHelpWindow');">predicted change in the objective function</a>
is less than the value of the <a href = "matlab: helpview('optim','function_tolerance','CSHelpWindow');">function tolerance</a> and constraints 
are satisfied to within the value of the <a href = "matlab: helpview('optim','constraint_tolerance','CSHelpWindow');">constraint tolerance</a>.

<<a href = "matlab: createExitMsg({'optimlib:nlconst:Exit5basic','fmincon'},{'optimlib:nlconst:Exit5detailed','5.075351e-07','1.000000e-06','0.000000e+00','1.000000e-08'},true,true);;">stopping criteria details</a>>

options = 

  <a href="matlab: helpPopup fmincon" style="font-weight:bold">fmincon</a> options:

   Options used by current <strong>Algorithm</strong> ('sqp-legacy'):
   (<a href = "matlab: helpview('optim','choose_algorithm');">Other available algorithms</a>: 'active-set', 'interior-point', 'sqp', 'trust-region-reflective')

   <strong>Set properties:</strong>
                    Algorithm: 'sqp-legacy'
          ConstraintTolerance: 1.000000000000000e-08
         FiniteDifferenceType: 'central'
       MaxFunctionEvaluations: 10000
                MaxIterations: 10000
          OptimalityTolerance: 1.000000000000000e-08
                StepTolerance: 1.000000000000000e-08

   <strong>Default properties:</strong>
               CheckGradients: 0
                      Display: 'final'
     FiniteDifferenceStepSize: 'eps^(1/3)'
               ObjectiveLimit: -1.000000000000000e+20
                    OutputFcn: []
                      PlotFcn: []
                 ScaleProblem: 0
    SpecifyConstraintGradient: 0
     SpecifyObjectiveGradient: 0
                     TypicalX: 'ones(numberOfVariables,1)'
                  UseParallel: 0

   <a href="matlab: fprintf('   <strong>Default properties:</strong>\n       FunctionTolerance: 1.000000000000000e-06\n    HessianApproximation: ''not applicable''\n              HessianFcn: []\n      HessianMultiplyFcn: []\n             HonorBounds: 1\n     SubproblemAlgorithm: ''factorization''\n\n')">Show options</a> not used by current <strong>Algorithm</strong> ('sqp-legacy')


<a href = "matlab: helpview('optim','local_min_found','CSHelpWindow');">Local minimum found that satisfies the constraints</a>.

Optimization completed because the objective function is non-decreasing in 
<a href = "matlab: helpview('optim','feasible_directions','CSHelpWindow');">feasible directions</a>, to within the value of the <a href = "matlab: helpview('optim','optimality_tolerance_msgcsh','CSHelpWindow');">optimality tolerance</a>,
and constraints are satisfied to within the value of the <a href = "matlab: helpview('optim','constraint_tolerance','CSHelpWindow');">constraint tolerance</a>.

<<a href = "matlab: createExitMsg({'optimlib:sqpLineSearch:Exit1basic'},{'optimlib:sqpLineSearch:Exit1detailed','1.185656e-10','1.000000e-08','0.000000e+00','1.000000e-08'},true,true);;">stopping criteria details</a>>

options = 

  <a href="matlab: helpPopup fmincon" style="font-weight:bold">fmincon</a> options:

   Options used by current <strong>Algorithm</strong> ('sqp'):
   (<a href = "matlab: helpview('optim','choose_algorithm');">Other available algorithms</a>: 'active-set', 'interior-point', 'sqp-legacy', 'trust-region-reflective')

   <strong>Set properties:</strong>
                    Algorithm: 'sqp'
          ConstraintTolerance: 1.000000000000000e-09
         FiniteDifferenceType: 'central'
       MaxFunctionEvaluations: 10000
                MaxIterations: 10000
          OptimalityTolerance: 1.000000000000000e-09
                StepTolerance: 1.000000000000000e-09

   <strong>Default properties:</strong>
               CheckGradients: 0
                      Display: 'final'
     FiniteDifferenceStepSize: 'eps^(1/3)'
               ObjectiveLimit: -1.000000000000000e+20
                    OutputFcn: []
                      PlotFcn: []
                 ScaleProblem: 0
    SpecifyConstraintGradient: 0
     SpecifyObjectiveGradient: 0
                     TypicalX: 'ones(numberOfVariables,1)'
                  UseParallel: 0

   <a href="matlab: fprintf('   <strong>Default properties:</strong>\n       FunctionTolerance: 1.000000000000000e-06\n    HessianApproximation: ''not applicable''\n              HessianFcn: []\n      HessianMultiplyFcn: []\n             HonorBounds: 1\n     SubproblemAlgorithm: ''factorization''\n\n')">Show options</a> not used by current <strong>Algorithm</strong> ('sqp')


<a href = "matlab: helpview('optim','local_min_found','CSHelpWindow');">Local minimum found that satisfies the constraints</a>.

Optimization completed because the objective function is non-decreasing in 
<a href = "matlab: helpview('optim','feasible_directions','CSHelpWindow');">feasible directions</a>, to within the value of the <a href = "matlab: helpview('optim','optimality_tolerance_msgcsh','CSHelpWindow');">optimality tolerance</a>,
and constraints are satisfied to within the value of the <a href = "matlab: helpview('optim','constraint_tolerance','CSHelpWindow');">constraint tolerance</a>.

<<a href = "matlab: createExitMsg({'optimlib:sqpLineSearch:Exit1basic'},{'optimlib:sqpLineSearch:Exit1detailed','5.450237e-11','1.000000e-09','0.000000e+00','1.000000e-09'},true,true);;">stopping criteria details</a>>

options = 

  <a href="matlab: helpPopup fmincon" style="font-weight:bold">fmincon</a> options:

   Options used by current <strong>Algorithm</strong> ('interior-point'):
   (<a href = "matlab: helpview('optim','choose_algorithm');">Other available algorithms</a>: 'active-set', 'sqp', 'sqp-legacy', 'trust-region-reflective')

   <strong>Set properties:</strong>
                    Algorithm: 'interior-point'
          ConstraintTolerance: 1.000000000000000e-09
         FiniteDifferenceType: 'central'
       MaxFunctionEvaluations: 10000
                MaxIterations: 10000
          OptimalityTolerance: 1.000000000000000e-09
                StepTolerance: 1.000000000000000e-09

   <strong>Default properties:</strong>
               CheckGradients: 0
                      Display: 'final'
     FiniteDifferenceStepSize: 'eps^(1/3)'
         HessianApproximation: 'bfgs'
                   HessianFcn: []
           HessianMultiplyFcn: []
                  HonorBounds: 1
               ObjectiveLimit: -1.000000000000000e+20
                    OutputFcn: []
                      PlotFcn: []
                 ScaleProblem: 0
    SpecifyConstraintGradient: 0
     SpecifyObjectiveGradient: 0
          SubproblemAlgorithm: 'factorization'
                     TypicalX: 'ones(numberOfVariables,1)'
                  UseParallel: 0

   <a href="matlab: fprintf('   <strong>Default properties:</strong>\n    FunctionTolerance: 1.000000000000000e-06\n\n')">Show options</a> not used by current <strong>Algorithm</strong> ('interior-point')


<a href = "matlab: helpview('optim','local_min_poss_with_constr','CSHelpWindow');">Local minimum possible. Constraints satisfied</a>.

fmincon stopped because the <a href = "matlab: helpview('optim','norm_curr_step_simple_fminconip','CSHelpWindow');">size of the current step</a> is less than
the value of the <a href = "matlab: helpview('optim','step_size_tol','CSHelpWindow');">step size tolerance</a> and constraints are 
satisfied to within the value of the <a href = "matlab: helpview('optim','constraint_tolerance','CSHelpWindow');">constraint tolerance</a>.

<<a href = "matlab: createExitMsg({'optimlib:sqpLineSearch:Exit2basic','fmincon'},{'optimlib:sqpLineSearch:Exit2detailed','1.000000e-09','0.000000e+00','1.000000e-09'},true,true);;">stopping criteria details</a>>

options = 

  <a href="matlab: helpPopup fmincon" style="font-weight:bold">fmincon</a> options:

   Options used by current <strong>Algorithm</strong> ('sqp'):
   (<a href = "matlab: helpview('optim','choose_algorithm');">Other available algorithms</a>: 'active-set', 'interior-point', 'sqp-legacy', 'trust-region-reflective')

   <strong>Set properties:</strong>
                    Algorithm: 'sqp'
          ConstraintTolerance: 1.000000000000000e-08
         FiniteDifferenceType: 'central'
       MaxFunctionEvaluations: 10000
                MaxIterations: 10000
          OptimalityTolerance: 1.000000000000000e-08
                StepTolerance: 1.000000000000000e-08

   <strong>Default properties:</strong>
               CheckGradients: 0
                      Display: 'final'
     FiniteDifferenceStepSize: 'eps^(1/3)'
               ObjectiveLimit: -1.000000000000000e+20
                    OutputFcn: []
                      PlotFcn: []
                 ScaleProblem: 0
    SpecifyConstraintGradient: 0
     SpecifyObjectiveGradient: 0
                     TypicalX: 'ones(numberOfVariables,1)'
                  UseParallel: 0

   <a href="matlab: fprintf('   <strong>Default properties:</strong>\n       FunctionTolerance: 1.000000000000000e-06\n    HessianApproximation: ''not applicable''\n              HessianFcn: []\n      HessianMultiplyFcn: []\n             HonorBounds: 1\n     SubproblemAlgorithm: ''factorization''\n\n')">Show options</a> not used by current <strong>Algorithm</strong> ('sqp')


<a href = "matlab: helpview('optim','local_min_found','CSHelpWindow');">Local minimum found that satisfies the constraints</a>.

Optimization completed because the objective function is non-decreasing in 
<a href = "matlab: helpview('optim','feasible_directions','CSHelpWindow');">feasible directions</a>, to within the value of the <a href = "matlab: helpview('optim','optimality_tolerance_msgcsh','CSHelpWindow');">optimality tolerance</a>,
and constraints are satisfied to within the value of the <a href = "matlab: helpview('optim','constraint_tolerance','CSHelpWindow');">constraint tolerance</a>.

<<a href = "matlab: createExitMsg({'optimlib:sqpLineSearch:Exit1basic'},{'optimlib:sqpLineSearch:Exit1detailed','1.007650e-09','1.000000e-08','0.000000e+00','1.000000e-08'},true,true);;">stopping criteria details</a>>

options = 

  <a href="matlab: helpPopup fmincon" style="font-weight:bold">fmincon</a> options:

   Options used by current <strong>Algorithm</strong> ('interior-point'):
   (<a href = "matlab: helpview('optim','choose_algorithm');">Other available algorithms</a>: 'active-set', 'sqp', 'sqp-legacy', 'trust-region-reflective')

   <strong>Set properties:</strong>
                    Algorithm: 'interior-point'
          ConstraintTolerance: 1.000000000000000e-08
         FiniteDifferenceType: 'central'
       MaxFunctionEvaluations: 10000
                MaxIterations: 10000
          OptimalityTolerance: 1.000000000000000e-08
                StepTolerance: 1.000000000000000e-08

   <strong>Default properties:</strong>
               CheckGradients: 0
                      Display: 'final'
     FiniteDifferenceStepSize: 'eps^(1/3)'
         HessianApproximation: 'bfgs'
                   HessianFcn: []
           HessianMultiplyFcn: []
                  HonorBounds: 1
               ObjectiveLimit: -1.000000000000000e+20
                    OutputFcn: []
                      PlotFcn: []
                 ScaleProblem: 0
    SpecifyConstraintGradient: 0
     SpecifyObjectiveGradient: 0
          SubproblemAlgorithm: 'factorization'
                     TypicalX: 'ones(numberOfVariables,1)'
                  UseParallel: 0

   <a href="matlab: fprintf('   <strong>Default properties:</strong>\n    FunctionTolerance: 1.000000000000000e-06\n\n')">Show options</a> not used by current <strong>Algorithm</strong> ('interior-point')


<a href = "matlab: helpview('optim','local_min_found','CSHelpWindow');">Local minimum found that satisfies the constraints</a>.

Optimization completed because the objective function is non-decreasing in 
<a href = "matlab: helpview('optim','feasible_directions','CSHelpWindow');">feasible directions</a>, to within the value of the <a href = "matlab: helpview('optim','optimality_tolerance_msgcsh','CSHelpWindow');">optimality tolerance</a>,
and constraints are satisfied to within the value of the <a href = "matlab: helpview('optim','constraint_tolerance','CSHelpWindow');">constraint tolerance</a>.

<<a href = "matlab: createExitMsg({'optimlib:sqpLineSearch:Exit1basic'},{'optimlib:sqpLineSearch:Exit1detailed','9.556544e-09','1.000000e-08','0.000000e+00','1.000000e-08'},true,true);;">stopping criteria details</a>>

options = 

  <a href="matlab: helpPopup fmincon" style="font-weight:bold">fmincon</a> options:

   Options used by current <strong>Algorithm</strong> ('active-set'):
   (<a href = "matlab: helpview('optim','choose_algorithm');">Other available algorithms</a>: 'interior-point', 'sqp', 'sqp-legacy', 'trust-region-reflective')

   <strong>Set properties:</strong>
                    Algorithm: 'active-set'
          ConstraintTolerance: 1.000000000000000e-08
         FiniteDifferenceType: 'central'
       MaxFunctionEvaluations: 10000
                MaxIterations: 10000
          OptimalityTolerance: 1.000000000000000e-08
                StepTolerance: 1.000000000000000e-08

   <strong>Default properties:</strong>
               CheckGradients: 0
                      Display: 'final'
     FiniteDifferenceStepSize: 'eps^(1/3)'
            FunctionTolerance: 1.000000000000000e-06
                    OutputFcn: []
                      PlotFcn: []
    SpecifyConstraintGradient: 0
     SpecifyObjectiveGradient: 0
                     TypicalX: 'ones(numberOfVariables,1)'
                  UseParallel: 0

   <a href="matlab: fprintf('   <strong>Default properties:</strong>\n    HessianApproximation: ''not applicable''\n              HessianFcn: []\n      HessianMultiplyFcn: []\n             HonorBounds: 1\n          ObjectiveLimit: -1.000000000000000e+20\n            ScaleProblem: 0\n     SubproblemAlgorithm: ''cg''\n\n')">Show options</a> not used by current <strong>Algorithm</strong> ('active-set')

Active inequalities (to within options.ConstraintTolerance = 1e-08):
  lower      upper     ineqlin   ineqnonlin
    3                                 

<a href = "matlab: helpview('optim','local_min_poss_with_constr','CSHelpWindow');">Local minimum possible. Constraints satisfied</a>.

fmincon stopped because the <a href = "matlab: helpview('optim','pred_change','CSHelpWindow');">predicted change in the objective function</a>
is less than the value of the <a href = "matlab: helpview('optim','function_tolerance','CSHelpWindow');">function tolerance</a> and constraints 
are satisfied to within the value of the <a href = "matlab: helpview('optim','constraint_tolerance','CSHelpWindow');">constraint tolerance</a>.

<<a href = "matlab: createExitMsg({'optimlib:nlconst:Exit5basic','fmincon'},{'optimlib:nlconst:Exit5detailed','6.810973e-08','1.000000e-06','0.000000e+00','1.000000e-08'},true,true);;">stopping criteria details</a>>

options = 

  <a href="matlab: helpPopup fmincon" style="font-weight:bold">fmincon</a> options:

   Options used by current <strong>Algorithm</strong> ('sqp-legacy'):
   (<a href = "matlab: helpview('optim','choose_algorithm');">Other available algorithms</a>: 'active-set', 'interior-point', 'sqp', 'trust-region-reflective')

   <strong>Set properties:</strong>
                    Algorithm: 'sqp-legacy'
          ConstraintTolerance: 1.000000000000000e-08
         FiniteDifferenceType: 'central'
       MaxFunctionEvaluations: 10000
                MaxIterations: 10000
          OptimalityTolerance: 1.000000000000000e-08
                StepTolerance: 1.000000000000000e-08

   <strong>Default properties:</strong>
               CheckGradients: 0
                      Display: 'final'
     FiniteDifferenceStepSize: 'eps^(1/3)'
               ObjectiveLimit: -1.000000000000000e+20
                    OutputFcn: []
                      PlotFcn: []
                 ScaleProblem: 0
    SpecifyConstraintGradient: 0
     SpecifyObjectiveGradient: 0
                     TypicalX: 'ones(numberOfVariables,1)'
                  UseParallel: 0

   <a href="matlab: fprintf('   <strong>Default properties:</strong>\n       FunctionTolerance: 1.000000000000000e-06\n    HessianApproximation: ''not applicable''\n              HessianFcn: []\n      HessianMultiplyFcn: []\n             HonorBounds: 1\n     SubproblemAlgorithm: ''factorization''\n\n')">Show options</a> not used by current <strong>Algorithm</strong> ('sqp-legacy')


<a href = "matlab: helpview('optim','local_min_found','CSHelpWindow');">Local minimum found that satisfies the constraints</a>.

Optimization completed because the objective function is non-decreasing in 
<a href = "matlab: helpview('optim','feasible_directions','CSHelpWindow');">feasible directions</a>, to within the value of the <a href = "matlab: helpview('optim','optimality_tolerance_msgcsh','CSHelpWindow');">optimality tolerance</a>,
and constraints are satisfied to within the value of the <a href = "matlab: helpview('optim','constraint_tolerance','CSHelpWindow');">constraint tolerance</a>.

<<a href = "matlab: createExitMsg({'optimlib:sqpLineSearch:Exit1basic'},{'optimlib:sqpLineSearch:Exit1detailed','1.003182e-09','1.000000e-08','0.000000e+00','1.000000e-08'},true,true);;">stopping criteria details</a>>

options = 

  <a href="matlab: helpPopup fmincon" style="font-weight:bold">fmincon</a> options:

   Options used by current <strong>Algorithm</strong> ('sqp'):
   (<a href = "matlab: helpview('optim','choose_algorithm');">Other available algorithms</a>: 'active-set', 'interior-point', 'sqp-legacy', 'trust-region-reflective')

   <strong>Set properties:</strong>
                    Algorithm: 'sqp'
          ConstraintTolerance: 1.000000000000000e-09
         FiniteDifferenceType: 'central'
       MaxFunctionEvaluations: 10000
                MaxIterations: 10000
          OptimalityTolerance: 1.000000000000000e-09
                StepTolerance: 1.000000000000000e-09

   <strong>Default properties:</strong>
               CheckGradients: 0
                      Display: 'final'
     FiniteDifferenceStepSize: 'eps^(1/3)'
               ObjectiveLimit: -1.000000000000000e+20
                    OutputFcn: []
                      PlotFcn: []
                 ScaleProblem: 0
    SpecifyConstraintGradient: 0
     SpecifyObjectiveGradient: 0
                     TypicalX: 'ones(numberOfVariables,1)'
                  UseParallel: 0

   <a href="matlab: fprintf('   <strong>Default properties:</strong>\n       FunctionTolerance: 1.000000000000000e-06\n    HessianApproximation: ''not applicable''\n              HessianFcn: []\n      HessianMultiplyFcn: []\n             HonorBounds: 1\n     SubproblemAlgorithm: ''factorization''\n\n')">Show options</a> not used by current <strong>Algorithm</strong> ('sqp')


<a href = "matlab: helpview('optim','local_min_found','CSHelpWindow');">Local minimum found that satisfies the constraints</a>.

Optimization completed because the objective function is non-decreasing in 
<a href = "matlab: helpview('optim','feasible_directions','CSHelpWindow');">feasible directions</a>, to within the value of the <a href = "matlab: helpview('optim','optimality_tolerance_msgcsh','CSHelpWindow');">optimality tolerance</a>,
and constraints are satisfied to within the value of the <a href = "matlab: helpview('optim','constraint_tolerance','CSHelpWindow');">constraint tolerance</a>.

<<a href = "matlab: createExitMsg({'optimlib:sqpLineSearch:Exit1basic'},{'optimlib:sqpLineSearch:Exit1detailed','5.537561e-10','1.000000e-09','0.000000e+00','1.000000e-09'},true,true);;">stopping criteria details</a>>

options = 

  <a href="matlab: helpPopup fmincon" style="font-weight:bold">fmincon</a> options:

   Options used by current <strong>Algorithm</strong> ('interior-point'):
   (<a href = "matlab: helpview('optim','choose_algorithm');">Other available algorithms</a>: 'active-set', 'sqp', 'sqp-legacy', 'trust-region-reflective')

   <strong>Set properties:</strong>
                    Algorithm: 'interior-point'
          ConstraintTolerance: 1.000000000000000e-09
         FiniteDifferenceType: 'central'
       MaxFunctionEvaluations: 10000
                MaxIterations: 10000
          OptimalityTolerance: 1.000000000000000e-09
                StepTolerance: 1.000000000000000e-09

   <strong>Default properties:</strong>
               CheckGradients: 0
                      Display: 'final'
     FiniteDifferenceStepSize: 'eps^(1/3)'
         HessianApproximation: 'bfgs'
                   HessianFcn: []
           HessianMultiplyFcn: []
                  HonorBounds: 1
               ObjectiveLimit: -1.000000000000000e+20
                    OutputFcn: []
                      PlotFcn: []
                 ScaleProblem: 0
    SpecifyConstraintGradient: 0
     SpecifyObjectiveGradient: 0
          SubproblemAlgorithm: 'factorization'
                     TypicalX: 'ones(numberOfVariables,1)'
                  UseParallel: 0

   <a href="matlab: fprintf('   <strong>Default properties:</strong>\n    FunctionTolerance: 1.000000000000000e-06\n\n')">Show options</a> not used by current <strong>Algorithm</strong> ('interior-point')


<a href = "matlab: helpview('optim','local_min_poss_with_constr','CSHelpWindow');">Local minimum possible. Constraints satisfied</a>.

fmincon stopped because the <a href = "matlab: helpview('optim','norm_curr_step_simple_fminconip','CSHelpWindow');">size of the current step</a> is less than
the value of the <a href = "matlab: helpview('optim','step_size_tol','CSHelpWindow');">step size tolerance</a> and constraints are 
satisfied to within the value of the <a href = "matlab: helpview('optim','constraint_tolerance','CSHelpWindow');">constraint tolerance</a>.

<<a href = "matlab: createExitMsg({'optimlib:sqpLineSearch:Exit2basic','fmincon'},{'optimlib:sqpLineSearch:Exit2detailed','1.000000e-09','0.000000e+00','1.000000e-09'},true,true);;">stopping criteria details</a>>

options = 

  <a href="matlab: helpPopup fmincon" style="font-weight:bold">fmincon</a> options:

   Options used by current <strong>Algorithm</strong> ('sqp'):
   (<a href = "matlab: helpview('optim','choose_algorithm');">Other available algorithms</a>: 'active-set', 'interior-point', 'sqp-legacy', 'trust-region-reflective')

   <strong>Set properties:</strong>
                    Algorithm: 'sqp'
          ConstraintTolerance: 1.000000000000000e-08
         FiniteDifferenceType: 'central'
       MaxFunctionEvaluations: 10000
                MaxIterations: 10000
          OptimalityTolerance: 1.000000000000000e-08
                StepTolerance: 1.000000000000000e-08

   <strong>Default properties:</strong>
               CheckGradients: 0
                      Display: 'final'
     FiniteDifferenceStepSize: 'eps^(1/3)'
               ObjectiveLimit: -1.000000000000000e+20
                    OutputFcn: []
                      PlotFcn: []
                 ScaleProblem: 0
    SpecifyConstraintGradient: 0
     SpecifyObjectiveGradient: 0
                     TypicalX: 'ones(numberOfVariables,1)'
                  UseParallel: 0

   <a href="matlab: fprintf('   <strong>Default properties:</strong>\n       FunctionTolerance: 1.000000000000000e-06\n    HessianApproximation: ''not applicable''\n              HessianFcn: []\n      HessianMultiplyFcn: []\n             HonorBounds: 1\n     SubproblemAlgorithm: ''factorization''\n\n')">Show options</a> not used by current <strong>Algorithm</strong> ('sqp')


<a href = "matlab: helpview('optim','local_min_found','CSHelpWindow');">Local minimum found that satisfies the constraints</a>.

Optimization completed because the objective function is non-decreasing in 
<a href = "matlab: helpview('optim','feasible_directions','CSHelpWindow');">feasible directions</a>, to within the value of the <a href = "matlab: helpview('optim','optimality_tolerance_msgcsh','CSHelpWindow');">optimality tolerance</a>,
and constraints are satisfied to within the value of the <a href = "matlab: helpview('optim','constraint_tolerance','CSHelpWindow');">constraint tolerance</a>.

<<a href = "matlab: createExitMsg({'optimlib:sqpLineSearch:Exit1basic'},{'optimlib:sqpLineSearch:Exit1detailed','8.344346e-09','1.000000e-08','0.000000e+00','1.000000e-08'},true,true);;">stopping criteria details</a>>

options = 

  <a href="matlab: helpPopup fmincon" style="font-weight:bold">fmincon</a> options:

   Options used by current <strong>Algorithm</strong> ('interior-point'):
   (<a href = "matlab: helpview('optim','choose_algorithm');">Other available algorithms</a>: 'active-set', 'sqp', 'sqp-legacy', 'trust-region-reflective')

   <strong>Set properties:</strong>
                    Algorithm: 'interior-point'
          ConstraintTolerance: 1.000000000000000e-08
         FiniteDifferenceType: 'central'
       MaxFunctionEvaluations: 10000
                MaxIterations: 10000
          OptimalityTolerance: 1.000000000000000e-08
                StepTolerance: 1.000000000000000e-08

   <strong>Default properties:</strong>
               CheckGradients: 0
                      Display: 'final'
     FiniteDifferenceStepSize: 'eps^(1/3)'
         HessianApproximation: 'bfgs'
                   HessianFcn: []
           HessianMultiplyFcn: []
                  HonorBounds: 1
               ObjectiveLimit: -1.000000000000000e+20
                    OutputFcn: []
                      PlotFcn: []
                 ScaleProblem: 0
    SpecifyConstraintGradient: 0
     SpecifyObjectiveGradient: 0
          SubproblemAlgorithm: 'factorization'
                     TypicalX: 'ones(numberOfVariables,1)'
                  UseParallel: 0

   <a href="matlab: fprintf('   <strong>Default properties:</strong>\n    FunctionTolerance: 1.000000000000000e-06\n\n')">Show options</a> not used by current <strong>Algorithm</strong> ('interior-point')


<a href = "matlab: helpview('optim','local_min_found','CSHelpWindow');">Local minimum found that satisfies the constraints</a>.

Optimization completed because the objective function is non-decreasing in 
<a href = "matlab: helpview('optim','feasible_directions','CSHelpWindow');">feasible directions</a>, to within the value of the <a href = "matlab: helpview('optim','optimality_tolerance_msgcsh','CSHelpWindow');">optimality tolerance</a>,
and constraints are satisfied to within the value of the <a href = "matlab: helpview('optim','constraint_tolerance','CSHelpWindow');">constraint tolerance</a>.

<<a href = "matlab: createExitMsg({'optimlib:sqpLineSearch:Exit1basic'},{'optimlib:sqpLineSearch:Exit1detailed','7.593302e-09','1.000000e-08','0.000000e+00','1.000000e-08'},true,true);;">stopping criteria details</a>>

options = 

  <a href="matlab: helpPopup fmincon" style="font-weight:bold">fmincon</a> options:

   Options used by current <strong>Algorithm</strong> ('active-set'):
   (<a href = "matlab: helpview('optim','choose_algorithm');">Other available algorithms</a>: 'interior-point', 'sqp', 'sqp-legacy', 'trust-region-reflective')

   <strong>Set properties:</strong>
                    Algorithm: 'active-set'
          ConstraintTolerance: 1.000000000000000e-08
         FiniteDifferenceType: 'central'
       MaxFunctionEvaluations: 10000
                MaxIterations: 10000
          OptimalityTolerance: 1.000000000000000e-08
                StepTolerance: 1.000000000000000e-08

   <strong>Default properties:</strong>
               CheckGradients: 0
                      Display: 'final'
     FiniteDifferenceStepSize: 'eps^(1/3)'
            FunctionTolerance: 1.000000000000000e-06
                    OutputFcn: []
                      PlotFcn: []
    SpecifyConstraintGradient: 0
     SpecifyObjectiveGradient: 0
                     TypicalX: 'ones(numberOfVariables,1)'
                  UseParallel: 0

   <a href="matlab: fprintf('   <strong>Default properties:</strong>\n    HessianApproximation: ''not applicable''\n              HessianFcn: []\n      HessianMultiplyFcn: []\n             HonorBounds: 1\n          ObjectiveLimit: -1.000000000000000e+20\n            ScaleProblem: 0\n     SubproblemAlgorithm: ''cg''\n\n')">Show options</a> not used by current <strong>Algorithm</strong> ('active-set')

Active inequalities (to within options.ConstraintTolerance = 1e-08):
  lower      upper     ineqlin   ineqnonlin
    3                                 

<a href = "matlab: helpview('optim','local_min_poss_with_constr','CSHelpWindow');">Local minimum possible. Constraints satisfied</a>.

fmincon stopped because the <a href = "matlab: helpview('optim','pred_change','CSHelpWindow');">predicted change in the objective function</a>
is less than the value of the <a href = "matlab: helpview('optim','function_tolerance','CSHelpWindow');">function tolerance</a> and constraints 
are satisfied to within the value of the <a href = "matlab: helpview('optim','constraint_tolerance','CSHelpWindow');">constraint tolerance</a>.

<<a href = "matlab: createExitMsg({'optimlib:nlconst:Exit5basic','fmincon'},{'optimlib:nlconst:Exit5detailed','7.494149e-09','1.000000e-06','0.000000e+00','1.000000e-08'},true,true);;">stopping criteria details</a>>

options = 

  <a href="matlab: helpPopup fmincon" style="font-weight:bold">fmincon</a> options:

   Options used by current <strong>Algorithm</strong> ('sqp-legacy'):
   (<a href = "matlab: helpview('optim','choose_algorithm');">Other available algorithms</a>: 'active-set', 'interior-point', 'sqp', 'trust-region-reflective')

   <strong>Set properties:</strong>
                    Algorithm: 'sqp-legacy'
          ConstraintTolerance: 1.000000000000000e-08
         FiniteDifferenceType: 'central'
       MaxFunctionEvaluations: 10000
                MaxIterations: 10000
          OptimalityTolerance: 1.000000000000000e-08
                StepTolerance: 1.000000000000000e-08

   <strong>Default properties:</strong>
               CheckGradients: 0
                      Display: 'final'
     FiniteDifferenceStepSize: 'eps^(1/3)'
               ObjectiveLimit: -1.000000000000000e+20
                    OutputFcn: []
                      PlotFcn: []
                 ScaleProblem: 0
    SpecifyConstraintGradient: 0
     SpecifyObjectiveGradient: 0
                     TypicalX: 'ones(numberOfVariables,1)'
                  UseParallel: 0

   <a href="matlab: fprintf('   <strong>Default properties:</strong>\n       FunctionTolerance: 1.000000000000000e-06\n    HessianApproximation: ''not applicable''\n              HessianFcn: []\n      HessianMultiplyFcn: []\n             HonorBounds: 1\n     SubproblemAlgorithm: ''factorization''\n\n')">Show options</a> not used by current <strong>Algorithm</strong> ('sqp-legacy')


<a href = "matlab: helpview('optim','local_min_found','CSHelpWindow');">Local minimum found that satisfies the constraints</a>.

Optimization completed because the objective function is non-decreasing in 
<a href = "matlab: helpview('optim','feasible_directions','CSHelpWindow');">feasible directions</a>, to within the value of the <a href = "matlab: helpview('optim','optimality_tolerance_msgcsh','CSHelpWindow');">optimality tolerance</a>,
and constraints are satisfied to within the value of the <a href = "matlab: helpview('optim','constraint_tolerance','CSHelpWindow');">constraint tolerance</a>.

<<a href = "matlab: createExitMsg({'optimlib:sqpLineSearch:Exit1basic'},{'optimlib:sqpLineSearch:Exit1detailed','8.352147e-09','1.000000e-08','0.000000e+00','1.000000e-08'},true,true);;">stopping criteria details</a>>

options = 

  <a href="matlab: helpPopup fmincon" style="font-weight:bold">fmincon</a> options:

   Options used by current <strong>Algorithm</strong> ('sqp'):
   (<a href = "matlab: helpview('optim','choose_algorithm');">Other available algorithms</a>: 'active-set', 'interior-point', 'sqp-legacy', 'trust-region-reflective')

   <strong>Set properties:</strong>
                    Algorithm: 'sqp'
          ConstraintTolerance: 1.000000000000000e-09
         FiniteDifferenceType: 'central'
       MaxFunctionEvaluations: 10000
                MaxIterations: 10000
          OptimalityTolerance: 1.000000000000000e-09
                StepTolerance: 1.000000000000000e-09

   <strong>Default properties:</strong>
               CheckGradients: 0
                      Display: 'final'
     FiniteDifferenceStepSize: 'eps^(1/3)'
               ObjectiveLimit: -1.000000000000000e+20
                    OutputFcn: []
                      PlotFcn: []
                 ScaleProblem: 0
    SpecifyConstraintGradient: 0
     SpecifyObjectiveGradient: 0
                     TypicalX: 'ones(numberOfVariables,1)'
                  UseParallel: 0

   <a href="matlab: fprintf('   <strong>Default properties:</strong>\n       FunctionTolerance: 1.000000000000000e-06\n    HessianApproximation: ''not applicable''\n              HessianFcn: []\n      HessianMultiplyFcn: []\n             HonorBounds: 1\n     SubproblemAlgorithm: ''factorization''\n\n')">Show options</a> not used by current <strong>Algorithm</strong> ('sqp')


<a href = "matlab: helpview('optim','local_min_found','CSHelpWindow');">Local minimum found that satisfies the constraints</a>.

Optimization completed because the objective function is non-decreasing in 
<a href = "matlab: helpview('optim','feasible_directions','CSHelpWindow');">feasible directions</a>, to within the value of the <a href = "matlab: helpview('optim','optimality_tolerance_msgcsh','CSHelpWindow');">optimality tolerance</a>,
and constraints are satisfied to within the value of the <a href = "matlab: helpview('optim','constraint_tolerance','CSHelpWindow');">constraint tolerance</a>.

<<a href = "matlab: createExitMsg({'optimlib:sqpLineSearch:Exit1basic'},{'optimlib:sqpLineSearch:Exit1detailed','1.095185e-10','1.000000e-09','0.000000e+00','1.000000e-09'},true,true);;">stopping criteria details</a>>

options = 

  <a href="matlab: helpPopup fmincon" style="font-weight:bold">fmincon</a> options:

   Options used by current <strong>Algorithm</strong> ('interior-point'):
   (<a href = "matlab: helpview('optim','choose_algorithm');">Other available algorithms</a>: 'active-set', 'sqp', 'sqp-legacy', 'trust-region-reflective')

   <strong>Set properties:</strong>
                    Algorithm: 'interior-point'
          ConstraintTolerance: 1.000000000000000e-09
         FiniteDifferenceType: 'central'
       MaxFunctionEvaluations: 10000
                MaxIterations: 10000
          OptimalityTolerance: 1.000000000000000e-09
                StepTolerance: 1.000000000000000e-09

   <strong>Default properties:</strong>
               CheckGradients: 0
                      Display: 'final'
     FiniteDifferenceStepSize: 'eps^(1/3)'
         HessianApproximation: 'bfgs'
                   HessianFcn: []
           HessianMultiplyFcn: []
                  HonorBounds: 1
               ObjectiveLimit: -1.000000000000000e+20
                    OutputFcn: []
                      PlotFcn: []
                 ScaleProblem: 0
    SpecifyConstraintGradient: 0
     SpecifyObjectiveGradient: 0
          SubproblemAlgorithm: 'factorization'
                     TypicalX: 'ones(numberOfVariables,1)'
                  UseParallel: 0

   <a href="matlab: fprintf('   <strong>Default properties:</strong>\n    FunctionTolerance: 1.000000000000000e-06\n\n')">Show options</a> not used by current <strong>Algorithm</strong> ('interior-point')


<a href = "matlab: helpview('optim','local_min_found','CSHelpWindow');">Local minimum found that satisfies the constraints</a>.

Optimization completed because the objective function is non-decreasing in 
<a href = "matlab: helpview('optim','feasible_directions','CSHelpWindow');">feasible directions</a>, to within the value of the <a href = "matlab: helpview('optim','optimality_tolerance_msgcsh','CSHelpWindow');">optimality tolerance</a>,
and constraints are satisfied to within the value of the <a href = "matlab: helpview('optim','constraint_tolerance','CSHelpWindow');">constraint tolerance</a>.

<<a href = "matlab: createExitMsg({'optimlib:sqpLineSearch:Exit1basic'},{'optimlib:sqpLineSearch:Exit1detailed','6.400000e-10','1.000000e-09','0.000000e+00','1.000000e-09'},true,true);;">stopping criteria details</a>>

options = 

  <a href="matlab: helpPopup fmincon" style="font-weight:bold">fmincon</a> options:

   Options used by current <strong>Algorithm</strong> ('sqp'):
   (<a href = "matlab: helpview('optim','choose_algorithm');">Other available algorithms</a>: 'active-set', 'interior-point', 'sqp-legacy', 'trust-region-reflective')

   <strong>Set properties:</strong>
                    Algorithm: 'sqp'
          ConstraintTolerance: 1.000000000000000e-08
         FiniteDifferenceType: 'central'
       MaxFunctionEvaluations: 10000
                MaxIterations: 10000
          OptimalityTolerance: 1.000000000000000e-08
                StepTolerance: 1.000000000000000e-08

   <strong>Default properties:</strong>
               CheckGradients: 0
                      Display: 'final'
     FiniteDifferenceStepSize: 'eps^(1/3)'
               ObjectiveLimit: -1.000000000000000e+20
                    OutputFcn: []
                      PlotFcn: []
                 ScaleProblem: 0
    SpecifyConstraintGradient: 0
     SpecifyObjectiveGradient: 0
                     TypicalX: 'ones(numberOfVariables,1)'
                  UseParallel: 0

   <a href="matlab: fprintf('   <strong>Default properties:</strong>\n       FunctionTolerance: 1.000000000000000e-06\n    HessianApproximation: ''not applicable''\n              HessianFcn: []\n      HessianMultiplyFcn: []\n             HonorBounds: 1\n     SubproblemAlgorithm: ''factorization''\n\n')">Show options</a> not used by current <strong>Algorithm</strong> ('sqp')


<a href = "matlab: helpview('optim','local_min_found','CSHelpWindow');">Local minimum found that satisfies the constraints</a>.

Optimization completed because the objective function is non-decreasing in 
<a href = "matlab: helpview('optim','feasible_directions','CSHelpWindow');">feasible directions</a>, to within the value of the <a href = "matlab: helpview('optim','optimality_tolerance_msgcsh','CSHelpWindow');">optimality tolerance</a>,
and constraints are satisfied to within the value of the <a href = "matlab: helpview('optim','constraint_tolerance','CSHelpWindow');">constraint tolerance</a>.

<<a href = "matlab: createExitMsg({'optimlib:sqpLineSearch:Exit1basic'},{'optimlib:sqpLineSearch:Exit1detailed','7.324107e-09','1.000000e-08','0.000000e+00','1.000000e-08'},true,true);;">stopping criteria details</a>>

options = 

  <a href="matlab: helpPopup fmincon" style="font-weight:bold">fmincon</a> options:

   Options used by current <strong>Algorithm</strong> ('interior-point'):
   (<a href = "matlab: helpview('optim','choose_algorithm');">Other available algorithms</a>: 'active-set', 'sqp', 'sqp-legacy', 'trust-region-reflective')

   <strong>Set properties:</strong>
                    Algorithm: 'interior-point'
          ConstraintTolerance: 1.000000000000000e-08
         FiniteDifferenceType: 'central'
       MaxFunctionEvaluations: 10000
                MaxIterations: 10000
          OptimalityTolerance: 1.000000000000000e-08
                StepTolerance: 1.000000000000000e-08

   <strong>Default properties:</strong>
               CheckGradients: 0
                      Display: 'final'
     FiniteDifferenceStepSize: 'eps^(1/3)'
         HessianApproximation: 'bfgs'
                   HessianFcn: []
           HessianMultiplyFcn: []
                  HonorBounds: 1
               ObjectiveLimit: -1.000000000000000e+20
                    OutputFcn: []
                      PlotFcn: []
                 ScaleProblem: 0
    SpecifyConstraintGradient: 0
     SpecifyObjectiveGradient: 0
          SubproblemAlgorithm: 'factorization'
                     TypicalX: 'ones(numberOfVariables,1)'
                  UseParallel: 0

   <a href="matlab: fprintf('   <strong>Default properties:</strong>\n    FunctionTolerance: 1.000000000000000e-06\n\n')">Show options</a> not used by current <strong>Algorithm</strong> ('interior-point')


<a href = "matlab: helpview('optim','local_min_found','CSHelpWindow');">Local minimum found that satisfies the constraints</a>.

Optimization completed because the objective function is non-decreasing in 
<a href = "matlab: helpview('optim','feasible_directions','CSHelpWindow');">feasible directions</a>, to within the value of the <a href = "matlab: helpview('optim','optimality_tolerance_msgcsh','CSHelpWindow');">optimality tolerance</a>,
and constraints are satisfied to within the value of the <a href = "matlab: helpview('optim','constraint_tolerance','CSHelpWindow');">constraint tolerance</a>.

<<a href = "matlab: createExitMsg({'optimlib:sqpLineSearch:Exit1basic'},{'optimlib:sqpLineSearch:Exit1detailed','6.328927e-09','1.000000e-08','0.000000e+00','1.000000e-08'},true,true);;">stopping criteria details</a>>

options = 

  <a href="matlab: helpPopup fmincon" style="font-weight:bold">fmincon</a> options:

   Options used by current <strong>Algorithm</strong> ('active-set'):
   (<a href = "matlab: helpview('optim','choose_algorithm');">Other available algorithms</a>: 'interior-point', 'sqp', 'sqp-legacy', 'trust-region-reflective')

   <strong>Set properties:</strong>
                    Algorithm: 'active-set'
          ConstraintTolerance: 1.000000000000000e-08
         FiniteDifferenceType: 'central'
       MaxFunctionEvaluations: 10000
                MaxIterations: 10000
          OptimalityTolerance: 1.000000000000000e-08
                StepTolerance: 1.000000000000000e-08

   <strong>Default properties:</strong>
               CheckGradients: 0
                      Display: 'final'
     FiniteDifferenceStepSize: 'eps^(1/3)'
            FunctionTolerance: 1.000000000000000e-06
                    OutputFcn: []
                      PlotFcn: []
    SpecifyConstraintGradient: 0
     SpecifyObjectiveGradient: 0
                     TypicalX: 'ones(numberOfVariables,1)'
                  UseParallel: 0

   <a href="matlab: fprintf('   <strong>Default properties:</strong>\n    HessianApproximation: ''not applicable''\n              HessianFcn: []\n      HessianMultiplyFcn: []\n             HonorBounds: 1\n          ObjectiveLimit: -1.000000000000000e+20\n            ScaleProblem: 0\n     SubproblemAlgorithm: ''cg''\n\n')">Show options</a> not used by current <strong>Algorithm</strong> ('active-set')

Active inequalities (to within options.ConstraintTolerance = 1e-08):
  lower      upper     ineqlin   ineqnonlin
    3                                 

<a href = "matlab: helpview('optim','local_min_poss_with_constr','CSHelpWindow');">Local minimum possible. Constraints satisfied</a>.

fmincon stopped because the <a href = "matlab: helpview('optim','pred_change','CSHelpWindow');">predicted change in the objective function</a>
is less than the value of the <a href = "matlab: helpview('optim','function_tolerance','CSHelpWindow');">function tolerance</a> and constraints 
are satisfied to within the value of the <a href = "matlab: helpview('optim','constraint_tolerance','CSHelpWindow');">constraint tolerance</a>.

<<a href = "matlab: createExitMsg({'optimlib:nlconst:Exit5basic','fmincon'},{'optimlib:nlconst:Exit5detailed','3.423181e-07','1.000000e-06','0.000000e+00','1.000000e-08'},true,true);;">stopping criteria details</a>>

options = 

  <a href="matlab: helpPopup fmincon" style="font-weight:bold">fmincon</a> options:

   Options used by current <strong>Algorithm</strong> ('sqp-legacy'):
   (<a href = "matlab: helpview('optim','choose_algorithm');">Other available algorithms</a>: 'active-set', 'interior-point', 'sqp', 'trust-region-reflective')

   <strong>Set properties:</strong>
                    Algorithm: 'sqp-legacy'
          ConstraintTolerance: 1.000000000000000e-08
         FiniteDifferenceType: 'central'
       MaxFunctionEvaluations: 10000
                MaxIterations: 10000
          OptimalityTolerance: 1.000000000000000e-08
                StepTolerance: 1.000000000000000e-08

   <strong>Default properties:</strong>
               CheckGradients: 0
                      Display: 'final'
     FiniteDifferenceStepSize: 'eps^(1/3)'
               ObjectiveLimit: -1.000000000000000e+20
                    OutputFcn: []
                      PlotFcn: []
                 ScaleProblem: 0
    SpecifyConstraintGradient: 0
     SpecifyObjectiveGradient: 0
                     TypicalX: 'ones(numberOfVariables,1)'
                  UseParallel: 0

   <a href="matlab: fprintf('   <strong>Default properties:</strong>\n       FunctionTolerance: 1.000000000000000e-06\n    HessianApproximation: ''not applicable''\n              HessianFcn: []\n      HessianMultiplyFcn: []\n             HonorBounds: 1\n     SubproblemAlgorithm: ''factorization''\n\n')">Show options</a> not used by current <strong>Algorithm</strong> ('sqp-legacy')


<a href = "matlab: helpview('optim','local_min_found','CSHelpWindow');">Local minimum found that satisfies the constraints</a>.

Optimization completed because the objective function is non-decreasing in 
<a href = "matlab: helpview('optim','feasible_directions','CSHelpWindow');">feasible directions</a>, to within the value of the <a href = "matlab: helpview('optim','optimality_tolerance_msgcsh','CSHelpWindow');">optimality tolerance</a>,
and constraints are satisfied to within the value of the <a href = "matlab: helpview('optim','constraint_tolerance','CSHelpWindow');">constraint tolerance</a>.

<<a href = "matlab: createExitMsg({'optimlib:sqpLineSearch:Exit1basic'},{'optimlib:sqpLineSearch:Exit1detailed','3.626940e-10','1.000000e-08','0.000000e+00','1.000000e-08'},true,true);;">stopping criteria details</a>>

lb =

  Columns 1 through 3

                   0                   0   0.666666666666667

  Columns 4 through 5

                   0                   0


ub =

  Columns 1 through 3

                 Inf                 Inf   1.500000000000000

  Columns 4 through 5

                 Inf  35.265445999999997


options = 

  <a href="matlab: helpPopup fmincon" style="font-weight:bold">fmincon</a> options:

   Options used by current <strong>Algorithm</strong> ('sqp'):
   (<a href = "matlab: helpview('optim','choose_algorithm');">Other available algorithms</a>: 'active-set', 'interior-point', 'sqp-legacy', 'trust-region-reflective')

   <strong>Set properties:</strong>
                    Algorithm: 'sqp'
          ConstraintTolerance: 1.000000000000000e-12
         FiniteDifferenceType: 'central'
       MaxFunctionEvaluations: 10000
                MaxIterations: 10000
          OptimalityTolerance: 1.000000000000000e-12
                StepTolerance: 1.000000000000000e-12

   <strong>Default properties:</strong>
               CheckGradients: 0
                      Display: 'final'
     FiniteDifferenceStepSize: 'eps^(1/3)'
               ObjectiveLimit: -1.000000000000000e+20
                    OutputFcn: []
                      PlotFcn: []
                 ScaleProblem: 0
    SpecifyConstraintGradient: 0
     SpecifyObjectiveGradient: 0
                     TypicalX: 'ones(numberOfVariables,1)'
                  UseParallel: 0

   <a href="matlab: fprintf('   <strong>Default properties:</strong>\n       FunctionTolerance: 1.000000000000000e-06\n    HessianApproximation: ''not applicable''\n              HessianFcn: []\n      HessianMultiplyFcn: []\n             HonorBounds: 1\n     SubproblemAlgorithm: ''factorization''\n\n')">Show options</a> not used by current <strong>Algorithm</strong> ('sqp')


<a href = "matlab: helpview('optim','local_min_poss_with_constr','CSHelpWindow');">Local minimum possible. Constraints satisfied</a>.

fmincon stopped because the <a href = "matlab: helpview('optim','norm_curr_step_simple_fminconip','CSHelpWindow');">size of the current step</a> is less than
the value of the <a href = "matlab: helpview('optim','step_size_tol','CSHelpWindow');">step size tolerance</a> and constraints are 
satisfied to within the value of the <a href = "matlab: helpview('optim','constraint_tolerance','CSHelpWindow');">constraint tolerance</a>.

<<a href = "matlab: createExitMsg({'optimlib:sqpLineSearch:Exit2basic','fmincon'},{'optimlib:sqpLineSearch:Exit2detailed','1.000000e-12','0.000000e+00','1.000000e-12'},true,true);;">stopping criteria details</a>>

options = 

  <a href="matlab: helpPopup fmincon" style="font-weight:bold">fmincon</a> options:

   Options used by current <strong>Algorithm</strong> ('interior-point'):
   (<a href = "matlab: helpview('optim','choose_algorithm');">Other available algorithms</a>: 'active-set', 'sqp', 'sqp-legacy', 'trust-region-reflective')

   <strong>Set properties:</strong>
                    Algorithm: 'interior-point'
          ConstraintTolerance: 1.000000000000000e-12
         FiniteDifferenceType: 'central'
       MaxFunctionEvaluations: 10000
                MaxIterations: 10000
          OptimalityTolerance: 1.000000000000000e-12
                StepTolerance: 1.000000000000000e-12

   <strong>Default properties:</strong>
               CheckGradients: 0
                      Display: 'final'
     FiniteDifferenceStepSize: 'eps^(1/3)'
         HessianApproximation: 'bfgs'
                   HessianFcn: []
           HessianMultiplyFcn: []
                  HonorBounds: 1
               ObjectiveLimit: -1.000000000000000e+20
                    OutputFcn: []
                      PlotFcn: []
                 ScaleProblem: 0
    SpecifyConstraintGradient: 0
     SpecifyObjectiveGradient: 0
          SubproblemAlgorithm: 'factorization'
                     TypicalX: 'ones(numberOfVariables,1)'
                  UseParallel: 0

   <a href="matlab: fprintf('   <strong>Default properties:</strong>\n    FunctionTolerance: 1.000000000000000e-06\n\n')">Show options</a> not used by current <strong>Algorithm</strong> ('interior-point')


<a href = "matlab: helpview('optim','local_min_poss_with_constr','CSHelpWindow');">Local minimum possible. Constraints satisfied</a>.

fmincon stopped because the <a href = "matlab: helpview('optim','norm_curr_step_simple_fminconip','CSHelpWindow');">size of the current step</a> is less than
the value of the <a href = "matlab: helpview('optim','step_size_tol','CSHelpWindow');">step size tolerance</a> and constraints are 
satisfied to within the value of the <a href = "matlab: helpview('optim','constraint_tolerance','CSHelpWindow');">constraint tolerance</a>.

<<a href = "matlab: createExitMsg({'optimlib:sqpLineSearch:Exit2basic','fmincon'},{'optimlib:sqpLineSearch:Exit2detailed','1.000000e-12','0.000000e+00','1.000000e-12'},true,true);;">stopping criteria details</a>>

options = 

  <a href="matlab: helpPopup fmincon" style="font-weight:bold">fmincon</a> options:

   Options used by current <strong>Algorithm</strong> ('active-set'):
   (<a href = "matlab: helpview('optim','choose_algorithm');">Other available algorithms</a>: 'interior-point', 'sqp', 'sqp-legacy', 'trust-region-reflective')

   <strong>Set properties:</strong>
                    Algorithm: 'active-set'
          ConstraintTolerance: 1.000000000000000e-12
         FiniteDifferenceType: 'central'
       MaxFunctionEvaluations: 10000
                MaxIterations: 10000
          OptimalityTolerance: 1.000000000000000e-12
                StepTolerance: 1.000000000000000e-12

   <strong>Default properties:</strong>
               CheckGradients: 0
                      Display: 'final'
     FiniteDifferenceStepSize: 'eps^(1/3)'
            FunctionTolerance: 1.000000000000000e-06
                    OutputFcn: []
                      PlotFcn: []
    SpecifyConstraintGradient: 0
     SpecifyObjectiveGradient: 0
                     TypicalX: 'ones(numberOfVariables,1)'
                  UseParallel: 0

   <a href="matlab: fprintf('   <strong>Default properties:</strong>\n    HessianApproximation: ''not applicable''\n              HessianFcn: []\n      HessianMultiplyFcn: []\n             HonorBounds: 1\n          ObjectiveLimit: -1.000000000000000e+20\n            ScaleProblem: 0\n     SubproblemAlgorithm: ''cg''\n\n')">Show options</a> not used by current <strong>Algorithm</strong> ('active-set')

Active inequalities (to within options.ConstraintTolerance = 1e-12):
  lower      upper     ineqlin   ineqnonlin
    3                                 

<a href = "matlab: helpview('optim','local_min_poss_with_constr','CSHelpWindow');">Local minimum possible. Constraints satisfied</a>.

fmincon stopped because the <a href = "matlab: helpview('optim','pred_change','CSHelpWindow');">predicted change in the objective function</a>
is less than the value of the <a href = "matlab: helpview('optim','function_tolerance','CSHelpWindow');">function tolerance</a> and constraints 
are satisfied to within the value of the <a href = "matlab: helpview('optim','constraint_tolerance','CSHelpWindow');">constraint tolerance</a>.

<<a href = "matlab: createExitMsg({'optimlib:nlconst:Exit5basic','fmincon'},{'optimlib:nlconst:Exit5detailed','1.629455e-20','1.000000e-06','0.000000e+00','1.000000e-12'},true,true);;">stopping criteria details</a>>

options = 

  <a href="matlab: helpPopup fmincon" style="font-weight:bold">fmincon</a> options:

   Options used by current <strong>Algorithm</strong> ('sqp-legacy'):
   (<a href = "matlab: helpview('optim','choose_algorithm');">Other available algorithms</a>: 'active-set', 'interior-point', 'sqp', 'trust-region-reflective')

   <strong>Set properties:</strong>
                    Algorithm: 'sqp-legacy'
          ConstraintTolerance: 1.000000000000000e-12
         FiniteDifferenceType: 'central'
       MaxFunctionEvaluations: 10000
                MaxIterations: 10000
          OptimalityTolerance: 1.000000000000000e-12
                StepTolerance: 1.000000000000000e-12

   <strong>Default properties:</strong>
               CheckGradients: 0
                      Display: 'final'
     FiniteDifferenceStepSize: 'eps^(1/3)'
               ObjectiveLimit: -1.000000000000000e+20
                    OutputFcn: []
                      PlotFcn: []
                 ScaleProblem: 0
    SpecifyConstraintGradient: 0
     SpecifyObjectiveGradient: 0
                     TypicalX: 'ones(numberOfVariables,1)'
                  UseParallel: 0

   <a href="matlab: fprintf('   <strong>Default properties:</strong>\n       FunctionTolerance: 1.000000000000000e-06\n    HessianApproximation: ''not applicable''\n              HessianFcn: []\n      HessianMultiplyFcn: []\n             HonorBounds: 1\n     SubproblemAlgorithm: ''factorization''\n\n')">Show options</a> not used by current <strong>Algorithm</strong> ('sqp-legacy')


<a href = "matlab: helpview('optim','local_min_poss_with_constr','CSHelpWindow');">Local minimum possible. Constraints satisfied</a>.

fmincon stopped because the <a href = "matlab: helpview('optim','norm_curr_step_simple_fminconip','CSHelpWindow');">size of the current step</a> is less than
the value of the <a href = "matlab: helpview('optim','step_size_tol','CSHelpWindow');">step size tolerance</a> and constraints are 
satisfied to within the value of the <a href = "matlab: helpview('optim','constraint_tolerance','CSHelpWindow');">constraint tolerance</a>.

<<a href = "matlab: createExitMsg({'optimlib:sqpLineSearch:Exit2basic','fmincon'},{'optimlib:sqpLineSearch:Exit2detailed','1.000000e-12','0.000000e+00','1.000000e-12'},true,true);;">stopping criteria details</a>>

ans =

    'Solver converged. The optimized parameter values are:'


params =

  Columns 1 through 3

   2.935627773221664  13.389517949268120   0.666666666666667

  Columns 4 through 5

   1.103336911658763   9.455347903447944


ans =

    'The optimized fval is'


fval =

   0.013080282552139


alpha =

   2.935627773221664


K1 =

  13.389517949268120


K2 =

   0.666666666666667


m =

   1.103336911658763


N =

   9.455347903447944


fitscore =

   0.956630363383536


Avogadro =

     6.022140800000000e+23

The surface area in m^2/g is

surface_area =

     6.491323748180509e+02


Nbootstrap =

        5000


<a href = "matlab: helpview('optim','local_min_found','CSHelpWindow');">Local minimum found that satisfies the constraints</a>.

Optimization completed because the objective function is non-decreasing in 
<a href = "matlab: helpview('optim','feasible_directions','CSHelpWindow');">feasible directions</a>, to within the value of the <a href = "matlab: helpview('optim','optimality_tolerance_msgcsh','CSHelpWindow');">optimality tolerance</a>,
and constraints are satisfied to within the value of the <a href = "matlab: helpview('optim','constraint_tolerance','CSHelpWindow');">constraint tolerance</a>.

<<a href = "matlab: createExitMsg({'optimlib:sqpLineSearch:Exit1basic'},{'optimlib:sqpLineSearch:Exit1detailed','2.801189e-11','1.000000e-09','0.000000e+00','1.000000e-09'},true,true);;">stopping criteria details</a>>

<a href = "matlab: helpview('optim','local_min_found','CSHelpWindow');">Local minimum found that satisfies the constraints</a>.

Optimization completed because the objective function is non-decreasing in 
<a href = "matlab: helpview('optim','feasible_directions','CSHelpWindow');">feasible directions</a>, to within the value of the <a href = "matlab: helpview('optim','optimality_tolerance_msgcsh','CSHelpWindow');">optimality tolerance</a>,
and constraints are satisfied to within the value of the <a href = "matlab: helpview('optim','constraint_tolerance','CSHelpWindow');">constraint tolerance</a>.

<<a href = "matlab: createExitMsg({'optimlib:sqpLineSearch:Exit1basic'},{'optimlib:sqpLineSearch:Exit1detailed','1.871980e-10','1.000000e-09','0.000000e+00','1.000000e-09'},true,true);;">stopping criteria details</a>>

<a href = "matlab: helpview('optim','local_min_found','CSHelpWindow');">Local minimum found that satisfies the constraints</a>.

Optimization completed because the objective function is non-decreasing in 
<a href = "matlab: helpview('optim','feasible_directions','CSHelpWindow');">feasible directions</a>, to within the value of the <a href = "matlab: helpview('optim','optimality_tolerance_msgcsh','CSHelpWindow');">optimality tolerance</a>,
and constraints are satisfied to within the value of the <a href = "matlab: helpview('optim','constraint_tolerance','CSHelpWindow');">constraint tolerance</a>.

<<a href = "matlab: createExitMsg({'optimlib:sqpLineSearch:Exit1basic'},{'optimlib:sqpLineSearch:Exit1detailed','1.718837e-11','1.000000e-09','0.000000e+00','1.000000e-09'},true,true);;">stopping criteria details</a>>

<a href = "matlab: helpview('optim','local_min_found','CSHelpWindow');">Local minimum found that satisfies the constraints</a>.

Optimization completed because the objective function is non-decreasing in 
<a href = "matlab: helpview('optim','feasible_directions','CSHelpWindow');">feasible directions</a>, to within the value of the <a href = "matlab: helpview('optim','optimality_tolerance_msgcsh','CSHelpWindow');">optimality tolerance</a>,
and constraints are satisfied to within the value of the <a href = "matlab: helpview('optim','constraint_tolerance','CSHelpWindow');">constraint tolerance</a>.

<<a href = "matlab: createExitMsg({'optimlib:sqpLineSearch:Exit1basic'},{'optimlib:sqpLineSearch:Exit1detailed','3.028411e-10','1.000000e-09','0.000000e+00','1.000000e-09'},true,true);;">stopping criteria details</a>>

<a href = "matlab: helpview('optim','local_min_found','CSHelpWindow');">Local minimum found that satisfies the constraints</a>.

Optimization completed because the objective function is non-decreasing in 
<a href = "matlab: helpview('optim','feasible_directions','CSHelpWindow');">feasible directions</a>, to within the value of the <a href = "matlab: helpview('optim','optimality_tolerance_msgcsh','CSHelpWindow');">optimality tolerance</a>,
and constraints are satisfied to within the value of the <a href = "matlab: helpview('optim','constraint_tolerance','CSHelpWindow');">constraint tolerance</a>.

<<a href = "matlab: createExitMsg({'optimlib:sqpLineSearch:Exit1basic'},{'optimlib:sqpLineSearch:Exit1detailed','1.526358e-10','1.000000e-09','0.000000e+00','1.000000e-09'},true,true);;">stopping criteria details</a>>

<a href = "matlab: helpview('optim','local_min_found','CSHelpWindow');">Local minimum found that satisfies the constraints</a>.

Optimization completed because the objective function is non-decreasing in 
<a href = "matlab: helpview('optim','feasible_directions','CSHelpWindow');">feasible directions</a>, to within the value of the <a href = "matlab: helpview('optim','optimality_tolerance_msgcsh','CSHelpWindow');">optimality tolerance</a>,
and constraints are satisfied to within the value of the <a href = "matlab: helpview('optim','constraint_tolerance','CSHelpWindow');">constraint tolerance</a>.

<<a href = "matlab: createExitMsg({'optimlib:sqpLineSearch:Exit1basic'},{'optimlib:sqpLineSearch:Exit1detailed','6.632488e-10','1.000000e-09','0.000000e+00','1.000000e-09'},true,true);;">stopping criteria details</a>>

<a href = "matlab: helpview('optim','local_min_found','CSHelpWindow');">Local minimum found that satisfies the constraints</a>.

Optimization completed because the objective function is non-decreasing in 
<a href = "matlab: helpview('optim','feasible_directions','CSHelpWindow');">feasible directions</a>, to within the value of the <a href = "matlab: helpview('optim','optimality_tolerance_msgcsh','CSHelpWindow');">optimality tolerance</a>,
and constraints are satisfied to within the value of the <a href = "matlab: helpview('optim','constraint_tolerance','CSHelpWindow');">constraint tolerance</a>.

<<a href = "matlab: createExitMsg({'optimlib:sqpLineSearch:Exit1basic'},{'optimlib:sqpLineSearch:Exit1detailed','5.428914e-10','1.000000e-09','0.000000e+00','1.000000e-09'},true,true);;">stopping criteria details</a>>

<a href = "matlab: helpview('optim','local_min_found','CSHelpWindow');">Local minimum found that satisfies the constraints</a>.

Optimization completed because the objective function is non-decreasing in 
<a href = "matlab: helpview('optim','feasible_directions','CSHelpWindow');">feasible directions</a>, to within the value of the <a href = "matlab: helpview('optim','optimality_tolerance_msgcsh','CSHelpWindow');">optimality tolerance</a>,
and constraints are satisfied to within the value of the <a href = "matlab: helpview('optim','constraint_tolerance','CSHelpWindow');">constraint tolerance</a>.

<<a href = "matlab: createExitMsg({'optimlib:sqpLineSearch:Exit1basic'},{'optimlib:sqpLineSearch:Exit1detailed','2.802430e-10','1.000000e-09','0.000000e+00','1.000000e-09'},true,true);;">stopping criteria details</a>>

<a href = "matlab: helpview('optim','local_min_found','CSHelpWindow');">Local minimum found that satisfies the constraints</a>.

Optimization completed because the objective function is non-decreasing in 
<a href = "matlab: helpview('optim','feasible_directions','CSHelpWindow');">feasible directions</a>, to within the value of the <a href = "matlab: helpview('optim','optimality_tolerance_msgcsh','CSHelpWindow');">optimality tolerance</a>,
and constraints are satisfied to within the value of the <a href = "matlab: helpview('optim','constraint_tolerance','CSHelpWindow');">constraint tolerance</a>.

<<a href = "matlab: createExitMsg({'optimlib:sqpLineSearch:Exit1basic'},{'optimlib:sqpLineSearch:Exit1detailed','5.135823e-12','1.000000e-09','0.000000e+00','1.000000e-09'},true,true);;">stopping criteria details</a>>

<a href = "matlab: helpview('optim','local_min_found','CSHelpWindow');">Local minimum found that satisfies the constraints</a>.

Optimization completed because the objective function is non-decreasing in 
<a href = "matlab: helpview('optim','feasible_directions','CSHelpWindow');">feasible directions</a>, to within the value of the <a href = "matlab: helpview('optim','optimality_tolerance_msgcsh','CSHelpWindow');">optimality tolerance</a>,
and constraints are satisfied to within the value of the <a href = "matlab: helpview('optim','constraint_tolerance','CSHelpWindow');">constraint tolerance</a>.

<<a href = "matlab: createExitMsg({'optimlib:sqpLineSearch:Exit1basic'},{'optimlib:sqpLineSearch:Exit1detailed','9.833602e-10','1.000000e-09','0.000000e+00','1.000000e-09'},true,true);;">stopping criteria details</a>>

<a href = "matlab: helpview('optim','local_min_found','CSHelpWindow');">Local minimum found that satisfies the constraints</a>.

Optimization completed because the objective function is non-decreasing in 
<a href = "matlab: helpview('optim','feasible_directions','CSHelpWindow');">feasible directions</a>, to within the value of the <a href = "matlab: helpview('optim','optimality_tolerance_msgcsh','CSHelpWindow');">optimality tolerance</a>,
and constraints are satisfied to within the value of the <a href = "matlab: helpview('optim','constraint_tolerance','CSHelpWindow');">constraint tolerance</a>.

<<a href = "matlab: createExitMsg({'optimlib:sqpLineSearch:Exit1basic'},{'optimlib:sqpLineSearch:Exit1detailed','9.324029e-11','1.000000e-09','0.000000e+00','1.000000e-09'},true,true);;">stopping criteria details</a>>

<a href = "matlab: helpview('optim','local_min_found','CSHelpWindow');">Local minimum found that satisfies the constraints</a>.

Optimization completed because the objective function is non-decreasing in 
<a href = "matlab: helpview('optim','feasible_directions','CSHelpWindow');">feasible directions</a>, to within the value of the <a href = "matlab: helpview('optim','optimality_tolerance_msgcsh','CSHelpWindow');">optimality tolerance</a>,
and constraints are satisfied to within the value of the <a href = "matlab: helpview('optim','constraint_tolerance','CSHelpWindow');">constraint tolerance</a>.

<<a href = "matlab: createExitMsg({'optimlib:sqpLineSearch:Exit1basic'},{'optimlib:sqpLineSearch:Exit1detailed','4.507276e-10','1.000000e-09','0.000000e+00','1.000000e-09'},true,true);;">stopping criteria details</a>>

<a href = "matlab: helpview('optim','local_min_found','CSHelpWindow');">Local minimum found that satisfies the constraints</a>.

Optimization completed because the objective function is non-decreasing in 
<a href = "matlab: helpview('optim','feasible_directions','CSHelpWindow');">feasible directions</a>, to within the value of the <a href = "matlab: helpview('optim','optimality_tolerance_msgcsh','CSHelpWindow');">optimality tolerance</a>,
and constraints are satisfied to within the value of the <a href = "matlab: helpview('optim','constraint_tolerance','CSHelpWindow');">constraint tolerance</a>.

<<a href = "matlab: createExitMsg({'optimlib:sqpLineSearch:Exit1basic'},{'optimlib:sqpLineSearch:Exit1detailed','1.108571e-10','1.000000e-09','0.000000e+00','1.000000e-09'},true,true);;">stopping criteria details</a>>

<a href = "matlab: helpview('optim','local_min_found','CSHelpWindow');">Local minimum found that satisfies the constraints</a>.

Optimization completed because the objective function is non-decreasing in 
<a href = "matlab: helpview('optim','feasible_directions','CSHelpWindow');">feasible directions</a>, to within the value of the <a href = "matlab: helpview('optim','optimality_tolerance_msgcsh','CSHelpWindow');">optimality tolerance</a>,
and constraints are satisfied to within the value of the <a href = "matlab: helpview('optim','constraint_tolerance','CSHelpWindow');">constraint tolerance</a>.

<<a href = "matlab: createExitMsg({'optimlib:sqpLineSearch:Exit1basic'},{'optimlib:sqpLineSearch:Exit1detailed','1.006690e-10','1.000000e-09','0.000000e+00','1.000000e-09'},true,true);;">stopping criteria details</a>>

<a href = "matlab: helpview('optim','local_min_found','CSHelpWindow');">Local minimum found that satisfies the constraints</a>.

Optimization completed because the objective function is non-decreasing in 
<a href = "matlab: helpview('optim','feasible_directions','CSHelpWindow');">feasible directions</a>, to within the value of the <a href = "matlab: helpview('optim','optimality_tolerance_msgcsh','CSHelpWindow');">optimality tolerance</a>,
and constraints are satisfied to within the value of the <a href = "matlab: helpview('optim','constraint_tolerance','CSHelpWindow');">constraint tolerance</a>.

<<a href = "matlab: createExitMsg({'optimlib:sqpLineSearch:Exit1basic'},{'optimlib:sqpLineSearch:Exit1detailed','1.082278e-10','1.000000e-09','0.000000e+00','1.000000e-09'},true,true);;">stopping criteria details</a>>

<a href = "matlab: helpview('optim','local_min_found','CSHelpWindow');">Local minimum found that satisfies the constraints</a>.

Optimization completed because the objective function is non-decreasing in 
<a href = "matlab: helpview('optim','feasible_directions','CSHelpWindow');">feasible directions</a>, to within the value of the <a href = "matlab: helpview('optim','optimality_tolerance_msgcsh','CSHelpWindow');">optimality tolerance</a>,
and constraints are satisfied to within the value of the <a href = "matlab: helpview('optim','constraint_tolerance','CSHelpWindow');">constraint tolerance</a>.

<<a href = "matlab: createExitMsg({'optimlib:sqpLineSearch:Exit1basic'},{'optimlib:sqpLineSearch:Exit1detailed','1.751073e-11','1.000000e-09','0.000000e+00','1.000000e-09'},true,true);;">stopping criteria details</a>>

<a href = "matlab: helpview('optim','local_min_found','CSHelpWindow');">Local minimum found that satisfies the constraints</a>.

Optimization completed because the objective function is non-decreasing in 
<a href = "matlab: helpview('optim','feasible_directions','CSHelpWindow');">feasible directions</a>, to within the value of the <a href = "matlab: helpview('optim','optimality_tolerance_msgcsh','CSHelpWindow');">optimality tolerance</a>,
and constraints are satisfied to within the value of the <a href = "matlab: helpview('optim','constraint_tolerance','CSHelpWindow');">constraint tolerance</a>.

<<a href = "matlab: createExitMsg({'optimlib:sqpLineSearch:Exit1basic'},{'optimlib:sqpLineSearch:Exit1detailed','9.381350e-10','1.000000e-09','0.000000e+00','1.000000e-09'},true,true);;">stopping criteria details</a>>

<a href = "matlab: helpview('optim','local_min_found','CSHelpWindow');">Local minimum found that satisfies the constraints</a>.

Optimization completed because the objective function is non-decreasing in 
<a href = "matlab: helpview('optim','feasible_directions','CSHelpWindow');">feasible directions</a>, to within the value of the <a href = "matlab: helpview('optim','optimality_tolerance_msgcsh','CSHelpWindow');">optimality tolerance</a>,
and constraints are satisfied to within the value of the <a href = "matlab: helpview('optim','constraint_tolerance','CSHelpWindow');">constraint tolerance</a>.

<<a href = "matlab: createExitMsg({'optimlib:sqpLineSearch:Exit1basic'},{'optimlib:sqpLineSearch:Exit1detailed','2.987542e-10','1.000000e-09','0.000000e+00','1.000000e-09'},true,true);;">stopping criteria details</a>>

<a href = "matlab: helpview('optim','local_min_found','CSHelpWindow');">Local minimum found that satisfies the constraints</a>.

Optimization completed because the objective function is non-decreasing in 
<a href = "matlab: helpview('optim','feasible_directions','CSHelpWindow');">feasible directions</a>, to within the value of the <a href = "matlab: helpview('optim','optimality_tolerance_msgcsh','CSHelpWindow');">optimality tolerance</a>,
and constraints are satisfied to within the value of the <a href = "matlab: helpview('optim','constraint_tolerance','CSHelpWindow');">constraint tolerance</a>.

<<a href = "matlab: createExitMsg({'optimlib:sqpLineSearch:Exit1basic'},{'optimlib:sqpLineSearch:Exit1detailed','1.815826e-10','1.000000e-09','0.000000e+00','1.000000e-09'},true,true);;">stopping criteria details</a>>

<a href = "matlab: helpview('optim','local_min_found','CSHelpWindow');">Local minimum found that satisfies the constraints</a>.

Optimization completed because the objective function is non-decreasing in 
<a href = "matlab: helpview('optim','feasible_directions','CSHelpWindow');">feasible directions</a>, to within the value of the <a href = "matlab: helpview('optim','optimality_tolerance_msgcsh','CSHelpWindow');">optimality tolerance</a>,
and constraints are satisfied to within the value of the <a href = "matlab: helpview('optim','constraint_tolerance','CSHelpWindow');">constraint tolerance</a>.

<<a href = "matlab: createExitMsg({'optimlib:sqpLineSearch:Exit1basic'},{'optimlib:sqpLineSearch:Exit1detailed','5.313412e-10','1.000000e-09','0.000000e+00','1.000000e-09'},true,true);;">stopping criteria details</a>>

<a href = "matlab: helpview('optim','local_min_found','CSHelpWindow');">Local minimum found that satisfies the constraints</a>.

Optimization completed because the objective function is non-decreasing in 
<a href = "matlab: helpview('optim','feasible_directions','CSHelpWindow');">feasible directions</a>, to within the value of the <a href = "matlab: helpview('optim','optimality_tolerance_msgcsh','CSHelpWindow');">optimality tolerance</a>,
and constraints are satisfied to within the value of the <a href = "matlab: helpview('optim','constraint_tolerance','CSHelpWindow');">constraint tolerance</a>.

<<a href = "matlab: createExitMsg({'optimlib:sqpLineSearch:Exit1basic'},{'optimlib:sqpLineSearch:Exit1detailed','4.411682e-11','1.000000e-09','0.000000e+00','1.000000e-09'},true,true);;">stopping criteria details</a>>

<a href = "matlab: helpview('optim','local_min_found','CSHelpWindow');">Local minimum found that satisfies the constraints</a>.

Optimization completed because the objective function is non-decreasing in 
<a href = "matlab: helpview('optim','feasible_directions','CSHelpWindow');">feasible directions</a>, to within the value of the <a href = "matlab: helpview('optim','optimality_tolerance_msgcsh','CSHelpWindow');">optimality tolerance</a>,
and constraints are satisfied to within the value of the <a href = "matlab: helpview('optim','constraint_tolerance','CSHelpWindow');">constraint tolerance</a>.

<<a href = "matlab: createExitMsg({'optimlib:sqpLineSearch:Exit1basic'},{'optimlib:sqpLineSearch:Exit1detailed','3.085883e-10','1.000000e-09','0.000000e+00','1.000000e-09'},true,true);;">stopping criteria details</a>>

<a href = "matlab: helpview('optim','local_min_found','CSHelpWindow');">Local minimum found that satisfies the constraints</a>.

Optimization completed because the objective function is non-decreasing in 
<a href = "matlab: helpview('optim','feasible_directions','CSHelpWindow');">feasible directions</a>, to within the value of the <a href = "matlab: helpview('optim','optimality_tolerance_msgcsh','CSHelpWindow');">optimality tolerance</a>,
and constraints are satisfied to within the value of the <a href = "matlab: helpview('optim','constraint_tolerance','CSHelpWindow');">constraint tolerance</a>.

<<a href = "matlab: createExitMsg({'optimlib:sqpLineSearch:Exit1basic'},{'optimlib:sqpLineSearch:Exit1detailed','3.724147e-12','1.000000e-09','0.000000e+00','1.000000e-09'},true,true);;">stopping criteria details</a>>

<a href = "matlab: helpview('optim','local_min_found','CSHelpWindow');">Local minimum found that satisfies the constraints</a>.

Optimization completed because the objective function is non-decreasing in 
<a href = "matlab: helpview('optim','feasible_directions','CSHelpWindow');">feasible directions</a>, to within the value of the <a href = "matlab: helpview('optim','optimality_tolerance_msgcsh','CSHelpWindow');">optimality tolerance</a>,
and constraints are satisfied to within the value of the <a href = "matlab: helpview('optim','constraint_tolerance','CSHelpWindow');">constraint tolerance</a>.

<<a href = "matlab: createExitMsg({'optimlib:sqpLineSearch:Exit1basic'},{'optimlib:sqpLineSearch:Exit1detailed','8.605292e-10','1.000000e-09','0.000000e+00','1.000000e-09'},true,true);;">stopping criteria details</a>>

<a href = "matlab: helpview('optim','local_min_found','CSHelpWindow');">Local minimum found that satisfies the constraints</a>.

Optimization completed because the objective function is non-decreasing in 
<a href = "matlab: helpview('optim','feasible_directions','CSHelpWindow');">feasible directions</a>, to within the value of the <a href = "matlab: helpview('optim','optimality_tolerance_msgcsh','CSHelpWindow');">optimality tolerance</a>,
and constraints are satisfied to within the value of the <a href = "matlab: helpview('optim','constraint_tolerance','CSHelpWindow');">constraint tolerance</a>.

<<a href = "matlab: createExitMsg({'optimlib:sqpLineSearch:Exit1basic'},{'optimlib:sqpLineSearch:Exit1detailed','3.724348e-10','1.000000e-09','0.000000e+00','1.000000e-09'},true,true);;">stopping criteria details</a>>

<a href = "matlab: helpview('optim','local_min_found','CSHelpWindow');">Local minimum found that satisfies the constraints</a>.

Optimization completed because the objective function is non-decreasing in 
<a href = "matlab: helpview('optim','feasible_directions','CSHelpWindow');">feasible directions</a>, to within the value of the <a href = "matlab: helpview('optim','optimality_tolerance_msgcsh','CSHelpWindow');">optimality tolerance</a>,
and constraints are satisfied to within the value of the <a href = "matlab: helpview('optim','constraint_tolerance','CSHelpWindow');">constraint tolerance</a>.

<<a href = "matlab: createExitMsg({'optimlib:sqpLineSearch:Exit1basic'},{'optimlib:sqpLineSearch:Exit1detailed','2.150929e-10','1.000000e-09','0.000000e+00','1.000000e-09'},true,true);;">stopping criteria details</a>>

<a href = "matlab: helpview('optim','local_min_found','CSHelpWindow');">Local minimum found that satisfies the constraints</a>.

Optimization completed because the objective function is non-decreasing in 
<a href = "matlab: helpview('optim','feasible_directions','CSHelpWindow');">feasible directions</a>, to within the value of the <a href = "matlab: helpview('optim','optimality_tolerance_msgcsh','CSHelpWindow');">optimality tolerance</a>,
and constraints are satisfied to within the value of the <a href = "matlab: helpview('optim','constraint_tolerance','CSHelpWindow');">constraint tolerance</a>.

<<a href = "matlab: createExitMsg({'optimlib:sqpLineSearch:Exit1basic'},{'optimlib:sqpLineSearch:Exit1detailed','2.037957e-10','1.000000e-09','0.000000e+00','1.000000e-09'},true,true);;">stopping criteria details</a>>

<a href = "matlab: helpview('optim','local_min_found','CSHelpWindow');">Local minimum found that satisfies the constraints</a>.

Optimization completed because the objective function is non-decreasing in 
<a href = "matlab: helpview('optim','feasible_directions','CSHelpWindow');">feasible directions</a>, to within the value of the <a href = "matlab: helpview('optim','optimality_tolerance_msgcsh','CSHelpWindow');">optimality tolerance</a>,
and constraints are satisfied to within the value of the <a href = "matlab: helpview('optim','constraint_tolerance','CSHelpWindow');">constraint tolerance</a>.

<<a href = "matlab: createExitMsg({'optimlib:sqpLineSearch:Exit1basic'},{'optimlib:sqpLineSearch:Exit1detailed','3.227814e-10','1.000000e-09','0.000000e+00','1.000000e-09'},true,true);;">stopping criteria details</a>>

<a href = "matlab: helpview('optim','local_min_found','CSHelpWindow');">Local minimum found that satisfies the constraints</a>.

Optimization completed because the objective function is non-decreasing in 
<a href = "matlab: helpview('optim','feasible_directions','CSHelpWindow');">feasible directions</a>, to within the value of the <a href = "matlab: helpview('optim','optimality_tolerance_msgcsh','CSHelpWindow');">optimality tolerance</a>,
and constraints are satisfied to within the value of the <a href = "matlab: helpview('optim','constraint_tolerance','CSHelpWindow');">constraint tolerance</a>.

<<a href = "matlab: createExitMsg({'optimlib:sqpLineSearch:Exit1basic'},{'optimlib:sqpLineSearch:Exit1detailed','9.354741e-10','1.000000e-09','0.000000e+00','1.000000e-09'},true,true);;">stopping criteria details</a>>

<a href = "matlab: helpview('optim','local_min_found','CSHelpWindow');">Local minimum found that satisfies the constraints</a>.

Optimization completed because the objective function is non-decreasing in 
<a href = "matlab: helpview('optim','feasible_directions','CSHelpWindow');">feasible directions</a>, to within the value of the <a href = "matlab: helpview('optim','optimality_tolerance_msgcsh','CSHelpWindow');">optimality tolerance</a>,
and constraints are satisfied to within the value of the <a href = "matlab: helpview('optim','constraint_tolerance','CSHelpWindow');">constraint tolerance</a>.

<<a href = "matlab: createExitMsg({'optimlib:sqpLineSearch:Exit1basic'},{'optimlib:sqpLineSearch:Exit1detailed','1.372902e-10','1.000000e-09','0.000000e+00','1.000000e-09'},true,true);;">stopping criteria details</a>>

<a href = "matlab: helpview('optim','local_min_found','CSHelpWindow');">Local minimum found that satisfies the constraints</a>.

Optimization completed because the objective function is non-decreasing in 
<a href = "matlab: helpview('optim','feasible_directions','CSHelpWindow');">feasible directions</a>, to within the value of the <a href = "matlab: helpview('optim','optimality_tolerance_msgcsh','CSHelpWindow');">optimality tolerance</a>,
and constraints are satisfied to within the value of the <a href = "matlab: helpview('optim','constraint_tolerance','CSHelpWindow');">constraint tolerance</a>.

<<a href = "matlab: createExitMsg({'optimlib:sqpLineSearch:Exit1basic'},{'optimlib:sqpLineSearch:Exit1detailed','8.494807e-11','1.000000e-09','0.000000e+00','1.000000e-09'},true,true);;">stopping criteria details</a>>

<a href = "matlab: helpview('optim','local_min_found','CSHelpWindow');">Local minimum found that satisfies the constraints</a>.

Optimization completed because the objective function is non-decreasing in 
<a href = "matlab: helpview('optim','feasible_directions','CSHelpWindow');">feasible directions</a>, to within the value of the <a href = "matlab: helpview('optim','optimality_tolerance_msgcsh','CSHelpWindow');">optimality tolerance</a>,
and constraints are satisfied to within the value of the <a href = "matlab: helpview('optim','constraint_tolerance','CSHelpWindow');">constraint tolerance</a>.

<<a href = "matlab: createExitMsg({'optimlib:sqpLineSearch:Exit1basic'},{'optimlib:sqpLineSearch:Exit1detailed','1.419212e-10','1.000000e-09','0.000000e+00','1.000000e-09'},true,true);;">stopping criteria details</a>>

<a href = "matlab: helpview('optim','local_min_found','CSHelpWindow');">Local minimum found that satisfies the constraints</a>.

Optimization completed because the objective function is non-decreasing in 
<a href = "matlab: helpview('optim','feasible_directions','CSHelpWindow');">feasible directions</a>, to within the value of the <a href = "matlab: helpview('optim','optimality_tolerance_msgcsh','CSHelpWindow');">optimality tolerance</a>,
and constraints are satisfied to within the value of the <a href = "matlab: helpview('optim','constraint_tolerance','CSHelpWindow');">constraint tolerance</a>.

<<a href = "matlab: createExitMsg({'optimlib:sqpLineSearch:Exit1basic'},{'optimlib:sqpLineSearch:Exit1detailed','1.323920e-10','1.000000e-09','0.000000e+00','1.000000e-09'},true,true);;">stopping criteria details</a>>

<a href = "matlab: helpview('optim','local_min_found','CSHelpWindow');">Local minimum found that satisfies the constraints</a>.

Optimization completed because the objective function is non-decreasing in 
<a href = "matlab: helpview('optim','feasible_directions','CSHelpWindow');">feasible directions</a>, to within the value of the <a href = "matlab: helpview('optim','optimality_tolerance_msgcsh','CSHelpWindow');">optimality tolerance</a>,
and constraints are satisfied to within the value of the <a href = "matlab: helpview('optim','constraint_tolerance','CSHelpWindow');">constraint tolerance</a>.

<<a href = "matlab: createExitMsg({'optimlib:sqpLineSearch:Exit1basic'},{'optimlib:sqpLineSearch:Exit1detailed','3.989930e-10','1.000000e-09','0.000000e+00','1.000000e-09'},true,true);;">stopping criteria details</a>>

<a href = "matlab: helpview('optim','local_min_found','CSHelpWindow');">Local minimum found that satisfies the constraints</a>.

Optimization completed because the objective function is non-decreasing in 
<a href = "matlab: helpview('optim','feasible_directions','CSHelpWindow');">feasible directions</a>, to within the value of the <a href = "matlab: helpview('optim','optimality_tolerance_msgcsh','CSHelpWindow');">optimality tolerance</a>,
and constraints are satisfied to within the value of the <a href = "matlab: helpview('optim','constraint_tolerance','CSHelpWindow');">constraint tolerance</a>.

<<a href = "matlab: createExitMsg({'optimlib:sqpLineSearch:Exit1basic'},{'optimlib:sqpLineSearch:Exit1detailed','6.771682e-10','1.000000e-09','0.000000e+00','1.000000e-09'},true,true);;">stopping criteria details</a>>

<a href = "matlab: helpview('optim','local_min_found','CSHelpWindow');">Local minimum found that satisfies the constraints</a>.

Optimization completed because the objective function is non-decreasing in 
<a href = "matlab: helpview('optim','feasible_directions','CSHelpWindow');">feasible directions</a>, to within the value of the <a href = "matlab: helpview('optim','optimality_tolerance_msgcsh','CSHelpWindow');">optimality tolerance</a>,
and constraints are satisfied to within the value of the <a href = "matlab: helpview('optim','constraint_tolerance','CSHelpWindow');">constraint tolerance</a>.

<<a href = "matlab: createExitMsg({'optimlib:sqpLineSearch:Exit1basic'},{'optimlib:sqpLineSearch:Exit1detailed','9.487800e-10','1.000000e-09','0.000000e+00','1.000000e-09'},true,true);;">stopping criteria details</a>>

<a href = "matlab: helpview('optim','local_min_found','CSHelpWindow');">Local minimum found that satisfies the constraints</a>.

Optimization completed because the objective function is non-decreasing in 
<a href = "matlab: helpview('optim','feasible_directions','CSHelpWindow');">feasible directions</a>, to within the value of the <a href = "matlab: helpview('optim','optimality_tolerance_msgcsh','CSHelpWindow');">optimality tolerance</a>,
and constraints are satisfied to within the value of the <a href = "matlab: helpview('optim','constraint_tolerance','CSHelpWindow');">constraint tolerance</a>.

<<a href = "matlab: createExitMsg({'optimlib:sqpLineSearch:Exit1basic'},{'optimlib:sqpLineSearch:Exit1detailed','8.606099e-10','1.000000e-09','0.000000e+00','1.000000e-09'},true,true);;">stopping criteria details</a>>

<a href = "matlab: helpview('optim','local_min_found','CSHelpWindow');">Local minimum found that satisfies the constraints</a>.

Optimization completed because the objective function is non-decreasing in 
<a href = "matlab: helpview('optim','feasible_directions','CSHelpWindow');">feasible directions</a>, to within the value of the <a href = "matlab: helpview('optim','optimality_tolerance_msgcsh','CSHelpWindow');">optimality tolerance</a>,
and constraints are satisfied to within the value of the <a href = "matlab: helpview('optim','constraint_tolerance','CSHelpWindow');">constraint tolerance</a>.

<<a href = "matlab: createExitMsg({'optimlib:sqpLineSearch:Exit1basic'},{'optimlib:sqpLineSearch:Exit1detailed','1.156371e-10','1.000000e-09','0.000000e+00','1.000000e-09'},true,true);;">stopping criteria details</a>>

<a href = "matlab: helpview('optim','local_min_found','CSHelpWindow');">Local minimum found that satisfies the constraints</a>.

Optimization completed because the objective function is non-decreasing in 
<a href = "matlab: helpview('optim','feasible_directions','CSHelpWindow');">feasible directions</a>, to within the value of the <a href = "matlab: helpview('optim','optimality_tolerance_msgcsh','CSHelpWindow');">optimality tolerance</a>,
and constraints are satisfied to within the value of the <a href = "matlab: helpview('optim','constraint_tolerance','CSHelpWindow');">constraint tolerance</a>.

<<a href = "matlab: createExitMsg({'optimlib:sqpLineSearch:Exit1basic'},{'optimlib:sqpLineSearch:Exit1detailed','2.915201e-11','1.000000e-09','0.000000e+00','1.000000e-09'},true,true);;">stopping criteria details</a>>

<a href = "matlab: helpview('optim','local_min_found','CSHelpWindow');">Local minimum found that satisfies the constraints</a>.

Optimization completed because the objective function is non-decreasing in 
<a href = "matlab: helpview('optim','feasible_directions','CSHelpWindow');">feasible directions</a>, to within the value of the <a href = "matlab: helpview('optim','optimality_tolerance_msgcsh','CSHelpWindow');">optimality tolerance</a>,
and constraints are satisfied to within the value of the <a href = "matlab: helpview('optim','constraint_tolerance','CSHelpWindow');">constraint tolerance</a>.

<<a href = "matlab: createExitMsg({'optimlib:sqpLineSearch:Exit1basic'},{'optimlib:sqpLineSearch:Exit1detailed','4.075369e-10','1.000000e-09','0.000000e+00','1.000000e-09'},true,true);;">stopping criteria details</a>>

<a href = "matlab: helpview('optim','local_min_found','CSHelpWindow');">Local minimum found that satisfies the constraints</a>.

Optimization completed because the objective function is non-decreasing in 
<a href = "matlab: helpview('optim','feasible_directions','CSHelpWindow');">feasible directions</a>, to within the value of the <a href = "matlab: helpview('optim','optimality_tolerance_msgcsh','CSHelpWindow');">optimality tolerance</a>,
and constraints are satisfied to within the value of the <a href = "matlab: helpview('optim','constraint_tolerance','CSHelpWindow');">constraint tolerance</a>.

<<a href = "matlab: createExitMsg({'optimlib:sqpLineSearch:Exit1basic'},{'optimlib:sqpLineSearch:Exit1detailed','7.545554e-11','1.000000e-09','0.000000e+00','1.000000e-09'},true,true);;">stopping criteria details</a>>

<a href = "matlab: helpview('optim','local_min_found','CSHelpWindow');">Local minimum found that satisfies the constraints</a>.

Optimization completed because the objective function is non-decreasing in 
<a href = "matlab: helpview('optim','feasible_directions','CSHelpWindow');">feasible directions</a>, to within the value of the <a href = "matlab: helpview('optim','optimality_tolerance_msgcsh','CSHelpWindow');">optimality tolerance</a>,
and constraints are satisfied to within the value of the <a href = "matlab: helpview('optim','constraint_tolerance','CSHelpWindow');">constraint tolerance</a>.

<<a href = "matlab: createExitMsg({'optimlib:sqpLineSearch:Exit1basic'},{'optimlib:sqpLineSearch:Exit1detailed','1.742570e-10','1.000000e-09','0.000000e+00','1.000000e-09'},true,true);;">stopping criteria details</a>>

<a href = "matlab: helpview('optim','local_min_found','CSHelpWindow');">Local minimum found that satisfies the constraints</a>.

Optimization completed because the objective function is non-decreasing in 
<a href = "matlab: helpview('optim','feasible_directions','CSHelpWindow');">feasible directions</a>, to within the value of the <a href = "matlab: helpview('optim','optimality_tolerance_msgcsh','CSHelpWindow');">optimality tolerance</a>,
and constraints are satisfied to within the value of the <a href = "matlab: helpview('optim','constraint_tolerance','CSHelpWindow');">constraint tolerance</a>.

<<a href = "matlab: createExitMsg({'optimlib:sqpLineSearch:Exit1basic'},{'optimlib:sqpLineSearch:Exit1detailed','1.058519e-10','1.000000e-09','0.000000e+00','1.000000e-09'},true,true);;">stopping criteria details</a>>

<a href = "matlab: helpview('optim','local_min_found','CSHelpWindow');">Local minimum found that satisfies the constraints</a>.

Optimization completed because the objective function is non-decreasing in 
<a href = "matlab: helpview('optim','feasible_directions','CSHelpWindow');">feasible directions</a>, to within the value of the <a href = "matlab: helpview('optim','optimality_tolerance_msgcsh','CSHelpWindow');">optimality tolerance</a>,
and constraints are satisfied to within the value of the <a href = "matlab: helpview('optim','constraint_tolerance','CSHelpWindow');">constraint tolerance</a>.

<<a href = "matlab: createExitMsg({'optimlib:sqpLineSearch:Exit1basic'},{'optimlib:sqpLineSearch:Exit1detailed','4.644451e-10','1.000000e-09','0.000000e+00','1.000000e-09'},true,true);;">stopping criteria details</a>>

<a href = "matlab: helpview('optim','local_min_found','CSHelpWindow');">Local minimum found that satisfies the constraints</a>.

Optimization completed because the objective function is non-decreasing in 
<a href = "matlab: helpview('optim','feasible_directions','CSHelpWindow');">feasible directions</a>, to within the value of the <a href = "matlab: helpview('optim','optimality_tolerance_msgcsh','CSHelpWindow');">optimality tolerance</a>,
and constraints are satisfied to within the value of the <a href = "matlab: helpview('optim','constraint_tolerance','CSHelpWindow');">constraint tolerance</a>.

<<a href = "matlab: createExitMsg({'optimlib:sqpLineSearch:Exit1basic'},{'optimlib:sqpLineSearch:Exit1detailed','6.101194e-10','1.000000e-09','0.000000e+00','1.000000e-09'},true,true);;">stopping criteria details</a>>

<a href = "matlab: helpview('optim','local_min_found','CSHelpWindow');">Local minimum found that satisfies the constraints</a>.

Optimization completed because the objective function is non-decreasing in 
<a href = "matlab: helpview('optim','feasible_directions','CSHelpWindow');">feasible directions</a>, to within the value of the <a href = "matlab: helpview('optim','optimality_tolerance_msgcsh','CSHelpWindow');">optimality tolerance</a>,
and constraints are satisfied to within the value of the <a href = "matlab: helpview('optim','constraint_tolerance','CSHelpWindow');">constraint tolerance</a>.

<<a href = "matlab: createExitMsg({'optimlib:sqpLineSearch:Exit1basic'},{'optimlib:sqpLineSearch:Exit1detailed','5.240628e-10','1.000000e-09','0.000000e+00','1.000000e-09'},true,true);;">stopping criteria details</a>>

<a href = "matlab: helpview('optim','local_min_found','CSHelpWindow');">Local minimum found that satisfies the constraints</a>.

Optimization completed because the objective function is non-decreasing in 
<a href = "matlab: helpview('optim','feasible_directions','CSHelpWindow');">feasible directions</a>, to within the value of the <a href = "matlab: helpview('optim','optimality_tolerance_msgcsh','CSHelpWindow');">optimality tolerance</a>,
and constraints are satisfied to within the value of the <a href = "matlab: helpview('optim','constraint_tolerance','CSHelpWindow');">constraint tolerance</a>.

<<a href = "matlab: createExitMsg({'optimlib:sqpLineSearch:Exit1basic'},{'optimlib:sqpLineSearch:Exit1detailed','1.810899e-10','1.000000e-09','0.000000e+00','1.000000e-09'},true,true);;">stopping criteria details</a>>

<a href = "matlab: helpview('optim','local_min_found','CSHelpWindow');">Local minimum found that satisfies the constraints</a>.

Optimization completed because the objective function is non-decreasing in 
<a href = "matlab: helpview('optim','feasible_directions','CSHelpWindow');">feasible directions</a>, to within the value of the <a href = "matlab: helpview('optim','optimality_tolerance_msgcsh','CSHelpWindow');">optimality tolerance</a>,
and constraints are satisfied to within the value of the <a href = "matlab: helpview('optim','constraint_tolerance','CSHelpWindow');">constraint tolerance</a>.

<<a href = "matlab: createExitMsg({'optimlib:sqpLineSearch:Exit1basic'},{'optimlib:sqpLineSearch:Exit1detailed','1.677966e-10','1.000000e-09','0.000000e+00','1.000000e-09'},true,true);;">stopping criteria details</a>>

<a href = "matlab: helpview('optim','local_min_found','CSHelpWindow');">Local minimum found that satisfies the constraints</a>.

Optimization completed because the objective function is non-decreasing in 
<a href = "matlab: helpview('optim','feasible_directions','CSHelpWindow');">feasible directions</a>, to within the value of the <a href = "matlab: helpview('optim','optimality_tolerance_msgcsh','CSHelpWindow');">optimality tolerance</a>,
and constraints are satisfied to within the value of the <a href = "matlab: helpview('optim','constraint_tolerance','CSHelpWindow');">constraint tolerance</a>.

<<a href = "matlab: createExitMsg({'optimlib:sqpLineSearch:Exit1basic'},{'optimlib:sqpLineSearch:Exit1detailed','1.658665e-10','1.000000e-09','0.000000e+00','1.000000e-09'},true,true);;">stopping criteria details</a>>

<a href = "matlab: helpview('optim','local_min_found','CSHelpWindow');">Local minimum found that satisfies the constraints</a>.

Optimization completed because the objective function is non-decreasing in 
<a href = "matlab: helpview('optim','feasible_directions','CSHelpWindow');">feasible directions</a>, to within the value of the <a href = "matlab: helpview('optim','optimality_tolerance_msgcsh','CSHelpWindow');">optimality tolerance</a>,
and constraints are satisfied to within the value of the <a href = "matlab: helpview('optim','constraint_tolerance','CSHelpWindow');">constraint tolerance</a>.

<<a href = "matlab: createExitMsg({'optimlib:sqpLineSearch:Exit1basic'},{'optimlib:sqpLineSearch:Exit1detailed','3.743067e-11','1.000000e-09','0.000000e+00','1.000000e-09'},true,true);;">stopping criteria details</a>>

<a href = "matlab: helpview('optim','local_min_found','CSHelpWindow');">Local minimum found that satisfies the constraints</a>.

Optimization completed because the objective function is non-decreasing in 
<a href = "matlab: helpview('optim','feasible_directions','CSHelpWindow');">feasible directions</a>, to within the value of the <a href = "matlab: helpview('optim','optimality_tolerance_msgcsh','CSHelpWindow');">optimality tolerance</a>,
and constraints are satisfied to within the value of the <a href = "matlab: helpview('optim','constraint_tolerance','CSHelpWindow');">constraint tolerance</a>.

<<a href = "matlab: createExitMsg({'optimlib:sqpLineSearch:Exit1basic'},{'optimlib:sqpLineSearch:Exit1detailed','4.262566e-10','1.000000e-09','0.000000e+00','1.000000e-09'},true,true);;">stopping criteria details</a>>

<a href = "matlab: helpview('optim','local_min_found','CSHelpWindow');">Local minimum found that satisfies the constraints</a>.

Optimization completed because the objective function is non-decreasing in 
<a href = "matlab: helpview('optim','feasible_directions','CSHelpWindow');">feasible directions</a>, to within the value of the <a href = "matlab: helpview('optim','optimality_tolerance_msgcsh','CSHelpWindow');">optimality tolerance</a>,
and constraints are satisfied to within the value of the <a href = "matlab: helpview('optim','constraint_tolerance','CSHelpWindow');">constraint tolerance</a>.

<<a href = "matlab: createExitMsg({'optimlib:sqpLineSearch:Exit1basic'},{'optimlib:sqpLineSearch:Exit1detailed','3.750538e-10','1.000000e-09','0.000000e+00','1.000000e-09'},true,true);;">stopping criteria details</a>>

<a href = "matlab: helpview('optim','local_min_found','CSHelpWindow');">Local minimum found that satisfies the constraints</a>.

Optimization completed because the objective function is non-decreasing in 
<a href = "matlab: helpview('optim','feasible_directions','CSHelpWindow');">feasible directions</a>, to within the value of the <a href = "matlab: helpview('optim','optimality_tolerance_msgcsh','CSHelpWindow');">optimality tolerance</a>,
and constraints are satisfied to within the value of the <a href = "matlab: helpview('optim','constraint_tolerance','CSHelpWindow');">constraint tolerance</a>.

<<a href = "matlab: createExitMsg({'optimlib:sqpLineSearch:Exit1basic'},{'optimlib:sqpLineSearch:Exit1detailed','9.096561e-10','1.000000e-09','0.000000e+00','1.000000e-09'},true,true);;">stopping criteria details</a>>

<a href = "matlab: helpview('optim','local_min_found','CSHelpWindow');">Local minimum found that satisfies the constraints</a>.

Optimization completed because the objective function is non-decreasing in 
<a href = "matlab: helpview('optim','feasible_directions','CSHelpWindow');">feasible directions</a>, to within the value of the <a href = "matlab: helpview('optim','optimality_tolerance_msgcsh','CSHelpWindow');">optimality tolerance</a>,
and constraints are satisfied to within the value of the <a href = "matlab: helpview('optim','constraint_tolerance','CSHelpWindow');">constraint tolerance</a>.

<<a href = "matlab: createExitMsg({'optimlib:sqpLineSearch:Exit1basic'},{'optimlib:sqpLineSearch:Exit1detailed','6.031971e-11','1.000000e-09','0.000000e+00','1.000000e-09'},true,true);;">stopping criteria details</a>>

<a href = "matlab: helpview('optim','local_min_found','CSHelpWindow');">Local minimum found that satisfies the constraints</a>.

Optimization completed because the objective function is non-decreasing in 
<a href = "matlab: helpview('optim','feasible_directions','CSHelpWindow');">feasible directions</a>, to within the value of the <a href = "matlab: helpview('optim','optimality_tolerance_msgcsh','CSHelpWindow');">optimality tolerance</a>,
and constraints are satisfied to within the value of the <a href = "matlab: helpview('optim','constraint_tolerance','CSHelpWindow');">constraint tolerance</a>.

<<a href = "matlab: createExitMsg({'optimlib:sqpLineSearch:Exit1basic'},{'optimlib:sqpLineSearch:Exit1detailed','1.090565e-10','1.000000e-09','0.000000e+00','1.000000e-09'},true,true);;">stopping criteria details</a>>

<a href = "matlab: helpview('optim','local_min_found','CSHelpWindow');">Local minimum found that satisfies the constraints</a>.

Optimization completed because the objective function is non-decreasing in 
<a href = "matlab: helpview('optim','feasible_directions','CSHelpWindow');">feasible directions</a>, to within the value of the <a href = "matlab: helpview('optim','optimality_tolerance_msgcsh','CSHelpWindow');">optimality tolerance</a>,
and constraints are satisfied to within the value of the <a href = "matlab: helpview('optim','constraint_tolerance','CSHelpWindow');">constraint tolerance</a>.

<<a href = "matlab: createExitMsg({'optimlib:sqpLineSearch:Exit1basic'},{'optimlib:sqpLineSearch:Exit1detailed','9.858125e-10','1.000000e-09','0.000000e+00','1.000000e-09'},true,true);;">stopping criteria details</a>>

<a href = "matlab: helpview('optim','local_min_found','CSHelpWindow');">Local minimum found that satisfies the constraints</a>.

Optimization completed because the objective function is non-decreasing in 
<a href = "matlab: helpview('optim','feasible_directions','CSHelpWindow');">feasible directions</a>, to within the value of the <a href = "matlab: helpview('optim','optimality_tolerance_msgcsh','CSHelpWindow');">optimality tolerance</a>,
and constraints are satisfied to within the value of the <a href = "matlab: helpview('optim','constraint_tolerance','CSHelpWindow');">constraint tolerance</a>.

<<a href = "matlab: createExitMsg({'optimlib:sqpLineSearch:Exit1basic'},{'optimlib:sqpLineSearch:Exit1detailed','1.067728e-10','1.000000e-09','0.000000e+00','1.000000e-09'},true,true);;">stopping criteria details</a>>

<a href = "matlab: helpview('optim','local_min_found','CSHelpWindow');">Local minimum found that satisfies the constraints</a>.

Optimization completed because the objective function is non-decreasing in 
<a href = "matlab: helpview('optim','feasible_directions','CSHelpWindow');">feasible directions</a>, to within the value of the <a href = "matlab: helpview('optim','optimality_tolerance_msgcsh','CSHelpWindow');">optimality tolerance</a>,
and constraints are satisfied to within the value of the <a href = "matlab: helpview('optim','constraint_tolerance','CSHelpWindow');">constraint tolerance</a>.

<<a href = "matlab: createExitMsg({'optimlib:sqpLineSearch:Exit1basic'},{'optimlib:sqpLineSearch:Exit1detailed','2.532147e-10','1.000000e-09','0.000000e+00','1.000000e-09'},true,true);;">stopping criteria details</a>>

<a href = "matlab: helpview('optim','local_min_found','CSHelpWindow');">Local minimum found that satisfies the constraints</a>.

Optimization completed because the objective function is non-decreasing in 
<a href = "matlab: helpview('optim','feasible_directions','CSHelpWindow');">feasible directions</a>, to within the value of the <a href = "matlab: helpview('optim','optimality_tolerance_msgcsh','CSHelpWindow');">optimality tolerance</a>,
and constraints are satisfied to within the value of the <a href = "matlab: helpview('optim','constraint_tolerance','CSHelpWindow');">constraint tolerance</a>.

<<a href = "matlab: createExitMsg({'optimlib:sqpLineSearch:Exit1basic'},{'optimlib:sqpLineSearch:Exit1detailed','9.481744e-10','1.000000e-09','0.000000e+00','1.000000e-09'},true,true);;">stopping criteria details</a>>

<a href = "matlab: helpview('optim','local_min_found','CSHelpWindow');">Local minimum found that satisfies the constraints</a>.

Optimization completed because the objective function is non-decreasing in 
<a href = "matlab: helpview('optim','feasible_directions','CSHelpWindow');">feasible directions</a>, to within the value of the <a href = "matlab: helpview('optim','optimality_tolerance_msgcsh','CSHelpWindow');">optimality tolerance</a>,
and constraints are satisfied to within the value of the <a href = "matlab: helpview('optim','constraint_tolerance','CSHelpWindow');">constraint tolerance</a>.

<<a href = "matlab: createExitMsg({'optimlib:sqpLineSearch:Exit1basic'},{'optimlib:sqpLineSearch:Exit1detailed','6.437267e-10','1.000000e-09','0.000000e+00','1.000000e-09'},true,true);;">stopping criteria details</a>>

<a href = "matlab: helpview('optim','local_min_found','CSHelpWindow');">Local minimum found that satisfies the constraints</a>.

Optimization completed because the objective function is non-decreasing in 
<a href = "matlab: helpview('optim','feasible_directions','CSHelpWindow');">feasible directions</a>, to within the value of the <a href = "matlab: helpview('optim','optimality_tolerance_msgcsh','CSHelpWindow');">optimality tolerance</a>,
and constraints are satisfied to within the value of the <a href = "matlab: helpview('optim','constraint_tolerance','CSHelpWindow');">constraint tolerance</a>.

<<a href = "matlab: createExitMsg({'optimlib:sqpLineSearch:Exit1basic'},{'optimlib:sqpLineSearch:Exit1detailed','4.215803e-10','1.000000e-09','0.000000e+00','1.000000e-09'},true,true);;">stopping criteria details</a>>

<a href = "matlab: helpview('optim','local_min_found','CSHelpWindow');">Local minimum found that satisfies the constraints</a>.

Optimization completed because the objective function is non-decreasing in 
<a href = "matlab: helpview('optim','feasible_directions','CSHelpWindow');">feasible directions</a>, to within the value of the <a href = "matlab: helpview('optim','optimality_tolerance_msgcsh','CSHelpWindow');">optimality tolerance</a>,
and constraints are satisfied to within the value of the <a href = "matlab: helpview('optim','constraint_tolerance','CSHelpWindow');">constraint tolerance</a>.

<<a href = "matlab: createExitMsg({'optimlib:sqpLineSearch:Exit1basic'},{'optimlib:sqpLineSearch:Exit1detailed','4.274585e-10','1.000000e-09','0.000000e+00','1.000000e-09'},true,true);;">stopping criteria details</a>>

<a href = "matlab: helpview('optim','local_min_found','CSHelpWindow');">Local minimum found that satisfies the constraints</a>.

Optimization completed because the objective function is non-decreasing in 
<a href = "matlab: helpview('optim','feasible_directions','CSHelpWindow');">feasible directions</a>, to within the value of the <a href = "matlab: helpview('optim','optimality_tolerance_msgcsh','CSHelpWindow');">optimality tolerance</a>,
and constraints are satisfied to within the value of the <a href = "matlab: helpview('optim','constraint_tolerance','CSHelpWindow');">constraint tolerance</a>.

<<a href = "matlab: createExitMsg({'optimlib:sqpLineSearch:Exit1basic'},{'optimlib:sqpLineSearch:Exit1detailed','1.240124e-10','1.000000e-09','0.000000e+00','1.000000e-09'},true,true);;">stopping criteria details</a>>

<a href = "matlab: helpview('optim','local_min_found','CSHelpWindow');">Local minimum found that satisfies the constraints</a>.

Optimization completed because the objective function is non-decreasing in 
<a href = "matlab: helpview('optim','feasible_directions','CSHelpWindow');">feasible directions</a>, to within the value of the <a href = "matlab: helpview('optim','optimality_tolerance_msgcsh','CSHelpWindow');">optimality tolerance</a>,
and constraints are satisfied to within the value of the <a href = "matlab: helpview('optim','constraint_tolerance','CSHelpWindow');">constraint tolerance</a>.

<<a href = "matlab: createExitMsg({'optimlib:sqpLineSearch:Exit1basic'},{'optimlib:sqpLineSearch:Exit1detailed','3.030811e-10','1.000000e-09','0.000000e+00','1.000000e-09'},true,true);;">stopping criteria details</a>>

<a href = "matlab: helpview('optim','local_min_found','CSHelpWindow');">Local minimum found that satisfies the constraints</a>.

Optimization completed because the objective function is non-decreasing in 
<a href = "matlab: helpview('optim','feasible_directions','CSHelpWindow');">feasible directions</a>, to within the value of the <a href = "matlab: helpview('optim','optimality_tolerance_msgcsh','CSHelpWindow');">optimality tolerance</a>,
and constraints are satisfied to within the value of the <a href = "matlab: helpview('optim','constraint_tolerance','CSHelpWindow');">constraint tolerance</a>.

<<a href = "matlab: createExitMsg({'optimlib:sqpLineSearch:Exit1basic'},{'optimlib:sqpLineSearch:Exit1detailed','6.899222e-10','1.000000e-09','0.000000e+00','1.000000e-09'},true,true);;">stopping criteria details</a>>

<a href = "matlab: helpview('optim','local_min_found','CSHelpWindow');">Local minimum found that satisfies the constraints</a>.

Optimization completed because the objective function is non-decreasing in 
<a href = "matlab: helpview('optim','feasible_directions','CSHelpWindow');">feasible directions</a>, to within the value of the <a href = "matlab: helpview('optim','optimality_tolerance_msgcsh','CSHelpWindow');">optimality tolerance</a>,
and constraints are satisfied to within the value of the <a href = "matlab: helpview('optim','constraint_tolerance','CSHelpWindow');">constraint tolerance</a>.

<<a href = "matlab: createExitMsg({'optimlib:sqpLineSearch:Exit1basic'},{'optimlib:sqpLineSearch:Exit1detailed','3.879829e-10','1.000000e-09','0.000000e+00','1.000000e-09'},true,true);;">stopping criteria details</a>>

<a href = "matlab: helpview('optim','local_min_found','CSHelpWindow');">Local minimum found that satisfies the constraints</a>.

Optimization completed because the objective function is non-decreasing in 
<a href = "matlab: helpview('optim','feasible_directions','CSHelpWindow');">feasible directions</a>, to within the value of the <a href = "matlab: helpview('optim','optimality_tolerance_msgcsh','CSHelpWindow');">optimality tolerance</a>,
and constraints are satisfied to within the value of the <a href = "matlab: helpview('optim','constraint_tolerance','CSHelpWindow');">constraint tolerance</a>.

<<a href = "matlab: createExitMsg({'optimlib:sqpLineSearch:Exit1basic'},{'optimlib:sqpLineSearch:Exit1detailed','3.408262e-10','1.000000e-09','0.000000e+00','1.000000e-09'},true,true);;">stopping criteria details</a>>

<a href = "matlab: helpview('optim','local_min_found','CSHelpWindow');">Local minimum found that satisfies the constraints</a>.

Optimization completed because the objective function is non-decreasing in 
<a href = "matlab: helpview('optim','feasible_directions','CSHelpWindow');">feasible directions</a>, to within the value of the <a href = "matlab: helpview('optim','optimality_tolerance_msgcsh','CSHelpWindow');">optimality tolerance</a>,
and constraints are satisfied to within the value of the <a href = "matlab: helpview('optim','constraint_tolerance','CSHelpWindow');">constraint tolerance</a>.

<<a href = "matlab: createExitMsg({'optimlib:sqpLineSearch:Exit1basic'},{'optimlib:sqpLineSearch:Exit1detailed','8.213545e-11','1.000000e-09','0.000000e+00','1.000000e-09'},true,true);;">stopping criteria details</a>>

<a href = "matlab: helpview('optim','local_min_found','CSHelpWindow');">Local minimum found that satisfies the constraints</a>.

Optimization completed because the objective function is non-decreasing in 
<a href = "matlab: helpview('optim','feasible_directions','CSHelpWindow');">feasible directions</a>, to within the value of the <a href = "matlab: helpview('optim','optimality_tolerance_msgcsh','CSHelpWindow');">optimality tolerance</a>,
and constraints are satisfied to within the value of the <a href = "matlab: helpview('optim','constraint_tolerance','CSHelpWindow');">constraint tolerance</a>.

<<a href = "matlab: createExitMsg({'optimlib:sqpLineSearch:Exit1basic'},{'optimlib:sqpLineSearch:Exit1detailed','3.942360e-10','1.000000e-09','0.000000e+00','1.000000e-09'},true,true);;">stopping criteria details</a>>

<a href = "matlab: helpview('optim','local_min_found','CSHelpWindow');">Local minimum found that satisfies the constraints</a>.

Optimization completed because the objective function is non-decreasing in 
<a href = "matlab: helpview('optim','feasible_directions','CSHelpWindow');">feasible directions</a>, to within the value of the <a href = "matlab: helpview('optim','optimality_tolerance_msgcsh','CSHelpWindow');">optimality tolerance</a>,
and constraints are satisfied to within the value of the <a href = "matlab: helpview('optim','constraint_tolerance','CSHelpWindow');">constraint tolerance</a>.

<<a href = "matlab: createExitMsg({'optimlib:sqpLineSearch:Exit1basic'},{'optimlib:sqpLineSearch:Exit1detailed','3.496132e-10','1.000000e-09','0.000000e+00','1.000000e-09'},true,true);;">stopping criteria details</a>>

<a href = "matlab: helpview('optim','local_min_found','CSHelpWindow');">Local minimum found that satisfies the constraints</a>.

Optimization completed because the objective function is non-decreasing in 
<a href = "matlab: helpview('optim','feasible_directions','CSHelpWindow');">feasible directions</a>, to within the value of the <a href = "matlab: helpview('optim','optimality_tolerance_msgcsh','CSHelpWindow');">optimality tolerance</a>,
and constraints are satisfied to within the value of the <a href = "matlab: helpview('optim','constraint_tolerance','CSHelpWindow');">constraint tolerance</a>.

<<a href = "matlab: createExitMsg({'optimlib:sqpLineSearch:Exit1basic'},{'optimlib:sqpLineSearch:Exit1detailed','7.958854e-11','1.000000e-09','0.000000e+00','1.000000e-09'},true,true);;">stopping criteria details</a>>

<a href = "matlab: helpview('optim','local_min_found','CSHelpWindow');">Local minimum found that satisfies the constraints</a>.

Optimization completed because the objective function is non-decreasing in 
<a href = "matlab: helpview('optim','feasible_directions','CSHelpWindow');">feasible directions</a>, to within the value of the <a href = "matlab: helpview('optim','optimality_tolerance_msgcsh','CSHelpWindow');">optimality tolerance</a>,
and constraints are satisfied to within the value of the <a href = "matlab: helpview('optim','constraint_tolerance','CSHelpWindow');">constraint tolerance</a>.

<<a href = "matlab: createExitMsg({'optimlib:sqpLineSearch:Exit1basic'},{'optimlib:sqpLineSearch:Exit1detailed','2.219736e-10','1.000000e-09','0.000000e+00','1.000000e-09'},true,true);;">stopping criteria details</a>>

<a href = "matlab: helpview('optim','local_min_found','CSHelpWindow');">Local minimum found that satisfies the constraints</a>.

Optimization completed because the objective function is non-decreasing in 
<a href = "matlab: helpview('optim','feasible_directions','CSHelpWindow');">feasible directions</a>, to within the value of the <a href = "matlab: helpview('optim','optimality_tolerance_msgcsh','CSHelpWindow');">optimality tolerance</a>,
and constraints are satisfied to within the value of the <a href = "matlab: helpview('optim','constraint_tolerance','CSHelpWindow');">constraint tolerance</a>.

<<a href = "matlab: createExitMsg({'optimlib:sqpLineSearch:Exit1basic'},{'optimlib:sqpLineSearch:Exit1detailed','1.657538e-10','1.000000e-09','0.000000e+00','1.000000e-09'},true,true);;">stopping criteria details</a>>

<a href = "matlab: helpview('optim','local_min_found','CSHelpWindow');">Local minimum found that satisfies the constraints</a>.

Optimization completed because the objective function is non-decreasing in 
<a href = "matlab: helpview('optim','feasible_directions','CSHelpWindow');">feasible directions</a>, to within the value of the <a href = "matlab: helpview('optim','optimality_tolerance_msgcsh','CSHelpWindow');">optimality tolerance</a>,
and constraints are satisfied to within the value of the <a href = "matlab: helpview('optim','constraint_tolerance','CSHelpWindow');">constraint tolerance</a>.

<<a href = "matlab: createExitMsg({'optimlib:sqpLineSearch:Exit1basic'},{'optimlib:sqpLineSearch:Exit1detailed','4.701777e-10','1.000000e-09','0.000000e+00','1.000000e-09'},true,true);;">stopping criteria details</a>>

<a href = "matlab: helpview('optim','local_min_found','CSHelpWindow');">Local minimum found that satisfies the constraints</a>.

Optimization completed because the objective function is non-decreasing in 
<a href = "matlab: helpview('optim','feasible_directions','CSHelpWindow');">feasible directions</a>, to within the value of the <a href = "matlab: helpview('optim','optimality_tolerance_msgcsh','CSHelpWindow');">optimality tolerance</a>,
and constraints are satisfied to within the value of the <a href = "matlab: helpview('optim','constraint_tolerance','CSHelpWindow');">constraint tolerance</a>.

<<a href = "matlab: createExitMsg({'optimlib:sqpLineSearch:Exit1basic'},{'optimlib:sqpLineSearch:Exit1detailed','3.392625e-10','1.000000e-09','0.000000e+00','1.000000e-09'},true,true);;">stopping criteria details</a>>

<a href = "matlab: helpview('optim','local_min_found','CSHelpWindow');">Local minimum found that satisfies the constraints</a>.

Optimization completed because the objective function is non-decreasing in 
<a href = "matlab: helpview('optim','feasible_directions','CSHelpWindow');">feasible directions</a>, to within the value of the <a href = "matlab: helpview('optim','optimality_tolerance_msgcsh','CSHelpWindow');">optimality tolerance</a>,
and constraints are satisfied to within the value of the <a href = "matlab: helpview('optim','constraint_tolerance','CSHelpWindow');">constraint tolerance</a>.

<<a href = "matlab: createExitMsg({'optimlib:sqpLineSearch:Exit1basic'},{'optimlib:sqpLineSearch:Exit1detailed','6.668778e-11','1.000000e-09','0.000000e+00','1.000000e-09'},true,true);;">stopping criteria details</a>>

<a href = "matlab: helpview('optim','local_min_found','CSHelpWindow');">Local minimum found that satisfies the constraints</a>.

Optimization completed because the objective function is non-decreasing in 
<a href = "matlab: helpview('optim','feasible_directions','CSHelpWindow');">feasible directions</a>, to within the value of the <a href = "matlab: helpview('optim','optimality_tolerance_msgcsh','CSHelpWindow');">optimality tolerance</a>,
and constraints are satisfied to within the value of the <a href = "matlab: helpview('optim','constraint_tolerance','CSHelpWindow');">constraint tolerance</a>.

<<a href = "matlab: createExitMsg({'optimlib:sqpLineSearch:Exit1basic'},{'optimlib:sqpLineSearch:Exit1detailed','6.514446e-11','1.000000e-09','0.000000e+00','1.000000e-09'},true,true);;">stopping criteria details</a>>

<a href = "matlab: helpview('optim','local_min_found','CSHelpWindow');">Local minimum found that satisfies the constraints</a>.

Optimization completed because the objective function is non-decreasing in 
<a href = "matlab: helpview('optim','feasible_directions','CSHelpWindow');">feasible directions</a>, to within the value of the <a href = "matlab: helpview('optim','optimality_tolerance_msgcsh','CSHelpWindow');">optimality tolerance</a>,
and constraints are satisfied to within the value of the <a href = "matlab: helpview('optim','constraint_tolerance','CSHelpWindow');">constraint tolerance</a>.

<<a href = "matlab: createExitMsg({'optimlib:sqpLineSearch:Exit1basic'},{'optimlib:sqpLineSearch:Exit1detailed','1.862926e-10','1.000000e-09','0.000000e+00','1.000000e-09'},true,true);;">stopping criteria details</a>>

<a href = "matlab: helpview('optim','local_min_found','CSHelpWindow');">Local minimum found that satisfies the constraints</a>.

Optimization completed because the objective function is non-decreasing in 
<a href = "matlab: helpview('optim','feasible_directions','CSHelpWindow');">feasible directions</a>, to within the value of the <a href = "matlab: helpview('optim','optimality_tolerance_msgcsh','CSHelpWindow');">optimality tolerance</a>,
and constraints are satisfied to within the value of the <a href = "matlab: helpview('optim','constraint_tolerance','CSHelpWindow');">constraint tolerance</a>.

<<a href = "matlab: createExitMsg({'optimlib:sqpLineSearch:Exit1basic'},{'optimlib:sqpLineSearch:Exit1detailed','1.045654e-10','1.000000e-09','0.000000e+00','1.000000e-09'},true,true);;">stopping criteria details</a>>

<a href = "matlab: helpview('optim','local_min_found','CSHelpWindow');">Local minimum found that satisfies the constraints</a>.

Optimization completed because the objective function is non-decreasing in 
<a href = "matlab: helpview('optim','feasible_directions','CSHelpWindow');">feasible directions</a>, to within the value of the <a href = "matlab: helpview('optim','optimality_tolerance_msgcsh','CSHelpWindow');">optimality tolerance</a>,
and constraints are satisfied to within the value of the <a href = "matlab: helpview('optim','constraint_tolerance','CSHelpWindow');">constraint tolerance</a>.

<<a href = "matlab: createExitMsg({'optimlib:sqpLineSearch:Exit1basic'},{'optimlib:sqpLineSearch:Exit1detailed','7.477107e-10','1.000000e-09','0.000000e+00','1.000000e-09'},true,true);;">stopping criteria details</a>>

<a href = "matlab: helpview('optim','local_min_found','CSHelpWindow');">Local minimum found that satisfies the constraints</a>.

Optimization completed because the objective function is non-decreasing in 
<a href = "matlab: helpview('optim','feasible_directions','CSHelpWindow');">feasible directions</a>, to within the value of the <a href = "matlab: helpview('optim','optimality_tolerance_msgcsh','CSHelpWindow');">optimality tolerance</a>,
and constraints are satisfied to within the value of the <a href = "matlab: helpview('optim','constraint_tolerance','CSHelpWindow');">constraint tolerance</a>.

<<a href = "matlab: createExitMsg({'optimlib:sqpLineSearch:Exit1basic'},{'optimlib:sqpLineSearch:Exit1detailed','4.719436e-10','1.000000e-09','0.000000e+00','1.000000e-09'},true,true);;">stopping criteria details</a>>

<a href = "matlab: helpview('optim','local_min_found','CSHelpWindow');">Local minimum found that satisfies the constraints</a>.

Optimization completed because the objective function is non-decreasing in 
<a href = "matlab: helpview('optim','feasible_directions','CSHelpWindow');">feasible directions</a>, to within the value of the <a href = "matlab: helpview('optim','optimality_tolerance_msgcsh','CSHelpWindow');">optimality tolerance</a>,
and constraints are satisfied to within the value of the <a href = "matlab: helpview('optim','constraint_tolerance','CSHelpWindow');">constraint tolerance</a>.

<<a href = "matlab: createExitMsg({'optimlib:sqpLineSearch:Exit1basic'},{'optimlib:sqpLineSearch:Exit1detailed','1.749994e-10','1.000000e-09','0.000000e+00','1.000000e-09'},true,true);;">stopping criteria details</a>>

<a href = "matlab: helpview('optim','local_min_found','CSHelpWindow');">Local minimum found that satisfies the constraints</a>.

Optimization completed because the objective function is non-decreasing in 
<a href = "matlab: helpview('optim','feasible_directions','CSHelpWindow');">feasible directions</a>, to within the value of the <a href = "matlab: helpview('optim','optimality_tolerance_msgcsh','CSHelpWindow');">optimality tolerance</a>,
and constraints are satisfied to within the value of the <a href = "matlab: helpview('optim','constraint_tolerance','CSHelpWindow');">constraint tolerance</a>.

<<a href = "matlab: createExitMsg({'optimlib:sqpLineSearch:Exit1basic'},{'optimlib:sqpLineSearch:Exit1detailed','6.824847e-11','1.000000e-09','0.000000e+00','1.000000e-09'},true,true);;">stopping criteria details</a>>

<a href = "matlab: helpview('optim','local_min_found','CSHelpWindow');">Local minimum found that satisfies the constraints</a>.

Optimization completed because the objective function is non-decreasing in 
<a href = "matlab: helpview('optim','feasible_directions','CSHelpWindow');">feasible directions</a>, to within the value of the <a href = "matlab: helpview('optim','optimality_tolerance_msgcsh','CSHelpWindow');">optimality tolerance</a>,
and constraints are satisfied to within the value of the <a href = "matlab: helpview('optim','constraint_tolerance','CSHelpWindow');">constraint tolerance</a>.

<<a href = "matlab: createExitMsg({'optimlib:sqpLineSearch:Exit1basic'},{'optimlib:sqpLineSearch:Exit1detailed','6.836737e-11','1.000000e-09','0.000000e+00','1.000000e-09'},true,true);;">stopping criteria details</a>>

<a href = "matlab: helpview('optim','local_min_found','CSHelpWindow');">Local minimum found that satisfies the constraints</a>.

Optimization completed because the objective function is non-decreasing in 
<a href = "matlab: helpview('optim','feasible_directions','CSHelpWindow');">feasible directions</a>, to within the value of the <a href = "matlab: helpview('optim','optimality_tolerance_msgcsh','CSHelpWindow');">optimality tolerance</a>,
and constraints are satisfied to within the value of the <a href = "matlab: helpview('optim','constraint_tolerance','CSHelpWindow');">constraint tolerance</a>.

<<a href = "matlab: createExitMsg({'optimlib:sqpLineSearch:Exit1basic'},{'optimlib:sqpLineSearch:Exit1detailed','2.029362e-11','1.000000e-09','0.000000e+00','1.000000e-09'},true,true);;">stopping criteria details</a>>

<a href = "matlab: helpview('optim','local_min_found','CSHelpWindow');">Local minimum found that satisfies the constraints</a>.

Optimization completed because the objective function is non-decreasing in 
<a href = "matlab: helpview('optim','feasible_directions','CSHelpWindow');">feasible directions</a>, to within the value of the <a href = "matlab: helpview('optim','optimality_tolerance_msgcsh','CSHelpWindow');">optimality tolerance</a>,
and constraints are satisfied to within the value of the <a href = "matlab: helpview('optim','constraint_tolerance','CSHelpWindow');">constraint tolerance</a>.

<<a href = "matlab: createExitMsg({'optimlib:sqpLineSearch:Exit1basic'},{'optimlib:sqpLineSearch:Exit1detailed','1.820631e-10','1.000000e-09','0.000000e+00','1.000000e-09'},true,true);;">stopping criteria details</a>>

<a href = "matlab: helpview('optim','local_min_found','CSHelpWindow');">Local minimum found that satisfies the constraints</a>.

Optimization completed because the objective function is non-decreasing in 
<a href = "matlab: helpview('optim','feasible_directions','CSHelpWindow');">feasible directions</a>, to within the value of the <a href = "matlab: helpview('optim','optimality_tolerance_msgcsh','CSHelpWindow');">optimality tolerance</a>,
and constraints are satisfied to within the value of the <a href = "matlab: helpview('optim','constraint_tolerance','CSHelpWindow');">constraint tolerance</a>.

<<a href = "matlab: createExitMsg({'optimlib:sqpLineSearch:Exit1basic'},{'optimlib:sqpLineSearch:Exit1detailed','8.289488e-11','1.000000e-09','0.000000e+00','1.000000e-09'},true,true);;">stopping criteria details</a>>

<a href = "matlab: helpview('optim','local_min_found','CSHelpWindow');">Local minimum found that satisfies the constraints</a>.

Optimization completed because the objective function is non-decreasing in 
<a href = "matlab: helpview('optim','feasible_directions','CSHelpWindow');">feasible directions</a>, to within the value of the <a href = "matlab: helpview('optim','optimality_tolerance_msgcsh','CSHelpWindow');">optimality tolerance</a>,
and constraints are satisfied to within the value of the <a href = "matlab: helpview('optim','constraint_tolerance','CSHelpWindow');">constraint tolerance</a>.

<<a href = "matlab: createExitMsg({'optimlib:sqpLineSearch:Exit1basic'},{'optimlib:sqpLineSearch:Exit1detailed','4.043921e-10','1.000000e-09','0.000000e+00','1.000000e-09'},true,true);;">stopping criteria details</a>>

<a href = "matlab: helpview('optim','local_min_found','CSHelpWindow');">Local minimum found that satisfies the constraints</a>.

Optimization completed because the objective function is non-decreasing in 
<a href = "matlab: helpview('optim','feasible_directions','CSHelpWindow');">feasible directions</a>, to within the value of the <a href = "matlab: helpview('optim','optimality_tolerance_msgcsh','CSHelpWindow');">optimality tolerance</a>,
and constraints are satisfied to within the value of the <a href = "matlab: helpview('optim','constraint_tolerance','CSHelpWindow');">constraint tolerance</a>.

<<a href = "matlab: createExitMsg({'optimlib:sqpLineSearch:Exit1basic'},{'optimlib:sqpLineSearch:Exit1detailed','1.744678e-10','1.000000e-09','0.000000e+00','1.000000e-09'},true,true);;">stopping criteria details</a>>

<a href = "matlab: helpview('optim','local_min_found','CSHelpWindow');">Local minimum found that satisfies the constraints</a>.

Optimization completed because the objective function is non-decreasing in 
<a href = "matlab: helpview('optim','feasible_directions','CSHelpWindow');">feasible directions</a>, to within the value of the <a href = "matlab: helpview('optim','optimality_tolerance_msgcsh','CSHelpWindow');">optimality tolerance</a>,
and constraints are satisfied to within the value of the <a href = "matlab: helpview('optim','constraint_tolerance','CSHelpWindow');">constraint tolerance</a>.

<<a href = "matlab: createExitMsg({'optimlib:sqpLineSearch:Exit1basic'},{'optimlib:sqpLineSearch:Exit1detailed','3.860092e-11','1.000000e-09','0.000000e+00','1.000000e-09'},true,true);;">stopping criteria details</a>>

<a href = "matlab: helpview('optim','local_min_found','CSHelpWindow');">Local minimum found that satisfies the constraints</a>.

Optimization completed because the objective function is non-decreasing in 
<a href = "matlab: helpview('optim','feasible_directions','CSHelpWindow');">feasible directions</a>, to within the value of the <a href = "matlab: helpview('optim','optimality_tolerance_msgcsh','CSHelpWindow');">optimality tolerance</a>,
and constraints are satisfied to within the value of the <a href = "matlab: helpview('optim','constraint_tolerance','CSHelpWindow');">constraint tolerance</a>.

<<a href = "matlab: createExitMsg({'optimlib:sqpLineSearch:Exit1basic'},{'optimlib:sqpLineSearch:Exit1detailed','3.403782e-10','1.000000e-09','0.000000e+00','1.000000e-09'},true,true);;">stopping criteria details</a>>

<a href = "matlab: helpview('optim','local_min_found','CSHelpWindow');">Local minimum found that satisfies the constraints</a>.

Optimization completed because the objective function is non-decreasing in 
<a href = "matlab: helpview('optim','feasible_directions','CSHelpWindow');">feasible directions</a>, to within the value of the <a href = "matlab: helpview('optim','optimality_tolerance_msgcsh','CSHelpWindow');">optimality tolerance</a>,
and constraints are satisfied to within the value of the <a href = "matlab: helpview('optim','constraint_tolerance','CSHelpWindow');">constraint tolerance</a>.

<<a href = "matlab: createExitMsg({'optimlib:sqpLineSearch:Exit1basic'},{'optimlib:sqpLineSearch:Exit1detailed','7.949872e-10','1.000000e-09','0.000000e+00','1.000000e-09'},true,true);;">stopping criteria details</a>>

<a href = "matlab: helpview('optim','local_min_found','CSHelpWindow');">Local minimum found that satisfies the constraints</a>.

Optimization completed because the objective function is non-decreasing in 
<a href = "matlab: helpview('optim','feasible_directions','CSHelpWindow');">feasible directions</a>, to within the value of the <a href = "matlab: helpview('optim','optimality_tolerance_msgcsh','CSHelpWindow');">optimality tolerance</a>,
and constraints are satisfied to within the value of the <a href = "matlab: helpview('optim','constraint_tolerance','CSHelpWindow');">constraint tolerance</a>.

<<a href = "matlab: createExitMsg({'optimlib:sqpLineSearch:Exit1basic'},{'optimlib:sqpLineSearch:Exit1detailed','1.327215e-10','1.000000e-09','0.000000e+00','1.000000e-09'},true,true);;">stopping criteria details</a>>

<a href = "matlab: helpview('optim','local_min_found','CSHelpWindow');">Local minimum found that satisfies the constraints</a>.

Optimization completed because the objective function is non-decreasing in 
<a href = "matlab: helpview('optim','feasible_directions','CSHelpWindow');">feasible directions</a>, to within the value of the <a href = "matlab: helpview('optim','optimality_tolerance_msgcsh','CSHelpWindow');">optimality tolerance</a>,
and constraints are satisfied to within the value of the <a href = "matlab: helpview('optim','constraint_tolerance','CSHelpWindow');">constraint tolerance</a>.

<<a href = "matlab: createExitMsg({'optimlib:sqpLineSearch:Exit1basic'},{'optimlib:sqpLineSearch:Exit1detailed','7.298555e-10','1.000000e-09','0.000000e+00','1.000000e-09'},true,true);;">stopping criteria details</a>>

<a href = "matlab: helpview('optim','local_min_found','CSHelpWindow');">Local minimum found that satisfies the constraints</a>.

Optimization completed because the objective function is non-decreasing in 
<a href = "matlab: helpview('optim','feasible_directions','CSHelpWindow');">feasible directions</a>, to within the value of the <a href = "matlab: helpview('optim','optimality_tolerance_msgcsh','CSHelpWindow');">optimality tolerance</a>,
and constraints are satisfied to within the value of the <a href = "matlab: helpview('optim','constraint_tolerance','CSHelpWindow');">constraint tolerance</a>.

<<a href = "matlab: createExitMsg({'optimlib:sqpLineSearch:Exit1basic'},{'optimlib:sqpLineSearch:Exit1detailed','5.211643e-10','1.000000e-09','0.000000e+00','1.000000e-09'},true,true);;">stopping criteria details</a>>

<a href = "matlab: helpview('optim','local_min_found','CSHelpWindow');">Local minimum found that satisfies the constraints</a>.

Optimization completed because the objective function is non-decreasing in 
<a href = "matlab: helpview('optim','feasible_directions','CSHelpWindow');">feasible directions</a>, to within the value of the <a href = "matlab: helpview('optim','optimality_tolerance_msgcsh','CSHelpWindow');">optimality tolerance</a>,
and constraints are satisfied to within the value of the <a href = "matlab: helpview('optim','constraint_tolerance','CSHelpWindow');">constraint tolerance</a>.

<<a href = "matlab: createExitMsg({'optimlib:sqpLineSearch:Exit1basic'},{'optimlib:sqpLineSearch:Exit1detailed','1.564103e-10','1.000000e-09','0.000000e+00','1.000000e-09'},true,true);;">stopping criteria details</a>>

<a href = "matlab: helpview('optim','local_min_found','CSHelpWindow');">Local minimum found that satisfies the constraints</a>.

Optimization completed because the objective function is non-decreasing in 
<a href = "matlab: helpview('optim','feasible_directions','CSHelpWindow');">feasible directions</a>, to within the value of the <a href = "matlab: helpview('optim','optimality_tolerance_msgcsh','CSHelpWindow');">optimality tolerance</a>,
and constraints are satisfied to within the value of the <a href = "matlab: helpview('optim','constraint_tolerance','CSHelpWindow');">constraint tolerance</a>.

<<a href = "matlab: createExitMsg({'optimlib:sqpLineSearch:Exit1basic'},{'optimlib:sqpLineSearch:Exit1detailed','3.805816e-10','1.000000e-09','0.000000e+00','1.000000e-09'},true,true);;">stopping criteria details</a>>

<a href = "matlab: helpview('optim','local_min_found','CSHelpWindow');">Local minimum found that satisfies the constraints</a>.

Optimization completed because the objective function is non-decreasing in 
<a href = "matlab: helpview('optim','feasible_directions','CSHelpWindow');">feasible directions</a>, to within the value of the <a href = "matlab: helpview('optim','optimality_tolerance_msgcsh','CSHelpWindow');">optimality tolerance</a>,
and constraints are satisfied to within the value of the <a href = "matlab: helpview('optim','constraint_tolerance','CSHelpWindow');">constraint tolerance</a>.

<<a href = "matlab: createExitMsg({'optimlib:sqpLineSearch:Exit1basic'},{'optimlib:sqpLineSearch:Exit1detailed','3.525773e-11','1.000000e-09','0.000000e+00','1.000000e-09'},true,true);;">stopping criteria details</a>>

<a href = "matlab: helpview('optim','local_min_found','CSHelpWindow');">Local minimum found that satisfies the constraints</a>.

Optimization completed because the objective function is non-decreasing in 
<a href = "matlab: helpview('optim','feasible_directions','CSHelpWindow');">feasible directions</a>, to within the value of the <a href = "matlab: helpview('optim','optimality_tolerance_msgcsh','CSHelpWindow');">optimality tolerance</a>,
and constraints are satisfied to within the value of the <a href = "matlab: helpview('optim','constraint_tolerance','CSHelpWindow');">constraint tolerance</a>.

<<a href = "matlab: createExitMsg({'optimlib:sqpLineSearch:Exit1basic'},{'optimlib:sqpLineSearch:Exit1detailed','4.990514e-10','1.000000e-09','0.000000e+00','1.000000e-09'},true,true);;">stopping criteria details</a>>

<a href = "matlab: helpview('optim','local_min_found','CSHelpWindow');">Local minimum found that satisfies the constraints</a>.

Optimization completed because the objective function is non-decreasing in 
<a href = "matlab: helpview('optim','feasible_directions','CSHelpWindow');">feasible directions</a>, to within the value of the <a href = "matlab: helpview('optim','optimality_tolerance_msgcsh','CSHelpWindow');">optimality tolerance</a>,
and constraints are satisfied to within the value of the <a href = "matlab: helpview('optim','constraint_tolerance','CSHelpWindow');">constraint tolerance</a>.

<<a href = "matlab: createExitMsg({'optimlib:sqpLineSearch:Exit1basic'},{'optimlib:sqpLineSearch:Exit1detailed','7.658925e-10','1.000000e-09','0.000000e+00','1.000000e-09'},true,true);;">stopping criteria details</a>>

<a href = "matlab: helpview('optim','local_min_found','CSHelpWindow');">Local minimum found that satisfies the constraints</a>.

Optimization completed because the objective function is non-decreasing in 
<a href = "matlab: helpview('optim','feasible_directions','CSHelpWindow');">feasible directions</a>, to within the value of the <a href = "matlab: helpview('optim','optimality_tolerance_msgcsh','CSHelpWindow');">optimality tolerance</a>,
and constraints are satisfied to within the value of the <a href = "matlab: helpview('optim','constraint_tolerance','CSHelpWindow');">constraint tolerance</a>.

<<a href = "matlab: createExitMsg({'optimlib:sqpLineSearch:Exit1basic'},{'optimlib:sqpLineSearch:Exit1detailed','5.336696e-10','1.000000e-09','0.000000e+00','1.000000e-09'},true,true);;">stopping criteria details</a>>

<a href = "matlab: helpview('optim','local_min_found','CSHelpWindow');">Local minimum found that satisfies the constraints</a>.

Optimization completed because the objective function is non-decreasing in 
<a href = "matlab: helpview('optim','feasible_directions','CSHelpWindow');">feasible directions</a>, to within the value of the <a href = "matlab: helpview('optim','optimality_tolerance_msgcsh','CSHelpWindow');">optimality tolerance</a>,
and constraints are satisfied to within the value of the <a href = "matlab: helpview('optim','constraint_tolerance','CSHelpWindow');">constraint tolerance</a>.

<<a href = "matlab: createExitMsg({'optimlib:sqpLineSearch:Exit1basic'},{'optimlib:sqpLineSearch:Exit1detailed','6.036244e-11','1.000000e-09','0.000000e+00','1.000000e-09'},true,true);;">stopping criteria details</a>>

<a href = "matlab: helpview('optim','local_min_found','CSHelpWindow');">Local minimum found that satisfies the constraints</a>.

Optimization completed because the objective function is non-decreasing in 
<a href = "matlab: helpview('optim','feasible_directions','CSHelpWindow');">feasible directions</a>, to within the value of the <a href = "matlab: helpview('optim','optimality_tolerance_msgcsh','CSHelpWindow');">optimality tolerance</a>,
and constraints are satisfied to within the value of the <a href = "matlab: helpview('optim','constraint_tolerance','CSHelpWindow');">constraint tolerance</a>.

<<a href = "matlab: createExitMsg({'optimlib:sqpLineSearch:Exit1basic'},{'optimlib:sqpLineSearch:Exit1detailed','3.933075e-10','1.000000e-09','0.000000e+00','1.000000e-09'},true,true);;">stopping criteria details</a>>

<a href = "matlab: helpview('optim','local_min_found','CSHelpWindow');">Local minimum found that satisfies the constraints</a>.

Optimization completed because the objective function is non-decreasing in 
<a href = "matlab: helpview('optim','feasible_directions','CSHelpWindow');">feasible directions</a>, to within the value of the <a href = "matlab: helpview('optim','optimality_tolerance_msgcsh','CSHelpWindow');">optimality tolerance</a>,
and constraints are satisfied to within the value of the <a href = "matlab: helpview('optim','constraint_tolerance','CSHelpWindow');">constraint tolerance</a>.

<<a href = "matlab: createExitMsg({'optimlib:sqpLineSearch:Exit1basic'},{'optimlib:sqpLineSearch:Exit1detailed','9.644002e-10','1.000000e-09','0.000000e+00','1.000000e-09'},true,true);;">stopping criteria details</a>>

<a href = "matlab: helpview('optim','local_min_found','CSHelpWindow');">Local minimum found that satisfies the constraints</a>.

Optimization completed because the objective function is non-decreasing in 
<a href = "matlab: helpview('optim','feasible_directions','CSHelpWindow');">feasible directions</a>, to within the value of the <a href = "matlab: helpview('optim','optimality_tolerance_msgcsh','CSHelpWindow');">optimality tolerance</a>,
and constraints are satisfied to within the value of the <a href = "matlab: helpview('optim','constraint_tolerance','CSHelpWindow');">constraint tolerance</a>.

<<a href = "matlab: createExitMsg({'optimlib:sqpLineSearch:Exit1basic'},{'optimlib:sqpLineSearch:Exit1detailed','8.614696e-10','1.000000e-09','0.000000e+00','1.000000e-09'},true,true);;">stopping criteria details</a>>

<a href = "matlab: helpview('optim','local_min_found','CSHelpWindow');">Local minimum found that satisfies the constraints</a>.

Optimization completed because the objective function is non-decreasing in 
<a href = "matlab: helpview('optim','feasible_directions','CSHelpWindow');">feasible directions</a>, to within the value of the <a href = "matlab: helpview('optim','optimality_tolerance_msgcsh','CSHelpWindow');">optimality tolerance</a>,
and constraints are satisfied to within the value of the <a href = "matlab: helpview('optim','constraint_tolerance','CSHelpWindow');">constraint tolerance</a>.

<<a href = "matlab: createExitMsg({'optimlib:sqpLineSearch:Exit1basic'},{'optimlib:sqpLineSearch:Exit1detailed','1.305736e-10','1.000000e-09','0.000000e+00','1.000000e-09'},true,true);;">stopping criteria details</a>>

<a href = "matlab: helpview('optim','local_min_found','CSHelpWindow');">Local minimum found that satisfies the constraints</a>.

Optimization completed because the objective function is non-decreasing in 
<a href = "matlab: helpview('optim','feasible_directions','CSHelpWindow');">feasible directions</a>, to within the value of the <a href = "matlab: helpview('optim','optimality_tolerance_msgcsh','CSHelpWindow');">optimality tolerance</a>,
and constraints are satisfied to within the value of the <a href = "matlab: helpview('optim','constraint_tolerance','CSHelpWindow');">constraint tolerance</a>.

<<a href = "matlab: createExitMsg({'optimlib:sqpLineSearch:Exit1basic'},{'optimlib:sqpLineSearch:Exit1detailed','5.073308e-10','1.000000e-09','0.000000e+00','1.000000e-09'},true,true);;">stopping criteria details</a>>

<a href = "matlab: helpview('optim','local_min_found','CSHelpWindow');">Local minimum found that satisfies the constraints</a>.

Optimization completed because the objective function is non-decreasing in 
<a href = "matlab: helpview('optim','feasible_directions','CSHelpWindow');">feasible directions</a>, to within the value of the <a href = "matlab: helpview('optim','optimality_tolerance_msgcsh','CSHelpWindow');">optimality tolerance</a>,
and constraints are satisfied to within the value of the <a href = "matlab: helpview('optim','constraint_tolerance','CSHelpWindow');">constraint tolerance</a>.

<<a href = "matlab: createExitMsg({'optimlib:sqpLineSearch:Exit1basic'},{'optimlib:sqpLineSearch:Exit1detailed','4.370412e-10','1.000000e-09','0.000000e+00','1.000000e-09'},true,true);;">stopping criteria details</a>>

<a href = "matlab: helpview('optim','local_min_found','CSHelpWindow');">Local minimum found that satisfies the constraints</a>.

Optimization completed because the objective function is non-decreasing in 
<a href = "matlab: helpview('optim','feasible_directions','CSHelpWindow');">feasible directions</a>, to within the value of the <a href = "matlab: helpview('optim','optimality_tolerance_msgcsh','CSHelpWindow');">optimality tolerance</a>,
and constraints are satisfied to within the value of the <a href = "matlab: helpview('optim','constraint_tolerance','CSHelpWindow');">constraint tolerance</a>.

<<a href = "matlab: createExitMsg({'optimlib:sqpLineSearch:Exit1basic'},{'optimlib:sqpLineSearch:Exit1detailed','4.083261e-10','1.000000e-09','0.000000e+00','1.000000e-09'},true,true);;">stopping criteria details</a>>

<a href = "matlab: helpview('optim','local_min_found','CSHelpWindow');">Local minimum found that satisfies the constraints</a>.

Optimization completed because the objective function is non-decreasing in 
<a href = "matlab: helpview('optim','feasible_directions','CSHelpWindow');">feasible directions</a>, to within the value of the <a href = "matlab: helpview('optim','optimality_tolerance_msgcsh','CSHelpWindow');">optimality tolerance</a>,
and constraints are satisfied to within the value of the <a href = "matlab: helpview('optim','constraint_tolerance','CSHelpWindow');">constraint tolerance</a>.

<<a href = "matlab: createExitMsg({'optimlib:sqpLineSearch:Exit1basic'},{'optimlib:sqpLineSearch:Exit1detailed','3.413983e-10','1.000000e-09','0.000000e+00','1.000000e-09'},true,true);;">stopping criteria details</a>>

<a href = "matlab: helpview('optim','local_min_found','CSHelpWindow');">Local minimum found that satisfies the constraints</a>.

Optimization completed because the objective function is non-decreasing in 
<a href = "matlab: helpview('optim','feasible_directions','CSHelpWindow');">feasible directions</a>, to within the value of the <a href = "matlab: helpview('optim','optimality_tolerance_msgcsh','CSHelpWindow');">optimality tolerance</a>,
and constraints are satisfied to within the value of the <a href = "matlab: helpview('optim','constraint_tolerance','CSHelpWindow');">constraint tolerance</a>.

<<a href = "matlab: createExitMsg({'optimlib:sqpLineSearch:Exit1basic'},{'optimlib:sqpLineSearch:Exit1detailed','6.608777e-10','1.000000e-09','0.000000e+00','1.000000e-09'},true,true);;">stopping criteria details</a>>

<a href = "matlab: helpview('optim','local_min_found','CSHelpWindow');">Local minimum found that satisfies the constraints</a>.

Optimization completed because the objective function is non-decreasing in 
<a href = "matlab: helpview('optim','feasible_directions','CSHelpWindow');">feasible directions</a>, to within the value of the <a href = "matlab: helpview('optim','optimality_tolerance_msgcsh','CSHelpWindow');">optimality tolerance</a>,
and constraints are satisfied to within the value of the <a href = "matlab: helpview('optim','constraint_tolerance','CSHelpWindow');">constraint tolerance</a>.

<<a href = "matlab: createExitMsg({'optimlib:sqpLineSearch:Exit1basic'},{'optimlib:sqpLineSearch:Exit1detailed','2.155338e-10','1.000000e-09','0.000000e+00','1.000000e-09'},true,true);;">stopping criteria details</a>>

<a href = "matlab: helpview('optim','local_min_found','CSHelpWindow');">Local minimum found that satisfies the constraints</a>.

Optimization completed because the objective function is non-decreasing in 
<a href = "matlab: helpview('optim','feasible_directions','CSHelpWindow');">feasible directions</a>, to within the value of the <a href = "matlab: helpview('optim','optimality_tolerance_msgcsh','CSHelpWindow');">optimality tolerance</a>,
and constraints are satisfied to within the value of the <a href = "matlab: helpview('optim','constraint_tolerance','CSHelpWindow');">constraint tolerance</a>.

<<a href = "matlab: createExitMsg({'optimlib:sqpLineSearch:Exit1basic'},{'optimlib:sqpLineSearch:Exit1detailed','1.046482e-10','1.000000e-09','0.000000e+00','1.000000e-09'},true,true);;">stopping criteria details</a>>

<a href = "matlab: helpview('optim','local_min_found','CSHelpWindow');">Local minimum found that satisfies the constraints</a>.

Optimization completed because the objective function is non-decreasing in 
<a href = "matlab: helpview('optim','feasible_directions','CSHelpWindow');">feasible directions</a>, to within the value of the <a href = "matlab: helpview('optim','optimality_tolerance_msgcsh','CSHelpWindow');">optimality tolerance</a>,
and constraints are satisfied to within the value of the <a href = "matlab: helpview('optim','constraint_tolerance','CSHelpWindow');">constraint tolerance</a>.

<<a href = "matlab: createExitMsg({'optimlib:sqpLineSearch:Exit1basic'},{'optimlib:sqpLineSearch:Exit1detailed','9.915643e-11','1.000000e-09','0.000000e+00','1.000000e-09'},true,true);;">stopping criteria details</a>>

<a href = "matlab: helpview('optim','local_min_found','CSHelpWindow');">Local minimum found that satisfies the constraints</a>.

Optimization completed because the objective function is non-decreasing in 
<a href = "matlab: helpview('optim','feasible_directions','CSHelpWindow');">feasible directions</a>, to within the value of the <a href = "matlab: helpview('optim','optimality_tolerance_msgcsh','CSHelpWindow');">optimality tolerance</a>,
and constraints are satisfied to within the value of the <a href = "matlab: helpview('optim','constraint_tolerance','CSHelpWindow');">constraint tolerance</a>.

<<a href = "matlab: createExitMsg({'optimlib:sqpLineSearch:Exit1basic'},{'optimlib:sqpLineSearch:Exit1detailed','3.574759e-10','1.000000e-09','0.000000e+00','1.000000e-09'},true,true);;">stopping criteria details</a>>

<a href = "matlab: helpview('optim','local_min_found','CSHelpWindow');">Local minimum found that satisfies the constraints</a>.

Optimization completed because the objective function is non-decreasing in 
<a href = "matlab: helpview('optim','feasible_directions','CSHelpWindow');">feasible directions</a>, to within the value of the <a href = "matlab: helpview('optim','optimality_tolerance_msgcsh','CSHelpWindow');">optimality tolerance</a>,
and constraints are satisfied to within the value of the <a href = "matlab: helpview('optim','constraint_tolerance','CSHelpWindow');">constraint tolerance</a>.

<<a href = "matlab: createExitMsg({'optimlib:sqpLineSearch:Exit1basic'},{'optimlib:sqpLineSearch:Exit1detailed','1.037032e-10','1.000000e-09','0.000000e+00','1.000000e-09'},true,true);;">stopping criteria details</a>>

<a href = "matlab: helpview('optim','local_min_found','CSHelpWindow');">Local minimum found that satisfies the constraints</a>.

Optimization completed because the objective function is non-decreasing in 
<a href = "matlab: helpview('optim','feasible_directions','CSHelpWindow');">feasible directions</a>, to within the value of the <a href = "matlab: helpview('optim','optimality_tolerance_msgcsh','CSHelpWindow');">optimality tolerance</a>,
and constraints are satisfied to within the value of the <a href = "matlab: helpview('optim','constraint_tolerance','CSHelpWindow');">constraint tolerance</a>.

<<a href = "matlab: createExitMsg({'optimlib:sqpLineSearch:Exit1basic'},{'optimlib:sqpLineSearch:Exit1detailed','1.449553e-10','1.000000e-09','0.000000e+00','1.000000e-09'},true,true);;">stopping criteria details</a>>

<a href = "matlab: helpview('optim','local_min_found','CSHelpWindow');">Local minimum found that satisfies the constraints</a>.

Optimization completed because the objective function is non-decreasing in 
<a href = "matlab: helpview('optim','feasible_directions','CSHelpWindow');">feasible directions</a>, to within the value of the <a href = "matlab: helpview('optim','optimality_tolerance_msgcsh','CSHelpWindow');">optimality tolerance</a>,
and constraints are satisfied to within the value of the <a href = "matlab: helpview('optim','constraint_tolerance','CSHelpWindow');">constraint tolerance</a>.

<<a href = "matlab: createExitMsg({'optimlib:sqpLineSearch:Exit1basic'},{'optimlib:sqpLineSearch:Exit1detailed','1.721325e-10','1.000000e-09','0.000000e+00','1.000000e-09'},true,true);;">stopping criteria details</a>>

<a href = "matlab: helpview('optim','local_min_found','CSHelpWindow');">Local minimum found that satisfies the constraints</a>.

Optimization completed because the objective function is non-decreasing in 
<a href = "matlab: helpview('optim','feasible_directions','CSHelpWindow');">feasible directions</a>, to within the value of the <a href = "matlab: helpview('optim','optimality_tolerance_msgcsh','CSHelpWindow');">optimality tolerance</a>,
and constraints are satisfied to within the value of the <a href = "matlab: helpview('optim','constraint_tolerance','CSHelpWindow');">constraint tolerance</a>.

<<a href = "matlab: createExitMsg({'optimlib:sqpLineSearch:Exit1basic'},{'optimlib:sqpLineSearch:Exit1detailed','2.109011e-10','1.000000e-09','0.000000e+00','1.000000e-09'},true,true);;">stopping criteria details</a>>

<a href = "matlab: helpview('optim','local_min_found','CSHelpWindow');">Local minimum found that satisfies the constraints</a>.

Optimization completed because the objective function is non-decreasing in 
<a href = "matlab: helpview('optim','feasible_directions','CSHelpWindow');">feasible directions</a>, to within the value of the <a href = "matlab: helpview('optim','optimality_tolerance_msgcsh','CSHelpWindow');">optimality tolerance</a>,
and constraints are satisfied to within the value of the <a href = "matlab: helpview('optim','constraint_tolerance','CSHelpWindow');">constraint tolerance</a>.

<<a href = "matlab: createExitMsg({'optimlib:sqpLineSearch:Exit1basic'},{'optimlib:sqpLineSearch:Exit1detailed','3.628400e-10','1.000000e-09','0.000000e+00','1.000000e-09'},true,true);;">stopping criteria details</a>>

<a href = "matlab: helpview('optim','local_min_found','CSHelpWindow');">Local minimum found that satisfies the constraints</a>.

Optimization completed because the objective function is non-decreasing in 
<a href = "matlab: helpview('optim','feasible_directions','CSHelpWindow');">feasible directions</a>, to within the value of the <a href = "matlab: helpview('optim','optimality_tolerance_msgcsh','CSHelpWindow');">optimality tolerance</a>,
and constraints are satisfied to within the value of the <a href = "matlab: helpview('optim','constraint_tolerance','CSHelpWindow');">constraint tolerance</a>.

<<a href = "matlab: createExitMsg({'optimlib:sqpLineSearch:Exit1basic'},{'optimlib:sqpLineSearch:Exit1detailed','9.609927e-10','1.000000e-09','0.000000e+00','1.000000e-09'},true,true);;">stopping criteria details</a>>

<a href = "matlab: helpview('optim','local_min_found','CSHelpWindow');">Local minimum found that satisfies the constraints</a>.

Optimization completed because the objective function is non-decreasing in 
<a href = "matlab: helpview('optim','feasible_directions','CSHelpWindow');">feasible directions</a>, to within the value of the <a href = "matlab: helpview('optim','optimality_tolerance_msgcsh','CSHelpWindow');">optimality tolerance</a>,
and constraints are satisfied to within the value of the <a href = "matlab: helpview('optim','constraint_tolerance','CSHelpWindow');">constraint tolerance</a>.

<<a href = "matlab: createExitMsg({'optimlib:sqpLineSearch:Exit1basic'},{'optimlib:sqpLineSearch:Exit1detailed','5.597680e-10','1.000000e-09','0.000000e+00','1.000000e-09'},true,true);;">stopping criteria details</a>>

<a href = "matlab: helpview('optim','local_min_found','CSHelpWindow');">Local minimum found that satisfies the constraints</a>.

Optimization completed because the objective function is non-decreasing in 
<a href = "matlab: helpview('optim','feasible_directions','CSHelpWindow');">feasible directions</a>, to within the value of the <a href = "matlab: helpview('optim','optimality_tolerance_msgcsh','CSHelpWindow');">optimality tolerance</a>,
and constraints are satisfied to within the value of the <a href = "matlab: helpview('optim','constraint_tolerance','CSHelpWindow');">constraint tolerance</a>.

<<a href = "matlab: createExitMsg({'optimlib:sqpLineSearch:Exit1basic'},{'optimlib:sqpLineSearch:Exit1detailed','9.367557e-10','1.000000e-09','0.000000e+00','1.000000e-09'},true,true);;">stopping criteria details</a>>

<a href = "matlab: helpview('optim','local_min_found','CSHelpWindow');">Local minimum found that satisfies the constraints</a>.

Optimization completed because the objective function is non-decreasing in 
<a href = "matlab: helpview('optim','feasible_directions','CSHelpWindow');">feasible directions</a>, to within the value of the <a href = "matlab: helpview('optim','optimality_tolerance_msgcsh','CSHelpWindow');">optimality tolerance</a>,
and constraints are satisfied to within the value of the <a href = "matlab: helpview('optim','constraint_tolerance','CSHelpWindow');">constraint tolerance</a>.

<<a href = "matlab: createExitMsg({'optimlib:sqpLineSearch:Exit1basic'},{'optimlib:sqpLineSearch:Exit1detailed','4.508983e-10','1.000000e-09','0.000000e+00','1.000000e-09'},true,true);;">stopping criteria details</a>>

<a href = "matlab: helpview('optim','local_min_found','CSHelpWindow');">Local minimum found that satisfies the constraints</a>.

Optimization completed because the objective function is non-decreasing in 
<a href = "matlab: helpview('optim','feasible_directions','CSHelpWindow');">feasible directions</a>, to within the value of the <a href = "matlab: helpview('optim','optimality_tolerance_msgcsh','CSHelpWindow');">optimality tolerance</a>,
and constraints are satisfied to within the value of the <a href = "matlab: helpview('optim','constraint_tolerance','CSHelpWindow');">constraint tolerance</a>.

<<a href = "matlab: createExitMsg({'optimlib:sqpLineSearch:Exit1basic'},{'optimlib:sqpLineSearch:Exit1detailed','7.035780e-11','1.000000e-09','0.000000e+00','1.000000e-09'},true,true);;">stopping criteria details</a>>

<a href = "matlab: helpview('optim','local_min_found','CSHelpWindow');">Local minimum found that satisfies the constraints</a>.

Optimization completed because the objective function is non-decreasing in 
<a href = "matlab: helpview('optim','feasible_directions','CSHelpWindow');">feasible directions</a>, to within the value of the <a href = "matlab: helpview('optim','optimality_tolerance_msgcsh','CSHelpWindow');">optimality tolerance</a>,
and constraints are satisfied to within the value of the <a href = "matlab: helpview('optim','constraint_tolerance','CSHelpWindow');">constraint tolerance</a>.

<<a href = "matlab: createExitMsg({'optimlib:sqpLineSearch:Exit1basic'},{'optimlib:sqpLineSearch:Exit1detailed','1.930340e-11','1.000000e-09','0.000000e+00','1.000000e-09'},true,true);;">stopping criteria details</a>>

<a href = "matlab: helpview('optim','local_min_found','CSHelpWindow');">Local minimum found that satisfies the constraints</a>.

Optimization completed because the objective function is non-decreasing in 
<a href = "matlab: helpview('optim','feasible_directions','CSHelpWindow');">feasible directions</a>, to within the value of the <a href = "matlab: helpview('optim','optimality_tolerance_msgcsh','CSHelpWindow');">optimality tolerance</a>,
and constraints are satisfied to within the value of the <a href = "matlab: helpview('optim','constraint_tolerance','CSHelpWindow');">constraint tolerance</a>.

<<a href = "matlab: createExitMsg({'optimlib:sqpLineSearch:Exit1basic'},{'optimlib:sqpLineSearch:Exit1detailed','2.694465e-11','1.000000e-09','0.000000e+00','1.000000e-09'},true,true);;">stopping criteria details</a>>

<a href = "matlab: helpview('optim','local_min_found','CSHelpWindow');">Local minimum found that satisfies the constraints</a>.

Optimization completed because the objective function is non-decreasing in 
<a href = "matlab: helpview('optim','feasible_directions','CSHelpWindow');">feasible directions</a>, to within the value of the <a href = "matlab: helpview('optim','optimality_tolerance_msgcsh','CSHelpWindow');">optimality tolerance</a>,
and constraints are satisfied to within the value of the <a href = "matlab: helpview('optim','constraint_tolerance','CSHelpWindow');">constraint tolerance</a>.

<<a href = "matlab: createExitMsg({'optimlib:sqpLineSearch:Exit1basic'},{'optimlib:sqpLineSearch:Exit1detailed','6.099236e-10','1.000000e-09','0.000000e+00','1.000000e-09'},true,true);;">stopping criteria details</a>>

<a href = "matlab: helpview('optim','local_min_found','CSHelpWindow');">Local minimum found that satisfies the constraints</a>.

Optimization completed because the objective function is non-decreasing in 
<a href = "matlab: helpview('optim','feasible_directions','CSHelpWindow');">feasible directions</a>, to within the value of the <a href = "matlab: helpview('optim','optimality_tolerance_msgcsh','CSHelpWindow');">optimality tolerance</a>,
and constraints are satisfied to within the value of the <a href = "matlab: helpview('optim','constraint_tolerance','CSHelpWindow');">constraint tolerance</a>.

<<a href = "matlab: createExitMsg({'optimlib:sqpLineSearch:Exit1basic'},{'optimlib:sqpLineSearch:Exit1detailed','7.601029e-10','1.000000e-09','0.000000e+00','1.000000e-09'},true,true);;">stopping criteria details</a>>

<a href = "matlab: helpview('optim','local_min_found','CSHelpWindow');">Local minimum found that satisfies the constraints</a>.

Optimization completed because the objective function is non-decreasing in 
<a href = "matlab: helpview('optim','feasible_directions','CSHelpWindow');">feasible directions</a>, to within the value of the <a href = "matlab: helpview('optim','optimality_tolerance_msgcsh','CSHelpWindow');">optimality tolerance</a>,
and constraints are satisfied to within the value of the <a href = "matlab: helpview('optim','constraint_tolerance','CSHelpWindow');">constraint tolerance</a>.

<<a href = "matlab: createExitMsg({'optimlib:sqpLineSearch:Exit1basic'},{'optimlib:sqpLineSearch:Exit1detailed','2.515625e-10','1.000000e-09','0.000000e+00','1.000000e-09'},true,true);;">stopping criteria details</a>>

<a href = "matlab: helpview('optim','local_min_found','CSHelpWindow');">Local minimum found that satisfies the constraints</a>.

Optimization completed because the objective function is non-decreasing in 
<a href = "matlab: helpview('optim','feasible_directions','CSHelpWindow');">feasible directions</a>, to within the value of the <a href = "matlab: helpview('optim','optimality_tolerance_msgcsh','CSHelpWindow');">optimality tolerance</a>,
and constraints are satisfied to within the value of the <a href = "matlab: helpview('optim','constraint_tolerance','CSHelpWindow');">constraint tolerance</a>.

<<a href = "matlab: createExitMsg({'optimlib:sqpLineSearch:Exit1basic'},{'optimlib:sqpLineSearch:Exit1detailed','5.759302e-10','1.000000e-09','0.000000e+00','1.000000e-09'},true,true);;">stopping criteria details</a>>

<a href = "matlab: helpview('optim','local_min_found','CSHelpWindow');">Local minimum found that satisfies the constraints</a>.

Optimization completed because the objective function is non-decreasing in 
<a href = "matlab: helpview('optim','feasible_directions','CSHelpWindow');">feasible directions</a>, to within the value of the <a href = "matlab: helpview('optim','optimality_tolerance_msgcsh','CSHelpWindow');">optimality tolerance</a>,
and constraints are satisfied to within the value of the <a href = "matlab: helpview('optim','constraint_tolerance','CSHelpWindow');">constraint tolerance</a>.

<<a href = "matlab: createExitMsg({'optimlib:sqpLineSearch:Exit1basic'},{'optimlib:sqpLineSearch:Exit1detailed','9.056883e-11','1.000000e-09','0.000000e+00','1.000000e-09'},true,true);;">stopping criteria details</a>>

<a href = "matlab: helpview('optim','local_min_found','CSHelpWindow');">Local minimum found that satisfies the constraints</a>.

Optimization completed because the objective function is non-decreasing in 
<a href = "matlab: helpview('optim','feasible_directions','CSHelpWindow');">feasible directions</a>, to within the value of the <a href = "matlab: helpview('optim','optimality_tolerance_msgcsh','CSHelpWindow');">optimality tolerance</a>,
and constraints are satisfied to within the value of the <a href = "matlab: helpview('optim','constraint_tolerance','CSHelpWindow');">constraint tolerance</a>.

<<a href = "matlab: createExitMsg({'optimlib:sqpLineSearch:Exit1basic'},{'optimlib:sqpLineSearch:Exit1detailed','1.281567e-10','1.000000e-09','0.000000e+00','1.000000e-09'},true,true);;">stopping criteria details</a>>

<a href = "matlab: helpview('optim','local_min_found','CSHelpWindow');">Local minimum found that satisfies the constraints</a>.

Optimization completed because the objective function is non-decreasing in 
<a href = "matlab: helpview('optim','feasible_directions','CSHelpWindow');">feasible directions</a>, to within the value of the <a href = "matlab: helpview('optim','optimality_tolerance_msgcsh','CSHelpWindow');">optimality tolerance</a>,
and constraints are satisfied to within the value of the <a href = "matlab: helpview('optim','constraint_tolerance','CSHelpWindow');">constraint tolerance</a>.

<<a href = "matlab: createExitMsg({'optimlib:sqpLineSearch:Exit1basic'},{'optimlib:sqpLineSearch:Exit1detailed','8.880206e-10','1.000000e-09','0.000000e+00','1.000000e-09'},true,true);;">stopping criteria details</a>>

<a href = "matlab: helpview('optim','local_min_found','CSHelpWindow');">Local minimum found that satisfies the constraints</a>.

Optimization completed because the objective function is non-decreasing in 
<a href = "matlab: helpview('optim','feasible_directions','CSHelpWindow');">feasible directions</a>, to within the value of the <a href = "matlab: helpview('optim','optimality_tolerance_msgcsh','CSHelpWindow');">optimality tolerance</a>,
and constraints are satisfied to within the value of the <a href = "matlab: helpview('optim','constraint_tolerance','CSHelpWindow');">constraint tolerance</a>.

<<a href = "matlab: createExitMsg({'optimlib:sqpLineSearch:Exit1basic'},{'optimlib:sqpLineSearch:Exit1detailed','2.333720e-10','1.000000e-09','0.000000e+00','1.000000e-09'},true,true);;">stopping criteria details</a>>

<a href = "matlab: helpview('optim','local_min_found','CSHelpWindow');">Local minimum found that satisfies the constraints</a>.

Optimization completed because the objective function is non-decreasing in 
<a href = "matlab: helpview('optim','feasible_directions','CSHelpWindow');">feasible directions</a>, to within the value of the <a href = "matlab: helpview('optim','optimality_tolerance_msgcsh','CSHelpWindow');">optimality tolerance</a>,
and constraints are satisfied to within the value of the <a href = "matlab: helpview('optim','constraint_tolerance','CSHelpWindow');">constraint tolerance</a>.

<<a href = "matlab: createExitMsg({'optimlib:sqpLineSearch:Exit1basic'},{'optimlib:sqpLineSearch:Exit1detailed','1.033237e-10','1.000000e-09','0.000000e+00','1.000000e-09'},true,true);;">stopping criteria details</a>>

<a href = "matlab: helpview('optim','local_min_found','CSHelpWindow');">Local minimum found that satisfies the constraints</a>.

Optimization completed because the objective function is non-decreasing in 
<a href = "matlab: helpview('optim','feasible_directions','CSHelpWindow');">feasible directions</a>, to within the value of the <a href = "matlab: helpview('optim','optimality_tolerance_msgcsh','CSHelpWindow');">optimality tolerance</a>,
and constraints are satisfied to within the value of the <a href = "matlab: helpview('optim','constraint_tolerance','CSHelpWindow');">constraint tolerance</a>.

<<a href = "matlab: createExitMsg({'optimlib:sqpLineSearch:Exit1basic'},{'optimlib:sqpLineSearch:Exit1detailed','4.874965e-10','1.000000e-09','0.000000e+00','1.000000e-09'},true,true);;">stopping criteria details</a>>

<a href = "matlab: helpview('optim','local_min_found','CSHelpWindow');">Local minimum found that satisfies the constraints</a>.

Optimization completed because the objective function is non-decreasing in 
<a href = "matlab: helpview('optim','feasible_directions','CSHelpWindow');">feasible directions</a>, to within the value of the <a href = "matlab: helpview('optim','optimality_tolerance_msgcsh','CSHelpWindow');">optimality tolerance</a>,
and constraints are satisfied to within the value of the <a href = "matlab: helpview('optim','constraint_tolerance','CSHelpWindow');">constraint tolerance</a>.

<<a href = "matlab: createExitMsg({'optimlib:sqpLineSearch:Exit1basic'},{'optimlib:sqpLineSearch:Exit1detailed','5.266290e-10','1.000000e-09','0.000000e+00','1.000000e-09'},true,true);;">stopping criteria details</a>>

<a href = "matlab: helpview('optim','local_min_found','CSHelpWindow');">Local minimum found that satisfies the constraints</a>.

Optimization completed because the objective function is non-decreasing in 
<a href = "matlab: helpview('optim','feasible_directions','CSHelpWindow');">feasible directions</a>, to within the value of the <a href = "matlab: helpview('optim','optimality_tolerance_msgcsh','CSHelpWindow');">optimality tolerance</a>,
and constraints are satisfied to within the value of the <a href = "matlab: helpview('optim','constraint_tolerance','CSHelpWindow');">constraint tolerance</a>.

<<a href = "matlab: createExitMsg({'optimlib:sqpLineSearch:Exit1basic'},{'optimlib:sqpLineSearch:Exit1detailed','5.742172e-10','1.000000e-09','0.000000e+00','1.000000e-09'},true,true);;">stopping criteria details</a>>

<a href = "matlab: helpview('optim','local_min_found','CSHelpWindow');">Local minimum found that satisfies the constraints</a>.

Optimization completed because the objective function is non-decreasing in 
<a href = "matlab: helpview('optim','feasible_directions','CSHelpWindow');">feasible directions</a>, to within the value of the <a href = "matlab: helpview('optim','optimality_tolerance_msgcsh','CSHelpWindow');">optimality tolerance</a>,
and constraints are satisfied to within the value of the <a href = "matlab: helpview('optim','constraint_tolerance','CSHelpWindow');">constraint tolerance</a>.

<<a href = "matlab: createExitMsg({'optimlib:sqpLineSearch:Exit1basic'},{'optimlib:sqpLineSearch:Exit1detailed','2.608336e-10','1.000000e-09','0.000000e+00','1.000000e-09'},true,true);;">stopping criteria details</a>>

<a href = "matlab: helpview('optim','local_min_found','CSHelpWindow');">Local minimum found that satisfies the constraints</a>.

Optimization completed because the objective function is non-decreasing in 
<a href = "matlab: helpview('optim','feasible_directions','CSHelpWindow');">feasible directions</a>, to within the value of the <a href = "matlab: helpview('optim','optimality_tolerance_msgcsh','CSHelpWindow');">optimality tolerance</a>,
and constraints are satisfied to within the value of the <a href = "matlab: helpview('optim','constraint_tolerance','CSHelpWindow');">constraint tolerance</a>.

<<a href = "matlab: createExitMsg({'optimlib:sqpLineSearch:Exit1basic'},{'optimlib:sqpLineSearch:Exit1detailed','4.669420e-10','1.000000e-09','0.000000e+00','1.000000e-09'},true,true);;">stopping criteria details</a>>

<a href = "matlab: helpview('optim','local_min_found','CSHelpWindow');">Local minimum found that satisfies the constraints</a>.

Optimization completed because the objective function is non-decreasing in 
<a href = "matlab: helpview('optim','feasible_directions','CSHelpWindow');">feasible directions</a>, to within the value of the <a href = "matlab: helpview('optim','optimality_tolerance_msgcsh','CSHelpWindow');">optimality tolerance</a>,
and constraints are satisfied to within the value of the <a href = "matlab: helpview('optim','constraint_tolerance','CSHelpWindow');">constraint tolerance</a>.

<<a href = "matlab: createExitMsg({'optimlib:sqpLineSearch:Exit1basic'},{'optimlib:sqpLineSearch:Exit1detailed','1.160967e-10','1.000000e-09','0.000000e+00','1.000000e-09'},true,true);;">stopping criteria details</a>>

<a href = "matlab: helpview('optim','local_min_found','CSHelpWindow');">Local minimum found that satisfies the constraints</a>.

Optimization completed because the objective function is non-decreasing in 
<a href = "matlab: helpview('optim','feasible_directions','CSHelpWindow');">feasible directions</a>, to within the value of the <a href = "matlab: helpview('optim','optimality_tolerance_msgcsh','CSHelpWindow');">optimality tolerance</a>,
and constraints are satisfied to within the value of the <a href = "matlab: helpview('optim','constraint_tolerance','CSHelpWindow');">constraint tolerance</a>.

<<a href = "matlab: createExitMsg({'optimlib:sqpLineSearch:Exit1basic'},{'optimlib:sqpLineSearch:Exit1detailed','2.026402e-11','1.000000e-09','0.000000e+00','1.000000e-09'},true,true);;">stopping criteria details</a>>

<a href = "matlab: helpview('optim','local_min_found','CSHelpWindow');">Local minimum found that satisfies the constraints</a>.

Optimization completed because the objective function is non-decreasing in 
<a href = "matlab: helpview('optim','feasible_directions','CSHelpWindow');">feasible directions</a>, to within the value of the <a href = "matlab: helpview('optim','optimality_tolerance_msgcsh','CSHelpWindow');">optimality tolerance</a>,
and constraints are satisfied to within the value of the <a href = "matlab: helpview('optim','constraint_tolerance','CSHelpWindow');">constraint tolerance</a>.

<<a href = "matlab: createExitMsg({'optimlib:sqpLineSearch:Exit1basic'},{'optimlib:sqpLineSearch:Exit1detailed','3.011232e-10','1.000000e-09','0.000000e+00','1.000000e-09'},true,true);;">stopping criteria details</a>>

<a href = "matlab: helpview('optim','local_min_found','CSHelpWindow');">Local minimum found that satisfies the constraints</a>.

Optimization completed because the objective function is non-decreasing in 
<a href = "matlab: helpview('optim','feasible_directions','CSHelpWindow');">feasible directions</a>, to within the value of the <a href = "matlab: helpview('optim','optimality_tolerance_msgcsh','CSHelpWindow');">optimality tolerance</a>,
and constraints are satisfied to within the value of the <a href = "matlab: helpview('optim','constraint_tolerance','CSHelpWindow');">constraint tolerance</a>.

<<a href = "matlab: createExitMsg({'optimlib:sqpLineSearch:Exit1basic'},{'optimlib:sqpLineSearch:Exit1detailed','5.743055e-10','1.000000e-09','0.000000e+00','1.000000e-09'},true,true);;">stopping criteria details</a>>

<a href = "matlab: helpview('optim','local_min_found','CSHelpWindow');">Local minimum found that satisfies the constraints</a>.

Optimization completed because the objective function is non-decreasing in 
<a href = "matlab: helpview('optim','feasible_directions','CSHelpWindow');">feasible directions</a>, to within the value of the <a href = "matlab: helpview('optim','optimality_tolerance_msgcsh','CSHelpWindow');">optimality tolerance</a>,
and constraints are satisfied to within the value of the <a href = "matlab: helpview('optim','constraint_tolerance','CSHelpWindow');">constraint tolerance</a>.

<<a href = "matlab: createExitMsg({'optimlib:sqpLineSearch:Exit1basic'},{'optimlib:sqpLineSearch:Exit1detailed','9.671801e-10','1.000000e-09','0.000000e+00','1.000000e-09'},true,true);;">stopping criteria details</a>>

<a href = "matlab: helpview('optim','local_min_found','CSHelpWindow');">Local minimum found that satisfies the constraints</a>.

Optimization completed because the objective function is non-decreasing in 
<a href = "matlab: helpview('optim','feasible_directions','CSHelpWindow');">feasible directions</a>, to within the value of the <a href = "matlab: helpview('optim','optimality_tolerance_msgcsh','CSHelpWindow');">optimality tolerance</a>,
and constraints are satisfied to within the value of the <a href = "matlab: helpview('optim','constraint_tolerance','CSHelpWindow');">constraint tolerance</a>.

<<a href = "matlab: createExitMsg({'optimlib:sqpLineSearch:Exit1basic'},{'optimlib:sqpLineSearch:Exit1detailed','8.873746e-10','1.000000e-09','0.000000e+00','1.000000e-09'},true,true);;">stopping criteria details</a>>

<a href = "matlab: helpview('optim','local_min_found','CSHelpWindow');">Local minimum found that satisfies the constraints</a>.

Optimization completed because the objective function is non-decreasing in 
<a href = "matlab: helpview('optim','feasible_directions','CSHelpWindow');">feasible directions</a>, to within the value of the <a href = "matlab: helpview('optim','optimality_tolerance_msgcsh','CSHelpWindow');">optimality tolerance</a>,
and constraints are satisfied to within the value of the <a href = "matlab: helpview('optim','constraint_tolerance','CSHelpWindow');">constraint tolerance</a>.

<<a href = "matlab: createExitMsg({'optimlib:sqpLineSearch:Exit1basic'},{'optimlib:sqpLineSearch:Exit1detailed','2.876762e-10','1.000000e-09','0.000000e+00','1.000000e-09'},true,true);;">stopping criteria details</a>>

<a href = "matlab: helpview('optim','local_min_found','CSHelpWindow');">Local minimum found that satisfies the constraints</a>.

Optimization completed because the objective function is non-decreasing in 
<a href = "matlab: helpview('optim','feasible_directions','CSHelpWindow');">feasible directions</a>, to within the value of the <a href = "matlab: helpview('optim','optimality_tolerance_msgcsh','CSHelpWindow');">optimality tolerance</a>,
and constraints are satisfied to within the value of the <a href = "matlab: helpview('optim','constraint_tolerance','CSHelpWindow');">constraint tolerance</a>.

<<a href = "matlab: createExitMsg({'optimlib:sqpLineSearch:Exit1basic'},{'optimlib:sqpLineSearch:Exit1detailed','2.157307e-10','1.000000e-09','0.000000e+00','1.000000e-09'},true,true);;">stopping criteria details</a>>

<a href = "matlab: helpview('optim','local_min_found','CSHelpWindow');">Local minimum found that satisfies the constraints</a>.

Optimization completed because the objective function is non-decreasing in 
<a href = "matlab: helpview('optim','feasible_directions','CSHelpWindow');">feasible directions</a>, to within the value of the <a href = "matlab: helpview('optim','optimality_tolerance_msgcsh','CSHelpWindow');">optimality tolerance</a>,
and constraints are satisfied to within the value of the <a href = "matlab: helpview('optim','constraint_tolerance','CSHelpWindow');">constraint tolerance</a>.

<<a href = "matlab: createExitMsg({'optimlib:sqpLineSearch:Exit1basic'},{'optimlib:sqpLineSearch:Exit1detailed','6.206997e-10','1.000000e-09','0.000000e+00','1.000000e-09'},true,true);;">stopping criteria details</a>>

<a href = "matlab: helpview('optim','local_min_found','CSHelpWindow');">Local minimum found that satisfies the constraints</a>.

Optimization completed because the objective function is non-decreasing in 
<a href = "matlab: helpview('optim','feasible_directions','CSHelpWindow');">feasible directions</a>, to within the value of the <a href = "matlab: helpview('optim','optimality_tolerance_msgcsh','CSHelpWindow');">optimality tolerance</a>,
and constraints are satisfied to within the value of the <a href = "matlab: helpview('optim','constraint_tolerance','CSHelpWindow');">constraint tolerance</a>.

<<a href = "matlab: createExitMsg({'optimlib:sqpLineSearch:Exit1basic'},{'optimlib:sqpLineSearch:Exit1detailed','6.365869e-11','1.000000e-09','0.000000e+00','1.000000e-09'},true,true);;">stopping criteria details</a>>

<a href = "matlab: helpview('optim','local_min_found','CSHelpWindow');">Local minimum found that satisfies the constraints</a>.

Optimization completed because the objective function is non-decreasing in 
<a href = "matlab: helpview('optim','feasible_directions','CSHelpWindow');">feasible directions</a>, to within the value of the <a href = "matlab: helpview('optim','optimality_tolerance_msgcsh','CSHelpWindow');">optimality tolerance</a>,
and constraints are satisfied to within the value of the <a href = "matlab: helpview('optim','constraint_tolerance','CSHelpWindow');">constraint tolerance</a>.

<<a href = "matlab: createExitMsg({'optimlib:sqpLineSearch:Exit1basic'},{'optimlib:sqpLineSearch:Exit1detailed','7.478514e-10','1.000000e-09','0.000000e+00','1.000000e-09'},true,true);;">stopping criteria details</a>>

<a href = "matlab: helpview('optim','local_min_found','CSHelpWindow');">Local minimum found that satisfies the constraints</a>.

Optimization completed because the objective function is non-decreasing in 
<a href = "matlab: helpview('optim','feasible_directions','CSHelpWindow');">feasible directions</a>, to within the value of the <a href = "matlab: helpview('optim','optimality_tolerance_msgcsh','CSHelpWindow');">optimality tolerance</a>,
and constraints are satisfied to within the value of the <a href = "matlab: helpview('optim','constraint_tolerance','CSHelpWindow');">constraint tolerance</a>.

<<a href = "matlab: createExitMsg({'optimlib:sqpLineSearch:Exit1basic'},{'optimlib:sqpLineSearch:Exit1detailed','3.311674e-10','1.000000e-09','0.000000e+00','1.000000e-09'},true,true);;">stopping criteria details</a>>

<a href = "matlab: helpview('optim','local_min_found','CSHelpWindow');">Local minimum found that satisfies the constraints</a>.

Optimization completed because the objective function is non-decreasing in 
<a href = "matlab: helpview('optim','feasible_directions','CSHelpWindow');">feasible directions</a>, to within the value of the <a href = "matlab: helpview('optim','optimality_tolerance_msgcsh','CSHelpWindow');">optimality tolerance</a>,
and constraints are satisfied to within the value of the <a href = "matlab: helpview('optim','constraint_tolerance','CSHelpWindow');">constraint tolerance</a>.

<<a href = "matlab: createExitMsg({'optimlib:sqpLineSearch:Exit1basic'},{'optimlib:sqpLineSearch:Exit1detailed','2.078734e-11','1.000000e-09','0.000000e+00','1.000000e-09'},true,true);;">stopping criteria details</a>>

<a href = "matlab: helpview('optim','local_min_found','CSHelpWindow');">Local minimum found that satisfies the constraints</a>.

Optimization completed because the objective function is non-decreasing in 
<a href = "matlab: helpview('optim','feasible_directions','CSHelpWindow');">feasible directions</a>, to within the value of the <a href = "matlab: helpview('optim','optimality_tolerance_msgcsh','CSHelpWindow');">optimality tolerance</a>,
and constraints are satisfied to within the value of the <a href = "matlab: helpview('optim','constraint_tolerance','CSHelpWindow');">constraint tolerance</a>.

<<a href = "matlab: createExitMsg({'optimlib:sqpLineSearch:Exit1basic'},{'optimlib:sqpLineSearch:Exit1detailed','7.148574e-11','1.000000e-09','0.000000e+00','1.000000e-09'},true,true);;">stopping criteria details</a>>

<a href = "matlab: helpview('optim','local_min_found','CSHelpWindow');">Local minimum found that satisfies the constraints</a>.

Optimization completed because the objective function is non-decreasing in 
<a href = "matlab: helpview('optim','feasible_directions','CSHelpWindow');">feasible directions</a>, to within the value of the <a href = "matlab: helpview('optim','optimality_tolerance_msgcsh','CSHelpWindow');">optimality tolerance</a>,
and constraints are satisfied to within the value of the <a href = "matlab: helpview('optim','constraint_tolerance','CSHelpWindow');">constraint tolerance</a>.

<<a href = "matlab: createExitMsg({'optimlib:sqpLineSearch:Exit1basic'},{'optimlib:sqpLineSearch:Exit1detailed','3.480890e-10','1.000000e-09','0.000000e+00','1.000000e-09'},true,true);;">stopping criteria details</a>>

<a href = "matlab: helpview('optim','local_min_found','CSHelpWindow');">Local minimum found that satisfies the constraints</a>.

Optimization completed because the objective function is non-decreasing in 
<a href = "matlab: helpview('optim','feasible_directions','CSHelpWindow');">feasible directions</a>, to within the value of the <a href = "matlab: helpview('optim','optimality_tolerance_msgcsh','CSHelpWindow');">optimality tolerance</a>,
and constraints are satisfied to within the value of the <a href = "matlab: helpview('optim','constraint_tolerance','CSHelpWindow');">constraint tolerance</a>.

<<a href = "matlab: createExitMsg({'optimlib:sqpLineSearch:Exit1basic'},{'optimlib:sqpLineSearch:Exit1detailed','2.620511e-10','1.000000e-09','0.000000e+00','1.000000e-09'},true,true);;">stopping criteria details</a>>

<a href = "matlab: helpview('optim','local_min_found','CSHelpWindow');">Local minimum found that satisfies the constraints</a>.

Optimization completed because the objective function is non-decreasing in 
<a href = "matlab: helpview('optim','feasible_directions','CSHelpWindow');">feasible directions</a>, to within the value of the <a href = "matlab: helpview('optim','optimality_tolerance_msgcsh','CSHelpWindow');">optimality tolerance</a>,
and constraints are satisfied to within the value of the <a href = "matlab: helpview('optim','constraint_tolerance','CSHelpWindow');">constraint tolerance</a>.

<<a href = "matlab: createExitMsg({'optimlib:sqpLineSearch:Exit1basic'},{'optimlib:sqpLineSearch:Exit1detailed','5.141794e-11','1.000000e-09','0.000000e+00','1.000000e-09'},true,true);;">stopping criteria details</a>>

<a href = "matlab: helpview('optim','local_min_found','CSHelpWindow');">Local minimum found that satisfies the constraints</a>.

Optimization completed because the objective function is non-decreasing in 
<a href = "matlab: helpview('optim','feasible_directions','CSHelpWindow');">feasible directions</a>, to within the value of the <a href = "matlab: helpview('optim','optimality_tolerance_msgcsh','CSHelpWindow');">optimality tolerance</a>,
and constraints are satisfied to within the value of the <a href = "matlab: helpview('optim','constraint_tolerance','CSHelpWindow');">constraint tolerance</a>.

<<a href = "matlab: createExitMsg({'optimlib:sqpLineSearch:Exit1basic'},{'optimlib:sqpLineSearch:Exit1detailed','9.533911e-10','1.000000e-09','0.000000e+00','1.000000e-09'},true,true);;">stopping criteria details</a>>

<a href = "matlab: helpview('optim','local_min_found','CSHelpWindow');">Local minimum found that satisfies the constraints</a>.

Optimization completed because the objective function is non-decreasing in 
<a href = "matlab: helpview('optim','feasible_directions','CSHelpWindow');">feasible directions</a>, to within the value of the <a href = "matlab: helpview('optim','optimality_tolerance_msgcsh','CSHelpWindow');">optimality tolerance</a>,
and constraints are satisfied to within the value of the <a href = "matlab: helpview('optim','constraint_tolerance','CSHelpWindow');">constraint tolerance</a>.

<<a href = "matlab: createExitMsg({'optimlib:sqpLineSearch:Exit1basic'},{'optimlib:sqpLineSearch:Exit1detailed','9.027031e-10','1.000000e-09','0.000000e+00','1.000000e-09'},true,true);;">stopping criteria details</a>>

<a href = "matlab: helpview('optim','local_min_found','CSHelpWindow');">Local minimum found that satisfies the constraints</a>.

Optimization completed because the objective function is non-decreasing in 
<a href = "matlab: helpview('optim','feasible_directions','CSHelpWindow');">feasible directions</a>, to within the value of the <a href = "matlab: helpview('optim','optimality_tolerance_msgcsh','CSHelpWindow');">optimality tolerance</a>,
and constraints are satisfied to within the value of the <a href = "matlab: helpview('optim','constraint_tolerance','CSHelpWindow');">constraint tolerance</a>.

<<a href = "matlab: createExitMsg({'optimlib:sqpLineSearch:Exit1basic'},{'optimlib:sqpLineSearch:Exit1detailed','1.550302e-10','1.000000e-09','0.000000e+00','1.000000e-09'},true,true);;">stopping criteria details</a>>

<a href = "matlab: helpview('optim','local_min_found','CSHelpWindow');">Local minimum found that satisfies the constraints</a>.

Optimization completed because the objective function is non-decreasing in 
<a href = "matlab: helpview('optim','feasible_directions','CSHelpWindow');">feasible directions</a>, to within the value of the <a href = "matlab: helpview('optim','optimality_tolerance_msgcsh','CSHelpWindow');">optimality tolerance</a>,
and constraints are satisfied to within the value of the <a href = "matlab: helpview('optim','constraint_tolerance','CSHelpWindow');">constraint tolerance</a>.

<<a href = "matlab: createExitMsg({'optimlib:sqpLineSearch:Exit1basic'},{'optimlib:sqpLineSearch:Exit1detailed','3.248341e-11','1.000000e-09','0.000000e+00','1.000000e-09'},true,true);;">stopping criteria details</a>>

<a href = "matlab: helpview('optim','local_min_found','CSHelpWindow');">Local minimum found that satisfies the constraints</a>.

Optimization completed because the objective function is non-decreasing in 
<a href = "matlab: helpview('optim','feasible_directions','CSHelpWindow');">feasible directions</a>, to within the value of the <a href = "matlab: helpview('optim','optimality_tolerance_msgcsh','CSHelpWindow');">optimality tolerance</a>,
and constraints are satisfied to within the value of the <a href = "matlab: helpview('optim','constraint_tolerance','CSHelpWindow');">constraint tolerance</a>.

<<a href = "matlab: createExitMsg({'optimlib:sqpLineSearch:Exit1basic'},{'optimlib:sqpLineSearch:Exit1detailed','5.534506e-10','1.000000e-09','0.000000e+00','1.000000e-09'},true,true);;">stopping criteria details</a>>

<a href = "matlab: helpview('optim','local_min_found','CSHelpWindow');">Local minimum found that satisfies the constraints</a>.

Optimization completed because the objective function is non-decreasing in 
<a href = "matlab: helpview('optim','feasible_directions','CSHelpWindow');">feasible directions</a>, to within the value of the <a href = "matlab: helpview('optim','optimality_tolerance_msgcsh','CSHelpWindow');">optimality tolerance</a>,
and constraints are satisfied to within the value of the <a href = "matlab: helpview('optim','constraint_tolerance','CSHelpWindow');">constraint tolerance</a>.

<<a href = "matlab: createExitMsg({'optimlib:sqpLineSearch:Exit1basic'},{'optimlib:sqpLineSearch:Exit1detailed','5.549830e-10','1.000000e-09','0.000000e+00','1.000000e-09'},true,true);;">stopping criteria details</a>>

<a href = "matlab: helpview('optim','local_min_found','CSHelpWindow');">Local minimum found that satisfies the constraints</a>.

Optimization completed because the objective function is non-decreasing in 
<a href = "matlab: helpview('optim','feasible_directions','CSHelpWindow');">feasible directions</a>, to within the value of the <a href = "matlab: helpview('optim','optimality_tolerance_msgcsh','CSHelpWindow');">optimality tolerance</a>,
and constraints are satisfied to within the value of the <a href = "matlab: helpview('optim','constraint_tolerance','CSHelpWindow');">constraint tolerance</a>.

<<a href = "matlab: createExitMsg({'optimlib:sqpLineSearch:Exit1basic'},{'optimlib:sqpLineSearch:Exit1detailed','1.973060e-10','1.000000e-09','0.000000e+00','1.000000e-09'},true,true);;">stopping criteria details</a>>

<a href = "matlab: helpview('optim','local_min_found','CSHelpWindow');">Local minimum found that satisfies the constraints</a>.

Optimization completed because the objective function is non-decreasing in 
<a href = "matlab: helpview('optim','feasible_directions','CSHelpWindow');">feasible directions</a>, to within the value of the <a href = "matlab: helpview('optim','optimality_tolerance_msgcsh','CSHelpWindow');">optimality tolerance</a>,
and constraints are satisfied to within the value of the <a href = "matlab: helpview('optim','constraint_tolerance','CSHelpWindow');">constraint tolerance</a>.

<<a href = "matlab: createExitMsg({'optimlib:sqpLineSearch:Exit1basic'},{'optimlib:sqpLineSearch:Exit1detailed','6.495251e-10','1.000000e-09','0.000000e+00','1.000000e-09'},true,true);;">stopping criteria details</a>>

<a href = "matlab: helpview('optim','local_min_found','CSHelpWindow');">Local minimum found that satisfies the constraints</a>.

Optimization completed because the objective function is non-decreasing in 
<a href = "matlab: helpview('optim','feasible_directions','CSHelpWindow');">feasible directions</a>, to within the value of the <a href = "matlab: helpview('optim','optimality_tolerance_msgcsh','CSHelpWindow');">optimality tolerance</a>,
and constraints are satisfied to within the value of the <a href = "matlab: helpview('optim','constraint_tolerance','CSHelpWindow');">constraint tolerance</a>.

<<a href = "matlab: createExitMsg({'optimlib:sqpLineSearch:Exit1basic'},{'optimlib:sqpLineSearch:Exit1detailed','7.636860e-10','1.000000e-09','0.000000e+00','1.000000e-09'},true,true);;">stopping criteria details</a>>

<a href = "matlab: helpview('optim','local_min_found','CSHelpWindow');">Local minimum found that satisfies the constraints</a>.

Optimization completed because the objective function is non-decreasing in 
<a href = "matlab: helpview('optim','feasible_directions','CSHelpWindow');">feasible directions</a>, to within the value of the <a href = "matlab: helpview('optim','optimality_tolerance_msgcsh','CSHelpWindow');">optimality tolerance</a>,
and constraints are satisfied to within the value of the <a href = "matlab: helpview('optim','constraint_tolerance','CSHelpWindow');">constraint tolerance</a>.

<<a href = "matlab: createExitMsg({'optimlib:sqpLineSearch:Exit1basic'},{'optimlib:sqpLineSearch:Exit1detailed','6.958426e-10','1.000000e-09','0.000000e+00','1.000000e-09'},true,true);;">stopping criteria details</a>>

<a href = "matlab: helpview('optim','local_min_found','CSHelpWindow');">Local minimum found that satisfies the constraints</a>.

Optimization completed because the objective function is non-decreasing in 
<a href = "matlab: helpview('optim','feasible_directions','CSHelpWindow');">feasible directions</a>, to within the value of the <a href = "matlab: helpview('optim','optimality_tolerance_msgcsh','CSHelpWindow');">optimality tolerance</a>,
and constraints are satisfied to within the value of the <a href = "matlab: helpview('optim','constraint_tolerance','CSHelpWindow');">constraint tolerance</a>.

<<a href = "matlab: createExitMsg({'optimlib:sqpLineSearch:Exit1basic'},{'optimlib:sqpLineSearch:Exit1detailed','9.830268e-10','1.000000e-09','0.000000e+00','1.000000e-09'},true,true);;">stopping criteria details</a>>

<a href = "matlab: helpview('optim','local_min_found','CSHelpWindow');">Local minimum found that satisfies the constraints</a>.

Optimization completed because the objective function is non-decreasing in 
<a href = "matlab: helpview('optim','feasible_directions','CSHelpWindow');">feasible directions</a>, to within the value of the <a href = "matlab: helpview('optim','optimality_tolerance_msgcsh','CSHelpWindow');">optimality tolerance</a>,
and constraints are satisfied to within the value of the <a href = "matlab: helpview('optim','constraint_tolerance','CSHelpWindow');">constraint tolerance</a>.

<<a href = "matlab: createExitMsg({'optimlib:sqpLineSearch:Exit1basic'},{'optimlib:sqpLineSearch:Exit1detailed','1.276535e-10','1.000000e-09','0.000000e+00','1.000000e-09'},true,true);;">stopping criteria details</a>>

<a href = "matlab: helpview('optim','local_min_found','CSHelpWindow');">Local minimum found that satisfies the constraints</a>.

Optimization completed because the objective function is non-decreasing in 
<a href = "matlab: helpview('optim','feasible_directions','CSHelpWindow');">feasible directions</a>, to within the value of the <a href = "matlab: helpview('optim','optimality_tolerance_msgcsh','CSHelpWindow');">optimality tolerance</a>,
and constraints are satisfied to within the value of the <a href = "matlab: helpview('optim','constraint_tolerance','CSHelpWindow');">constraint tolerance</a>.

<<a href = "matlab: createExitMsg({'optimlib:sqpLineSearch:Exit1basic'},{'optimlib:sqpLineSearch:Exit1detailed','3.073437e-10','1.000000e-09','0.000000e+00','1.000000e-09'},true,true);;">stopping criteria details</a>>

<a href = "matlab: helpview('optim','local_min_found','CSHelpWindow');">Local minimum found that satisfies the constraints</a>.

Optimization completed because the objective function is non-decreasing in 
<a href = "matlab: helpview('optim','feasible_directions','CSHelpWindow');">feasible directions</a>, to within the value of the <a href = "matlab: helpview('optim','optimality_tolerance_msgcsh','CSHelpWindow');">optimality tolerance</a>,
and constraints are satisfied to within the value of the <a href = "matlab: helpview('optim','constraint_tolerance','CSHelpWindow');">constraint tolerance</a>.

<<a href = "matlab: createExitMsg({'optimlib:sqpLineSearch:Exit1basic'},{'optimlib:sqpLineSearch:Exit1detailed','8.221856e-11','1.000000e-09','0.000000e+00','1.000000e-09'},true,true);;">stopping criteria details</a>>

<a href = "matlab: helpview('optim','local_min_found','CSHelpWindow');">Local minimum found that satisfies the constraints</a>.

Optimization completed because the objective function is non-decreasing in 
<a href = "matlab: helpview('optim','feasible_directions','CSHelpWindow');">feasible directions</a>, to within the value of the <a href = "matlab: helpview('optim','optimality_tolerance_msgcsh','CSHelpWindow');">optimality tolerance</a>,
and constraints are satisfied to within the value of the <a href = "matlab: helpview('optim','constraint_tolerance','CSHelpWindow');">constraint tolerance</a>.

<<a href = "matlab: createExitMsg({'optimlib:sqpLineSearch:Exit1basic'},{'optimlib:sqpLineSearch:Exit1detailed','5.850415e-10','1.000000e-09','0.000000e+00','1.000000e-09'},true,true);;">stopping criteria details</a>>

<a href = "matlab: helpview('optim','local_min_found','CSHelpWindow');">Local minimum found that satisfies the constraints</a>.

Optimization completed because the objective function is non-decreasing in 
<a href = "matlab: helpview('optim','feasible_directions','CSHelpWindow');">feasible directions</a>, to within the value of the <a href = "matlab: helpview('optim','optimality_tolerance_msgcsh','CSHelpWindow');">optimality tolerance</a>,
and constraints are satisfied to within the value of the <a href = "matlab: helpview('optim','constraint_tolerance','CSHelpWindow');">constraint tolerance</a>.

<<a href = "matlab: createExitMsg({'optimlib:sqpLineSearch:Exit1basic'},{'optimlib:sqpLineSearch:Exit1detailed','2.703387e-11','1.000000e-09','0.000000e+00','1.000000e-09'},true,true);;">stopping criteria details</a>>

<a href = "matlab: helpview('optim','local_min_found','CSHelpWindow');">Local minimum found that satisfies the constraints</a>.

Optimization completed because the objective function is non-decreasing in 
<a href = "matlab: helpview('optim','feasible_directions','CSHelpWindow');">feasible directions</a>, to within the value of the <a href = "matlab: helpview('optim','optimality_tolerance_msgcsh','CSHelpWindow');">optimality tolerance</a>,
and constraints are satisfied to within the value of the <a href = "matlab: helpview('optim','constraint_tolerance','CSHelpWindow');">constraint tolerance</a>.

<<a href = "matlab: createExitMsg({'optimlib:sqpLineSearch:Exit1basic'},{'optimlib:sqpLineSearch:Exit1detailed','6.670766e-10','1.000000e-09','0.000000e+00','1.000000e-09'},true,true);;">stopping criteria details</a>>

<a href = "matlab: helpview('optim','local_min_found','CSHelpWindow');">Local minimum found that satisfies the constraints</a>.

Optimization completed because the objective function is non-decreasing in 
<a href = "matlab: helpview('optim','feasible_directions','CSHelpWindow');">feasible directions</a>, to within the value of the <a href = "matlab: helpview('optim','optimality_tolerance_msgcsh','CSHelpWindow');">optimality tolerance</a>,
and constraints are satisfied to within the value of the <a href = "matlab: helpview('optim','constraint_tolerance','CSHelpWindow');">constraint tolerance</a>.

<<a href = "matlab: createExitMsg({'optimlib:sqpLineSearch:Exit1basic'},{'optimlib:sqpLineSearch:Exit1detailed','3.948454e-10','1.000000e-09','0.000000e+00','1.000000e-09'},true,true);;">stopping criteria details</a>>

<a href = "matlab: helpview('optim','local_min_found','CSHelpWindow');">Local minimum found that satisfies the constraints</a>.

Optimization completed because the objective function is non-decreasing in 
<a href = "matlab: helpview('optim','feasible_directions','CSHelpWindow');">feasible directions</a>, to within the value of the <a href = "matlab: helpview('optim','optimality_tolerance_msgcsh','CSHelpWindow');">optimality tolerance</a>,
and constraints are satisfied to within the value of the <a href = "matlab: helpview('optim','constraint_tolerance','CSHelpWindow');">constraint tolerance</a>.

<<a href = "matlab: createExitMsg({'optimlib:sqpLineSearch:Exit1basic'},{'optimlib:sqpLineSearch:Exit1detailed','3.684757e-10','1.000000e-09','0.000000e+00','1.000000e-09'},true,true);;">stopping criteria details</a>>

<a href = "matlab: helpview('optim','local_min_found','CSHelpWindow');">Local minimum found that satisfies the constraints</a>.

Optimization completed because the objective function is non-decreasing in 
<a href = "matlab: helpview('optim','feasible_directions','CSHelpWindow');">feasible directions</a>, to within the value of the <a href = "matlab: helpview('optim','optimality_tolerance_msgcsh','CSHelpWindow');">optimality tolerance</a>,
and constraints are satisfied to within the value of the <a href = "matlab: helpview('optim','constraint_tolerance','CSHelpWindow');">constraint tolerance</a>.

<<a href = "matlab: createExitMsg({'optimlib:sqpLineSearch:Exit1basic'},{'optimlib:sqpLineSearch:Exit1detailed','6.839184e-10','1.000000e-09','0.000000e+00','1.000000e-09'},true,true);;">stopping criteria details</a>>

<a href = "matlab: helpview('optim','local_min_found','CSHelpWindow');">Local minimum found that satisfies the constraints</a>.

Optimization completed because the objective function is non-decreasing in 
<a href = "matlab: helpview('optim','feasible_directions','CSHelpWindow');">feasible directions</a>, to within the value of the <a href = "matlab: helpview('optim','optimality_tolerance_msgcsh','CSHelpWindow');">optimality tolerance</a>,
and constraints are satisfied to within the value of the <a href = "matlab: helpview('optim','constraint_tolerance','CSHelpWindow');">constraint tolerance</a>.

<<a href = "matlab: createExitMsg({'optimlib:sqpLineSearch:Exit1basic'},{'optimlib:sqpLineSearch:Exit1detailed','6.046208e-11','1.000000e-09','0.000000e+00','1.000000e-09'},true,true);;">stopping criteria details</a>>

<a href = "matlab: helpview('optim','local_min_found','CSHelpWindow');">Local minimum found that satisfies the constraints</a>.

Optimization completed because the objective function is non-decreasing in 
<a href = "matlab: helpview('optim','feasible_directions','CSHelpWindow');">feasible directions</a>, to within the value of the <a href = "matlab: helpview('optim','optimality_tolerance_msgcsh','CSHelpWindow');">optimality tolerance</a>,
and constraints are satisfied to within the value of the <a href = "matlab: helpview('optim','constraint_tolerance','CSHelpWindow');">constraint tolerance</a>.

<<a href = "matlab: createExitMsg({'optimlib:sqpLineSearch:Exit1basic'},{'optimlib:sqpLineSearch:Exit1detailed','5.601148e-10','1.000000e-09','0.000000e+00','1.000000e-09'},true,true);;">stopping criteria details</a>>

<a href = "matlab: helpview('optim','local_min_found','CSHelpWindow');">Local minimum found that satisfies the constraints</a>.

Optimization completed because the objective function is non-decreasing in 
<a href = "matlab: helpview('optim','feasible_directions','CSHelpWindow');">feasible directions</a>, to within the value of the <a href = "matlab: helpview('optim','optimality_tolerance_msgcsh','CSHelpWindow');">optimality tolerance</a>,
and constraints are satisfied to within the value of the <a href = "matlab: helpview('optim','constraint_tolerance','CSHelpWindow');">constraint tolerance</a>.

<<a href = "matlab: createExitMsg({'optimlib:sqpLineSearch:Exit1basic'},{'optimlib:sqpLineSearch:Exit1detailed','5.900298e-11','1.000000e-09','0.000000e+00','1.000000e-09'},true,true);;">stopping criteria details</a>>

<a href = "matlab: helpview('optim','local_min_found','CSHelpWindow');">Local minimum found that satisfies the constraints</a>.

Optimization completed because the objective function is non-decreasing in 
<a href = "matlab: helpview('optim','feasible_directions','CSHelpWindow');">feasible directions</a>, to within the value of the <a href = "matlab: helpview('optim','optimality_tolerance_msgcsh','CSHelpWindow');">optimality tolerance</a>,
and constraints are satisfied to within the value of the <a href = "matlab: helpview('optim','constraint_tolerance','CSHelpWindow');">constraint tolerance</a>.

<<a href = "matlab: createExitMsg({'optimlib:sqpLineSearch:Exit1basic'},{'optimlib:sqpLineSearch:Exit1detailed','4.713931e-10','1.000000e-09','0.000000e+00','1.000000e-09'},true,true);;">stopping criteria details</a>>

<a href = "matlab: helpview('optim','local_min_found','CSHelpWindow');">Local minimum found that satisfies the constraints</a>.

Optimization completed because the objective function is non-decreasing in 
<a href = "matlab: helpview('optim','feasible_directions','CSHelpWindow');">feasible directions</a>, to within the value of the <a href = "matlab: helpview('optim','optimality_tolerance_msgcsh','CSHelpWindow');">optimality tolerance</a>,
and constraints are satisfied to within the value of the <a href = "matlab: helpview('optim','constraint_tolerance','CSHelpWindow');">constraint tolerance</a>.

<<a href = "matlab: createExitMsg({'optimlib:sqpLineSearch:Exit1basic'},{'optimlib:sqpLineSearch:Exit1detailed','9.829647e-11','1.000000e-09','0.000000e+00','1.000000e-09'},true,true);;">stopping criteria details</a>>

<a href = "matlab: helpview('optim','local_min_found','CSHelpWindow');">Local minimum found that satisfies the constraints</a>.

Optimization completed because the objective function is non-decreasing in 
<a href = "matlab: helpview('optim','feasible_directions','CSHelpWindow');">feasible directions</a>, to within the value of the <a href = "matlab: helpview('optim','optimality_tolerance_msgcsh','CSHelpWindow');">optimality tolerance</a>,
and constraints are satisfied to within the value of the <a href = "matlab: helpview('optim','constraint_tolerance','CSHelpWindow');">constraint tolerance</a>.

<<a href = "matlab: createExitMsg({'optimlib:sqpLineSearch:Exit1basic'},{'optimlib:sqpLineSearch:Exit1detailed','3.417384e-10','1.000000e-09','0.000000e+00','1.000000e-09'},true,true);;">stopping criteria details</a>>

<a href = "matlab: helpview('optim','local_min_found','CSHelpWindow');">Local minimum found that satisfies the constraints</a>.

Optimization completed because the objective function is non-decreasing in 
<a href = "matlab: helpview('optim','feasible_directions','CSHelpWindow');">feasible directions</a>, to within the value of the <a href = "matlab: helpview('optim','optimality_tolerance_msgcsh','CSHelpWindow');">optimality tolerance</a>,
and constraints are satisfied to within the value of the <a href = "matlab: helpview('optim','constraint_tolerance','CSHelpWindow');">constraint tolerance</a>.

<<a href = "matlab: createExitMsg({'optimlib:sqpLineSearch:Exit1basic'},{'optimlib:sqpLineSearch:Exit1detailed','2.286399e-10','1.000000e-09','0.000000e+00','1.000000e-09'},true,true);;">stopping criteria details</a>>

<a href = "matlab: helpview('optim','local_min_found','CSHelpWindow');">Local minimum found that satisfies the constraints</a>.

Optimization completed because the objective function is non-decreasing in 
<a href = "matlab: helpview('optim','feasible_directions','CSHelpWindow');">feasible directions</a>, to within the value of the <a href = "matlab: helpview('optim','optimality_tolerance_msgcsh','CSHelpWindow');">optimality tolerance</a>,
and constraints are satisfied to within the value of the <a href = "matlab: helpview('optim','constraint_tolerance','CSHelpWindow');">constraint tolerance</a>.

<<a href = "matlab: createExitMsg({'optimlib:sqpLineSearch:Exit1basic'},{'optimlib:sqpLineSearch:Exit1detailed','7.863681e-11','1.000000e-09','0.000000e+00','1.000000e-09'},true,true);;">stopping criteria details</a>>

<a href = "matlab: helpview('optim','local_min_found','CSHelpWindow');">Local minimum found that satisfies the constraints</a>.

Optimization completed because the objective function is non-decreasing in 
<a href = "matlab: helpview('optim','feasible_directions','CSHelpWindow');">feasible directions</a>, to within the value of the <a href = "matlab: helpview('optim','optimality_tolerance_msgcsh','CSHelpWindow');">optimality tolerance</a>,
and constraints are satisfied to within the value of the <a href = "matlab: helpview('optim','constraint_tolerance','CSHelpWindow');">constraint tolerance</a>.

<<a href = "matlab: createExitMsg({'optimlib:sqpLineSearch:Exit1basic'},{'optimlib:sqpLineSearch:Exit1detailed','1.246622e-10','1.000000e-09','0.000000e+00','1.000000e-09'},true,true);;">stopping criteria details</a>>

<a href = "matlab: helpview('optim','local_min_found','CSHelpWindow');">Local minimum found that satisfies the constraints</a>.

Optimization completed because the objective function is non-decreasing in 
<a href = "matlab: helpview('optim','feasible_directions','CSHelpWindow');">feasible directions</a>, to within the value of the <a href = "matlab: helpview('optim','optimality_tolerance_msgcsh','CSHelpWindow');">optimality tolerance</a>,
and constraints are satisfied to within the value of the <a href = "matlab: helpview('optim','constraint_tolerance','CSHelpWindow');">constraint tolerance</a>.

<<a href = "matlab: createExitMsg({'optimlib:sqpLineSearch:Exit1basic'},{'optimlib:sqpLineSearch:Exit1detailed','5.359824e-10','1.000000e-09','0.000000e+00','1.000000e-09'},true,true);;">stopping criteria details</a>>

<a href = "matlab: helpview('optim','local_min_found','CSHelpWindow');">Local minimum found that satisfies the constraints</a>.

Optimization completed because the objective function is non-decreasing in 
<a href = "matlab: helpview('optim','feasible_directions','CSHelpWindow');">feasible directions</a>, to within the value of the <a href = "matlab: helpview('optim','optimality_tolerance_msgcsh','CSHelpWindow');">optimality tolerance</a>,
and constraints are satisfied to within the value of the <a href = "matlab: helpview('optim','constraint_tolerance','CSHelpWindow');">constraint tolerance</a>.

<<a href = "matlab: createExitMsg({'optimlib:sqpLineSearch:Exit1basic'},{'optimlib:sqpLineSearch:Exit1detailed','5.447544e-10','1.000000e-09','0.000000e+00','1.000000e-09'},true,true);;">stopping criteria details</a>>

<a href = "matlab: helpview('optim','local_min_found','CSHelpWindow');">Local minimum found that satisfies the constraints</a>.

Optimization completed because the objective function is non-decreasing in 
<a href = "matlab: helpview('optim','feasible_directions','CSHelpWindow');">feasible directions</a>, to within the value of the <a href = "matlab: helpview('optim','optimality_tolerance_msgcsh','CSHelpWindow');">optimality tolerance</a>,
and constraints are satisfied to within the value of the <a href = "matlab: helpview('optim','constraint_tolerance','CSHelpWindow');">constraint tolerance</a>.

<<a href = "matlab: createExitMsg({'optimlib:sqpLineSearch:Exit1basic'},{'optimlib:sqpLineSearch:Exit1detailed','5.396466e-11','1.000000e-09','0.000000e+00','1.000000e-09'},true,true);;">stopping criteria details</a>>

<a href = "matlab: helpview('optim','local_min_found','CSHelpWindow');">Local minimum found that satisfies the constraints</a>.

Optimization completed because the objective function is non-decreasing in 
<a href = "matlab: helpview('optim','feasible_directions','CSHelpWindow');">feasible directions</a>, to within the value of the <a href = "matlab: helpview('optim','optimality_tolerance_msgcsh','CSHelpWindow');">optimality tolerance</a>,
and constraints are satisfied to within the value of the <a href = "matlab: helpview('optim','constraint_tolerance','CSHelpWindow');">constraint tolerance</a>.

<<a href = "matlab: createExitMsg({'optimlib:sqpLineSearch:Exit1basic'},{'optimlib:sqpLineSearch:Exit1detailed','3.585556e-10','1.000000e-09','0.000000e+00','1.000000e-09'},true,true);;">stopping criteria details</a>>

<a href = "matlab: helpview('optim','local_min_found','CSHelpWindow');">Local minimum found that satisfies the constraints</a>.

Optimization completed because the objective function is non-decreasing in 
<a href = "matlab: helpview('optim','feasible_directions','CSHelpWindow');">feasible directions</a>, to within the value of the <a href = "matlab: helpview('optim','optimality_tolerance_msgcsh','CSHelpWindow');">optimality tolerance</a>,
and constraints are satisfied to within the value of the <a href = "matlab: helpview('optim','constraint_tolerance','CSHelpWindow');">constraint tolerance</a>.

<<a href = "matlab: createExitMsg({'optimlib:sqpLineSearch:Exit1basic'},{'optimlib:sqpLineSearch:Exit1detailed','8.790102e-11','1.000000e-09','0.000000e+00','1.000000e-09'},true,true);;">stopping criteria details</a>>

<a href = "matlab: helpview('optim','local_min_found','CSHelpWindow');">Local minimum found that satisfies the constraints</a>.

Optimization completed because the objective function is non-decreasing in 
<a href = "matlab: helpview('optim','feasible_directions','CSHelpWindow');">feasible directions</a>, to within the value of the <a href = "matlab: helpview('optim','optimality_tolerance_msgcsh','CSHelpWindow');">optimality tolerance</a>,
and constraints are satisfied to within the value of the <a href = "matlab: helpview('optim','constraint_tolerance','CSHelpWindow');">constraint tolerance</a>.

<<a href = "matlab: createExitMsg({'optimlib:sqpLineSearch:Exit1basic'},{'optimlib:sqpLineSearch:Exit1detailed','3.310318e-10','1.000000e-09','0.000000e+00','1.000000e-09'},true,true);;">stopping criteria details</a>>

<a href = "matlab: helpview('optim','local_min_found','CSHelpWindow');">Local minimum found that satisfies the constraints</a>.

Optimization completed because the objective function is non-decreasing in 
<a href = "matlab: helpview('optim','feasible_directions','CSHelpWindow');">feasible directions</a>, to within the value of the <a href = "matlab: helpview('optim','optimality_tolerance_msgcsh','CSHelpWindow');">optimality tolerance</a>,
and constraints are satisfied to within the value of the <a href = "matlab: helpview('optim','constraint_tolerance','CSHelpWindow');">constraint tolerance</a>.

<<a href = "matlab: createExitMsg({'optimlib:sqpLineSearch:Exit1basic'},{'optimlib:sqpLineSearch:Exit1detailed','7.495981e-11','1.000000e-09','0.000000e+00','1.000000e-09'},true,true);;">stopping criteria details</a>>

<a href = "matlab: helpview('optim','local_min_found','CSHelpWindow');">Local minimum found that satisfies the constraints</a>.

Optimization completed because the objective function is non-decreasing in 
<a href = "matlab: helpview('optim','feasible_directions','CSHelpWindow');">feasible directions</a>, to within the value of the <a href = "matlab: helpview('optim','optimality_tolerance_msgcsh','CSHelpWindow');">optimality tolerance</a>,
and constraints are satisfied to within the value of the <a href = "matlab: helpview('optim','constraint_tolerance','CSHelpWindow');">constraint tolerance</a>.

<<a href = "matlab: createExitMsg({'optimlib:sqpLineSearch:Exit1basic'},{'optimlib:sqpLineSearch:Exit1detailed','8.950128e-10','1.000000e-09','0.000000e+00','1.000000e-09'},true,true);;">stopping criteria details</a>>

<a href = "matlab: helpview('optim','local_min_found','CSHelpWindow');">Local minimum found that satisfies the constraints</a>.

Optimization completed because the objective function is non-decreasing in 
<a href = "matlab: helpview('optim','feasible_directions','CSHelpWindow');">feasible directions</a>, to within the value of the <a href = "matlab: helpview('optim','optimality_tolerance_msgcsh','CSHelpWindow');">optimality tolerance</a>,
and constraints are satisfied to within the value of the <a href = "matlab: helpview('optim','constraint_tolerance','CSHelpWindow');">constraint tolerance</a>.

<<a href = "matlab: createExitMsg({'optimlib:sqpLineSearch:Exit1basic'},{'optimlib:sqpLineSearch:Exit1detailed','2.642009e-10','1.000000e-09','0.000000e+00','1.000000e-09'},true,true);;">stopping criteria details</a>>

<a href = "matlab: helpview('optim','local_min_found','CSHelpWindow');">Local minimum found that satisfies the constraints</a>.

Optimization completed because the objective function is non-decreasing in 
<a href = "matlab: helpview('optim','feasible_directions','CSHelpWindow');">feasible directions</a>, to within the value of the <a href = "matlab: helpview('optim','optimality_tolerance_msgcsh','CSHelpWindow');">optimality tolerance</a>,
and constraints are satisfied to within the value of the <a href = "matlab: helpview('optim','constraint_tolerance','CSHelpWindow');">constraint tolerance</a>.

<<a href = "matlab: createExitMsg({'optimlib:sqpLineSearch:Exit1basic'},{'optimlib:sqpLineSearch:Exit1detailed','1.633702e-10','1.000000e-09','0.000000e+00','1.000000e-09'},true,true);;">stopping criteria details</a>>

<a href = "matlab: helpview('optim','local_min_found','CSHelpWindow');">Local minimum found that satisfies the constraints</a>.

Optimization completed because the objective function is non-decreasing in 
<a href = "matlab: helpview('optim','feasible_directions','CSHelpWindow');">feasible directions</a>, to within the value of the <a href = "matlab: helpview('optim','optimality_tolerance_msgcsh','CSHelpWindow');">optimality tolerance</a>,
and constraints are satisfied to within the value of the <a href = "matlab: helpview('optim','constraint_tolerance','CSHelpWindow');">constraint tolerance</a>.

<<a href = "matlab: createExitMsg({'optimlib:sqpLineSearch:Exit1basic'},{'optimlib:sqpLineSearch:Exit1detailed','6.991528e-10','1.000000e-09','0.000000e+00','1.000000e-09'},true,true);;">stopping criteria details</a>>

<a href = "matlab: helpview('optim','local_min_found','CSHelpWindow');">Local minimum found that satisfies the constraints</a>.

Optimization completed because the objective function is non-decreasing in 
<a href = "matlab: helpview('optim','feasible_directions','CSHelpWindow');">feasible directions</a>, to within the value of the <a href = "matlab: helpview('optim','optimality_tolerance_msgcsh','CSHelpWindow');">optimality tolerance</a>,
and constraints are satisfied to within the value of the <a href = "matlab: helpview('optim','constraint_tolerance','CSHelpWindow');">constraint tolerance</a>.

<<a href = "matlab: createExitMsg({'optimlib:sqpLineSearch:Exit1basic'},{'optimlib:sqpLineSearch:Exit1detailed','6.862654e-10','1.000000e-09','0.000000e+00','1.000000e-09'},true,true);;">stopping criteria details</a>>

<a href = "matlab: helpview('optim','local_min_found','CSHelpWindow');">Local minimum found that satisfies the constraints</a>.

Optimization completed because the objective function is non-decreasing in 
<a href = "matlab: helpview('optim','feasible_directions','CSHelpWindow');">feasible directions</a>, to within the value of the <a href = "matlab: helpview('optim','optimality_tolerance_msgcsh','CSHelpWindow');">optimality tolerance</a>,
and constraints are satisfied to within the value of the <a href = "matlab: helpview('optim','constraint_tolerance','CSHelpWindow');">constraint tolerance</a>.

<<a href = "matlab: createExitMsg({'optimlib:sqpLineSearch:Exit1basic'},{'optimlib:sqpLineSearch:Exit1detailed','7.608001e-10','1.000000e-09','0.000000e+00','1.000000e-09'},true,true);;">stopping criteria details</a>>

<a href = "matlab: helpview('optim','local_min_found','CSHelpWindow');">Local minimum found that satisfies the constraints</a>.

Optimization completed because the objective function is non-decreasing in 
<a href = "matlab: helpview('optim','feasible_directions','CSHelpWindow');">feasible directions</a>, to within the value of the <a href = "matlab: helpview('optim','optimality_tolerance_msgcsh','CSHelpWindow');">optimality tolerance</a>,
and constraints are satisfied to within the value of the <a href = "matlab: helpview('optim','constraint_tolerance','CSHelpWindow');">constraint tolerance</a>.

<<a href = "matlab: createExitMsg({'optimlib:sqpLineSearch:Exit1basic'},{'optimlib:sqpLineSearch:Exit1detailed','3.725603e-11','1.000000e-09','0.000000e+00','1.000000e-09'},true,true);;">stopping criteria details</a>>

<a href = "matlab: helpview('optim','local_min_found','CSHelpWindow');">Local minimum found that satisfies the constraints</a>.

Optimization completed because the objective function is non-decreasing in 
<a href = "matlab: helpview('optim','feasible_directions','CSHelpWindow');">feasible directions</a>, to within the value of the <a href = "matlab: helpview('optim','optimality_tolerance_msgcsh','CSHelpWindow');">optimality tolerance</a>,
and constraints are satisfied to within the value of the <a href = "matlab: helpview('optim','constraint_tolerance','CSHelpWindow');">constraint tolerance</a>.

<<a href = "matlab: createExitMsg({'optimlib:sqpLineSearch:Exit1basic'},{'optimlib:sqpLineSearch:Exit1detailed','9.170050e-11','1.000000e-09','0.000000e+00','1.000000e-09'},true,true);;">stopping criteria details</a>>

<a href = "matlab: helpview('optim','local_min_found','CSHelpWindow');">Local minimum found that satisfies the constraints</a>.

Optimization completed because the objective function is non-decreasing in 
<a href = "matlab: helpview('optim','feasible_directions','CSHelpWindow');">feasible directions</a>, to within the value of the <a href = "matlab: helpview('optim','optimality_tolerance_msgcsh','CSHelpWindow');">optimality tolerance</a>,
and constraints are satisfied to within the value of the <a href = "matlab: helpview('optim','constraint_tolerance','CSHelpWindow');">constraint tolerance</a>.

<<a href = "matlab: createExitMsg({'optimlib:sqpLineSearch:Exit1basic'},{'optimlib:sqpLineSearch:Exit1detailed','1.560892e-10','1.000000e-09','0.000000e+00','1.000000e-09'},true,true);;">stopping criteria details</a>>

<a href = "matlab: helpview('optim','local_min_found','CSHelpWindow');">Local minimum found that satisfies the constraints</a>.

Optimization completed because the objective function is non-decreasing in 
<a href = "matlab: helpview('optim','feasible_directions','CSHelpWindow');">feasible directions</a>, to within the value of the <a href = "matlab: helpview('optim','optimality_tolerance_msgcsh','CSHelpWindow');">optimality tolerance</a>,
and constraints are satisfied to within the value of the <a href = "matlab: helpview('optim','constraint_tolerance','CSHelpWindow');">constraint tolerance</a>.

<<a href = "matlab: createExitMsg({'optimlib:sqpLineSearch:Exit1basic'},{'optimlib:sqpLineSearch:Exit1detailed','1.085008e-10','1.000000e-09','0.000000e+00','1.000000e-09'},true,true);;">stopping criteria details</a>>

<a href = "matlab: helpview('optim','local_min_found','CSHelpWindow');">Local minimum found that satisfies the constraints</a>.

Optimization completed because the objective function is non-decreasing in 
<a href = "matlab: helpview('optim','feasible_directions','CSHelpWindow');">feasible directions</a>, to within the value of the <a href = "matlab: helpview('optim','optimality_tolerance_msgcsh','CSHelpWindow');">optimality tolerance</a>,
and constraints are satisfied to within the value of the <a href = "matlab: helpview('optim','constraint_tolerance','CSHelpWindow');">constraint tolerance</a>.

<<a href = "matlab: createExitMsg({'optimlib:sqpLineSearch:Exit1basic'},{'optimlib:sqpLineSearch:Exit1detailed','6.841524e-11','1.000000e-09','0.000000e+00','1.000000e-09'},true,true);;">stopping criteria details</a>>

<a href = "matlab: helpview('optim','local_min_found','CSHelpWindow');">Local minimum found that satisfies the constraints</a>.

Optimization completed because the objective function is non-decreasing in 
<a href = "matlab: helpview('optim','feasible_directions','CSHelpWindow');">feasible directions</a>, to within the value of the <a href = "matlab: helpview('optim','optimality_tolerance_msgcsh','CSHelpWindow');">optimality tolerance</a>,
and constraints are satisfied to within the value of the <a href = "matlab: helpview('optim','constraint_tolerance','CSHelpWindow');">constraint tolerance</a>.

<<a href = "matlab: createExitMsg({'optimlib:sqpLineSearch:Exit1basic'},{'optimlib:sqpLineSearch:Exit1detailed','1.828554e-10','1.000000e-09','0.000000e+00','1.000000e-09'},true,true);;">stopping criteria details</a>>

<a href = "matlab: helpview('optim','local_min_found','CSHelpWindow');">Local minimum found that satisfies the constraints</a>.

Optimization completed because the objective function is non-decreasing in 
<a href = "matlab: helpview('optim','feasible_directions','CSHelpWindow');">feasible directions</a>, to within the value of the <a href = "matlab: helpview('optim','optimality_tolerance_msgcsh','CSHelpWindow');">optimality tolerance</a>,
and constraints are satisfied to within the value of the <a href = "matlab: helpview('optim','constraint_tolerance','CSHelpWindow');">constraint tolerance</a>.

<<a href = "matlab: createExitMsg({'optimlib:sqpLineSearch:Exit1basic'},{'optimlib:sqpLineSearch:Exit1detailed','3.607066e-10','1.000000e-09','0.000000e+00','1.000000e-09'},true,true);;">stopping criteria details</a>>

<a href = "matlab: helpview('optim','local_min_found','CSHelpWindow');">Local minimum found that satisfies the constraints</a>.

Optimization completed because the objective function is non-decreasing in 
<a href = "matlab: helpview('optim','feasible_directions','CSHelpWindow');">feasible directions</a>, to within the value of the <a href = "matlab: helpview('optim','optimality_tolerance_msgcsh','CSHelpWindow');">optimality tolerance</a>,
and constraints are satisfied to within the value of the <a href = "matlab: helpview('optim','constraint_tolerance','CSHelpWindow');">constraint tolerance</a>.

<<a href = "matlab: createExitMsg({'optimlib:sqpLineSearch:Exit1basic'},{'optimlib:sqpLineSearch:Exit1detailed','8.019907e-10','1.000000e-09','0.000000e+00','1.000000e-09'},true,true);;">stopping criteria details</a>>

<a href = "matlab: helpview('optim','local_min_found','CSHelpWindow');">Local minimum found that satisfies the constraints</a>.

Optimization completed because the objective function is non-decreasing in 
<a href = "matlab: helpview('optim','feasible_directions','CSHelpWindow');">feasible directions</a>, to within the value of the <a href = "matlab: helpview('optim','optimality_tolerance_msgcsh','CSHelpWindow');">optimality tolerance</a>,
and constraints are satisfied to within the value of the <a href = "matlab: helpview('optim','constraint_tolerance','CSHelpWindow');">constraint tolerance</a>.

<<a href = "matlab: createExitMsg({'optimlib:sqpLineSearch:Exit1basic'},{'optimlib:sqpLineSearch:Exit1detailed','8.912594e-11','1.000000e-09','0.000000e+00','1.000000e-09'},true,true);;">stopping criteria details</a>>

<a href = "matlab: helpview('optim','local_min_found','CSHelpWindow');">Local minimum found that satisfies the constraints</a>.

Optimization completed because the objective function is non-decreasing in 
<a href = "matlab: helpview('optim','feasible_directions','CSHelpWindow');">feasible directions</a>, to within the value of the <a href = "matlab: helpview('optim','optimality_tolerance_msgcsh','CSHelpWindow');">optimality tolerance</a>,
and constraints are satisfied to within the value of the <a href = "matlab: helpview('optim','constraint_tolerance','CSHelpWindow');">constraint tolerance</a>.

<<a href = "matlab: createExitMsg({'optimlib:sqpLineSearch:Exit1basic'},{'optimlib:sqpLineSearch:Exit1detailed','2.013551e-10','1.000000e-09','0.000000e+00','1.000000e-09'},true,true);;">stopping criteria details</a>>

<a href = "matlab: helpview('optim','local_min_found','CSHelpWindow');">Local minimum found that satisfies the constraints</a>.

Optimization completed because the objective function is non-decreasing in 
<a href = "matlab: helpview('optim','feasible_directions','CSHelpWindow');">feasible directions</a>, to within the value of the <a href = "matlab: helpview('optim','optimality_tolerance_msgcsh','CSHelpWindow');">optimality tolerance</a>,
and constraints are satisfied to within the value of the <a href = "matlab: helpview('optim','constraint_tolerance','CSHelpWindow');">constraint tolerance</a>.

<<a href = "matlab: createExitMsg({'optimlib:sqpLineSearch:Exit1basic'},{'optimlib:sqpLineSearch:Exit1detailed','7.927806e-10','1.000000e-09','0.000000e+00','1.000000e-09'},true,true);;">stopping criteria details</a>>

<a href = "matlab: helpview('optim','local_min_found','CSHelpWindow');">Local minimum found that satisfies the constraints</a>.

Optimization completed because the objective function is non-decreasing in 
<a href = "matlab: helpview('optim','feasible_directions','CSHelpWindow');">feasible directions</a>, to within the value of the <a href = "matlab: helpview('optim','optimality_tolerance_msgcsh','CSHelpWindow');">optimality tolerance</a>,
and constraints are satisfied to within the value of the <a href = "matlab: helpview('optim','constraint_tolerance','CSHelpWindow');">constraint tolerance</a>.

<<a href = "matlab: createExitMsg({'optimlib:sqpLineSearch:Exit1basic'},{'optimlib:sqpLineSearch:Exit1detailed','1.058504e-10','1.000000e-09','0.000000e+00','1.000000e-09'},true,true);;">stopping criteria details</a>>

<a href = "matlab: helpview('optim','local_min_found','CSHelpWindow');">Local minimum found that satisfies the constraints</a>.

Optimization completed because the objective function is non-decreasing in 
<a href = "matlab: helpview('optim','feasible_directions','CSHelpWindow');">feasible directions</a>, to within the value of the <a href = "matlab: helpview('optim','optimality_tolerance_msgcsh','CSHelpWindow');">optimality tolerance</a>,
and constraints are satisfied to within the value of the <a href = "matlab: helpview('optim','constraint_tolerance','CSHelpWindow');">constraint tolerance</a>.

<<a href = "matlab: createExitMsg({'optimlib:sqpLineSearch:Exit1basic'},{'optimlib:sqpLineSearch:Exit1detailed','9.043971e-10','1.000000e-09','0.000000e+00','1.000000e-09'},true,true);;">stopping criteria details</a>>

<a href = "matlab: helpview('optim','local_min_found','CSHelpWindow');">Local minimum found that satisfies the constraints</a>.

Optimization completed because the objective function is non-decreasing in 
<a href = "matlab: helpview('optim','feasible_directions','CSHelpWindow');">feasible directions</a>, to within the value of the <a href = "matlab: helpview('optim','optimality_tolerance_msgcsh','CSHelpWindow');">optimality tolerance</a>,
and constraints are satisfied to within the value of the <a href = "matlab: helpview('optim','constraint_tolerance','CSHelpWindow');">constraint tolerance</a>.

<<a href = "matlab: createExitMsg({'optimlib:sqpLineSearch:Exit1basic'},{'optimlib:sqpLineSearch:Exit1detailed','6.716346e-10','1.000000e-09','0.000000e+00','1.000000e-09'},true,true);;">stopping criteria details</a>>

<a href = "matlab: helpview('optim','local_min_found','CSHelpWindow');">Local minimum found that satisfies the constraints</a>.

Optimization completed because the objective function is non-decreasing in 
<a href = "matlab: helpview('optim','feasible_directions','CSHelpWindow');">feasible directions</a>, to within the value of the <a href = "matlab: helpview('optim','optimality_tolerance_msgcsh','CSHelpWindow');">optimality tolerance</a>,
and constraints are satisfied to within the value of the <a href = "matlab: helpview('optim','constraint_tolerance','CSHelpWindow');">constraint tolerance</a>.

<<a href = "matlab: createExitMsg({'optimlib:sqpLineSearch:Exit1basic'},{'optimlib:sqpLineSearch:Exit1detailed','4.793419e-10','1.000000e-09','0.000000e+00','1.000000e-09'},true,true);;">stopping criteria details</a>>

<a href = "matlab: helpview('optim','local_min_found','CSHelpWindow');">Local minimum found that satisfies the constraints</a>.

Optimization completed because the objective function is non-decreasing in 
<a href = "matlab: helpview('optim','feasible_directions','CSHelpWindow');">feasible directions</a>, to within the value of the <a href = "matlab: helpview('optim','optimality_tolerance_msgcsh','CSHelpWindow');">optimality tolerance</a>,
and constraints are satisfied to within the value of the <a href = "matlab: helpview('optim','constraint_tolerance','CSHelpWindow');">constraint tolerance</a>.

<<a href = "matlab: createExitMsg({'optimlib:sqpLineSearch:Exit1basic'},{'optimlib:sqpLineSearch:Exit1detailed','6.827546e-10','1.000000e-09','0.000000e+00','1.000000e-09'},true,true);;">stopping criteria details</a>>

<a href = "matlab: helpview('optim','local_min_found','CSHelpWindow');">Local minimum found that satisfies the constraints</a>.

Optimization completed because the objective function is non-decreasing in 
<a href = "matlab: helpview('optim','feasible_directions','CSHelpWindow');">feasible directions</a>, to within the value of the <a href = "matlab: helpview('optim','optimality_tolerance_msgcsh','CSHelpWindow');">optimality tolerance</a>,
and constraints are satisfied to within the value of the <a href = "matlab: helpview('optim','constraint_tolerance','CSHelpWindow');">constraint tolerance</a>.

<<a href = "matlab: createExitMsg({'optimlib:sqpLineSearch:Exit1basic'},{'optimlib:sqpLineSearch:Exit1detailed','3.883140e-10','1.000000e-09','0.000000e+00','1.000000e-09'},true,true);;">stopping criteria details</a>>

<a href = "matlab: helpview('optim','local_min_found','CSHelpWindow');">Local minimum found that satisfies the constraints</a>.

Optimization completed because the objective function is non-decreasing in 
<a href = "matlab: helpview('optim','feasible_directions','CSHelpWindow');">feasible directions</a>, to within the value of the <a href = "matlab: helpview('optim','optimality_tolerance_msgcsh','CSHelpWindow');">optimality tolerance</a>,
and constraints are satisfied to within the value of the <a href = "matlab: helpview('optim','constraint_tolerance','CSHelpWindow');">constraint tolerance</a>.

<<a href = "matlab: createExitMsg({'optimlib:sqpLineSearch:Exit1basic'},{'optimlib:sqpLineSearch:Exit1detailed','2.933465e-10','1.000000e-09','0.000000e+00','1.000000e-09'},true,true);;">stopping criteria details</a>>

<a href = "matlab: helpview('optim','local_min_found','CSHelpWindow');">Local minimum found that satisfies the constraints</a>.

Optimization completed because the objective function is non-decreasing in 
<a href = "matlab: helpview('optim','feasible_directions','CSHelpWindow');">feasible directions</a>, to within the value of the <a href = "matlab: helpview('optim','optimality_tolerance_msgcsh','CSHelpWindow');">optimality tolerance</a>,
and constraints are satisfied to within the value of the <a href = "matlab: helpview('optim','constraint_tolerance','CSHelpWindow');">constraint tolerance</a>.

<<a href = "matlab: createExitMsg({'optimlib:sqpLineSearch:Exit1basic'},{'optimlib:sqpLineSearch:Exit1detailed','8.273628e-10','1.000000e-09','0.000000e+00','1.000000e-09'},true,true);;">stopping criteria details</a>>

<a href = "matlab: helpview('optim','local_min_found','CSHelpWindow');">Local minimum found that satisfies the constraints</a>.

Optimization completed because the objective function is non-decreasing in 
<a href = "matlab: helpview('optim','feasible_directions','CSHelpWindow');">feasible directions</a>, to within the value of the <a href = "matlab: helpview('optim','optimality_tolerance_msgcsh','CSHelpWindow');">optimality tolerance</a>,
and constraints are satisfied to within the value of the <a href = "matlab: helpview('optim','constraint_tolerance','CSHelpWindow');">constraint tolerance</a>.

<<a href = "matlab: createExitMsg({'optimlib:sqpLineSearch:Exit1basic'},{'optimlib:sqpLineSearch:Exit1detailed','7.827173e-10','1.000000e-09','0.000000e+00','1.000000e-09'},true,true);;">stopping criteria details</a>>

<a href = "matlab: helpview('optim','local_min_found','CSHelpWindow');">Local minimum found that satisfies the constraints</a>.

Optimization completed because the objective function is non-decreasing in 
<a href = "matlab: helpview('optim','feasible_directions','CSHelpWindow');">feasible directions</a>, to within the value of the <a href = "matlab: helpview('optim','optimality_tolerance_msgcsh','CSHelpWindow');">optimality tolerance</a>,
and constraints are satisfied to within the value of the <a href = "matlab: helpview('optim','constraint_tolerance','CSHelpWindow');">constraint tolerance</a>.

<<a href = "matlab: createExitMsg({'optimlib:sqpLineSearch:Exit1basic'},{'optimlib:sqpLineSearch:Exit1detailed','3.253549e-10','1.000000e-09','0.000000e+00','1.000000e-09'},true,true);;">stopping criteria details</a>>

<a href = "matlab: helpview('optim','local_min_found','CSHelpWindow');">Local minimum found that satisfies the constraints</a>.

Optimization completed because the objective function is non-decreasing in 
<a href = "matlab: helpview('optim','feasible_directions','CSHelpWindow');">feasible directions</a>, to within the value of the <a href = "matlab: helpview('optim','optimality_tolerance_msgcsh','CSHelpWindow');">optimality tolerance</a>,
and constraints are satisfied to within the value of the <a href = "matlab: helpview('optim','constraint_tolerance','CSHelpWindow');">constraint tolerance</a>.

<<a href = "matlab: createExitMsg({'optimlib:sqpLineSearch:Exit1basic'},{'optimlib:sqpLineSearch:Exit1detailed','2.042335e-10','1.000000e-09','0.000000e+00','1.000000e-09'},true,true);;">stopping criteria details</a>>

<a href = "matlab: helpview('optim','local_min_found','CSHelpWindow');">Local minimum found that satisfies the constraints</a>.

Optimization completed because the objective function is non-decreasing in 
<a href = "matlab: helpview('optim','feasible_directions','CSHelpWindow');">feasible directions</a>, to within the value of the <a href = "matlab: helpview('optim','optimality_tolerance_msgcsh','CSHelpWindow');">optimality tolerance</a>,
and constraints are satisfied to within the value of the <a href = "matlab: helpview('optim','constraint_tolerance','CSHelpWindow');">constraint tolerance</a>.

<<a href = "matlab: createExitMsg({'optimlib:sqpLineSearch:Exit1basic'},{'optimlib:sqpLineSearch:Exit1detailed','3.365029e-10','1.000000e-09','0.000000e+00','1.000000e-09'},true,true);;">stopping criteria details</a>>

<a href = "matlab: helpview('optim','local_min_found','CSHelpWindow');">Local minimum found that satisfies the constraints</a>.

Optimization completed because the objective function is non-decreasing in 
<a href = "matlab: helpview('optim','feasible_directions','CSHelpWindow');">feasible directions</a>, to within the value of the <a href = "matlab: helpview('optim','optimality_tolerance_msgcsh','CSHelpWindow');">optimality tolerance</a>,
and constraints are satisfied to within the value of the <a href = "matlab: helpview('optim','constraint_tolerance','CSHelpWindow');">constraint tolerance</a>.

<<a href = "matlab: createExitMsg({'optimlib:sqpLineSearch:Exit1basic'},{'optimlib:sqpLineSearch:Exit1detailed','6.786311e-10','1.000000e-09','0.000000e+00','1.000000e-09'},true,true);;">stopping criteria details</a>>

<a href = "matlab: helpview('optim','local_min_found','CSHelpWindow');">Local minimum found that satisfies the constraints</a>.

Optimization completed because the objective function is non-decreasing in 
<a href = "matlab: helpview('optim','feasible_directions','CSHelpWindow');">feasible directions</a>, to within the value of the <a href = "matlab: helpview('optim','optimality_tolerance_msgcsh','CSHelpWindow');">optimality tolerance</a>,
and constraints are satisfied to within the value of the <a href = "matlab: helpview('optim','constraint_tolerance','CSHelpWindow');">constraint tolerance</a>.

<<a href = "matlab: createExitMsg({'optimlib:sqpLineSearch:Exit1basic'},{'optimlib:sqpLineSearch:Exit1detailed','5.833950e-10','1.000000e-09','0.000000e+00','1.000000e-09'},true,true);;">stopping criteria details</a>>

<a href = "matlab: helpview('optim','local_min_found','CSHelpWindow');">Local minimum found that satisfies the constraints</a>.

Optimization completed because the objective function is non-decreasing in 
<a href = "matlab: helpview('optim','feasible_directions','CSHelpWindow');">feasible directions</a>, to within the value of the <a href = "matlab: helpview('optim','optimality_tolerance_msgcsh','CSHelpWindow');">optimality tolerance</a>,
and constraints are satisfied to within the value of the <a href = "matlab: helpview('optim','constraint_tolerance','CSHelpWindow');">constraint tolerance</a>.

<<a href = "matlab: createExitMsg({'optimlib:sqpLineSearch:Exit1basic'},{'optimlib:sqpLineSearch:Exit1detailed','2.795812e-10','1.000000e-09','0.000000e+00','1.000000e-09'},true,true);;">stopping criteria details</a>>

<a href = "matlab: helpview('optim','local_min_found','CSHelpWindow');">Local minimum found that satisfies the constraints</a>.

Optimization completed because the objective function is non-decreasing in 
<a href = "matlab: helpview('optim','feasible_directions','CSHelpWindow');">feasible directions</a>, to within the value of the <a href = "matlab: helpview('optim','optimality_tolerance_msgcsh','CSHelpWindow');">optimality tolerance</a>,
and constraints are satisfied to within the value of the <a href = "matlab: helpview('optim','constraint_tolerance','CSHelpWindow');">constraint tolerance</a>.

<<a href = "matlab: createExitMsg({'optimlib:sqpLineSearch:Exit1basic'},{'optimlib:sqpLineSearch:Exit1detailed','4.899131e-10','1.000000e-09','0.000000e+00','1.000000e-09'},true,true);;">stopping criteria details</a>>

<a href = "matlab: helpview('optim','local_min_found','CSHelpWindow');">Local minimum found that satisfies the constraints</a>.

Optimization completed because the objective function is non-decreasing in 
<a href = "matlab: helpview('optim','feasible_directions','CSHelpWindow');">feasible directions</a>, to within the value of the <a href = "matlab: helpview('optim','optimality_tolerance_msgcsh','CSHelpWindow');">optimality tolerance</a>,
and constraints are satisfied to within the value of the <a href = "matlab: helpview('optim','constraint_tolerance','CSHelpWindow');">constraint tolerance</a>.

<<a href = "matlab: createExitMsg({'optimlib:sqpLineSearch:Exit1basic'},{'optimlib:sqpLineSearch:Exit1detailed','2.293909e-10','1.000000e-09','0.000000e+00','1.000000e-09'},true,true);;">stopping criteria details</a>>

<a href = "matlab: helpview('optim','local_min_found','CSHelpWindow');">Local minimum found that satisfies the constraints</a>.

Optimization completed because the objective function is non-decreasing in 
<a href = "matlab: helpview('optim','feasible_directions','CSHelpWindow');">feasible directions</a>, to within the value of the <a href = "matlab: helpview('optim','optimality_tolerance_msgcsh','CSHelpWindow');">optimality tolerance</a>,
and constraints are satisfied to within the value of the <a href = "matlab: helpview('optim','constraint_tolerance','CSHelpWindow');">constraint tolerance</a>.

<<a href = "matlab: createExitMsg({'optimlib:sqpLineSearch:Exit1basic'},{'optimlib:sqpLineSearch:Exit1detailed','1.094014e-10','1.000000e-09','0.000000e+00','1.000000e-09'},true,true);;">stopping criteria details</a>>

<a href = "matlab: helpview('optim','local_min_found','CSHelpWindow');">Local minimum found that satisfies the constraints</a>.

Optimization completed because the objective function is non-decreasing in 
<a href = "matlab: helpview('optim','feasible_directions','CSHelpWindow');">feasible directions</a>, to within the value of the <a href = "matlab: helpview('optim','optimality_tolerance_msgcsh','CSHelpWindow');">optimality tolerance</a>,
and constraints are satisfied to within the value of the <a href = "matlab: helpview('optim','constraint_tolerance','CSHelpWindow');">constraint tolerance</a>.

<<a href = "matlab: createExitMsg({'optimlib:sqpLineSearch:Exit1basic'},{'optimlib:sqpLineSearch:Exit1detailed','9.363282e-10','1.000000e-09','0.000000e+00','1.000000e-09'},true,true);;">stopping criteria details</a>>

<a href = "matlab: helpview('optim','local_min_found','CSHelpWindow');">Local minimum found that satisfies the constraints</a>.

Optimization completed because the objective function is non-decreasing in 
<a href = "matlab: helpview('optim','feasible_directions','CSHelpWindow');">feasible directions</a>, to within the value of the <a href = "matlab: helpview('optim','optimality_tolerance_msgcsh','CSHelpWindow');">optimality tolerance</a>,
and constraints are satisfied to within the value of the <a href = "matlab: helpview('optim','constraint_tolerance','CSHelpWindow');">constraint tolerance</a>.

<<a href = "matlab: createExitMsg({'optimlib:sqpLineSearch:Exit1basic'},{'optimlib:sqpLineSearch:Exit1detailed','4.273282e-10','1.000000e-09','0.000000e+00','1.000000e-09'},true,true);;">stopping criteria details</a>>

<a href = "matlab: helpview('optim','local_min_found','CSHelpWindow');">Local minimum found that satisfies the constraints</a>.

Optimization completed because the objective function is non-decreasing in 
<a href = "matlab: helpview('optim','feasible_directions','CSHelpWindow');">feasible directions</a>, to within the value of the <a href = "matlab: helpview('optim','optimality_tolerance_msgcsh','CSHelpWindow');">optimality tolerance</a>,
and constraints are satisfied to within the value of the <a href = "matlab: helpview('optim','constraint_tolerance','CSHelpWindow');">constraint tolerance</a>.

<<a href = "matlab: createExitMsg({'optimlib:sqpLineSearch:Exit1basic'},{'optimlib:sqpLineSearch:Exit1detailed','5.805120e-10','1.000000e-09','0.000000e+00','1.000000e-09'},true,true);;">stopping criteria details</a>>

<a href = "matlab: helpview('optim','local_min_found','CSHelpWindow');">Local minimum found that satisfies the constraints</a>.

Optimization completed because the objective function is non-decreasing in 
<a href = "matlab: helpview('optim','feasible_directions','CSHelpWindow');">feasible directions</a>, to within the value of the <a href = "matlab: helpview('optim','optimality_tolerance_msgcsh','CSHelpWindow');">optimality tolerance</a>,
and constraints are satisfied to within the value of the <a href = "matlab: helpview('optim','constraint_tolerance','CSHelpWindow');">constraint tolerance</a>.

<<a href = "matlab: createExitMsg({'optimlib:sqpLineSearch:Exit1basic'},{'optimlib:sqpLineSearch:Exit1detailed','1.743187e-10','1.000000e-09','0.000000e+00','1.000000e-09'},true,true);;">stopping criteria details</a>>

<a href = "matlab: helpview('optim','local_min_found','CSHelpWindow');">Local minimum found that satisfies the constraints</a>.

Optimization completed because the objective function is non-decreasing in 
<a href = "matlab: helpview('optim','feasible_directions','CSHelpWindow');">feasible directions</a>, to within the value of the <a href = "matlab: helpview('optim','optimality_tolerance_msgcsh','CSHelpWindow');">optimality tolerance</a>,
and constraints are satisfied to within the value of the <a href = "matlab: helpview('optim','constraint_tolerance','CSHelpWindow');">constraint tolerance</a>.

<<a href = "matlab: createExitMsg({'optimlib:sqpLineSearch:Exit1basic'},{'optimlib:sqpLineSearch:Exit1detailed','2.478125e-10','1.000000e-09','0.000000e+00','1.000000e-09'},true,true);;">stopping criteria details</a>>

<a href = "matlab: helpview('optim','local_min_found','CSHelpWindow');">Local minimum found that satisfies the constraints</a>.

Optimization completed because the objective function is non-decreasing in 
<a href = "matlab: helpview('optim','feasible_directions','CSHelpWindow');">feasible directions</a>, to within the value of the <a href = "matlab: helpview('optim','optimality_tolerance_msgcsh','CSHelpWindow');">optimality tolerance</a>,
and constraints are satisfied to within the value of the <a href = "matlab: helpview('optim','constraint_tolerance','CSHelpWindow');">constraint tolerance</a>.

<<a href = "matlab: createExitMsg({'optimlib:sqpLineSearch:Exit1basic'},{'optimlib:sqpLineSearch:Exit1detailed','9.091877e-11','1.000000e-09','0.000000e+00','1.000000e-09'},true,true);;">stopping criteria details</a>>

<a href = "matlab: helpview('optim','local_min_found','CSHelpWindow');">Local minimum found that satisfies the constraints</a>.

Optimization completed because the objective function is non-decreasing in 
<a href = "matlab: helpview('optim','feasible_directions','CSHelpWindow');">feasible directions</a>, to within the value of the <a href = "matlab: helpview('optim','optimality_tolerance_msgcsh','CSHelpWindow');">optimality tolerance</a>,
and constraints are satisfied to within the value of the <a href = "matlab: helpview('optim','constraint_tolerance','CSHelpWindow');">constraint tolerance</a>.

<<a href = "matlab: createExitMsg({'optimlib:sqpLineSearch:Exit1basic'},{'optimlib:sqpLineSearch:Exit1detailed','5.676288e-10','1.000000e-09','0.000000e+00','1.000000e-09'},true,true);;">stopping criteria details</a>>

<a href = "matlab: helpview('optim','local_min_found','CSHelpWindow');">Local minimum found that satisfies the constraints</a>.

Optimization completed because the objective function is non-decreasing in 
<a href = "matlab: helpview('optim','feasible_directions','CSHelpWindow');">feasible directions</a>, to within the value of the <a href = "matlab: helpview('optim','optimality_tolerance_msgcsh','CSHelpWindow');">optimality tolerance</a>,
and constraints are satisfied to within the value of the <a href = "matlab: helpview('optim','constraint_tolerance','CSHelpWindow');">constraint tolerance</a>.

<<a href = "matlab: createExitMsg({'optimlib:sqpLineSearch:Exit1basic'},{'optimlib:sqpLineSearch:Exit1detailed','1.651924e-10','1.000000e-09','0.000000e+00','1.000000e-09'},true,true);;">stopping criteria details</a>>

<a href = "matlab: helpview('optim','local_min_found','CSHelpWindow');">Local minimum found that satisfies the constraints</a>.

Optimization completed because the objective function is non-decreasing in 
<a href = "matlab: helpview('optim','feasible_directions','CSHelpWindow');">feasible directions</a>, to within the value of the <a href = "matlab: helpview('optim','optimality_tolerance_msgcsh','CSHelpWindow');">optimality tolerance</a>,
and constraints are satisfied to within the value of the <a href = "matlab: helpview('optim','constraint_tolerance','CSHelpWindow');">constraint tolerance</a>.

<<a href = "matlab: createExitMsg({'optimlib:sqpLineSearch:Exit1basic'},{'optimlib:sqpLineSearch:Exit1detailed','3.915588e-10','1.000000e-09','0.000000e+00','1.000000e-09'},true,true);;">stopping criteria details</a>>

<a href = "matlab: helpview('optim','local_min_found','CSHelpWindow');">Local minimum found that satisfies the constraints</a>.

Optimization completed because the objective function is non-decreasing in 
<a href = "matlab: helpview('optim','feasible_directions','CSHelpWindow');">feasible directions</a>, to within the value of the <a href = "matlab: helpview('optim','optimality_tolerance_msgcsh','CSHelpWindow');">optimality tolerance</a>,
and constraints are satisfied to within the value of the <a href = "matlab: helpview('optim','constraint_tolerance','CSHelpWindow');">constraint tolerance</a>.

<<a href = "matlab: createExitMsg({'optimlib:sqpLineSearch:Exit1basic'},{'optimlib:sqpLineSearch:Exit1detailed','4.336990e-11','1.000000e-09','0.000000e+00','1.000000e-09'},true,true);;">stopping criteria details</a>>

<a href = "matlab: helpview('optim','local_min_found','CSHelpWindow');">Local minimum found that satisfies the constraints</a>.

Optimization completed because the objective function is non-decreasing in 
<a href = "matlab: helpview('optim','feasible_directions','CSHelpWindow');">feasible directions</a>, to within the value of the <a href = "matlab: helpview('optim','optimality_tolerance_msgcsh','CSHelpWindow');">optimality tolerance</a>,
and constraints are satisfied to within the value of the <a href = "matlab: helpview('optim','constraint_tolerance','CSHelpWindow');">constraint tolerance</a>.

<<a href = "matlab: createExitMsg({'optimlib:sqpLineSearch:Exit1basic'},{'optimlib:sqpLineSearch:Exit1detailed','1.305354e-10','1.000000e-09','0.000000e+00','1.000000e-09'},true,true);;">stopping criteria details</a>>

<a href = "matlab: helpview('optim','local_min_found','CSHelpWindow');">Local minimum found that satisfies the constraints</a>.

Optimization completed because the objective function is non-decreasing in 
<a href = "matlab: helpview('optim','feasible_directions','CSHelpWindow');">feasible directions</a>, to within the value of the <a href = "matlab: helpview('optim','optimality_tolerance_msgcsh','CSHelpWindow');">optimality tolerance</a>,
and constraints are satisfied to within the value of the <a href = "matlab: helpview('optim','constraint_tolerance','CSHelpWindow');">constraint tolerance</a>.

<<a href = "matlab: createExitMsg({'optimlib:sqpLineSearch:Exit1basic'},{'optimlib:sqpLineSearch:Exit1detailed','5.658613e-10','1.000000e-09','0.000000e+00','1.000000e-09'},true,true);;">stopping criteria details</a>>

<a href = "matlab: helpview('optim','local_min_found','CSHelpWindow');">Local minimum found that satisfies the constraints</a>.

Optimization completed because the objective function is non-decreasing in 
<a href = "matlab: helpview('optim','feasible_directions','CSHelpWindow');">feasible directions</a>, to within the value of the <a href = "matlab: helpview('optim','optimality_tolerance_msgcsh','CSHelpWindow');">optimality tolerance</a>,
and constraints are satisfied to within the value of the <a href = "matlab: helpview('optim','constraint_tolerance','CSHelpWindow');">constraint tolerance</a>.

<<a href = "matlab: createExitMsg({'optimlib:sqpLineSearch:Exit1basic'},{'optimlib:sqpLineSearch:Exit1detailed','6.447449e-11','1.000000e-09','0.000000e+00','1.000000e-09'},true,true);;">stopping criteria details</a>>

<a href = "matlab: helpview('optim','local_min_found','CSHelpWindow');">Local minimum found that satisfies the constraints</a>.

Optimization completed because the objective function is non-decreasing in 
<a href = "matlab: helpview('optim','feasible_directions','CSHelpWindow');">feasible directions</a>, to within the value of the <a href = "matlab: helpview('optim','optimality_tolerance_msgcsh','CSHelpWindow');">optimality tolerance</a>,
and constraints are satisfied to within the value of the <a href = "matlab: helpview('optim','constraint_tolerance','CSHelpWindow');">constraint tolerance</a>.

<<a href = "matlab: createExitMsg({'optimlib:sqpLineSearch:Exit1basic'},{'optimlib:sqpLineSearch:Exit1detailed','2.899390e-10','1.000000e-09','0.000000e+00','1.000000e-09'},true,true);;">stopping criteria details</a>>

<a href = "matlab: helpview('optim','local_min_found','CSHelpWindow');">Local minimum found that satisfies the constraints</a>.

Optimization completed because the objective function is non-decreasing in 
<a href = "matlab: helpview('optim','feasible_directions','CSHelpWindow');">feasible directions</a>, to within the value of the <a href = "matlab: helpview('optim','optimality_tolerance_msgcsh','CSHelpWindow');">optimality tolerance</a>,
and constraints are satisfied to within the value of the <a href = "matlab: helpview('optim','constraint_tolerance','CSHelpWindow');">constraint tolerance</a>.

<<a href = "matlab: createExitMsg({'optimlib:sqpLineSearch:Exit1basic'},{'optimlib:sqpLineSearch:Exit1detailed','8.194951e-11','1.000000e-09','0.000000e+00','1.000000e-09'},true,true);;">stopping criteria details</a>>

<a href = "matlab: helpview('optim','local_min_found','CSHelpWindow');">Local minimum found that satisfies the constraints</a>.

Optimization completed because the objective function is non-decreasing in 
<a href = "matlab: helpview('optim','feasible_directions','CSHelpWindow');">feasible directions</a>, to within the value of the <a href = "matlab: helpview('optim','optimality_tolerance_msgcsh','CSHelpWindow');">optimality tolerance</a>,
and constraints are satisfied to within the value of the <a href = "matlab: helpview('optim','constraint_tolerance','CSHelpWindow');">constraint tolerance</a>.

<<a href = "matlab: createExitMsg({'optimlib:sqpLineSearch:Exit1basic'},{'optimlib:sqpLineSearch:Exit1detailed','3.454863e-10','1.000000e-09','0.000000e+00','1.000000e-09'},true,true);;">stopping criteria details</a>>

<a href = "matlab: helpview('optim','local_min_found','CSHelpWindow');">Local minimum found that satisfies the constraints</a>.

Optimization completed because the objective function is non-decreasing in 
<a href = "matlab: helpview('optim','feasible_directions','CSHelpWindow');">feasible directions</a>, to within the value of the <a href = "matlab: helpview('optim','optimality_tolerance_msgcsh','CSHelpWindow');">optimality tolerance</a>,
and constraints are satisfied to within the value of the <a href = "matlab: helpview('optim','constraint_tolerance','CSHelpWindow');">constraint tolerance</a>.

<<a href = "matlab: createExitMsg({'optimlib:sqpLineSearch:Exit1basic'},{'optimlib:sqpLineSearch:Exit1detailed','1.635117e-10','1.000000e-09','0.000000e+00','1.000000e-09'},true,true);;">stopping criteria details</a>>

<a href = "matlab: helpview('optim','local_min_found','CSHelpWindow');">Local minimum found that satisfies the constraints</a>.

Optimization completed because the objective function is non-decreasing in 
<a href = "matlab: helpview('optim','feasible_directions','CSHelpWindow');">feasible directions</a>, to within the value of the <a href = "matlab: helpview('optim','optimality_tolerance_msgcsh','CSHelpWindow');">optimality tolerance</a>,
and constraints are satisfied to within the value of the <a href = "matlab: helpview('optim','constraint_tolerance','CSHelpWindow');">constraint tolerance</a>.

<<a href = "matlab: createExitMsg({'optimlib:sqpLineSearch:Exit1basic'},{'optimlib:sqpLineSearch:Exit1detailed','6.125382e-11','1.000000e-09','0.000000e+00','1.000000e-09'},true,true);;">stopping criteria details</a>>

<a href = "matlab: helpview('optim','local_min_found','CSHelpWindow');">Local minimum found that satisfies the constraints</a>.

Optimization completed because the objective function is non-decreasing in 
<a href = "matlab: helpview('optim','feasible_directions','CSHelpWindow');">feasible directions</a>, to within the value of the <a href = "matlab: helpview('optim','optimality_tolerance_msgcsh','CSHelpWindow');">optimality tolerance</a>,
and constraints are satisfied to within the value of the <a href = "matlab: helpview('optim','constraint_tolerance','CSHelpWindow');">constraint tolerance</a>.

<<a href = "matlab: createExitMsg({'optimlib:sqpLineSearch:Exit1basic'},{'optimlib:sqpLineSearch:Exit1detailed','8.323089e-10','1.000000e-09','0.000000e+00','1.000000e-09'},true,true);;">stopping criteria details</a>>

<a href = "matlab: helpview('optim','local_min_found','CSHelpWindow');">Local minimum found that satisfies the constraints</a>.

Optimization completed because the objective function is non-decreasing in 
<a href = "matlab: helpview('optim','feasible_directions','CSHelpWindow');">feasible directions</a>, to within the value of the <a href = "matlab: helpview('optim','optimality_tolerance_msgcsh','CSHelpWindow');">optimality tolerance</a>,
and constraints are satisfied to within the value of the <a href = "matlab: helpview('optim','constraint_tolerance','CSHelpWindow');">constraint tolerance</a>.

<<a href = "matlab: createExitMsg({'optimlib:sqpLineSearch:Exit1basic'},{'optimlib:sqpLineSearch:Exit1detailed','6.601398e-11','1.000000e-09','0.000000e+00','1.000000e-09'},true,true);;">stopping criteria details</a>>

<a href = "matlab: helpview('optim','local_min_found','CSHelpWindow');">Local minimum found that satisfies the constraints</a>.

Optimization completed because the objective function is non-decreasing in 
<a href = "matlab: helpview('optim','feasible_directions','CSHelpWindow');">feasible directions</a>, to within the value of the <a href = "matlab: helpview('optim','optimality_tolerance_msgcsh','CSHelpWindow');">optimality tolerance</a>,
and constraints are satisfied to within the value of the <a href = "matlab: helpview('optim','constraint_tolerance','CSHelpWindow');">constraint tolerance</a>.

<<a href = "matlab: createExitMsg({'optimlib:sqpLineSearch:Exit1basic'},{'optimlib:sqpLineSearch:Exit1detailed','1.854375e-10','1.000000e-09','0.000000e+00','1.000000e-09'},true,true);;">stopping criteria details</a>>

<a href = "matlab: helpview('optim','local_min_found','CSHelpWindow');">Local minimum found that satisfies the constraints</a>.

Optimization completed because the objective function is non-decreasing in 
<a href = "matlab: helpview('optim','feasible_directions','CSHelpWindow');">feasible directions</a>, to within the value of the <a href = "matlab: helpview('optim','optimality_tolerance_msgcsh','CSHelpWindow');">optimality tolerance</a>,
and constraints are satisfied to within the value of the <a href = "matlab: helpview('optim','constraint_tolerance','CSHelpWindow');">constraint tolerance</a>.

<<a href = "matlab: createExitMsg({'optimlib:sqpLineSearch:Exit1basic'},{'optimlib:sqpLineSearch:Exit1detailed','9.813213e-11','1.000000e-09','0.000000e+00','1.000000e-09'},true,true);;">stopping criteria details</a>>

<a href = "matlab: helpview('optim','local_min_found','CSHelpWindow');">Local minimum found that satisfies the constraints</a>.

Optimization completed because the objective function is non-decreasing in 
<a href = "matlab: helpview('optim','feasible_directions','CSHelpWindow');">feasible directions</a>, to within the value of the <a href = "matlab: helpview('optim','optimality_tolerance_msgcsh','CSHelpWindow');">optimality tolerance</a>,
and constraints are satisfied to within the value of the <a href = "matlab: helpview('optim','constraint_tolerance','CSHelpWindow');">constraint tolerance</a>.

<<a href = "matlab: createExitMsg({'optimlib:sqpLineSearch:Exit1basic'},{'optimlib:sqpLineSearch:Exit1detailed','2.440478e-10','1.000000e-09','0.000000e+00','1.000000e-09'},true,true);;">stopping criteria details</a>>

<a href = "matlab: helpview('optim','local_min_found','CSHelpWindow');">Local minimum found that satisfies the constraints</a>.

Optimization completed because the objective function is non-decreasing in 
<a href = "matlab: helpview('optim','feasible_directions','CSHelpWindow');">feasible directions</a>, to within the value of the <a href = "matlab: helpview('optim','optimality_tolerance_msgcsh','CSHelpWindow');">optimality tolerance</a>,
and constraints are satisfied to within the value of the <a href = "matlab: helpview('optim','constraint_tolerance','CSHelpWindow');">constraint tolerance</a>.

<<a href = "matlab: createExitMsg({'optimlib:sqpLineSearch:Exit1basic'},{'optimlib:sqpLineSearch:Exit1detailed','2.744969e-10','1.000000e-09','0.000000e+00','1.000000e-09'},true,true);;">stopping criteria details</a>>

<a href = "matlab: helpview('optim','local_min_found','CSHelpWindow');">Local minimum found that satisfies the constraints</a>.

Optimization completed because the objective function is non-decreasing in 
<a href = "matlab: helpview('optim','feasible_directions','CSHelpWindow');">feasible directions</a>, to within the value of the <a href = "matlab: helpview('optim','optimality_tolerance_msgcsh','CSHelpWindow');">optimality tolerance</a>,
and constraints are satisfied to within the value of the <a href = "matlab: helpview('optim','constraint_tolerance','CSHelpWindow');">constraint tolerance</a>.

<<a href = "matlab: createExitMsg({'optimlib:sqpLineSearch:Exit1basic'},{'optimlib:sqpLineSearch:Exit1detailed','1.573627e-10','1.000000e-09','0.000000e+00','1.000000e-09'},true,true);;">stopping criteria details</a>>

<a href = "matlab: helpview('optim','local_min_found','CSHelpWindow');">Local minimum found that satisfies the constraints</a>.

Optimization completed because the objective function is non-decreasing in 
<a href = "matlab: helpview('optim','feasible_directions','CSHelpWindow');">feasible directions</a>, to within the value of the <a href = "matlab: helpview('optim','optimality_tolerance_msgcsh','CSHelpWindow');">optimality tolerance</a>,
and constraints are satisfied to within the value of the <a href = "matlab: helpview('optim','constraint_tolerance','CSHelpWindow');">constraint tolerance</a>.

<<a href = "matlab: createExitMsg({'optimlib:sqpLineSearch:Exit1basic'},{'optimlib:sqpLineSearch:Exit1detailed','2.632328e-10','1.000000e-09','0.000000e+00','1.000000e-09'},true,true);;">stopping criteria details</a>>

<a href = "matlab: helpview('optim','local_min_found','CSHelpWindow');">Local minimum found that satisfies the constraints</a>.

Optimization completed because the objective function is non-decreasing in 
<a href = "matlab: helpview('optim','feasible_directions','CSHelpWindow');">feasible directions</a>, to within the value of the <a href = "matlab: helpview('optim','optimality_tolerance_msgcsh','CSHelpWindow');">optimality tolerance</a>,
and constraints are satisfied to within the value of the <a href = "matlab: helpview('optim','constraint_tolerance','CSHelpWindow');">constraint tolerance</a>.

<<a href = "matlab: createExitMsg({'optimlib:sqpLineSearch:Exit1basic'},{'optimlib:sqpLineSearch:Exit1detailed','5.828173e-11','1.000000e-09','0.000000e+00','1.000000e-09'},true,true);;">stopping criteria details</a>>

<a href = "matlab: helpview('optim','local_min_found','CSHelpWindow');">Local minimum found that satisfies the constraints</a>.

Optimization completed because the objective function is non-decreasing in 
<a href = "matlab: helpview('optim','feasible_directions','CSHelpWindow');">feasible directions</a>, to within the value of the <a href = "matlab: helpview('optim','optimality_tolerance_msgcsh','CSHelpWindow');">optimality tolerance</a>,
and constraints are satisfied to within the value of the <a href = "matlab: helpview('optim','constraint_tolerance','CSHelpWindow');">constraint tolerance</a>.

<<a href = "matlab: createExitMsg({'optimlib:sqpLineSearch:Exit1basic'},{'optimlib:sqpLineSearch:Exit1detailed','7.802648e-10','1.000000e-09','0.000000e+00','1.000000e-09'},true,true);;">stopping criteria details</a>>

<a href = "matlab: helpview('optim','local_min_found','CSHelpWindow');">Local minimum found that satisfies the constraints</a>.

Optimization completed because the objective function is non-decreasing in 
<a href = "matlab: helpview('optim','feasible_directions','CSHelpWindow');">feasible directions</a>, to within the value of the <a href = "matlab: helpview('optim','optimality_tolerance_msgcsh','CSHelpWindow');">optimality tolerance</a>,
and constraints are satisfied to within the value of the <a href = "matlab: helpview('optim','constraint_tolerance','CSHelpWindow');">constraint tolerance</a>.

<<a href = "matlab: createExitMsg({'optimlib:sqpLineSearch:Exit1basic'},{'optimlib:sqpLineSearch:Exit1detailed','6.921185e-10','1.000000e-09','0.000000e+00','1.000000e-09'},true,true);;">stopping criteria details</a>>

<a href = "matlab: helpview('optim','local_min_found','CSHelpWindow');">Local minimum found that satisfies the constraints</a>.

Optimization completed because the objective function is non-decreasing in 
<a href = "matlab: helpview('optim','feasible_directions','CSHelpWindow');">feasible directions</a>, to within the value of the <a href = "matlab: helpview('optim','optimality_tolerance_msgcsh','CSHelpWindow');">optimality tolerance</a>,
and constraints are satisfied to within the value of the <a href = "matlab: helpview('optim','constraint_tolerance','CSHelpWindow');">constraint tolerance</a>.

<<a href = "matlab: createExitMsg({'optimlib:sqpLineSearch:Exit1basic'},{'optimlib:sqpLineSearch:Exit1detailed','5.278007e-10','1.000000e-09','0.000000e+00','1.000000e-09'},true,true);;">stopping criteria details</a>>

<a href = "matlab: helpview('optim','local_min_found','CSHelpWindow');">Local minimum found that satisfies the constraints</a>.

Optimization completed because the objective function is non-decreasing in 
<a href = "matlab: helpview('optim','feasible_directions','CSHelpWindow');">feasible directions</a>, to within the value of the <a href = "matlab: helpview('optim','optimality_tolerance_msgcsh','CSHelpWindow');">optimality tolerance</a>,
and constraints are satisfied to within the value of the <a href = "matlab: helpview('optim','constraint_tolerance','CSHelpWindow');">constraint tolerance</a>.

<<a href = "matlab: createExitMsg({'optimlib:sqpLineSearch:Exit1basic'},{'optimlib:sqpLineSearch:Exit1detailed','8.460387e-11','1.000000e-09','0.000000e+00','1.000000e-09'},true,true);;">stopping criteria details</a>>

<a href = "matlab: helpview('optim','local_min_found','CSHelpWindow');">Local minimum found that satisfies the constraints</a>.

Optimization completed because the objective function is non-decreasing in 
<a href = "matlab: helpview('optim','feasible_directions','CSHelpWindow');">feasible directions</a>, to within the value of the <a href = "matlab: helpview('optim','optimality_tolerance_msgcsh','CSHelpWindow');">optimality tolerance</a>,
and constraints are satisfied to within the value of the <a href = "matlab: helpview('optim','constraint_tolerance','CSHelpWindow');">constraint tolerance</a>.

<<a href = "matlab: createExitMsg({'optimlib:sqpLineSearch:Exit1basic'},{'optimlib:sqpLineSearch:Exit1detailed','6.353641e-10','1.000000e-09','0.000000e+00','1.000000e-09'},true,true);;">stopping criteria details</a>>

<a href = "matlab: helpview('optim','local_min_found','CSHelpWindow');">Local minimum found that satisfies the constraints</a>.

Optimization completed because the objective function is non-decreasing in 
<a href = "matlab: helpview('optim','feasible_directions','CSHelpWindow');">feasible directions</a>, to within the value of the <a href = "matlab: helpview('optim','optimality_tolerance_msgcsh','CSHelpWindow');">optimality tolerance</a>,
and constraints are satisfied to within the value of the <a href = "matlab: helpview('optim','constraint_tolerance','CSHelpWindow');">constraint tolerance</a>.

<<a href = "matlab: createExitMsg({'optimlib:sqpLineSearch:Exit1basic'},{'optimlib:sqpLineSearch:Exit1detailed','6.349988e-10','1.000000e-09','0.000000e+00','1.000000e-09'},true,true);;">stopping criteria details</a>>

<a href = "matlab: helpview('optim','local_min_found','CSHelpWindow');">Local minimum found that satisfies the constraints</a>.

Optimization completed because the objective function is non-decreasing in 
<a href = "matlab: helpview('optim','feasible_directions','CSHelpWindow');">feasible directions</a>, to within the value of the <a href = "matlab: helpview('optim','optimality_tolerance_msgcsh','CSHelpWindow');">optimality tolerance</a>,
and constraints are satisfied to within the value of the <a href = "matlab: helpview('optim','constraint_tolerance','CSHelpWindow');">constraint tolerance</a>.

<<a href = "matlab: createExitMsg({'optimlib:sqpLineSearch:Exit1basic'},{'optimlib:sqpLineSearch:Exit1detailed','8.817000e-10','1.000000e-09','0.000000e+00','1.000000e-09'},true,true);;">stopping criteria details</a>>

<a href = "matlab: helpview('optim','local_min_found','CSHelpWindow');">Local minimum found that satisfies the constraints</a>.

Optimization completed because the objective function is non-decreasing in 
<a href = "matlab: helpview('optim','feasible_directions','CSHelpWindow');">feasible directions</a>, to within the value of the <a href = "matlab: helpview('optim','optimality_tolerance_msgcsh','CSHelpWindow');">optimality tolerance</a>,
and constraints are satisfied to within the value of the <a href = "matlab: helpview('optim','constraint_tolerance','CSHelpWindow');">constraint tolerance</a>.

<<a href = "matlab: createExitMsg({'optimlib:sqpLineSearch:Exit1basic'},{'optimlib:sqpLineSearch:Exit1detailed','4.919612e-10','1.000000e-09','0.000000e+00','1.000000e-09'},true,true);;">stopping criteria details</a>>

<a href = "matlab: helpview('optim','local_min_found','CSHelpWindow');">Local minimum found that satisfies the constraints</a>.

Optimization completed because the objective function is non-decreasing in 
<a href = "matlab: helpview('optim','feasible_directions','CSHelpWindow');">feasible directions</a>, to within the value of the <a href = "matlab: helpview('optim','optimality_tolerance_msgcsh','CSHelpWindow');">optimality tolerance</a>,
and constraints are satisfied to within the value of the <a href = "matlab: helpview('optim','constraint_tolerance','CSHelpWindow');">constraint tolerance</a>.

<<a href = "matlab: createExitMsg({'optimlib:sqpLineSearch:Exit1basic'},{'optimlib:sqpLineSearch:Exit1detailed','7.598946e-10','1.000000e-09','0.000000e+00','1.000000e-09'},true,true);;">stopping criteria details</a>>

<a href = "matlab: helpview('optim','local_min_found','CSHelpWindow');">Local minimum found that satisfies the constraints</a>.

Optimization completed because the objective function is non-decreasing in 
<a href = "matlab: helpview('optim','feasible_directions','CSHelpWindow');">feasible directions</a>, to within the value of the <a href = "matlab: helpview('optim','optimality_tolerance_msgcsh','CSHelpWindow');">optimality tolerance</a>,
and constraints are satisfied to within the value of the <a href = "matlab: helpview('optim','constraint_tolerance','CSHelpWindow');">constraint tolerance</a>.

<<a href = "matlab: createExitMsg({'optimlib:sqpLineSearch:Exit1basic'},{'optimlib:sqpLineSearch:Exit1detailed','4.263513e-11','1.000000e-09','0.000000e+00','1.000000e-09'},true,true);;">stopping criteria details</a>>

<a href = "matlab: helpview('optim','local_min_found','CSHelpWindow');">Local minimum found that satisfies the constraints</a>.

Optimization completed because the objective function is non-decreasing in 
<a href = "matlab: helpview('optim','feasible_directions','CSHelpWindow');">feasible directions</a>, to within the value of the <a href = "matlab: helpview('optim','optimality_tolerance_msgcsh','CSHelpWindow');">optimality tolerance</a>,
and constraints are satisfied to within the value of the <a href = "matlab: helpview('optim','constraint_tolerance','CSHelpWindow');">constraint tolerance</a>.

<<a href = "matlab: createExitMsg({'optimlib:sqpLineSearch:Exit1basic'},{'optimlib:sqpLineSearch:Exit1detailed','8.717617e-10','1.000000e-09','0.000000e+00','1.000000e-09'},true,true);;">stopping criteria details</a>>

<a href = "matlab: helpview('optim','local_min_found','CSHelpWindow');">Local minimum found that satisfies the constraints</a>.

Optimization completed because the objective function is non-decreasing in 
<a href = "matlab: helpview('optim','feasible_directions','CSHelpWindow');">feasible directions</a>, to within the value of the <a href = "matlab: helpview('optim','optimality_tolerance_msgcsh','CSHelpWindow');">optimality tolerance</a>,
and constraints are satisfied to within the value of the <a href = "matlab: helpview('optim','constraint_tolerance','CSHelpWindow');">constraint tolerance</a>.

<<a href = "matlab: createExitMsg({'optimlib:sqpLineSearch:Exit1basic'},{'optimlib:sqpLineSearch:Exit1detailed','5.012800e-11','1.000000e-09','0.000000e+00','1.000000e-09'},true,true);;">stopping criteria details</a>>

<a href = "matlab: helpview('optim','local_min_found','CSHelpWindow');">Local minimum found that satisfies the constraints</a>.

Optimization completed because the objective function is non-decreasing in 
<a href = "matlab: helpview('optim','feasible_directions','CSHelpWindow');">feasible directions</a>, to within the value of the <a href = "matlab: helpview('optim','optimality_tolerance_msgcsh','CSHelpWindow');">optimality tolerance</a>,
and constraints are satisfied to within the value of the <a href = "matlab: helpview('optim','constraint_tolerance','CSHelpWindow');">constraint tolerance</a>.

<<a href = "matlab: createExitMsg({'optimlib:sqpLineSearch:Exit1basic'},{'optimlib:sqpLineSearch:Exit1detailed','2.893376e-11','1.000000e-09','0.000000e+00','1.000000e-09'},true,true);;">stopping criteria details</a>>

<a href = "matlab: helpview('optim','local_min_found','CSHelpWindow');">Local minimum found that satisfies the constraints</a>.

Optimization completed because the objective function is non-decreasing in 
<a href = "matlab: helpview('optim','feasible_directions','CSHelpWindow');">feasible directions</a>, to within the value of the <a href = "matlab: helpview('optim','optimality_tolerance_msgcsh','CSHelpWindow');">optimality tolerance</a>,
and constraints are satisfied to within the value of the <a href = "matlab: helpview('optim','constraint_tolerance','CSHelpWindow');">constraint tolerance</a>.

<<a href = "matlab: createExitMsg({'optimlib:sqpLineSearch:Exit1basic'},{'optimlib:sqpLineSearch:Exit1detailed','6.283140e-11','1.000000e-09','0.000000e+00','1.000000e-09'},true,true);;">stopping criteria details</a>>

<a href = "matlab: helpview('optim','local_min_found','CSHelpWindow');">Local minimum found that satisfies the constraints</a>.

Optimization completed because the objective function is non-decreasing in 
<a href = "matlab: helpview('optim','feasible_directions','CSHelpWindow');">feasible directions</a>, to within the value of the <a href = "matlab: helpview('optim','optimality_tolerance_msgcsh','CSHelpWindow');">optimality tolerance</a>,
and constraints are satisfied to within the value of the <a href = "matlab: helpview('optim','constraint_tolerance','CSHelpWindow');">constraint tolerance</a>.

<<a href = "matlab: createExitMsg({'optimlib:sqpLineSearch:Exit1basic'},{'optimlib:sqpLineSearch:Exit1detailed','6.644972e-10','1.000000e-09','0.000000e+00','1.000000e-09'},true,true);;">stopping criteria details</a>>

<a href = "matlab: helpview('optim','local_min_found','CSHelpWindow');">Local minimum found that satisfies the constraints</a>.

Optimization completed because the objective function is non-decreasing in 
<a href = "matlab: helpview('optim','feasible_directions','CSHelpWindow');">feasible directions</a>, to within the value of the <a href = "matlab: helpview('optim','optimality_tolerance_msgcsh','CSHelpWindow');">optimality tolerance</a>,
and constraints are satisfied to within the value of the <a href = "matlab: helpview('optim','constraint_tolerance','CSHelpWindow');">constraint tolerance</a>.

<<a href = "matlab: createExitMsg({'optimlib:sqpLineSearch:Exit1basic'},{'optimlib:sqpLineSearch:Exit1detailed','6.185123e-10','1.000000e-09','0.000000e+00','1.000000e-09'},true,true);;">stopping criteria details</a>>

<a href = "matlab: helpview('optim','local_min_found','CSHelpWindow');">Local minimum found that satisfies the constraints</a>.

Optimization completed because the objective function is non-decreasing in 
<a href = "matlab: helpview('optim','feasible_directions','CSHelpWindow');">feasible directions</a>, to within the value of the <a href = "matlab: helpview('optim','optimality_tolerance_msgcsh','CSHelpWindow');">optimality tolerance</a>,
and constraints are satisfied to within the value of the <a href = "matlab: helpview('optim','constraint_tolerance','CSHelpWindow');">constraint tolerance</a>.

<<a href = "matlab: createExitMsg({'optimlib:sqpLineSearch:Exit1basic'},{'optimlib:sqpLineSearch:Exit1detailed','3.265819e-11','1.000000e-09','0.000000e+00','1.000000e-09'},true,true);;">stopping criteria details</a>>

<a href = "matlab: helpview('optim','local_min_found','CSHelpWindow');">Local minimum found that satisfies the constraints</a>.

Optimization completed because the objective function is non-decreasing in 
<a href = "matlab: helpview('optim','feasible_directions','CSHelpWindow');">feasible directions</a>, to within the value of the <a href = "matlab: helpview('optim','optimality_tolerance_msgcsh','CSHelpWindow');">optimality tolerance</a>,
and constraints are satisfied to within the value of the <a href = "matlab: helpview('optim','constraint_tolerance','CSHelpWindow');">constraint tolerance</a>.

<<a href = "matlab: createExitMsg({'optimlib:sqpLineSearch:Exit1basic'},{'optimlib:sqpLineSearch:Exit1detailed','4.082503e-11','1.000000e-09','0.000000e+00','1.000000e-09'},true,true);;">stopping criteria details</a>>

<a href = "matlab: helpview('optim','local_min_found','CSHelpWindow');">Local minimum found that satisfies the constraints</a>.

Optimization completed because the objective function is non-decreasing in 
<a href = "matlab: helpview('optim','feasible_directions','CSHelpWindow');">feasible directions</a>, to within the value of the <a href = "matlab: helpview('optim','optimality_tolerance_msgcsh','CSHelpWindow');">optimality tolerance</a>,
and constraints are satisfied to within the value of the <a href = "matlab: helpview('optim','constraint_tolerance','CSHelpWindow');">constraint tolerance</a>.

<<a href = "matlab: createExitMsg({'optimlib:sqpLineSearch:Exit1basic'},{'optimlib:sqpLineSearch:Exit1detailed','3.374746e-10','1.000000e-09','0.000000e+00','1.000000e-09'},true,true);;">stopping criteria details</a>>

<a href = "matlab: helpview('optim','local_min_found','CSHelpWindow');">Local minimum found that satisfies the constraints</a>.

Optimization completed because the objective function is non-decreasing in 
<a href = "matlab: helpview('optim','feasible_directions','CSHelpWindow');">feasible directions</a>, to within the value of the <a href = "matlab: helpview('optim','optimality_tolerance_msgcsh','CSHelpWindow');">optimality tolerance</a>,
and constraints are satisfied to within the value of the <a href = "matlab: helpview('optim','constraint_tolerance','CSHelpWindow');">constraint tolerance</a>.

<<a href = "matlab: createExitMsg({'optimlib:sqpLineSearch:Exit1basic'},{'optimlib:sqpLineSearch:Exit1detailed','1.451346e-10','1.000000e-09','0.000000e+00','1.000000e-09'},true,true);;">stopping criteria details</a>>

<a href = "matlab: helpview('optim','local_min_found','CSHelpWindow');">Local minimum found that satisfies the constraints</a>.

Optimization completed because the objective function is non-decreasing in 
<a href = "matlab: helpview('optim','feasible_directions','CSHelpWindow');">feasible directions</a>, to within the value of the <a href = "matlab: helpview('optim','optimality_tolerance_msgcsh','CSHelpWindow');">optimality tolerance</a>,
and constraints are satisfied to within the value of the <a href = "matlab: helpview('optim','constraint_tolerance','CSHelpWindow');">constraint tolerance</a>.

<<a href = "matlab: createExitMsg({'optimlib:sqpLineSearch:Exit1basic'},{'optimlib:sqpLineSearch:Exit1detailed','1.982392e-10','1.000000e-09','0.000000e+00','1.000000e-09'},true,true);;">stopping criteria details</a>>

<a href = "matlab: helpview('optim','local_min_found','CSHelpWindow');">Local minimum found that satisfies the constraints</a>.

Optimization completed because the objective function is non-decreasing in 
<a href = "matlab: helpview('optim','feasible_directions','CSHelpWindow');">feasible directions</a>, to within the value of the <a href = "matlab: helpview('optim','optimality_tolerance_msgcsh','CSHelpWindow');">optimality tolerance</a>,
and constraints are satisfied to within the value of the <a href = "matlab: helpview('optim','constraint_tolerance','CSHelpWindow');">constraint tolerance</a>.

<<a href = "matlab: createExitMsg({'optimlib:sqpLineSearch:Exit1basic'},{'optimlib:sqpLineSearch:Exit1detailed','2.916294e-10','1.000000e-09','0.000000e+00','1.000000e-09'},true,true);;">stopping criteria details</a>>

<a href = "matlab: helpview('optim','local_min_found','CSHelpWindow');">Local minimum found that satisfies the constraints</a>.

Optimization completed because the objective function is non-decreasing in 
<a href = "matlab: helpview('optim','feasible_directions','CSHelpWindow');">feasible directions</a>, to within the value of the <a href = "matlab: helpview('optim','optimality_tolerance_msgcsh','CSHelpWindow');">optimality tolerance</a>,
and constraints are satisfied to within the value of the <a href = "matlab: helpview('optim','constraint_tolerance','CSHelpWindow');">constraint tolerance</a>.

<<a href = "matlab: createExitMsg({'optimlib:sqpLineSearch:Exit1basic'},{'optimlib:sqpLineSearch:Exit1detailed','1.427078e-10','1.000000e-09','0.000000e+00','1.000000e-09'},true,true);;">stopping criteria details</a>>

<a href = "matlab: helpview('optim','local_min_found','CSHelpWindow');">Local minimum found that satisfies the constraints</a>.

Optimization completed because the objective function is non-decreasing in 
<a href = "matlab: helpview('optim','feasible_directions','CSHelpWindow');">feasible directions</a>, to within the value of the <a href = "matlab: helpview('optim','optimality_tolerance_msgcsh','CSHelpWindow');">optimality tolerance</a>,
and constraints are satisfied to within the value of the <a href = "matlab: helpview('optim','constraint_tolerance','CSHelpWindow');">constraint tolerance</a>.

<<a href = "matlab: createExitMsg({'optimlib:sqpLineSearch:Exit1basic'},{'optimlib:sqpLineSearch:Exit1detailed','8.127686e-10','1.000000e-09','0.000000e+00','1.000000e-09'},true,true);;">stopping criteria details</a>>

<a href = "matlab: helpview('optim','local_min_found','CSHelpWindow');">Local minimum found that satisfies the constraints</a>.

Optimization completed because the objective function is non-decreasing in 
<a href = "matlab: helpview('optim','feasible_directions','CSHelpWindow');">feasible directions</a>, to within the value of the <a href = "matlab: helpview('optim','optimality_tolerance_msgcsh','CSHelpWindow');">optimality tolerance</a>,
and constraints are satisfied to within the value of the <a href = "matlab: helpview('optim','constraint_tolerance','CSHelpWindow');">constraint tolerance</a>.

<<a href = "matlab: createExitMsg({'optimlib:sqpLineSearch:Exit1basic'},{'optimlib:sqpLineSearch:Exit1detailed','1.435909e-10','1.000000e-09','0.000000e+00','1.000000e-09'},true,true);;">stopping criteria details</a>>

<a href = "matlab: helpview('optim','local_min_found','CSHelpWindow');">Local minimum found that satisfies the constraints</a>.

Optimization completed because the objective function is non-decreasing in 
<a href = "matlab: helpview('optim','feasible_directions','CSHelpWindow');">feasible directions</a>, to within the value of the <a href = "matlab: helpview('optim','optimality_tolerance_msgcsh','CSHelpWindow');">optimality tolerance</a>,
and constraints are satisfied to within the value of the <a href = "matlab: helpview('optim','constraint_tolerance','CSHelpWindow');">constraint tolerance</a>.

<<a href = "matlab: createExitMsg({'optimlib:sqpLineSearch:Exit1basic'},{'optimlib:sqpLineSearch:Exit1detailed','1.974447e-10','1.000000e-09','0.000000e+00','1.000000e-09'},true,true);;">stopping criteria details</a>>

<a href = "matlab: helpview('optim','local_min_found','CSHelpWindow');">Local minimum found that satisfies the constraints</a>.

Optimization completed because the objective function is non-decreasing in 
<a href = "matlab: helpview('optim','feasible_directions','CSHelpWindow');">feasible directions</a>, to within the value of the <a href = "matlab: helpview('optim','optimality_tolerance_msgcsh','CSHelpWindow');">optimality tolerance</a>,
and constraints are satisfied to within the value of the <a href = "matlab: helpview('optim','constraint_tolerance','CSHelpWindow');">constraint tolerance</a>.

<<a href = "matlab: createExitMsg({'optimlib:sqpLineSearch:Exit1basic'},{'optimlib:sqpLineSearch:Exit1detailed','8.838639e-10','1.000000e-09','0.000000e+00','1.000000e-09'},true,true);;">stopping criteria details</a>>

<a href = "matlab: helpview('optim','local_min_found','CSHelpWindow');">Local minimum found that satisfies the constraints</a>.

Optimization completed because the objective function is non-decreasing in 
<a href = "matlab: helpview('optim','feasible_directions','CSHelpWindow');">feasible directions</a>, to within the value of the <a href = "matlab: helpview('optim','optimality_tolerance_msgcsh','CSHelpWindow');">optimality tolerance</a>,
and constraints are satisfied to within the value of the <a href = "matlab: helpview('optim','constraint_tolerance','CSHelpWindow');">constraint tolerance</a>.

<<a href = "matlab: createExitMsg({'optimlib:sqpLineSearch:Exit1basic'},{'optimlib:sqpLineSearch:Exit1detailed','7.664876e-10','1.000000e-09','0.000000e+00','1.000000e-09'},true,true);;">stopping criteria details</a>>

<a href = "matlab: helpview('optim','local_min_found','CSHelpWindow');">Local minimum found that satisfies the constraints</a>.

Optimization completed because the objective function is non-decreasing in 
<a href = "matlab: helpview('optim','feasible_directions','CSHelpWindow');">feasible directions</a>, to within the value of the <a href = "matlab: helpview('optim','optimality_tolerance_msgcsh','CSHelpWindow');">optimality tolerance</a>,
and constraints are satisfied to within the value of the <a href = "matlab: helpview('optim','constraint_tolerance','CSHelpWindow');">constraint tolerance</a>.

<<a href = "matlab: createExitMsg({'optimlib:sqpLineSearch:Exit1basic'},{'optimlib:sqpLineSearch:Exit1detailed','1.427634e-10','1.000000e-09','0.000000e+00','1.000000e-09'},true,true);;">stopping criteria details</a>>

<a href = "matlab: helpview('optim','local_min_found','CSHelpWindow');">Local minimum found that satisfies the constraints</a>.

Optimization completed because the objective function is non-decreasing in 
<a href = "matlab: helpview('optim','feasible_directions','CSHelpWindow');">feasible directions</a>, to within the value of the <a href = "matlab: helpview('optim','optimality_tolerance_msgcsh','CSHelpWindow');">optimality tolerance</a>,
and constraints are satisfied to within the value of the <a href = "matlab: helpview('optim','constraint_tolerance','CSHelpWindow');">constraint tolerance</a>.

<<a href = "matlab: createExitMsg({'optimlib:sqpLineSearch:Exit1basic'},{'optimlib:sqpLineSearch:Exit1detailed','5.749151e-10','1.000000e-09','0.000000e+00','1.000000e-09'},true,true);;">stopping criteria details</a>>

<a href = "matlab: helpview('optim','local_min_found','CSHelpWindow');">Local minimum found that satisfies the constraints</a>.

Optimization completed because the objective function is non-decreasing in 
<a href = "matlab: helpview('optim','feasible_directions','CSHelpWindow');">feasible directions</a>, to within the value of the <a href = "matlab: helpview('optim','optimality_tolerance_msgcsh','CSHelpWindow');">optimality tolerance</a>,
and constraints are satisfied to within the value of the <a href = "matlab: helpview('optim','constraint_tolerance','CSHelpWindow');">constraint tolerance</a>.

<<a href = "matlab: createExitMsg({'optimlib:sqpLineSearch:Exit1basic'},{'optimlib:sqpLineSearch:Exit1detailed','4.953058e-10','1.000000e-09','0.000000e+00','1.000000e-09'},true,true);;">stopping criteria details</a>>

<a href = "matlab: helpview('optim','local_min_found','CSHelpWindow');">Local minimum found that satisfies the constraints</a>.

Optimization completed because the objective function is non-decreasing in 
<a href = "matlab: helpview('optim','feasible_directions','CSHelpWindow');">feasible directions</a>, to within the value of the <a href = "matlab: helpview('optim','optimality_tolerance_msgcsh','CSHelpWindow');">optimality tolerance</a>,
and constraints are satisfied to within the value of the <a href = "matlab: helpview('optim','constraint_tolerance','CSHelpWindow');">constraint tolerance</a>.

<<a href = "matlab: createExitMsg({'optimlib:sqpLineSearch:Exit1basic'},{'optimlib:sqpLineSearch:Exit1detailed','1.010678e-11','1.000000e-09','0.000000e+00','1.000000e-09'},true,true);;">stopping criteria details</a>>

<a href = "matlab: helpview('optim','local_min_found','CSHelpWindow');">Local minimum found that satisfies the constraints</a>.

Optimization completed because the objective function is non-decreasing in 
<a href = "matlab: helpview('optim','feasible_directions','CSHelpWindow');">feasible directions</a>, to within the value of the <a href = "matlab: helpview('optim','optimality_tolerance_msgcsh','CSHelpWindow');">optimality tolerance</a>,
and constraints are satisfied to within the value of the <a href = "matlab: helpview('optim','constraint_tolerance','CSHelpWindow');">constraint tolerance</a>.

<<a href = "matlab: createExitMsg({'optimlib:sqpLineSearch:Exit1basic'},{'optimlib:sqpLineSearch:Exit1detailed','4.833072e-10','1.000000e-09','0.000000e+00','1.000000e-09'},true,true);;">stopping criteria details</a>>

<a href = "matlab: helpview('optim','local_min_found','CSHelpWindow');">Local minimum found that satisfies the constraints</a>.

Optimization completed because the objective function is non-decreasing in 
<a href = "matlab: helpview('optim','feasible_directions','CSHelpWindow');">feasible directions</a>, to within the value of the <a href = "matlab: helpview('optim','optimality_tolerance_msgcsh','CSHelpWindow');">optimality tolerance</a>,
and constraints are satisfied to within the value of the <a href = "matlab: helpview('optim','constraint_tolerance','CSHelpWindow');">constraint tolerance</a>.

<<a href = "matlab: createExitMsg({'optimlib:sqpLineSearch:Exit1basic'},{'optimlib:sqpLineSearch:Exit1detailed','5.183377e-10','1.000000e-09','0.000000e+00','1.000000e-09'},true,true);;">stopping criteria details</a>>

<a href = "matlab: helpview('optim','local_min_found','CSHelpWindow');">Local minimum found that satisfies the constraints</a>.

Optimization completed because the objective function is non-decreasing in 
<a href = "matlab: helpview('optim','feasible_directions','CSHelpWindow');">feasible directions</a>, to within the value of the <a href = "matlab: helpview('optim','optimality_tolerance_msgcsh','CSHelpWindow');">optimality tolerance</a>,
and constraints are satisfied to within the value of the <a href = "matlab: helpview('optim','constraint_tolerance','CSHelpWindow');">constraint tolerance</a>.

<<a href = "matlab: createExitMsg({'optimlib:sqpLineSearch:Exit1basic'},{'optimlib:sqpLineSearch:Exit1detailed','5.749407e-10','1.000000e-09','0.000000e+00','1.000000e-09'},true,true);;">stopping criteria details</a>>

<a href = "matlab: helpview('optim','local_min_found','CSHelpWindow');">Local minimum found that satisfies the constraints</a>.

Optimization completed because the objective function is non-decreasing in 
<a href = "matlab: helpview('optim','feasible_directions','CSHelpWindow');">feasible directions</a>, to within the value of the <a href = "matlab: helpview('optim','optimality_tolerance_msgcsh','CSHelpWindow');">optimality tolerance</a>,
and constraints are satisfied to within the value of the <a href = "matlab: helpview('optim','constraint_tolerance','CSHelpWindow');">constraint tolerance</a>.

<<a href = "matlab: createExitMsg({'optimlib:sqpLineSearch:Exit1basic'},{'optimlib:sqpLineSearch:Exit1detailed','4.049837e-10','1.000000e-09','0.000000e+00','1.000000e-09'},true,true);;">stopping criteria details</a>>

<a href = "matlab: helpview('optim','local_min_found','CSHelpWindow');">Local minimum found that satisfies the constraints</a>.

Optimization completed because the objective function is non-decreasing in 
<a href = "matlab: helpview('optim','feasible_directions','CSHelpWindow');">feasible directions</a>, to within the value of the <a href = "matlab: helpview('optim','optimality_tolerance_msgcsh','CSHelpWindow');">optimality tolerance</a>,
and constraints are satisfied to within the value of the <a href = "matlab: helpview('optim','constraint_tolerance','CSHelpWindow');">constraint tolerance</a>.

<<a href = "matlab: createExitMsg({'optimlib:sqpLineSearch:Exit1basic'},{'optimlib:sqpLineSearch:Exit1detailed','4.042666e-10','1.000000e-09','0.000000e+00','1.000000e-09'},true,true);;">stopping criteria details</a>>

<a href = "matlab: helpview('optim','local_min_found','CSHelpWindow');">Local minimum found that satisfies the constraints</a>.

Optimization completed because the objective function is non-decreasing in 
<a href = "matlab: helpview('optim','feasible_directions','CSHelpWindow');">feasible directions</a>, to within the value of the <a href = "matlab: helpview('optim','optimality_tolerance_msgcsh','CSHelpWindow');">optimality tolerance</a>,
and constraints are satisfied to within the value of the <a href = "matlab: helpview('optim','constraint_tolerance','CSHelpWindow');">constraint tolerance</a>.

<<a href = "matlab: createExitMsg({'optimlib:sqpLineSearch:Exit1basic'},{'optimlib:sqpLineSearch:Exit1detailed','4.526759e-10','1.000000e-09','0.000000e+00','1.000000e-09'},true,true);;">stopping criteria details</a>>

<a href = "matlab: helpview('optim','local_min_found','CSHelpWindow');">Local minimum found that satisfies the constraints</a>.

Optimization completed because the objective function is non-decreasing in 
<a href = "matlab: helpview('optim','feasible_directions','CSHelpWindow');">feasible directions</a>, to within the value of the <a href = "matlab: helpview('optim','optimality_tolerance_msgcsh','CSHelpWindow');">optimality tolerance</a>,
and constraints are satisfied to within the value of the <a href = "matlab: helpview('optim','constraint_tolerance','CSHelpWindow');">constraint tolerance</a>.

<<a href = "matlab: createExitMsg({'optimlib:sqpLineSearch:Exit1basic'},{'optimlib:sqpLineSearch:Exit1detailed','2.633093e-10','1.000000e-09','0.000000e+00','1.000000e-09'},true,true);;">stopping criteria details</a>>

<a href = "matlab: helpview('optim','local_min_found','CSHelpWindow');">Local minimum found that satisfies the constraints</a>.

Optimization completed because the objective function is non-decreasing in 
<a href = "matlab: helpview('optim','feasible_directions','CSHelpWindow');">feasible directions</a>, to within the value of the <a href = "matlab: helpview('optim','optimality_tolerance_msgcsh','CSHelpWindow');">optimality tolerance</a>,
and constraints are satisfied to within the value of the <a href = "matlab: helpview('optim','constraint_tolerance','CSHelpWindow');">constraint tolerance</a>.

<<a href = "matlab: createExitMsg({'optimlib:sqpLineSearch:Exit1basic'},{'optimlib:sqpLineSearch:Exit1detailed','8.819641e-10','1.000000e-09','0.000000e+00','1.000000e-09'},true,true);;">stopping criteria details</a>>

<a href = "matlab: helpview('optim','local_min_found','CSHelpWindow');">Local minimum found that satisfies the constraints</a>.

Optimization completed because the objective function is non-decreasing in 
<a href = "matlab: helpview('optim','feasible_directions','CSHelpWindow');">feasible directions</a>, to within the value of the <a href = "matlab: helpview('optim','optimality_tolerance_msgcsh','CSHelpWindow');">optimality tolerance</a>,
and constraints are satisfied to within the value of the <a href = "matlab: helpview('optim','constraint_tolerance','CSHelpWindow');">constraint tolerance</a>.

<<a href = "matlab: createExitMsg({'optimlib:sqpLineSearch:Exit1basic'},{'optimlib:sqpLineSearch:Exit1detailed','1.226840e-10','1.000000e-09','0.000000e+00','1.000000e-09'},true,true);;">stopping criteria details</a>>

<a href = "matlab: helpview('optim','local_min_found','CSHelpWindow');">Local minimum found that satisfies the constraints</a>.

Optimization completed because the objective function is non-decreasing in 
<a href = "matlab: helpview('optim','feasible_directions','CSHelpWindow');">feasible directions</a>, to within the value of the <a href = "matlab: helpview('optim','optimality_tolerance_msgcsh','CSHelpWindow');">optimality tolerance</a>,
and constraints are satisfied to within the value of the <a href = "matlab: helpview('optim','constraint_tolerance','CSHelpWindow');">constraint tolerance</a>.

<<a href = "matlab: createExitMsg({'optimlib:sqpLineSearch:Exit1basic'},{'optimlib:sqpLineSearch:Exit1detailed','1.651996e-10','1.000000e-09','0.000000e+00','1.000000e-09'},true,true);;">stopping criteria details</a>>

<a href = "matlab: helpview('optim','local_min_found','CSHelpWindow');">Local minimum found that satisfies the constraints</a>.

Optimization completed because the objective function is non-decreasing in 
<a href = "matlab: helpview('optim','feasible_directions','CSHelpWindow');">feasible directions</a>, to within the value of the <a href = "matlab: helpview('optim','optimality_tolerance_msgcsh','CSHelpWindow');">optimality tolerance</a>,
and constraints are satisfied to within the value of the <a href = "matlab: helpview('optim','constraint_tolerance','CSHelpWindow');">constraint tolerance</a>.

<<a href = "matlab: createExitMsg({'optimlib:sqpLineSearch:Exit1basic'},{'optimlib:sqpLineSearch:Exit1detailed','1.452309e-10','1.000000e-09','0.000000e+00','1.000000e-09'},true,true);;">stopping criteria details</a>>

<a href = "matlab: helpview('optim','local_min_found','CSHelpWindow');">Local minimum found that satisfies the constraints</a>.

Optimization completed because the objective function is non-decreasing in 
<a href = "matlab: helpview('optim','feasible_directions','CSHelpWindow');">feasible directions</a>, to within the value of the <a href = "matlab: helpview('optim','optimality_tolerance_msgcsh','CSHelpWindow');">optimality tolerance</a>,
and constraints are satisfied to within the value of the <a href = "matlab: helpview('optim','constraint_tolerance','CSHelpWindow');">constraint tolerance</a>.

<<a href = "matlab: createExitMsg({'optimlib:sqpLineSearch:Exit1basic'},{'optimlib:sqpLineSearch:Exit1detailed','3.726699e-12','1.000000e-09','0.000000e+00','1.000000e-09'},true,true);;">stopping criteria details</a>>

<a href = "matlab: helpview('optim','local_min_found','CSHelpWindow');">Local minimum found that satisfies the constraints</a>.

Optimization completed because the objective function is non-decreasing in 
<a href = "matlab: helpview('optim','feasible_directions','CSHelpWindow');">feasible directions</a>, to within the value of the <a href = "matlab: helpview('optim','optimality_tolerance_msgcsh','CSHelpWindow');">optimality tolerance</a>,
and constraints are satisfied to within the value of the <a href = "matlab: helpview('optim','constraint_tolerance','CSHelpWindow');">constraint tolerance</a>.

<<a href = "matlab: createExitMsg({'optimlib:sqpLineSearch:Exit1basic'},{'optimlib:sqpLineSearch:Exit1detailed','1.690755e-10','1.000000e-09','0.000000e+00','1.000000e-09'},true,true);;">stopping criteria details</a>>

<a href = "matlab: helpview('optim','local_min_found','CSHelpWindow');">Local minimum found that satisfies the constraints</a>.

Optimization completed because the objective function is non-decreasing in 
<a href = "matlab: helpview('optim','feasible_directions','CSHelpWindow');">feasible directions</a>, to within the value of the <a href = "matlab: helpview('optim','optimality_tolerance_msgcsh','CSHelpWindow');">optimality tolerance</a>,
and constraints are satisfied to within the value of the <a href = "matlab: helpview('optim','constraint_tolerance','CSHelpWindow');">constraint tolerance</a>.

<<a href = "matlab: createExitMsg({'optimlib:sqpLineSearch:Exit1basic'},{'optimlib:sqpLineSearch:Exit1detailed','2.907929e-10','1.000000e-09','0.000000e+00','1.000000e-09'},true,true);;">stopping criteria details</a>>

<a href = "matlab: helpview('optim','local_min_found','CSHelpWindow');">Local minimum found that satisfies the constraints</a>.

Optimization completed because the objective function is non-decreasing in 
<a href = "matlab: helpview('optim','feasible_directions','CSHelpWindow');">feasible directions</a>, to within the value of the <a href = "matlab: helpview('optim','optimality_tolerance_msgcsh','CSHelpWindow');">optimality tolerance</a>,
and constraints are satisfied to within the value of the <a href = "matlab: helpview('optim','constraint_tolerance','CSHelpWindow');">constraint tolerance</a>.

<<a href = "matlab: createExitMsg({'optimlib:sqpLineSearch:Exit1basic'},{'optimlib:sqpLineSearch:Exit1detailed','4.429031e-10','1.000000e-09','0.000000e+00','1.000000e-09'},true,true);;">stopping criteria details</a>>

<a href = "matlab: helpview('optim','local_min_found','CSHelpWindow');">Local minimum found that satisfies the constraints</a>.

Optimization completed because the objective function is non-decreasing in 
<a href = "matlab: helpview('optim','feasible_directions','CSHelpWindow');">feasible directions</a>, to within the value of the <a href = "matlab: helpview('optim','optimality_tolerance_msgcsh','CSHelpWindow');">optimality tolerance</a>,
and constraints are satisfied to within the value of the <a href = "matlab: helpview('optim','constraint_tolerance','CSHelpWindow');">constraint tolerance</a>.

<<a href = "matlab: createExitMsg({'optimlib:sqpLineSearch:Exit1basic'},{'optimlib:sqpLineSearch:Exit1detailed','1.642088e-10','1.000000e-09','0.000000e+00','1.000000e-09'},true,true);;">stopping criteria details</a>>

<a href = "matlab: helpview('optim','local_min_found','CSHelpWindow');">Local minimum found that satisfies the constraints</a>.

Optimization completed because the objective function is non-decreasing in 
<a href = "matlab: helpview('optim','feasible_directions','CSHelpWindow');">feasible directions</a>, to within the value of the <a href = "matlab: helpview('optim','optimality_tolerance_msgcsh','CSHelpWindow');">optimality tolerance</a>,
and constraints are satisfied to within the value of the <a href = "matlab: helpview('optim','constraint_tolerance','CSHelpWindow');">constraint tolerance</a>.

<<a href = "matlab: createExitMsg({'optimlib:sqpLineSearch:Exit1basic'},{'optimlib:sqpLineSearch:Exit1detailed','6.605090e-10','1.000000e-09','0.000000e+00','1.000000e-09'},true,true);;">stopping criteria details</a>>

<a href = "matlab: helpview('optim','local_min_found','CSHelpWindow');">Local minimum found that satisfies the constraints</a>.

Optimization completed because the objective function is non-decreasing in 
<a href = "matlab: helpview('optim','feasible_directions','CSHelpWindow');">feasible directions</a>, to within the value of the <a href = "matlab: helpview('optim','optimality_tolerance_msgcsh','CSHelpWindow');">optimality tolerance</a>,
and constraints are satisfied to within the value of the <a href = "matlab: helpview('optim','constraint_tolerance','CSHelpWindow');">constraint tolerance</a>.

<<a href = "matlab: createExitMsg({'optimlib:sqpLineSearch:Exit1basic'},{'optimlib:sqpLineSearch:Exit1detailed','5.097701e-11','1.000000e-09','0.000000e+00','1.000000e-09'},true,true);;">stopping criteria details</a>>

<a href = "matlab: helpview('optim','local_min_found','CSHelpWindow');">Local minimum found that satisfies the constraints</a>.

Optimization completed because the objective function is non-decreasing in 
<a href = "matlab: helpview('optim','feasible_directions','CSHelpWindow');">feasible directions</a>, to within the value of the <a href = "matlab: helpview('optim','optimality_tolerance_msgcsh','CSHelpWindow');">optimality tolerance</a>,
and constraints are satisfied to within the value of the <a href = "matlab: helpview('optim','constraint_tolerance','CSHelpWindow');">constraint tolerance</a>.

<<a href = "matlab: createExitMsg({'optimlib:sqpLineSearch:Exit1basic'},{'optimlib:sqpLineSearch:Exit1detailed','1.061691e-10','1.000000e-09','0.000000e+00','1.000000e-09'},true,true);;">stopping criteria details</a>>

<a href = "matlab: helpview('optim','local_min_found','CSHelpWindow');">Local minimum found that satisfies the constraints</a>.

Optimization completed because the objective function is non-decreasing in 
<a href = "matlab: helpview('optim','feasible_directions','CSHelpWindow');">feasible directions</a>, to within the value of the <a href = "matlab: helpview('optim','optimality_tolerance_msgcsh','CSHelpWindow');">optimality tolerance</a>,
and constraints are satisfied to within the value of the <a href = "matlab: helpview('optim','constraint_tolerance','CSHelpWindow');">constraint tolerance</a>.

<<a href = "matlab: createExitMsg({'optimlib:sqpLineSearch:Exit1basic'},{'optimlib:sqpLineSearch:Exit1detailed','1.151538e-10','1.000000e-09','0.000000e+00','1.000000e-09'},true,true);;">stopping criteria details</a>>

<a href = "matlab: helpview('optim','local_min_found','CSHelpWindow');">Local minimum found that satisfies the constraints</a>.

Optimization completed because the objective function is non-decreasing in 
<a href = "matlab: helpview('optim','feasible_directions','CSHelpWindow');">feasible directions</a>, to within the value of the <a href = "matlab: helpview('optim','optimality_tolerance_msgcsh','CSHelpWindow');">optimality tolerance</a>,
and constraints are satisfied to within the value of the <a href = "matlab: helpview('optim','constraint_tolerance','CSHelpWindow');">constraint tolerance</a>.

<<a href = "matlab: createExitMsg({'optimlib:sqpLineSearch:Exit1basic'},{'optimlib:sqpLineSearch:Exit1detailed','6.682336e-11','1.000000e-09','0.000000e+00','1.000000e-09'},true,true);;">stopping criteria details</a>>

<a href = "matlab: helpview('optim','local_min_found','CSHelpWindow');">Local minimum found that satisfies the constraints</a>.

Optimization completed because the objective function is non-decreasing in 
<a href = "matlab: helpview('optim','feasible_directions','CSHelpWindow');">feasible directions</a>, to within the value of the <a href = "matlab: helpview('optim','optimality_tolerance_msgcsh','CSHelpWindow');">optimality tolerance</a>,
and constraints are satisfied to within the value of the <a href = "matlab: helpview('optim','constraint_tolerance','CSHelpWindow');">constraint tolerance</a>.

<<a href = "matlab: createExitMsg({'optimlib:sqpLineSearch:Exit1basic'},{'optimlib:sqpLineSearch:Exit1detailed','3.202781e-10','1.000000e-09','0.000000e+00','1.000000e-09'},true,true);;">stopping criteria details</a>>

<a href = "matlab: helpview('optim','local_min_found','CSHelpWindow');">Local minimum found that satisfies the constraints</a>.

Optimization completed because the objective function is non-decreasing in 
<a href = "matlab: helpview('optim','feasible_directions','CSHelpWindow');">feasible directions</a>, to within the value of the <a href = "matlab: helpview('optim','optimality_tolerance_msgcsh','CSHelpWindow');">optimality tolerance</a>,
and constraints are satisfied to within the value of the <a href = "matlab: helpview('optim','constraint_tolerance','CSHelpWindow');">constraint tolerance</a>.

<<a href = "matlab: createExitMsg({'optimlib:sqpLineSearch:Exit1basic'},{'optimlib:sqpLineSearch:Exit1detailed','8.077267e-11','1.000000e-09','0.000000e+00','1.000000e-09'},true,true);;">stopping criteria details</a>>

<a href = "matlab: helpview('optim','local_min_found','CSHelpWindow');">Local minimum found that satisfies the constraints</a>.

Optimization completed because the objective function is non-decreasing in 
<a href = "matlab: helpview('optim','feasible_directions','CSHelpWindow');">feasible directions</a>, to within the value of the <a href = "matlab: helpview('optim','optimality_tolerance_msgcsh','CSHelpWindow');">optimality tolerance</a>,
and constraints are satisfied to within the value of the <a href = "matlab: helpview('optim','constraint_tolerance','CSHelpWindow');">constraint tolerance</a>.

<<a href = "matlab: createExitMsg({'optimlib:sqpLineSearch:Exit1basic'},{'optimlib:sqpLineSearch:Exit1detailed','2.485315e-10','1.000000e-09','0.000000e+00','1.000000e-09'},true,true);;">stopping criteria details</a>>

<a href = "matlab: helpview('optim','local_min_found','CSHelpWindow');">Local minimum found that satisfies the constraints</a>.

Optimization completed because the objective function is non-decreasing in 
<a href = "matlab: helpview('optim','feasible_directions','CSHelpWindow');">feasible directions</a>, to within the value of the <a href = "matlab: helpview('optim','optimality_tolerance_msgcsh','CSHelpWindow');">optimality tolerance</a>,
and constraints are satisfied to within the value of the <a href = "matlab: helpview('optim','constraint_tolerance','CSHelpWindow');">constraint tolerance</a>.

<<a href = "matlab: createExitMsg({'optimlib:sqpLineSearch:Exit1basic'},{'optimlib:sqpLineSearch:Exit1detailed','1.121678e-10','1.000000e-09','0.000000e+00','1.000000e-09'},true,true);;">stopping criteria details</a>>

<a href = "matlab: helpview('optim','local_min_found','CSHelpWindow');">Local minimum found that satisfies the constraints</a>.

Optimization completed because the objective function is non-decreasing in 
<a href = "matlab: helpview('optim','feasible_directions','CSHelpWindow');">feasible directions</a>, to within the value of the <a href = "matlab: helpview('optim','optimality_tolerance_msgcsh','CSHelpWindow');">optimality tolerance</a>,
and constraints are satisfied to within the value of the <a href = "matlab: helpview('optim','constraint_tolerance','CSHelpWindow');">constraint tolerance</a>.

<<a href = "matlab: createExitMsg({'optimlib:sqpLineSearch:Exit1basic'},{'optimlib:sqpLineSearch:Exit1detailed','4.830679e-10','1.000000e-09','0.000000e+00','1.000000e-09'},true,true);;">stopping criteria details</a>>

<a href = "matlab: helpview('optim','local_min_found','CSHelpWindow');">Local minimum found that satisfies the constraints</a>.

Optimization completed because the objective function is non-decreasing in 
<a href = "matlab: helpview('optim','feasible_directions','CSHelpWindow');">feasible directions</a>, to within the value of the <a href = "matlab: helpview('optim','optimality_tolerance_msgcsh','CSHelpWindow');">optimality tolerance</a>,
and constraints are satisfied to within the value of the <a href = "matlab: helpview('optim','constraint_tolerance','CSHelpWindow');">constraint tolerance</a>.

<<a href = "matlab: createExitMsg({'optimlib:sqpLineSearch:Exit1basic'},{'optimlib:sqpLineSearch:Exit1detailed','2.457320e-10','1.000000e-09','0.000000e+00','1.000000e-09'},true,true);;">stopping criteria details</a>>

<a href = "matlab: helpview('optim','local_min_found','CSHelpWindow');">Local minimum found that satisfies the constraints</a>.

Optimization completed because the objective function is non-decreasing in 
<a href = "matlab: helpview('optim','feasible_directions','CSHelpWindow');">feasible directions</a>, to within the value of the <a href = "matlab: helpview('optim','optimality_tolerance_msgcsh','CSHelpWindow');">optimality tolerance</a>,
and constraints are satisfied to within the value of the <a href = "matlab: helpview('optim','constraint_tolerance','CSHelpWindow');">constraint tolerance</a>.

<<a href = "matlab: createExitMsg({'optimlib:sqpLineSearch:Exit1basic'},{'optimlib:sqpLineSearch:Exit1detailed','9.640746e-10','1.000000e-09','0.000000e+00','1.000000e-09'},true,true);;">stopping criteria details</a>>

<a href = "matlab: helpview('optim','local_min_found','CSHelpWindow');">Local minimum found that satisfies the constraints</a>.

Optimization completed because the objective function is non-decreasing in 
<a href = "matlab: helpview('optim','feasible_directions','CSHelpWindow');">feasible directions</a>, to within the value of the <a href = "matlab: helpview('optim','optimality_tolerance_msgcsh','CSHelpWindow');">optimality tolerance</a>,
and constraints are satisfied to within the value of the <a href = "matlab: helpview('optim','constraint_tolerance','CSHelpWindow');">constraint tolerance</a>.

<<a href = "matlab: createExitMsg({'optimlib:sqpLineSearch:Exit1basic'},{'optimlib:sqpLineSearch:Exit1detailed','9.940972e-11','1.000000e-09','0.000000e+00','1.000000e-09'},true,true);;">stopping criteria details</a>>

<a href = "matlab: helpview('optim','local_min_found','CSHelpWindow');">Local minimum found that satisfies the constraints</a>.

Optimization completed because the objective function is non-decreasing in 
<a href = "matlab: helpview('optim','feasible_directions','CSHelpWindow');">feasible directions</a>, to within the value of the <a href = "matlab: helpview('optim','optimality_tolerance_msgcsh','CSHelpWindow');">optimality tolerance</a>,
and constraints are satisfied to within the value of the <a href = "matlab: helpview('optim','constraint_tolerance','CSHelpWindow');">constraint tolerance</a>.

<<a href = "matlab: createExitMsg({'optimlib:sqpLineSearch:Exit1basic'},{'optimlib:sqpLineSearch:Exit1detailed','1.547976e-10','1.000000e-09','0.000000e+00','1.000000e-09'},true,true);;">stopping criteria details</a>>

<a href = "matlab: helpview('optim','local_min_found','CSHelpWindow');">Local minimum found that satisfies the constraints</a>.

Optimization completed because the objective function is non-decreasing in 
<a href = "matlab: helpview('optim','feasible_directions','CSHelpWindow');">feasible directions</a>, to within the value of the <a href = "matlab: helpview('optim','optimality_tolerance_msgcsh','CSHelpWindow');">optimality tolerance</a>,
and constraints are satisfied to within the value of the <a href = "matlab: helpview('optim','constraint_tolerance','CSHelpWindow');">constraint tolerance</a>.

<<a href = "matlab: createExitMsg({'optimlib:sqpLineSearch:Exit1basic'},{'optimlib:sqpLineSearch:Exit1detailed','3.634936e-10','1.000000e-09','0.000000e+00','1.000000e-09'},true,true);;">stopping criteria details</a>>

<a href = "matlab: helpview('optim','local_min_found','CSHelpWindow');">Local minimum found that satisfies the constraints</a>.

Optimization completed because the objective function is non-decreasing in 
<a href = "matlab: helpview('optim','feasible_directions','CSHelpWindow');">feasible directions</a>, to within the value of the <a href = "matlab: helpview('optim','optimality_tolerance_msgcsh','CSHelpWindow');">optimality tolerance</a>,
and constraints are satisfied to within the value of the <a href = "matlab: helpview('optim','constraint_tolerance','CSHelpWindow');">constraint tolerance</a>.

<<a href = "matlab: createExitMsg({'optimlib:sqpLineSearch:Exit1basic'},{'optimlib:sqpLineSearch:Exit1detailed','4.786050e-11','1.000000e-09','0.000000e+00','1.000000e-09'},true,true);;">stopping criteria details</a>>

<a href = "matlab: helpview('optim','local_min_found','CSHelpWindow');">Local minimum found that satisfies the constraints</a>.

Optimization completed because the objective function is non-decreasing in 
<a href = "matlab: helpview('optim','feasible_directions','CSHelpWindow');">feasible directions</a>, to within the value of the <a href = "matlab: helpview('optim','optimality_tolerance_msgcsh','CSHelpWindow');">optimality tolerance</a>,
and constraints are satisfied to within the value of the <a href = "matlab: helpview('optim','constraint_tolerance','CSHelpWindow');">constraint tolerance</a>.

<<a href = "matlab: createExitMsg({'optimlib:sqpLineSearch:Exit1basic'},{'optimlib:sqpLineSearch:Exit1detailed','7.282421e-11','1.000000e-09','0.000000e+00','1.000000e-09'},true,true);;">stopping criteria details</a>>

<a href = "matlab: helpview('optim','local_min_found','CSHelpWindow');">Local minimum found that satisfies the constraints</a>.

Optimization completed because the objective function is non-decreasing in 
<a href = "matlab: helpview('optim','feasible_directions','CSHelpWindow');">feasible directions</a>, to within the value of the <a href = "matlab: helpview('optim','optimality_tolerance_msgcsh','CSHelpWindow');">optimality tolerance</a>,
and constraints are satisfied to within the value of the <a href = "matlab: helpview('optim','constraint_tolerance','CSHelpWindow');">constraint tolerance</a>.

<<a href = "matlab: createExitMsg({'optimlib:sqpLineSearch:Exit1basic'},{'optimlib:sqpLineSearch:Exit1detailed','6.284128e-11','1.000000e-09','0.000000e+00','1.000000e-09'},true,true);;">stopping criteria details</a>>

<a href = "matlab: helpview('optim','local_min_found','CSHelpWindow');">Local minimum found that satisfies the constraints</a>.

Optimization completed because the objective function is non-decreasing in 
<a href = "matlab: helpview('optim','feasible_directions','CSHelpWindow');">feasible directions</a>, to within the value of the <a href = "matlab: helpview('optim','optimality_tolerance_msgcsh','CSHelpWindow');">optimality tolerance</a>,
and constraints are satisfied to within the value of the <a href = "matlab: helpview('optim','constraint_tolerance','CSHelpWindow');">constraint tolerance</a>.

<<a href = "matlab: createExitMsg({'optimlib:sqpLineSearch:Exit1basic'},{'optimlib:sqpLineSearch:Exit1detailed','3.944990e-10','1.000000e-09','0.000000e+00','1.000000e-09'},true,true);;">stopping criteria details</a>>

<a href = "matlab: helpview('optim','local_min_found','CSHelpWindow');">Local minimum found that satisfies the constraints</a>.

Optimization completed because the objective function is non-decreasing in 
<a href = "matlab: helpview('optim','feasible_directions','CSHelpWindow');">feasible directions</a>, to within the value of the <a href = "matlab: helpview('optim','optimality_tolerance_msgcsh','CSHelpWindow');">optimality tolerance</a>,
and constraints are satisfied to within the value of the <a href = "matlab: helpview('optim','constraint_tolerance','CSHelpWindow');">constraint tolerance</a>.

<<a href = "matlab: createExitMsg({'optimlib:sqpLineSearch:Exit1basic'},{'optimlib:sqpLineSearch:Exit1detailed','5.498784e-10','1.000000e-09','0.000000e+00','1.000000e-09'},true,true);;">stopping criteria details</a>>

<a href = "matlab: helpview('optim','local_min_found','CSHelpWindow');">Local minimum found that satisfies the constraints</a>.

Optimization completed because the objective function is non-decreasing in 
<a href = "matlab: helpview('optim','feasible_directions','CSHelpWindow');">feasible directions</a>, to within the value of the <a href = "matlab: helpview('optim','optimality_tolerance_msgcsh','CSHelpWindow');">optimality tolerance</a>,
and constraints are satisfied to within the value of the <a href = "matlab: helpview('optim','constraint_tolerance','CSHelpWindow');">constraint tolerance</a>.

<<a href = "matlab: createExitMsg({'optimlib:sqpLineSearch:Exit1basic'},{'optimlib:sqpLineSearch:Exit1detailed','4.709596e-10','1.000000e-09','0.000000e+00','1.000000e-09'},true,true);;">stopping criteria details</a>>

<a href = "matlab: helpview('optim','local_min_found','CSHelpWindow');">Local minimum found that satisfies the constraints</a>.

Optimization completed because the objective function is non-decreasing in 
<a href = "matlab: helpview('optim','feasible_directions','CSHelpWindow');">feasible directions</a>, to within the value of the <a href = "matlab: helpview('optim','optimality_tolerance_msgcsh','CSHelpWindow');">optimality tolerance</a>,
and constraints are satisfied to within the value of the <a href = "matlab: helpview('optim','constraint_tolerance','CSHelpWindow');">constraint tolerance</a>.

<<a href = "matlab: createExitMsg({'optimlib:sqpLineSearch:Exit1basic'},{'optimlib:sqpLineSearch:Exit1detailed','1.203349e-10','1.000000e-09','0.000000e+00','1.000000e-09'},true,true);;">stopping criteria details</a>>

<a href = "matlab: helpview('optim','local_min_found','CSHelpWindow');">Local minimum found that satisfies the constraints</a>.

Optimization completed because the objective function is non-decreasing in 
<a href = "matlab: helpview('optim','feasible_directions','CSHelpWindow');">feasible directions</a>, to within the value of the <a href = "matlab: helpview('optim','optimality_tolerance_msgcsh','CSHelpWindow');">optimality tolerance</a>,
and constraints are satisfied to within the value of the <a href = "matlab: helpview('optim','constraint_tolerance','CSHelpWindow');">constraint tolerance</a>.

<<a href = "matlab: createExitMsg({'optimlib:sqpLineSearch:Exit1basic'},{'optimlib:sqpLineSearch:Exit1detailed','5.675179e-10','1.000000e-09','0.000000e+00','1.000000e-09'},true,true);;">stopping criteria details</a>>

<a href = "matlab: helpview('optim','local_min_found','CSHelpWindow');">Local minimum found that satisfies the constraints</a>.

Optimization completed because the objective function is non-decreasing in 
<a href = "matlab: helpview('optim','feasible_directions','CSHelpWindow');">feasible directions</a>, to within the value of the <a href = "matlab: helpview('optim','optimality_tolerance_msgcsh','CSHelpWindow');">optimality tolerance</a>,
and constraints are satisfied to within the value of the <a href = "matlab: helpview('optim','constraint_tolerance','CSHelpWindow');">constraint tolerance</a>.

<<a href = "matlab: createExitMsg({'optimlib:sqpLineSearch:Exit1basic'},{'optimlib:sqpLineSearch:Exit1detailed','3.994534e-11','1.000000e-09','0.000000e+00','1.000000e-09'},true,true);;">stopping criteria details</a>>

<a href = "matlab: helpview('optim','local_min_found','CSHelpWindow');">Local minimum found that satisfies the constraints</a>.

Optimization completed because the objective function is non-decreasing in 
<a href = "matlab: helpview('optim','feasible_directions','CSHelpWindow');">feasible directions</a>, to within the value of the <a href = "matlab: helpview('optim','optimality_tolerance_msgcsh','CSHelpWindow');">optimality tolerance</a>,
and constraints are satisfied to within the value of the <a href = "matlab: helpview('optim','constraint_tolerance','CSHelpWindow');">constraint tolerance</a>.

<<a href = "matlab: createExitMsg({'optimlib:sqpLineSearch:Exit1basic'},{'optimlib:sqpLineSearch:Exit1detailed','1.519567e-10','1.000000e-09','0.000000e+00','1.000000e-09'},true,true);;">stopping criteria details</a>>

<a href = "matlab: helpview('optim','local_min_found','CSHelpWindow');">Local minimum found that satisfies the constraints</a>.

Optimization completed because the objective function is non-decreasing in 
<a href = "matlab: helpview('optim','feasible_directions','CSHelpWindow');">feasible directions</a>, to within the value of the <a href = "matlab: helpview('optim','optimality_tolerance_msgcsh','CSHelpWindow');">optimality tolerance</a>,
and constraints are satisfied to within the value of the <a href = "matlab: helpview('optim','constraint_tolerance','CSHelpWindow');">constraint tolerance</a>.

<<a href = "matlab: createExitMsg({'optimlib:sqpLineSearch:Exit1basic'},{'optimlib:sqpLineSearch:Exit1detailed','2.546409e-10','1.000000e-09','0.000000e+00','1.000000e-09'},true,true);;">stopping criteria details</a>>

<a href = "matlab: helpview('optim','local_min_found','CSHelpWindow');">Local minimum found that satisfies the constraints</a>.

Optimization completed because the objective function is non-decreasing in 
<a href = "matlab: helpview('optim','feasible_directions','CSHelpWindow');">feasible directions</a>, to within the value of the <a href = "matlab: helpview('optim','optimality_tolerance_msgcsh','CSHelpWindow');">optimality tolerance</a>,
and constraints are satisfied to within the value of the <a href = "matlab: helpview('optim','constraint_tolerance','CSHelpWindow');">constraint tolerance</a>.

<<a href = "matlab: createExitMsg({'optimlib:sqpLineSearch:Exit1basic'},{'optimlib:sqpLineSearch:Exit1detailed','1.519194e-10','1.000000e-09','0.000000e+00','1.000000e-09'},true,true);;">stopping criteria details</a>>

<a href = "matlab: helpview('optim','local_min_found','CSHelpWindow');">Local minimum found that satisfies the constraints</a>.

Optimization completed because the objective function is non-decreasing in 
<a href = "matlab: helpview('optim','feasible_directions','CSHelpWindow');">feasible directions</a>, to within the value of the <a href = "matlab: helpview('optim','optimality_tolerance_msgcsh','CSHelpWindow');">optimality tolerance</a>,
and constraints are satisfied to within the value of the <a href = "matlab: helpview('optim','constraint_tolerance','CSHelpWindow');">constraint tolerance</a>.

<<a href = "matlab: createExitMsg({'optimlib:sqpLineSearch:Exit1basic'},{'optimlib:sqpLineSearch:Exit1detailed','5.378054e-10','1.000000e-09','0.000000e+00','1.000000e-09'},true,true);;">stopping criteria details</a>>

<a href = "matlab: helpview('optim','local_min_found','CSHelpWindow');">Local minimum found that satisfies the constraints</a>.

Optimization completed because the objective function is non-decreasing in 
<a href = "matlab: helpview('optim','feasible_directions','CSHelpWindow');">feasible directions</a>, to within the value of the <a href = "matlab: helpview('optim','optimality_tolerance_msgcsh','CSHelpWindow');">optimality tolerance</a>,
and constraints are satisfied to within the value of the <a href = "matlab: helpview('optim','constraint_tolerance','CSHelpWindow');">constraint tolerance</a>.

<<a href = "matlab: createExitMsg({'optimlib:sqpLineSearch:Exit1basic'},{'optimlib:sqpLineSearch:Exit1detailed','3.878843e-10','1.000000e-09','0.000000e+00','1.000000e-09'},true,true);;">stopping criteria details</a>>

<a href = "matlab: helpview('optim','local_min_found','CSHelpWindow');">Local minimum found that satisfies the constraints</a>.

Optimization completed because the objective function is non-decreasing in 
<a href = "matlab: helpview('optim','feasible_directions','CSHelpWindow');">feasible directions</a>, to within the value of the <a href = "matlab: helpview('optim','optimality_tolerance_msgcsh','CSHelpWindow');">optimality tolerance</a>,
and constraints are satisfied to within the value of the <a href = "matlab: helpview('optim','constraint_tolerance','CSHelpWindow');">constraint tolerance</a>.

<<a href = "matlab: createExitMsg({'optimlib:sqpLineSearch:Exit1basic'},{'optimlib:sqpLineSearch:Exit1detailed','8.547936e-11','1.000000e-09','0.000000e+00','1.000000e-09'},true,true);;">stopping criteria details</a>>

<a href = "matlab: helpview('optim','local_min_found','CSHelpWindow');">Local minimum found that satisfies the constraints</a>.

Optimization completed because the objective function is non-decreasing in 
<a href = "matlab: helpview('optim','feasible_directions','CSHelpWindow');">feasible directions</a>, to within the value of the <a href = "matlab: helpview('optim','optimality_tolerance_msgcsh','CSHelpWindow');">optimality tolerance</a>,
and constraints are satisfied to within the value of the <a href = "matlab: helpview('optim','constraint_tolerance','CSHelpWindow');">constraint tolerance</a>.

<<a href = "matlab: createExitMsg({'optimlib:sqpLineSearch:Exit1basic'},{'optimlib:sqpLineSearch:Exit1detailed','1.187182e-10','1.000000e-09','0.000000e+00','1.000000e-09'},true,true);;">stopping criteria details</a>>

<a href = "matlab: helpview('optim','local_min_found','CSHelpWindow');">Local minimum found that satisfies the constraints</a>.

Optimization completed because the objective function is non-decreasing in 
<a href = "matlab: helpview('optim','feasible_directions','CSHelpWindow');">feasible directions</a>, to within the value of the <a href = "matlab: helpview('optim','optimality_tolerance_msgcsh','CSHelpWindow');">optimality tolerance</a>,
and constraints are satisfied to within the value of the <a href = "matlab: helpview('optim','constraint_tolerance','CSHelpWindow');">constraint tolerance</a>.

<<a href = "matlab: createExitMsg({'optimlib:sqpLineSearch:Exit1basic'},{'optimlib:sqpLineSearch:Exit1detailed','1.949145e-10','1.000000e-09','0.000000e+00','1.000000e-09'},true,true);;">stopping criteria details</a>>

<a href = "matlab: helpview('optim','local_min_found','CSHelpWindow');">Local minimum found that satisfies the constraints</a>.

Optimization completed because the objective function is non-decreasing in 
<a href = "matlab: helpview('optim','feasible_directions','CSHelpWindow');">feasible directions</a>, to within the value of the <a href = "matlab: helpview('optim','optimality_tolerance_msgcsh','CSHelpWindow');">optimality tolerance</a>,
and constraints are satisfied to within the value of the <a href = "matlab: helpview('optim','constraint_tolerance','CSHelpWindow');">constraint tolerance</a>.

<<a href = "matlab: createExitMsg({'optimlib:sqpLineSearch:Exit1basic'},{'optimlib:sqpLineSearch:Exit1detailed','4.905216e-10','1.000000e-09','0.000000e+00','1.000000e-09'},true,true);;">stopping criteria details</a>>

<a href = "matlab: helpview('optim','local_min_found','CSHelpWindow');">Local minimum found that satisfies the constraints</a>.

Optimization completed because the objective function is non-decreasing in 
<a href = "matlab: helpview('optim','feasible_directions','CSHelpWindow');">feasible directions</a>, to within the value of the <a href = "matlab: helpview('optim','optimality_tolerance_msgcsh','CSHelpWindow');">optimality tolerance</a>,
and constraints are satisfied to within the value of the <a href = "matlab: helpview('optim','constraint_tolerance','CSHelpWindow');">constraint tolerance</a>.

<<a href = "matlab: createExitMsg({'optimlib:sqpLineSearch:Exit1basic'},{'optimlib:sqpLineSearch:Exit1detailed','8.835136e-11','1.000000e-09','0.000000e+00','1.000000e-09'},true,true);;">stopping criteria details</a>>

<a href = "matlab: helpview('optim','local_min_found','CSHelpWindow');">Local minimum found that satisfies the constraints</a>.

Optimization completed because the objective function is non-decreasing in 
<a href = "matlab: helpview('optim','feasible_directions','CSHelpWindow');">feasible directions</a>, to within the value of the <a href = "matlab: helpview('optim','optimality_tolerance_msgcsh','CSHelpWindow');">optimality tolerance</a>,
and constraints are satisfied to within the value of the <a href = "matlab: helpview('optim','constraint_tolerance','CSHelpWindow');">constraint tolerance</a>.

<<a href = "matlab: createExitMsg({'optimlib:sqpLineSearch:Exit1basic'},{'optimlib:sqpLineSearch:Exit1detailed','1.121636e-10','1.000000e-09','0.000000e+00','1.000000e-09'},true,true);;">stopping criteria details</a>>

<a href = "matlab: helpview('optim','local_min_found','CSHelpWindow');">Local minimum found that satisfies the constraints</a>.

Optimization completed because the objective function is non-decreasing in 
<a href = "matlab: helpview('optim','feasible_directions','CSHelpWindow');">feasible directions</a>, to within the value of the <a href = "matlab: helpview('optim','optimality_tolerance_msgcsh','CSHelpWindow');">optimality tolerance</a>,
and constraints are satisfied to within the value of the <a href = "matlab: helpview('optim','constraint_tolerance','CSHelpWindow');">constraint tolerance</a>.

<<a href = "matlab: createExitMsg({'optimlib:sqpLineSearch:Exit1basic'},{'optimlib:sqpLineSearch:Exit1detailed','4.276185e-10','1.000000e-09','0.000000e+00','1.000000e-09'},true,true);;">stopping criteria details</a>>

<a href = "matlab: helpview('optim','local_min_found','CSHelpWindow');">Local minimum found that satisfies the constraints</a>.

Optimization completed because the objective function is non-decreasing in 
<a href = "matlab: helpview('optim','feasible_directions','CSHelpWindow');">feasible directions</a>, to within the value of the <a href = "matlab: helpview('optim','optimality_tolerance_msgcsh','CSHelpWindow');">optimality tolerance</a>,
and constraints are satisfied to within the value of the <a href = "matlab: helpview('optim','constraint_tolerance','CSHelpWindow');">constraint tolerance</a>.

<<a href = "matlab: createExitMsg({'optimlib:sqpLineSearch:Exit1basic'},{'optimlib:sqpLineSearch:Exit1detailed','2.682727e-10','1.000000e-09','0.000000e+00','1.000000e-09'},true,true);;">stopping criteria details</a>>

<a href = "matlab: helpview('optim','local_min_found','CSHelpWindow');">Local minimum found that satisfies the constraints</a>.

Optimization completed because the objective function is non-decreasing in 
<a href = "matlab: helpview('optim','feasible_directions','CSHelpWindow');">feasible directions</a>, to within the value of the <a href = "matlab: helpview('optim','optimality_tolerance_msgcsh','CSHelpWindow');">optimality tolerance</a>,
and constraints are satisfied to within the value of the <a href = "matlab: helpview('optim','constraint_tolerance','CSHelpWindow');">constraint tolerance</a>.

<<a href = "matlab: createExitMsg({'optimlib:sqpLineSearch:Exit1basic'},{'optimlib:sqpLineSearch:Exit1detailed','3.959055e-10','1.000000e-09','0.000000e+00','1.000000e-09'},true,true);;">stopping criteria details</a>>

<a href = "matlab: helpview('optim','local_min_found','CSHelpWindow');">Local minimum found that satisfies the constraints</a>.

Optimization completed because the objective function is non-decreasing in 
<a href = "matlab: helpview('optim','feasible_directions','CSHelpWindow');">feasible directions</a>, to within the value of the <a href = "matlab: helpview('optim','optimality_tolerance_msgcsh','CSHelpWindow');">optimality tolerance</a>,
and constraints are satisfied to within the value of the <a href = "matlab: helpview('optim','constraint_tolerance','CSHelpWindow');">constraint tolerance</a>.

<<a href = "matlab: createExitMsg({'optimlib:sqpLineSearch:Exit1basic'},{'optimlib:sqpLineSearch:Exit1detailed','2.021893e-10','1.000000e-09','0.000000e+00','1.000000e-09'},true,true);;">stopping criteria details</a>>

<a href = "matlab: helpview('optim','local_min_found','CSHelpWindow');">Local minimum found that satisfies the constraints</a>.

Optimization completed because the objective function is non-decreasing in 
<a href = "matlab: helpview('optim','feasible_directions','CSHelpWindow');">feasible directions</a>, to within the value of the <a href = "matlab: helpview('optim','optimality_tolerance_msgcsh','CSHelpWindow');">optimality tolerance</a>,
and constraints are satisfied to within the value of the <a href = "matlab: helpview('optim','constraint_tolerance','CSHelpWindow');">constraint tolerance</a>.

<<a href = "matlab: createExitMsg({'optimlib:sqpLineSearch:Exit1basic'},{'optimlib:sqpLineSearch:Exit1detailed','4.762728e-10','1.000000e-09','0.000000e+00','1.000000e-09'},true,true);;">stopping criteria details</a>>

<a href = "matlab: helpview('optim','local_min_found','CSHelpWindow');">Local minimum found that satisfies the constraints</a>.

Optimization completed because the objective function is non-decreasing in 
<a href = "matlab: helpview('optim','feasible_directions','CSHelpWindow');">feasible directions</a>, to within the value of the <a href = "matlab: helpview('optim','optimality_tolerance_msgcsh','CSHelpWindow');">optimality tolerance</a>,
and constraints are satisfied to within the value of the <a href = "matlab: helpview('optim','constraint_tolerance','CSHelpWindow');">constraint tolerance</a>.

<<a href = "matlab: createExitMsg({'optimlib:sqpLineSearch:Exit1basic'},{'optimlib:sqpLineSearch:Exit1detailed','4.450007e-10','1.000000e-09','0.000000e+00','1.000000e-09'},true,true);;">stopping criteria details</a>>

<a href = "matlab: helpview('optim','local_min_found','CSHelpWindow');">Local minimum found that satisfies the constraints</a>.

Optimization completed because the objective function is non-decreasing in 
<a href = "matlab: helpview('optim','feasible_directions','CSHelpWindow');">feasible directions</a>, to within the value of the <a href = "matlab: helpview('optim','optimality_tolerance_msgcsh','CSHelpWindow');">optimality tolerance</a>,
and constraints are satisfied to within the value of the <a href = "matlab: helpview('optim','constraint_tolerance','CSHelpWindow');">constraint tolerance</a>.

<<a href = "matlab: createExitMsg({'optimlib:sqpLineSearch:Exit1basic'},{'optimlib:sqpLineSearch:Exit1detailed','9.087749e-10','1.000000e-09','0.000000e+00','1.000000e-09'},true,true);;">stopping criteria details</a>>

<a href = "matlab: helpview('optim','local_min_found','CSHelpWindow');">Local minimum found that satisfies the constraints</a>.

Optimization completed because the objective function is non-decreasing in 
<a href = "matlab: helpview('optim','feasible_directions','CSHelpWindow');">feasible directions</a>, to within the value of the <a href = "matlab: helpview('optim','optimality_tolerance_msgcsh','CSHelpWindow');">optimality tolerance</a>,
and constraints are satisfied to within the value of the <a href = "matlab: helpview('optim','constraint_tolerance','CSHelpWindow');">constraint tolerance</a>.

<<a href = "matlab: createExitMsg({'optimlib:sqpLineSearch:Exit1basic'},{'optimlib:sqpLineSearch:Exit1detailed','2.235739e-11','1.000000e-09','0.000000e+00','1.000000e-09'},true,true);;">stopping criteria details</a>>

<a href = "matlab: helpview('optim','local_min_found','CSHelpWindow');">Local minimum found that satisfies the constraints</a>.

Optimization completed because the objective function is non-decreasing in 
<a href = "matlab: helpview('optim','feasible_directions','CSHelpWindow');">feasible directions</a>, to within the value of the <a href = "matlab: helpview('optim','optimality_tolerance_msgcsh','CSHelpWindow');">optimality tolerance</a>,
and constraints are satisfied to within the value of the <a href = "matlab: helpview('optim','constraint_tolerance','CSHelpWindow');">constraint tolerance</a>.

<<a href = "matlab: createExitMsg({'optimlib:sqpLineSearch:Exit1basic'},{'optimlib:sqpLineSearch:Exit1detailed','5.679265e-11','1.000000e-09','0.000000e+00','1.000000e-09'},true,true);;">stopping criteria details</a>>

<a href = "matlab: helpview('optim','local_min_found','CSHelpWindow');">Local minimum found that satisfies the constraints</a>.

Optimization completed because the objective function is non-decreasing in 
<a href = "matlab: helpview('optim','feasible_directions','CSHelpWindow');">feasible directions</a>, to within the value of the <a href = "matlab: helpview('optim','optimality_tolerance_msgcsh','CSHelpWindow');">optimality tolerance</a>,
and constraints are satisfied to within the value of the <a href = "matlab: helpview('optim','constraint_tolerance','CSHelpWindow');">constraint tolerance</a>.

<<a href = "matlab: createExitMsg({'optimlib:sqpLineSearch:Exit1basic'},{'optimlib:sqpLineSearch:Exit1detailed','6.418438e-10','1.000000e-09','0.000000e+00','1.000000e-09'},true,true);;">stopping criteria details</a>>

<a href = "matlab: helpview('optim','local_min_found','CSHelpWindow');">Local minimum found that satisfies the constraints</a>.

Optimization completed because the objective function is non-decreasing in 
<a href = "matlab: helpview('optim','feasible_directions','CSHelpWindow');">feasible directions</a>, to within the value of the <a href = "matlab: helpview('optim','optimality_tolerance_msgcsh','CSHelpWindow');">optimality tolerance</a>,
and constraints are satisfied to within the value of the <a href = "matlab: helpview('optim','constraint_tolerance','CSHelpWindow');">constraint tolerance</a>.

<<a href = "matlab: createExitMsg({'optimlib:sqpLineSearch:Exit1basic'},{'optimlib:sqpLineSearch:Exit1detailed','5.429446e-10','1.000000e-09','0.000000e+00','1.000000e-09'},true,true);;">stopping criteria details</a>>

<a href = "matlab: helpview('optim','local_min_found','CSHelpWindow');">Local minimum found that satisfies the constraints</a>.

Optimization completed because the objective function is non-decreasing in 
<a href = "matlab: helpview('optim','feasible_directions','CSHelpWindow');">feasible directions</a>, to within the value of the <a href = "matlab: helpview('optim','optimality_tolerance_msgcsh','CSHelpWindow');">optimality tolerance</a>,
and constraints are satisfied to within the value of the <a href = "matlab: helpview('optim','constraint_tolerance','CSHelpWindow');">constraint tolerance</a>.

<<a href = "matlab: createExitMsg({'optimlib:sqpLineSearch:Exit1basic'},{'optimlib:sqpLineSearch:Exit1detailed','2.886696e-10','1.000000e-09','0.000000e+00','1.000000e-09'},true,true);;">stopping criteria details</a>>

<a href = "matlab: helpview('optim','local_min_found','CSHelpWindow');">Local minimum found that satisfies the constraints</a>.

Optimization completed because the objective function is non-decreasing in 
<a href = "matlab: helpview('optim','feasible_directions','CSHelpWindow');">feasible directions</a>, to within the value of the <a href = "matlab: helpview('optim','optimality_tolerance_msgcsh','CSHelpWindow');">optimality tolerance</a>,
and constraints are satisfied to within the value of the <a href = "matlab: helpview('optim','constraint_tolerance','CSHelpWindow');">constraint tolerance</a>.

<<a href = "matlab: createExitMsg({'optimlib:sqpLineSearch:Exit1basic'},{'optimlib:sqpLineSearch:Exit1detailed','2.684803e-11','1.000000e-09','0.000000e+00','1.000000e-09'},true,true);;">stopping criteria details</a>>

<a href = "matlab: helpview('optim','local_min_found','CSHelpWindow');">Local minimum found that satisfies the constraints</a>.

Optimization completed because the objective function is non-decreasing in 
<a href = "matlab: helpview('optim','feasible_directions','CSHelpWindow');">feasible directions</a>, to within the value of the <a href = "matlab: helpview('optim','optimality_tolerance_msgcsh','CSHelpWindow');">optimality tolerance</a>,
and constraints are satisfied to within the value of the <a href = "matlab: helpview('optim','constraint_tolerance','CSHelpWindow');">constraint tolerance</a>.

<<a href = "matlab: createExitMsg({'optimlib:sqpLineSearch:Exit1basic'},{'optimlib:sqpLineSearch:Exit1detailed','6.941468e-10','1.000000e-09','0.000000e+00','1.000000e-09'},true,true);;">stopping criteria details</a>>

<a href = "matlab: helpview('optim','local_min_found','CSHelpWindow');">Local minimum found that satisfies the constraints</a>.

Optimization completed because the objective function is non-decreasing in 
<a href = "matlab: helpview('optim','feasible_directions','CSHelpWindow');">feasible directions</a>, to within the value of the <a href = "matlab: helpview('optim','optimality_tolerance_msgcsh','CSHelpWindow');">optimality tolerance</a>,
and constraints are satisfied to within the value of the <a href = "matlab: helpview('optim','constraint_tolerance','CSHelpWindow');">constraint tolerance</a>.

<<a href = "matlab: createExitMsg({'optimlib:sqpLineSearch:Exit1basic'},{'optimlib:sqpLineSearch:Exit1detailed','1.002668e-10','1.000000e-09','0.000000e+00','1.000000e-09'},true,true);;">stopping criteria details</a>>

<a href = "matlab: helpview('optim','local_min_found','CSHelpWindow');">Local minimum found that satisfies the constraints</a>.

Optimization completed because the objective function is non-decreasing in 
<a href = "matlab: helpview('optim','feasible_directions','CSHelpWindow');">feasible directions</a>, to within the value of the <a href = "matlab: helpview('optim','optimality_tolerance_msgcsh','CSHelpWindow');">optimality tolerance</a>,
and constraints are satisfied to within the value of the <a href = "matlab: helpview('optim','constraint_tolerance','CSHelpWindow');">constraint tolerance</a>.

<<a href = "matlab: createExitMsg({'optimlib:sqpLineSearch:Exit1basic'},{'optimlib:sqpLineSearch:Exit1detailed','2.939082e-10','1.000000e-09','0.000000e+00','1.000000e-09'},true,true);;">stopping criteria details</a>>

<a href = "matlab: helpview('optim','local_min_found','CSHelpWindow');">Local minimum found that satisfies the constraints</a>.

Optimization completed because the objective function is non-decreasing in 
<a href = "matlab: helpview('optim','feasible_directions','CSHelpWindow');">feasible directions</a>, to within the value of the <a href = "matlab: helpview('optim','optimality_tolerance_msgcsh','CSHelpWindow');">optimality tolerance</a>,
and constraints are satisfied to within the value of the <a href = "matlab: helpview('optim','constraint_tolerance','CSHelpWindow');">constraint tolerance</a>.

<<a href = "matlab: createExitMsg({'optimlib:sqpLineSearch:Exit1basic'},{'optimlib:sqpLineSearch:Exit1detailed','7.444603e-11','1.000000e-09','0.000000e+00','1.000000e-09'},true,true);;">stopping criteria details</a>>

<a href = "matlab: helpview('optim','local_min_found','CSHelpWindow');">Local minimum found that satisfies the constraints</a>.

Optimization completed because the objective function is non-decreasing in 
<a href = "matlab: helpview('optim','feasible_directions','CSHelpWindow');">feasible directions</a>, to within the value of the <a href = "matlab: helpview('optim','optimality_tolerance_msgcsh','CSHelpWindow');">optimality tolerance</a>,
and constraints are satisfied to within the value of the <a href = "matlab: helpview('optim','constraint_tolerance','CSHelpWindow');">constraint tolerance</a>.

<<a href = "matlab: createExitMsg({'optimlib:sqpLineSearch:Exit1basic'},{'optimlib:sqpLineSearch:Exit1detailed','1.164642e-10','1.000000e-09','0.000000e+00','1.000000e-09'},true,true);;">stopping criteria details</a>>

<a href = "matlab: helpview('optim','local_min_found','CSHelpWindow');">Local minimum found that satisfies the constraints</a>.

Optimization completed because the objective function is non-decreasing in 
<a href = "matlab: helpview('optim','feasible_directions','CSHelpWindow');">feasible directions</a>, to within the value of the <a href = "matlab: helpview('optim','optimality_tolerance_msgcsh','CSHelpWindow');">optimality tolerance</a>,
and constraints are satisfied to within the value of the <a href = "matlab: helpview('optim','constraint_tolerance','CSHelpWindow');">constraint tolerance</a>.

<<a href = "matlab: createExitMsg({'optimlib:sqpLineSearch:Exit1basic'},{'optimlib:sqpLineSearch:Exit1detailed','2.357672e-10','1.000000e-09','0.000000e+00','1.000000e-09'},true,true);;">stopping criteria details</a>>

<a href = "matlab: helpview('optim','local_min_found','CSHelpWindow');">Local minimum found that satisfies the constraints</a>.

Optimization completed because the objective function is non-decreasing in 
<a href = "matlab: helpview('optim','feasible_directions','CSHelpWindow');">feasible directions</a>, to within the value of the <a href = "matlab: helpview('optim','optimality_tolerance_msgcsh','CSHelpWindow');">optimality tolerance</a>,
and constraints are satisfied to within the value of the <a href = "matlab: helpview('optim','constraint_tolerance','CSHelpWindow');">constraint tolerance</a>.

<<a href = "matlab: createExitMsg({'optimlib:sqpLineSearch:Exit1basic'},{'optimlib:sqpLineSearch:Exit1detailed','4.376539e-10','1.000000e-09','0.000000e+00','1.000000e-09'},true,true);;">stopping criteria details</a>>

<a href = "matlab: helpview('optim','local_min_found','CSHelpWindow');">Local minimum found that satisfies the constraints</a>.

Optimization completed because the objective function is non-decreasing in 
<a href = "matlab: helpview('optim','feasible_directions','CSHelpWindow');">feasible directions</a>, to within the value of the <a href = "matlab: helpview('optim','optimality_tolerance_msgcsh','CSHelpWindow');">optimality tolerance</a>,
and constraints are satisfied to within the value of the <a href = "matlab: helpview('optim','constraint_tolerance','CSHelpWindow');">constraint tolerance</a>.

<<a href = "matlab: createExitMsg({'optimlib:sqpLineSearch:Exit1basic'},{'optimlib:sqpLineSearch:Exit1detailed','8.219762e-10','1.000000e-09','0.000000e+00','1.000000e-09'},true,true);;">stopping criteria details</a>>

<a href = "matlab: helpview('optim','local_min_found','CSHelpWindow');">Local minimum found that satisfies the constraints</a>.

Optimization completed because the objective function is non-decreasing in 
<a href = "matlab: helpview('optim','feasible_directions','CSHelpWindow');">feasible directions</a>, to within the value of the <a href = "matlab: helpview('optim','optimality_tolerance_msgcsh','CSHelpWindow');">optimality tolerance</a>,
and constraints are satisfied to within the value of the <a href = "matlab: helpview('optim','constraint_tolerance','CSHelpWindow');">constraint tolerance</a>.

<<a href = "matlab: createExitMsg({'optimlib:sqpLineSearch:Exit1basic'},{'optimlib:sqpLineSearch:Exit1detailed','2.894244e-10','1.000000e-09','0.000000e+00','1.000000e-09'},true,true);;">stopping criteria details</a>>

<a href = "matlab: helpview('optim','local_min_found','CSHelpWindow');">Local minimum found that satisfies the constraints</a>.

Optimization completed because the objective function is non-decreasing in 
<a href = "matlab: helpview('optim','feasible_directions','CSHelpWindow');">feasible directions</a>, to within the value of the <a href = "matlab: helpview('optim','optimality_tolerance_msgcsh','CSHelpWindow');">optimality tolerance</a>,
and constraints are satisfied to within the value of the <a href = "matlab: helpview('optim','constraint_tolerance','CSHelpWindow');">constraint tolerance</a>.

<<a href = "matlab: createExitMsg({'optimlib:sqpLineSearch:Exit1basic'},{'optimlib:sqpLineSearch:Exit1detailed','4.136696e-10','1.000000e-09','0.000000e+00','1.000000e-09'},true,true);;">stopping criteria details</a>>

<a href = "matlab: helpview('optim','local_min_found','CSHelpWindow');">Local minimum found that satisfies the constraints</a>.

Optimization completed because the objective function is non-decreasing in 
<a href = "matlab: helpview('optim','feasible_directions','CSHelpWindow');">feasible directions</a>, to within the value of the <a href = "matlab: helpview('optim','optimality_tolerance_msgcsh','CSHelpWindow');">optimality tolerance</a>,
and constraints are satisfied to within the value of the <a href = "matlab: helpview('optim','constraint_tolerance','CSHelpWindow');">constraint tolerance</a>.

<<a href = "matlab: createExitMsg({'optimlib:sqpLineSearch:Exit1basic'},{'optimlib:sqpLineSearch:Exit1detailed','1.860930e-10','1.000000e-09','0.000000e+00','1.000000e-09'},true,true);;">stopping criteria details</a>>

<a href = "matlab: helpview('optim','local_min_found','CSHelpWindow');">Local minimum found that satisfies the constraints</a>.

Optimization completed because the objective function is non-decreasing in 
<a href = "matlab: helpview('optim','feasible_directions','CSHelpWindow');">feasible directions</a>, to within the value of the <a href = "matlab: helpview('optim','optimality_tolerance_msgcsh','CSHelpWindow');">optimality tolerance</a>,
and constraints are satisfied to within the value of the <a href = "matlab: helpview('optim','constraint_tolerance','CSHelpWindow');">constraint tolerance</a>.

<<a href = "matlab: createExitMsg({'optimlib:sqpLineSearch:Exit1basic'},{'optimlib:sqpLineSearch:Exit1detailed','5.389633e-10','1.000000e-09','0.000000e+00','1.000000e-09'},true,true);;">stopping criteria details</a>>

<a href = "matlab: helpview('optim','local_min_found','CSHelpWindow');">Local minimum found that satisfies the constraints</a>.

Optimization completed because the objective function is non-decreasing in 
<a href = "matlab: helpview('optim','feasible_directions','CSHelpWindow');">feasible directions</a>, to within the value of the <a href = "matlab: helpview('optim','optimality_tolerance_msgcsh','CSHelpWindow');">optimality tolerance</a>,
and constraints are satisfied to within the value of the <a href = "matlab: helpview('optim','constraint_tolerance','CSHelpWindow');">constraint tolerance</a>.

<<a href = "matlab: createExitMsg({'optimlib:sqpLineSearch:Exit1basic'},{'optimlib:sqpLineSearch:Exit1detailed','2.449995e-10','1.000000e-09','0.000000e+00','1.000000e-09'},true,true);;">stopping criteria details</a>>

<a href = "matlab: helpview('optim','local_min_found','CSHelpWindow');">Local minimum found that satisfies the constraints</a>.

Optimization completed because the objective function is non-decreasing in 
<a href = "matlab: helpview('optim','feasible_directions','CSHelpWindow');">feasible directions</a>, to within the value of the <a href = "matlab: helpview('optim','optimality_tolerance_msgcsh','CSHelpWindow');">optimality tolerance</a>,
and constraints are satisfied to within the value of the <a href = "matlab: helpview('optim','constraint_tolerance','CSHelpWindow');">constraint tolerance</a>.

<<a href = "matlab: createExitMsg({'optimlib:sqpLineSearch:Exit1basic'},{'optimlib:sqpLineSearch:Exit1detailed','5.669188e-10','1.000000e-09','0.000000e+00','1.000000e-09'},true,true);;">stopping criteria details</a>>

<a href = "matlab: helpview('optim','local_min_found','CSHelpWindow');">Local minimum found that satisfies the constraints</a>.

Optimization completed because the objective function is non-decreasing in 
<a href = "matlab: helpview('optim','feasible_directions','CSHelpWindow');">feasible directions</a>, to within the value of the <a href = "matlab: helpview('optim','optimality_tolerance_msgcsh','CSHelpWindow');">optimality tolerance</a>,
and constraints are satisfied to within the value of the <a href = "matlab: helpview('optim','constraint_tolerance','CSHelpWindow');">constraint tolerance</a>.

<<a href = "matlab: createExitMsg({'optimlib:sqpLineSearch:Exit1basic'},{'optimlib:sqpLineSearch:Exit1detailed','5.554295e-10','1.000000e-09','0.000000e+00','1.000000e-09'},true,true);;">stopping criteria details</a>>

<a href = "matlab: helpview('optim','local_min_found','CSHelpWindow');">Local minimum found that satisfies the constraints</a>.

Optimization completed because the objective function is non-decreasing in 
<a href = "matlab: helpview('optim','feasible_directions','CSHelpWindow');">feasible directions</a>, to within the value of the <a href = "matlab: helpview('optim','optimality_tolerance_msgcsh','CSHelpWindow');">optimality tolerance</a>,
and constraints are satisfied to within the value of the <a href = "matlab: helpview('optim','constraint_tolerance','CSHelpWindow');">constraint tolerance</a>.

<<a href = "matlab: createExitMsg({'optimlib:sqpLineSearch:Exit1basic'},{'optimlib:sqpLineSearch:Exit1detailed','1.441049e-10','1.000000e-09','0.000000e+00','1.000000e-09'},true,true);;">stopping criteria details</a>>

<a href = "matlab: helpview('optim','local_min_found','CSHelpWindow');">Local minimum found that satisfies the constraints</a>.

Optimization completed because the objective function is non-decreasing in 
<a href = "matlab: helpview('optim','feasible_directions','CSHelpWindow');">feasible directions</a>, to within the value of the <a href = "matlab: helpview('optim','optimality_tolerance_msgcsh','CSHelpWindow');">optimality tolerance</a>,
and constraints are satisfied to within the value of the <a href = "matlab: helpview('optim','constraint_tolerance','CSHelpWindow');">constraint tolerance</a>.

<<a href = "matlab: createExitMsg({'optimlib:sqpLineSearch:Exit1basic'},{'optimlib:sqpLineSearch:Exit1detailed','2.960831e-10','1.000000e-09','0.000000e+00','1.000000e-09'},true,true);;">stopping criteria details</a>>

<a href = "matlab: helpview('optim','local_min_found','CSHelpWindow');">Local minimum found that satisfies the constraints</a>.

Optimization completed because the objective function is non-decreasing in 
<a href = "matlab: helpview('optim','feasible_directions','CSHelpWindow');">feasible directions</a>, to within the value of the <a href = "matlab: helpview('optim','optimality_tolerance_msgcsh','CSHelpWindow');">optimality tolerance</a>,
and constraints are satisfied to within the value of the <a href = "matlab: helpview('optim','constraint_tolerance','CSHelpWindow');">constraint tolerance</a>.

<<a href = "matlab: createExitMsg({'optimlib:sqpLineSearch:Exit1basic'},{'optimlib:sqpLineSearch:Exit1detailed','8.740691e-10','1.000000e-09','0.000000e+00','1.000000e-09'},true,true);;">stopping criteria details</a>>

<a href = "matlab: helpview('optim','local_min_found','CSHelpWindow');">Local minimum found that satisfies the constraints</a>.

Optimization completed because the objective function is non-decreasing in 
<a href = "matlab: helpview('optim','feasible_directions','CSHelpWindow');">feasible directions</a>, to within the value of the <a href = "matlab: helpview('optim','optimality_tolerance_msgcsh','CSHelpWindow');">optimality tolerance</a>,
and constraints are satisfied to within the value of the <a href = "matlab: helpview('optim','constraint_tolerance','CSHelpWindow');">constraint tolerance</a>.

<<a href = "matlab: createExitMsg({'optimlib:sqpLineSearch:Exit1basic'},{'optimlib:sqpLineSearch:Exit1detailed','6.130563e-11','1.000000e-09','0.000000e+00','1.000000e-09'},true,true);;">stopping criteria details</a>>

<a href = "matlab: helpview('optim','local_min_found','CSHelpWindow');">Local minimum found that satisfies the constraints</a>.

Optimization completed because the objective function is non-decreasing in 
<a href = "matlab: helpview('optim','feasible_directions','CSHelpWindow');">feasible directions</a>, to within the value of the <a href = "matlab: helpview('optim','optimality_tolerance_msgcsh','CSHelpWindow');">optimality tolerance</a>,
and constraints are satisfied to within the value of the <a href = "matlab: helpview('optim','constraint_tolerance','CSHelpWindow');">constraint tolerance</a>.

<<a href = "matlab: createExitMsg({'optimlib:sqpLineSearch:Exit1basic'},{'optimlib:sqpLineSearch:Exit1detailed','5.880232e-10','1.000000e-09','0.000000e+00','1.000000e-09'},true,true);;">stopping criteria details</a>>

<a href = "matlab: helpview('optim','local_min_found','CSHelpWindow');">Local minimum found that satisfies the constraints</a>.

Optimization completed because the objective function is non-decreasing in 
<a href = "matlab: helpview('optim','feasible_directions','CSHelpWindow');">feasible directions</a>, to within the value of the <a href = "matlab: helpview('optim','optimality_tolerance_msgcsh','CSHelpWindow');">optimality tolerance</a>,
and constraints are satisfied to within the value of the <a href = "matlab: helpview('optim','constraint_tolerance','CSHelpWindow');">constraint tolerance</a>.

<<a href = "matlab: createExitMsg({'optimlib:sqpLineSearch:Exit1basic'},{'optimlib:sqpLineSearch:Exit1detailed','5.773841e-10','1.000000e-09','0.000000e+00','1.000000e-09'},true,true);;">stopping criteria details</a>>

<a href = "matlab: helpview('optim','local_min_found','CSHelpWindow');">Local minimum found that satisfies the constraints</a>.

Optimization completed because the objective function is non-decreasing in 
<a href = "matlab: helpview('optim','feasible_directions','CSHelpWindow');">feasible directions</a>, to within the value of the <a href = "matlab: helpview('optim','optimality_tolerance_msgcsh','CSHelpWindow');">optimality tolerance</a>,
and constraints are satisfied to within the value of the <a href = "matlab: helpview('optim','constraint_tolerance','CSHelpWindow');">constraint tolerance</a>.

<<a href = "matlab: createExitMsg({'optimlib:sqpLineSearch:Exit1basic'},{'optimlib:sqpLineSearch:Exit1detailed','3.280316e-10','1.000000e-09','0.000000e+00','1.000000e-09'},true,true);;">stopping criteria details</a>>

<a href = "matlab: helpview('optim','local_min_found','CSHelpWindow');">Local minimum found that satisfies the constraints</a>.

Optimization completed because the objective function is non-decreasing in 
<a href = "matlab: helpview('optim','feasible_directions','CSHelpWindow');">feasible directions</a>, to within the value of the <a href = "matlab: helpview('optim','optimality_tolerance_msgcsh','CSHelpWindow');">optimality tolerance</a>,
and constraints are satisfied to within the value of the <a href = "matlab: helpview('optim','constraint_tolerance','CSHelpWindow');">constraint tolerance</a>.

<<a href = "matlab: createExitMsg({'optimlib:sqpLineSearch:Exit1basic'},{'optimlib:sqpLineSearch:Exit1detailed','2.917669e-11','1.000000e-09','0.000000e+00','1.000000e-09'},true,true);;">stopping criteria details</a>>

<a href = "matlab: helpview('optim','local_min_found','CSHelpWindow');">Local minimum found that satisfies the constraints</a>.

Optimization completed because the objective function is non-decreasing in 
<a href = "matlab: helpview('optim','feasible_directions','CSHelpWindow');">feasible directions</a>, to within the value of the <a href = "matlab: helpview('optim','optimality_tolerance_msgcsh','CSHelpWindow');">optimality tolerance</a>,
and constraints are satisfied to within the value of the <a href = "matlab: helpview('optim','constraint_tolerance','CSHelpWindow');">constraint tolerance</a>.

<<a href = "matlab: createExitMsg({'optimlib:sqpLineSearch:Exit1basic'},{'optimlib:sqpLineSearch:Exit1detailed','7.217436e-10','1.000000e-09','0.000000e+00','1.000000e-09'},true,true);;">stopping criteria details</a>>

<a href = "matlab: helpview('optim','local_min_found','CSHelpWindow');">Local minimum found that satisfies the constraints</a>.

Optimization completed because the objective function is non-decreasing in 
<a href = "matlab: helpview('optim','feasible_directions','CSHelpWindow');">feasible directions</a>, to within the value of the <a href = "matlab: helpview('optim','optimality_tolerance_msgcsh','CSHelpWindow');">optimality tolerance</a>,
and constraints are satisfied to within the value of the <a href = "matlab: helpview('optim','constraint_tolerance','CSHelpWindow');">constraint tolerance</a>.

<<a href = "matlab: createExitMsg({'optimlib:sqpLineSearch:Exit1basic'},{'optimlib:sqpLineSearch:Exit1detailed','4.684878e-10','1.000000e-09','0.000000e+00','1.000000e-09'},true,true);;">stopping criteria details</a>>

<a href = "matlab: helpview('optim','local_min_found','CSHelpWindow');">Local minimum found that satisfies the constraints</a>.

Optimization completed because the objective function is non-decreasing in 
<a href = "matlab: helpview('optim','feasible_directions','CSHelpWindow');">feasible directions</a>, to within the value of the <a href = "matlab: helpview('optim','optimality_tolerance_msgcsh','CSHelpWindow');">optimality tolerance</a>,
and constraints are satisfied to within the value of the <a href = "matlab: helpview('optim','constraint_tolerance','CSHelpWindow');">constraint tolerance</a>.

<<a href = "matlab: createExitMsg({'optimlib:sqpLineSearch:Exit1basic'},{'optimlib:sqpLineSearch:Exit1detailed','1.337165e-10','1.000000e-09','0.000000e+00','1.000000e-09'},true,true);;">stopping criteria details</a>>

<a href = "matlab: helpview('optim','local_min_found','CSHelpWindow');">Local minimum found that satisfies the constraints</a>.

Optimization completed because the objective function is non-decreasing in 
<a href = "matlab: helpview('optim','feasible_directions','CSHelpWindow');">feasible directions</a>, to within the value of the <a href = "matlab: helpview('optim','optimality_tolerance_msgcsh','CSHelpWindow');">optimality tolerance</a>,
and constraints are satisfied to within the value of the <a href = "matlab: helpview('optim','constraint_tolerance','CSHelpWindow');">constraint tolerance</a>.

<<a href = "matlab: createExitMsg({'optimlib:sqpLineSearch:Exit1basic'},{'optimlib:sqpLineSearch:Exit1detailed','4.285634e-10','1.000000e-09','0.000000e+00','1.000000e-09'},true,true);;">stopping criteria details</a>>

<a href = "matlab: helpview('optim','local_min_found','CSHelpWindow');">Local minimum found that satisfies the constraints</a>.

Optimization completed because the objective function is non-decreasing in 
<a href = "matlab: helpview('optim','feasible_directions','CSHelpWindow');">feasible directions</a>, to within the value of the <a href = "matlab: helpview('optim','optimality_tolerance_msgcsh','CSHelpWindow');">optimality tolerance</a>,
and constraints are satisfied to within the value of the <a href = "matlab: helpview('optim','constraint_tolerance','CSHelpWindow');">constraint tolerance</a>.

<<a href = "matlab: createExitMsg({'optimlib:sqpLineSearch:Exit1basic'},{'optimlib:sqpLineSearch:Exit1detailed','3.078151e-10','1.000000e-09','0.000000e+00','1.000000e-09'},true,true);;">stopping criteria details</a>>

<a href = "matlab: helpview('optim','local_min_found','CSHelpWindow');">Local minimum found that satisfies the constraints</a>.

Optimization completed because the objective function is non-decreasing in 
<a href = "matlab: helpview('optim','feasible_directions','CSHelpWindow');">feasible directions</a>, to within the value of the <a href = "matlab: helpview('optim','optimality_tolerance_msgcsh','CSHelpWindow');">optimality tolerance</a>,
and constraints are satisfied to within the value of the <a href = "matlab: helpview('optim','constraint_tolerance','CSHelpWindow');">constraint tolerance</a>.

<<a href = "matlab: createExitMsg({'optimlib:sqpLineSearch:Exit1basic'},{'optimlib:sqpLineSearch:Exit1detailed','8.712601e-10','1.000000e-09','0.000000e+00','1.000000e-09'},true,true);;">stopping criteria details</a>>

<a href = "matlab: helpview('optim','local_min_found','CSHelpWindow');">Local minimum found that satisfies the constraints</a>.

Optimization completed because the objective function is non-decreasing in 
<a href = "matlab: helpview('optim','feasible_directions','CSHelpWindow');">feasible directions</a>, to within the value of the <a href = "matlab: helpview('optim','optimality_tolerance_msgcsh','CSHelpWindow');">optimality tolerance</a>,
and constraints are satisfied to within the value of the <a href = "matlab: helpview('optim','constraint_tolerance','CSHelpWindow');">constraint tolerance</a>.

<<a href = "matlab: createExitMsg({'optimlib:sqpLineSearch:Exit1basic'},{'optimlib:sqpLineSearch:Exit1detailed','1.371766e-10','1.000000e-09','0.000000e+00','1.000000e-09'},true,true);;">stopping criteria details</a>>

<a href = "matlab: helpview('optim','local_min_found','CSHelpWindow');">Local minimum found that satisfies the constraints</a>.

Optimization completed because the objective function is non-decreasing in 
<a href = "matlab: helpview('optim','feasible_directions','CSHelpWindow');">feasible directions</a>, to within the value of the <a href = "matlab: helpview('optim','optimality_tolerance_msgcsh','CSHelpWindow');">optimality tolerance</a>,
and constraints are satisfied to within the value of the <a href = "matlab: helpview('optim','constraint_tolerance','CSHelpWindow');">constraint tolerance</a>.

<<a href = "matlab: createExitMsg({'optimlib:sqpLineSearch:Exit1basic'},{'optimlib:sqpLineSearch:Exit1detailed','1.733430e-10','1.000000e-09','0.000000e+00','1.000000e-09'},true,true);;">stopping criteria details</a>>

<a href = "matlab: helpview('optim','local_min_found','CSHelpWindow');">Local minimum found that satisfies the constraints</a>.

Optimization completed because the objective function is non-decreasing in 
<a href = "matlab: helpview('optim','feasible_directions','CSHelpWindow');">feasible directions</a>, to within the value of the <a href = "matlab: helpview('optim','optimality_tolerance_msgcsh','CSHelpWindow');">optimality tolerance</a>,
and constraints are satisfied to within the value of the <a href = "matlab: helpview('optim','constraint_tolerance','CSHelpWindow');">constraint tolerance</a>.

<<a href = "matlab: createExitMsg({'optimlib:sqpLineSearch:Exit1basic'},{'optimlib:sqpLineSearch:Exit1detailed','7.906707e-10','1.000000e-09','0.000000e+00','1.000000e-09'},true,true);;">stopping criteria details</a>>

<a href = "matlab: helpview('optim','local_min_found','CSHelpWindow');">Local minimum found that satisfies the constraints</a>.

Optimization completed because the objective function is non-decreasing in 
<a href = "matlab: helpview('optim','feasible_directions','CSHelpWindow');">feasible directions</a>, to within the value of the <a href = "matlab: helpview('optim','optimality_tolerance_msgcsh','CSHelpWindow');">optimality tolerance</a>,
and constraints are satisfied to within the value of the <a href = "matlab: helpview('optim','constraint_tolerance','CSHelpWindow');">constraint tolerance</a>.

<<a href = "matlab: createExitMsg({'optimlib:sqpLineSearch:Exit1basic'},{'optimlib:sqpLineSearch:Exit1detailed','1.746496e-10','1.000000e-09','0.000000e+00','1.000000e-09'},true,true);;">stopping criteria details</a>>

<a href = "matlab: helpview('optim','local_min_found','CSHelpWindow');">Local minimum found that satisfies the constraints</a>.

Optimization completed because the objective function is non-decreasing in 
<a href = "matlab: helpview('optim','feasible_directions','CSHelpWindow');">feasible directions</a>, to within the value of the <a href = "matlab: helpview('optim','optimality_tolerance_msgcsh','CSHelpWindow');">optimality tolerance</a>,
and constraints are satisfied to within the value of the <a href = "matlab: helpview('optim','constraint_tolerance','CSHelpWindow');">constraint tolerance</a>.

<<a href = "matlab: createExitMsg({'optimlib:sqpLineSearch:Exit1basic'},{'optimlib:sqpLineSearch:Exit1detailed','2.749919e-10','1.000000e-09','0.000000e+00','1.000000e-09'},true,true);;">stopping criteria details</a>>

<a href = "matlab: helpview('optim','local_min_found','CSHelpWindow');">Local minimum found that satisfies the constraints</a>.

Optimization completed because the objective function is non-decreasing in 
<a href = "matlab: helpview('optim','feasible_directions','CSHelpWindow');">feasible directions</a>, to within the value of the <a href = "matlab: helpview('optim','optimality_tolerance_msgcsh','CSHelpWindow');">optimality tolerance</a>,
and constraints are satisfied to within the value of the <a href = "matlab: helpview('optim','constraint_tolerance','CSHelpWindow');">constraint tolerance</a>.

<<a href = "matlab: createExitMsg({'optimlib:sqpLineSearch:Exit1basic'},{'optimlib:sqpLineSearch:Exit1detailed','4.722836e-10','1.000000e-09','0.000000e+00','1.000000e-09'},true,true);;">stopping criteria details</a>>

<a href = "matlab: helpview('optim','local_min_found','CSHelpWindow');">Local minimum found that satisfies the constraints</a>.

Optimization completed because the objective function is non-decreasing in 
<a href = "matlab: helpview('optim','feasible_directions','CSHelpWindow');">feasible directions</a>, to within the value of the <a href = "matlab: helpview('optim','optimality_tolerance_msgcsh','CSHelpWindow');">optimality tolerance</a>,
and constraints are satisfied to within the value of the <a href = "matlab: helpview('optim','constraint_tolerance','CSHelpWindow');">constraint tolerance</a>.

<<a href = "matlab: createExitMsg({'optimlib:sqpLineSearch:Exit1basic'},{'optimlib:sqpLineSearch:Exit1detailed','2.178049e-10','1.000000e-09','0.000000e+00','1.000000e-09'},true,true);;">stopping criteria details</a>>

<a href = "matlab: helpview('optim','local_min_found','CSHelpWindow');">Local minimum found that satisfies the constraints</a>.

Optimization completed because the objective function is non-decreasing in 
<a href = "matlab: helpview('optim','feasible_directions','CSHelpWindow');">feasible directions</a>, to within the value of the <a href = "matlab: helpview('optim','optimality_tolerance_msgcsh','CSHelpWindow');">optimality tolerance</a>,
and constraints are satisfied to within the value of the <a href = "matlab: helpview('optim','constraint_tolerance','CSHelpWindow');">constraint tolerance</a>.

<<a href = "matlab: createExitMsg({'optimlib:sqpLineSearch:Exit1basic'},{'optimlib:sqpLineSearch:Exit1detailed','5.985315e-11','1.000000e-09','0.000000e+00','1.000000e-09'},true,true);;">stopping criteria details</a>>

<a href = "matlab: helpview('optim','local_min_found','CSHelpWindow');">Local minimum found that satisfies the constraints</a>.

Optimization completed because the objective function is non-decreasing in 
<a href = "matlab: helpview('optim','feasible_directions','CSHelpWindow');">feasible directions</a>, to within the value of the <a href = "matlab: helpview('optim','optimality_tolerance_msgcsh','CSHelpWindow');">optimality tolerance</a>,
and constraints are satisfied to within the value of the <a href = "matlab: helpview('optim','constraint_tolerance','CSHelpWindow');">constraint tolerance</a>.

<<a href = "matlab: createExitMsg({'optimlib:sqpLineSearch:Exit1basic'},{'optimlib:sqpLineSearch:Exit1detailed','4.239799e-11','1.000000e-09','0.000000e+00','1.000000e-09'},true,true);;">stopping criteria details</a>>

<a href = "matlab: helpview('optim','local_min_found','CSHelpWindow');">Local minimum found that satisfies the constraints</a>.

Optimization completed because the objective function is non-decreasing in 
<a href = "matlab: helpview('optim','feasible_directions','CSHelpWindow');">feasible directions</a>, to within the value of the <a href = "matlab: helpview('optim','optimality_tolerance_msgcsh','CSHelpWindow');">optimality tolerance</a>,
and constraints are satisfied to within the value of the <a href = "matlab: helpview('optim','constraint_tolerance','CSHelpWindow');">constraint tolerance</a>.

<<a href = "matlab: createExitMsg({'optimlib:sqpLineSearch:Exit1basic'},{'optimlib:sqpLineSearch:Exit1detailed','2.365540e-10','1.000000e-09','0.000000e+00','1.000000e-09'},true,true);;">stopping criteria details</a>>

<a href = "matlab: helpview('optim','local_min_found','CSHelpWindow');">Local minimum found that satisfies the constraints</a>.

Optimization completed because the objective function is non-decreasing in 
<a href = "matlab: helpview('optim','feasible_directions','CSHelpWindow');">feasible directions</a>, to within the value of the <a href = "matlab: helpview('optim','optimality_tolerance_msgcsh','CSHelpWindow');">optimality tolerance</a>,
and constraints are satisfied to within the value of the <a href = "matlab: helpview('optim','constraint_tolerance','CSHelpWindow');">constraint tolerance</a>.

<<a href = "matlab: createExitMsg({'optimlib:sqpLineSearch:Exit1basic'},{'optimlib:sqpLineSearch:Exit1detailed','5.799584e-10','1.000000e-09','0.000000e+00','1.000000e-09'},true,true);;">stopping criteria details</a>>

<a href = "matlab: helpview('optim','local_min_found','CSHelpWindow');">Local minimum found that satisfies the constraints</a>.

Optimization completed because the objective function is non-decreasing in 
<a href = "matlab: helpview('optim','feasible_directions','CSHelpWindow');">feasible directions</a>, to within the value of the <a href = "matlab: helpview('optim','optimality_tolerance_msgcsh','CSHelpWindow');">optimality tolerance</a>,
and constraints are satisfied to within the value of the <a href = "matlab: helpview('optim','constraint_tolerance','CSHelpWindow');">constraint tolerance</a>.

<<a href = "matlab: createExitMsg({'optimlib:sqpLineSearch:Exit1basic'},{'optimlib:sqpLineSearch:Exit1detailed','5.727190e-10','1.000000e-09','0.000000e+00','1.000000e-09'},true,true);;">stopping criteria details</a>>

<a href = "matlab: helpview('optim','local_min_found','CSHelpWindow');">Local minimum found that satisfies the constraints</a>.

Optimization completed because the objective function is non-decreasing in 
<a href = "matlab: helpview('optim','feasible_directions','CSHelpWindow');">feasible directions</a>, to within the value of the <a href = "matlab: helpview('optim','optimality_tolerance_msgcsh','CSHelpWindow');">optimality tolerance</a>,
and constraints are satisfied to within the value of the <a href = "matlab: helpview('optim','constraint_tolerance','CSHelpWindow');">constraint tolerance</a>.

<<a href = "matlab: createExitMsg({'optimlib:sqpLineSearch:Exit1basic'},{'optimlib:sqpLineSearch:Exit1detailed','3.990065e-10','1.000000e-09','0.000000e+00','1.000000e-09'},true,true);;">stopping criteria details</a>>

<a href = "matlab: helpview('optim','local_min_found','CSHelpWindow');">Local minimum found that satisfies the constraints</a>.

Optimization completed because the objective function is non-decreasing in 
<a href = "matlab: helpview('optim','feasible_directions','CSHelpWindow');">feasible directions</a>, to within the value of the <a href = "matlab: helpview('optim','optimality_tolerance_msgcsh','CSHelpWindow');">optimality tolerance</a>,
and constraints are satisfied to within the value of the <a href = "matlab: helpview('optim','constraint_tolerance','CSHelpWindow');">constraint tolerance</a>.

<<a href = "matlab: createExitMsg({'optimlib:sqpLineSearch:Exit1basic'},{'optimlib:sqpLineSearch:Exit1detailed','7.082162e-11','1.000000e-09','0.000000e+00','1.000000e-09'},true,true);;">stopping criteria details</a>>

<a href = "matlab: helpview('optim','local_min_found','CSHelpWindow');">Local minimum found that satisfies the constraints</a>.

Optimization completed because the objective function is non-decreasing in 
<a href = "matlab: helpview('optim','feasible_directions','CSHelpWindow');">feasible directions</a>, to within the value of the <a href = "matlab: helpview('optim','optimality_tolerance_msgcsh','CSHelpWindow');">optimality tolerance</a>,
and constraints are satisfied to within the value of the <a href = "matlab: helpview('optim','constraint_tolerance','CSHelpWindow');">constraint tolerance</a>.

<<a href = "matlab: createExitMsg({'optimlib:sqpLineSearch:Exit1basic'},{'optimlib:sqpLineSearch:Exit1detailed','5.998876e-10','1.000000e-09','0.000000e+00','1.000000e-09'},true,true);;">stopping criteria details</a>>

<a href = "matlab: helpview('optim','local_min_found','CSHelpWindow');">Local minimum found that satisfies the constraints</a>.

Optimization completed because the objective function is non-decreasing in 
<a href = "matlab: helpview('optim','feasible_directions','CSHelpWindow');">feasible directions</a>, to within the value of the <a href = "matlab: helpview('optim','optimality_tolerance_msgcsh','CSHelpWindow');">optimality tolerance</a>,
and constraints are satisfied to within the value of the <a href = "matlab: helpview('optim','constraint_tolerance','CSHelpWindow');">constraint tolerance</a>.

<<a href = "matlab: createExitMsg({'optimlib:sqpLineSearch:Exit1basic'},{'optimlib:sqpLineSearch:Exit1detailed','2.941412e-10','1.000000e-09','0.000000e+00','1.000000e-09'},true,true);;">stopping criteria details</a>>

<a href = "matlab: helpview('optim','local_min_found','CSHelpWindow');">Local minimum found that satisfies the constraints</a>.

Optimization completed because the objective function is non-decreasing in 
<a href = "matlab: helpview('optim','feasible_directions','CSHelpWindow');">feasible directions</a>, to within the value of the <a href = "matlab: helpview('optim','optimality_tolerance_msgcsh','CSHelpWindow');">optimality tolerance</a>,
and constraints are satisfied to within the value of the <a href = "matlab: helpview('optim','constraint_tolerance','CSHelpWindow');">constraint tolerance</a>.

<<a href = "matlab: createExitMsg({'optimlib:sqpLineSearch:Exit1basic'},{'optimlib:sqpLineSearch:Exit1detailed','1.902780e-10','1.000000e-09','0.000000e+00','1.000000e-09'},true,true);;">stopping criteria details</a>>

<a href = "matlab: helpview('optim','local_min_found','CSHelpWindow');">Local minimum found that satisfies the constraints</a>.

Optimization completed because the objective function is non-decreasing in 
<a href = "matlab: helpview('optim','feasible_directions','CSHelpWindow');">feasible directions</a>, to within the value of the <a href = "matlab: helpview('optim','optimality_tolerance_msgcsh','CSHelpWindow');">optimality tolerance</a>,
and constraints are satisfied to within the value of the <a href = "matlab: helpview('optim','constraint_tolerance','CSHelpWindow');">constraint tolerance</a>.

<<a href = "matlab: createExitMsg({'optimlib:sqpLineSearch:Exit1basic'},{'optimlib:sqpLineSearch:Exit1detailed','3.161497e-10','1.000000e-09','0.000000e+00','1.000000e-09'},true,true);;">stopping criteria details</a>>

<a href = "matlab: helpview('optim','local_min_found','CSHelpWindow');">Local minimum found that satisfies the constraints</a>.

Optimization completed because the objective function is non-decreasing in 
<a href = "matlab: helpview('optim','feasible_directions','CSHelpWindow');">feasible directions</a>, to within the value of the <a href = "matlab: helpview('optim','optimality_tolerance_msgcsh','CSHelpWindow');">optimality tolerance</a>,
and constraints are satisfied to within the value of the <a href = "matlab: helpview('optim','constraint_tolerance','CSHelpWindow');">constraint tolerance</a>.

<<a href = "matlab: createExitMsg({'optimlib:sqpLineSearch:Exit1basic'},{'optimlib:sqpLineSearch:Exit1detailed','6.808562e-10','1.000000e-09','0.000000e+00','1.000000e-09'},true,true);;">stopping criteria details</a>>

<a href = "matlab: helpview('optim','local_min_found','CSHelpWindow');">Local minimum found that satisfies the constraints</a>.

Optimization completed because the objective function is non-decreasing in 
<a href = "matlab: helpview('optim','feasible_directions','CSHelpWindow');">feasible directions</a>, to within the value of the <a href = "matlab: helpview('optim','optimality_tolerance_msgcsh','CSHelpWindow');">optimality tolerance</a>,
and constraints are satisfied to within the value of the <a href = "matlab: helpview('optim','constraint_tolerance','CSHelpWindow');">constraint tolerance</a>.

<<a href = "matlab: createExitMsg({'optimlib:sqpLineSearch:Exit1basic'},{'optimlib:sqpLineSearch:Exit1detailed','1.185916e-10','1.000000e-09','0.000000e+00','1.000000e-09'},true,true);;">stopping criteria details</a>>

<a href = "matlab: helpview('optim','local_min_found','CSHelpWindow');">Local minimum found that satisfies the constraints</a>.

Optimization completed because the objective function is non-decreasing in 
<a href = "matlab: helpview('optim','feasible_directions','CSHelpWindow');">feasible directions</a>, to within the value of the <a href = "matlab: helpview('optim','optimality_tolerance_msgcsh','CSHelpWindow');">optimality tolerance</a>,
and constraints are satisfied to within the value of the <a href = "matlab: helpview('optim','constraint_tolerance','CSHelpWindow');">constraint tolerance</a>.

<<a href = "matlab: createExitMsg({'optimlib:sqpLineSearch:Exit1basic'},{'optimlib:sqpLineSearch:Exit1detailed','4.134408e-10','1.000000e-09','0.000000e+00','1.000000e-09'},true,true);;">stopping criteria details</a>>

<a href = "matlab: helpview('optim','local_min_found','CSHelpWindow');">Local minimum found that satisfies the constraints</a>.

Optimization completed because the objective function is non-decreasing in 
<a href = "matlab: helpview('optim','feasible_directions','CSHelpWindow');">feasible directions</a>, to within the value of the <a href = "matlab: helpview('optim','optimality_tolerance_msgcsh','CSHelpWindow');">optimality tolerance</a>,
and constraints are satisfied to within the value of the <a href = "matlab: helpview('optim','constraint_tolerance','CSHelpWindow');">constraint tolerance</a>.

<<a href = "matlab: createExitMsg({'optimlib:sqpLineSearch:Exit1basic'},{'optimlib:sqpLineSearch:Exit1detailed','7.965722e-10','1.000000e-09','0.000000e+00','1.000000e-09'},true,true);;">stopping criteria details</a>>

<a href = "matlab: helpview('optim','local_min_found','CSHelpWindow');">Local minimum found that satisfies the constraints</a>.

Optimization completed because the objective function is non-decreasing in 
<a href = "matlab: helpview('optim','feasible_directions','CSHelpWindow');">feasible directions</a>, to within the value of the <a href = "matlab: helpview('optim','optimality_tolerance_msgcsh','CSHelpWindow');">optimality tolerance</a>,
and constraints are satisfied to within the value of the <a href = "matlab: helpview('optim','constraint_tolerance','CSHelpWindow');">constraint tolerance</a>.

<<a href = "matlab: createExitMsg({'optimlib:sqpLineSearch:Exit1basic'},{'optimlib:sqpLineSearch:Exit1detailed','6.122107e-11','1.000000e-09','0.000000e+00','1.000000e-09'},true,true);;">stopping criteria details</a>>

<a href = "matlab: helpview('optim','local_min_found','CSHelpWindow');">Local minimum found that satisfies the constraints</a>.
[truncated: 3,782,792 more chars]
