# Supplementary material for: A General-Purpose Model Adsorption Isotherm and Whole Isotherm Surface Area Measurement Method
Source: ACS Omega. 2026 Mar 31;11(14):22171–97. doi: 10.1021/acsomega.5c13463 (PMC13084505; doi:10.1021/acsomega.5c13463)
Supplement: Supplementary file 2 [file ao5c13463_si_002.zip › Li_SU_102_MOF/matlab_optimization_for_water_adsorption_adjusted_exp_data/water_adsorption_on_Li_SU_102_MOF.m]

clear
clc
format long
diary on

% Experimental isotherm data
% material: Li-SU-102 MOF
% adsorption temperature (K): 298
% adsorbing molecule: water
%
% xA is dimensionless
xA_data=[
0.0000
0.0157729
0.0315457
0.0473186
0.0630915
0.0788644
0.0946372
0.11041
0.126183
0.189274
0.252366
0.315457
0.378549
0.44164
0.504732
0.567823
0.630915
0.694006
0.757098
0.820189
0.883281
    ];
	
% QA in mmol/g (adjusted experimental data)
QA_exp=[
0.000000
0.159434
0.883258
1.607077
2.610686
5.761227
8.738745
8.979989
9.243991
10.027283
10.607744
11.071080
11.492451
11.884069
12.263475
12.674355
13.090452
13.634166
14.385984
15.545185
17.632723
    ];

% The cross-sectional area of the adsorbate in nm^2
% Used to compute the surface area
adsorbate_cross_section = 0.114 %for water

run_fmincon_optimization_with_SurfaceArea

diary off
