# Supplementary material for: A General-Purpose Model Adsorption Isotherm and Whole Isotherm Surface Area Measurement Method
Source: ACS Omega. 2026 Mar 31;11(14):22171–97. doi: 10.1021/acsomega.5c13463 (PMC13084505; doi:10.1021/acsomega.5c13463)
Supplement: Supplementary file 2 [file ao5c13463_si_002.zip › Li_SU_102_MOF/N2_adsorption_on_Li-SU-102_MOF_with_isotherm_fitting_03_29_2026.xls]

## Sheet: data_fitting
H2O adsorption at 298 K on Li-SU_102 MOF
22.414	cm3 STP/mmol									model params			MD isotherm
18.015	g/mol	MW water				note that there				alpha	2.93563	unitless	computed surface area	649.132
6.02214e+23	Avogadro's number					was a shift in the				K1	13.3895	unitless		m^2/g
1.14e-19	area per H2O molecule					data at small adsorption				K2	0.666667	unitless
						so remove this				m	1.10334	unitless	FITSCORE	0.95663
						4.5				N	9.45535	mmol/g
		adjusted	without adjustment		reported	adjusted		capillary					summed error term	summed normalization		for adsoprtion	no adjustment
xA		experiment	experiment	exp uptake	exp uptake	exp uptake		condensation	MD model	MD model	MD isotherm		0.0130803	6.36405		offset adjusted	to adsoprtion
relative humidity	xA^(1/3)	cm3/g	cm3/g	g/g	mmol/g	mmol/g	K2*xA	term	numerator	denominator	model predict	(sqrt(Qpred)-sqrt(Qexp))^2	error quadrature term	normalization term		BET y	BET y
0	0	0	0	0	0	0	0	1	0	1	0	0	0	0
0.0157729	0.250786	3.57355	104.437	0.0839397	4.65943	0.159434	0.0105153	1.01598	0.0106326	1.01052	0.0994883	0.00703484	0.0011114	0.0251882		0.00448453	0.000153449
0.0315457	0.315971	19.7974	120.66	0.0969794	5.38326	0.883258	0.0210305	1.0324	0.0830781	1.08136	0.72643	0.00765793	0.00042467	0.048981		0.00164533	0.000269958
0.0473186	0.361696	36.021	136.884	0.110019	6.10708	1.60708	0.0315457	1.04926	0.278972	1.2704	2.07634	0.0300137	0.00123248	0.0659927		0.00137888	0.000362854
0.0630915	0.398098	58.5159	159.379	0.128099	7.11069	2.61069	0.042061	1.06658	0.662926	1.63602	3.83136	0.116708	0.00391801	0.0876436		0.0011508	0.000422516
0.0788644	0.428838	129.132	229.995	0.184856	10.2612	5.76123	0.0525763	1.08438	1.30342	2.23792	5.50701	0.00286794	8.26116e-05	0.165953		0.000663015	0.000372253
0.0946372	0.455709	195.87	296.733	0.238496	13.2387	8.73875	0.0630915	1.10269	2.27327	3.13749	6.85089	0.114729	0.00291976	0.222393		0.000533668	0.000352268
0.11041	0.479737	201.277	302.14	0.242842	13.48	8.97999	0.0736067	1.12152	3.65009	4.39813	7.84717	0.0381744	0.000875409	0.205928		0.000616628	0.00041078
0.126183	0.501572	207.195	308.058	0.247598	13.744	9.24399	0.084122	1.14088	5.51661	6.08549	8.57146	0.0126987	0.000599504	0.436409		0.00069695	0.000468757
0.189274	0.574157	224.752	325.615	0.261709	14.5273	10.0273	0.126183	1.22419	19.7322	18.503	10.0835	7.85923e-05	5.12301e-06	0.653625		0.00103876	0.00071699
0.252366	0.631942	237.762	338.625	0.272166	15.1077	10.6077	0.168244	1.31801	49.9787	43.7125	10.8108	0.000962144	5.12734e-05	0.565295		0.00141971	0.000996834
0.315457	0.680738	248.147	349.01	0.280513	15.5711	11.0711	0.210305	1.42411	104.853	87.4327	11.3393	0.00160517	7.33972e-05	0.50623		0.00185708	0.00132039
0.378549	0.723393	257.592	358.455	0.288104	15.9925	11.4925	0.252366	1.54454	195.454	156.558	11.8045	0.00208963	8.4417e-05	0.464273		0.00236474	0.00169934
0.44164	0.761534	266.37	367.233	0.295159	16.3841	11.8841	0.294427	1.68168	336.141	259.524	12.2468	0.00272598	9.9231e-05	0.432604		0.00296941	0.00215384
0.504732	0.796197	274.874	375.737	0.301994	16.7635	12.2635	0.336488	1.83828	545.602	406.818	12.681	0.00349427	0.00011626	0.408026		0.00370756	0.0027123
0.567823	0.828078	284.083	384.946	0.309396	17.1744	12.6744	0.378549	2.01746	848.258	611.648	13.1131	0.00373193	0.00011472	0.389611		0.00462494	0.00341312
0.630915	0.857677	293.409	394.272	0.316892	17.5905	13.0905	0.42061	2.22285	1276.21	890.869	13.5452	0.00388178	0.000111184	0.374943		0.005826	0.00433559
0.694006	0.885362	305.596	406.459	0.326687	18.1342	13.6342	0.462671	2.45855	1871.73	1266.17	13.9774	0.00213395	5.73401e-05	0.366355		0.00742168	0.00557999
0.757098	0.911418	322.447	423.31	0.340231	18.886	14.386	0.504732	2.72925	2690.72	1765.72	14.4086	8.91622e-06	2.26025e-07	0.364682		0.00966634	0.00736312
0.820189	0.936062	348.43	449.293	0.361114	20.0452	15.5452	0.546793	3.04025	3807	2426.21	14.8365	0.00826564	0.000198607	0.373519		0.0130913	0.0101524
0.883281	0.959473	395.22	496.083	0.398721	22.1327	17.6327	0.588854	3.39758	5318.11	3295.59	15.2582	0.0858268	0.00100466	0.206403		0.0191478	0.0152547
desorption
0.883281	0.959473	395.22	496.083	0.398721	22.1327	17.6327
0.820189	0.936062	361.754	462.617	0.371823	20.6396	16.1396
0.757098	0.911418	338.632	439.495	0.353239	19.608	15.108
0.694006	0.885362	323.036	423.899	0.340704	18.9122	14.4122
0.630915	0.857677	311.789	412.652	0.331664	18.4104	13.9104
0.567823	0.828078	302.932	403.795	0.324546	18.0153	13.5153
0.504732	0.796197	294.389	395.252	0.317679	17.6341	13.1341
0.44164	0.761534	285.924	386.787	0.310876	17.2565	12.7565
0.378549	0.723393	277.264	378.127	0.303915	16.8701	12.3701
0.315457	0.680738	267.349	368.212	0.295946	16.4278	11.9278
0.252366	0.631942	256.063	356.926	0.286875	15.9242	11.4242
0.189274	0.574157	240.662	341.525	0.274497	15.2371	10.7371
0.126183	0.501572	222.086	322.949	0.259567	14.4084	9.90838
0.11041	0.479737	215.385	316.248	0.254181	14.1094	9.60941
0.0946372	0.455709	207.508	308.371	0.24785	13.758	9.25798
0.0788644	0.428838	142.966	243.829	0.195975	10.8784	6.37843
0.0630915	0.398098	71.4082	172.271	0.138461	7.68587	3.18587
0.0473186	0.361696	46.2881	147.151	0.118271	6.56514	2.06514
0.0315457	0.315971	31.0443	131.907	0.106019	5.88504	1.38504
0.0157729	0.250786	13.0178	113.881	0.0915304	5.08079	0.580788
0	0	0	29.6263	0.0238118	1.32178
