# Supplementary material for: A General-Purpose Model Adsorption Isotherm and Whole Isotherm Surface Area Measurement Method
Source: ACS Omega. 2026 Mar 31;11(14):22171–97. doi: 10.1021/acsomega.5c13463 (PMC13084505; doi:10.1021/acsomega.5c13463)
Supplement: Supplementary file 2 [file ao5c13463_si_002.zip › N2_adsorption_on_Al_fumarate/matlab_optimization/N2_adsorption_on_Al_fumarate.m]

clear
clc
format long
diary on

% Experimental isotherm data
% material: Al fumarate
% adsorption temperature (K): 77
% adsorbing molecule: N2
%
% xA is dimensionless
xA_data=[
0.0
6.60E-05
9.60E-05
0.000142
0.000171
0.000215
0.00026
0.00029
0.000323
0.000333
0.000402
0.000433
0.000465
0.000518
0.000588
0.000646
0.000902
0.001033
0.001373
0.001654
0.00214
0.002633
0.003342
0.004427
0.0053
0.006868
0.008586
0.010904
0.014264
0.017251
0.022432
0.028291
0.036004
0.045322
0.057616
0.075629
0.095698
0.121521
0.151846
0.191106
0.240757
0.306422
0.380723
0.480679
0.54606
0.610605
0.652572
0.693163
0.733504
0.773681
0.801083
0.826436
0.851714
0.877194
0.929221
0.95287
0.974726
0.983572
    ];

% QA in mmol per gram
QA_exp=[
0.000000000000000
0.007949183545998
0.015598777549746
0.026766485232444
0.051536985812439
0.135589809940216
1.024341929151420
1.913415722316410
2.802087980726330
2.836901043990360
3.011573123940390
3.901093066833230
4.788301954135810
5.674399928616040
6.481484786294280
6.966271080574640
7.845007584545370
8.143481752476130
8.500892299455700
8.712099580619250
8.938654412420810
9.101008298384940
9.282814312483270
9.465780315874010
9.578299277237440
9.728651735522440
9.855670563040960
9.993307754082270
10.133711073436200
10.232399393236400
10.364102792897300
10.479566342464500
10.593959132684900
10.700811992504700
10.810787900419400
10.930132952618900
11.032524315160200
11.135584902293200
11.232265548318000
11.334433835995400
11.441063620951200
11.565985544748800
11.702328901579400
11.901356295172700
12.061524047470300
12.254439189792100
12.409342375301100
12.584991523155200
12.788435799054200
13.030204336575400
13.219505666101500
13.416703845810700
13.642143303292600
13.908182386008700
14.753457660390800
15.455697332024600
16.436825198536600
17.022173641474100
    ];

% The cross-sectional area of the adsorbate in nm^2
% Used to compute the surface area
adsorbate_cross_section = 0.162 %for N2 at 77 K

run_fmincon_optimization_with_SurfaceArea

diary off
