# Supplementary material for: A General-Purpose Model Adsorption Isotherm and Whole Isotherm Surface Area Measurement Method
Source: ACS Omega. 2026 Mar 31;11(14):22171–97. doi: 10.1021/acsomega.5c13463 (PMC13084505; doi:10.1021/acsomega.5c13463)
Supplement: Supplementary file 2 [file ao5c13463_si_002.zip › N2_adsorption_on_Al_fumarate/Nitrogen Physisorption Al_fumarate_with_isotherm_fitting_02_15_2026.xls]

## Sheet: data_fitting
													BET slope
22.414	cm3 STP/mmol						model params			MD isotherm			0.00432251
1	P0 (atm)						alpha	3.43231	unitless	computed surface area	975.949		BET intercept
6.02214e+23	Avogadro's number						K1	1977.5	unitless		m^2/g		1.87357e-06
1.62e-19	area per N2 molecule						K2	0.845981	unitless				c
RUN 1							m	0.524325	unitless	FITSCORE	0.975371		2308.1		BET FITSCORE
Pressure							N	10.0037	mmol/g				Vm		0.579256
atm					capillary					summed error term	summed normalization		231.247	cm3 STP/g		summed error term
xA		experiment	exp uptake		condensation	MD model	MD model	MD isotherm		0.00657157	10.3067		10.3171	mmol/g	BET	5.43772
P/P0	xA^(1/3)	cm3/gm	mmol/gm	K2*xA	term	numerator	denominator	model predict	(sqrt(Qpred)-sqrt(Qexp))^2	error quadrature term	normalization term		Surface Area (m^2/g)	BET isotherm	(sqrt(Qpred)-sqrt(Qexp))^2	error quadrature term
0	0	0	0	0	1	0	1	0	0	0	0		1006.52	0	0	0
6.6e-05	0.0404124	0.178173	0.00794918	5.58347e-05	1.00008	0.000921974	1.00092	0.00921467	4.67155e-05	1.06952e-06	0.000181991		BET_y	1.36405	1.16374	0.026643
9.6e-05	0.0457886	0.349631	0.0155988	8.12141e-05	1.00012	0.00333635	1.00334	0.0332649	0.00330529	1.94328e-05	9.17102e-05			1.87171	1.54557	0.00908687
0.000142	0.052171	0.599944	0.0267665	0.000120129	1.00018	0.0127896	1.01279	0.126328	0.0367956	0.000178761	0.000130037			2.54737	2.05189	0.00996853
0.000171	0.055505	1.15515	0.051537	0.000144663	1.00022	0.0242043	1.0242	0.236411	0.0671867	0.000259886	0.000199351			2.92051	2.19613	0.00849487
0.000215	0.0599073	3.03911	0.13559	0.000181886	1.00027	0.053118	1.05311	0.504579	0.117041	0.000486893	0.000564057			3.42298	2.19604	0.00913558
0.00026	0.063825	22.9596	1.02434	0.000219955	1.00033	0.10199	1.10197	0.925873	0.00248748	7.8154e-06	0.00321838			3.87097	0.912751	0.00286777
0.00029	0.0661911	42.8873	1.91342	0.000245334	1.00037	0.148374	1.14834	1.29255	0.0606918	0.000145268	0.00457983			4.1387	0.423953	0.00101475
0.000323	0.0686121	62.806	2.80209	0.000273252	1.00041	0.214797	1.21474	1.76892	0.118293	0.000184653	0.00437399			4.4087	0.181261	0.000282943
0.000333	0.069313	63.5863	2.8369	0.000281712	1.00042	0.238499	1.23843	1.92653	0.0878037	0.000227899	0.00736333			4.48594	0.18809	0.000488196
0.000402	0.0738032	67.5014	3.01157	0.000340084	1.00051	0.455236	1.45508	3.12975	0.00113714	3.60504e-06	0.0095475			4.96853	0.243673	0.000772508
0.000433	0.0756535	87.4391	3.90109	0.00036631	1.00055	0.587478	1.58727	3.70257	0.00259216	4.75645e-06	0.00715828			5.16036	0.0879269	0.000161341
0.000465	0.0774731	107.325	4.7883	0.000393381	1.00059	0.750406	1.75012	4.28934	0.0137233	3.19599e-05	0.0111513			5.34452	0.0152777	3.55797e-05
0.000518	0.0803113	127.186	5.6744	0.000438218	1.00066	1.087	2.08654	5.21154	0.00984485	3.10313e-05	0.0178859			5.62233	0.000120003	3.78254e-07
0.000588	0.0837772	145.276	6.48148	0.000497437	1.00075	1.67966	2.67884	6.27242	0.00171365	5.25624e-06	0.0198806			5.94515	0.0115794	3.55173e-05
0.000646	0.0864459	156.142	6.96627	0.000546503	1.00082	2.32001	3.31878	6.99316	2.59045e-05	1.66349e-07	0.0447347			6.18099	0.0234734	0.000150737
0.000902	0.0966204	175.838	7.84501	0.000763075	1.00115	7.2991	8.29369	8.80405	0.0276452	0.000202394	0.0574343			6.97779	0.0253906	0.000185888
0.001033	0.101088	182.528	8.14348	0.000873898	1.00131	11.628	12.6181	9.21872	0.0333264	0.000242027	0.0591407			7.27828	0.0242894	0.000176398
0.001373	0.111145	190.539	8.50089	0.00116153	1.00174	30.8942	31.8596	9.70058	0.0395797	0.000339869	0.0729966			7.85575	0.0127279	0.000109294
0.001654	0.118262	195.273	8.7121	0.00139925	1.0021	58.5639	59.4852	9.84877	0.0348379	0.000308678	0.0771927			8.1919	0.00800625	7.09386e-05
0.00214	0.128866	200.351	8.93865	0.0018104	1.00272	141.897	142.652	9.95078	0.0271351	0.000268967	0.0886009			8.6015	0.00324061	3.21213e-05
0.002633	0.138086	203.99	9.10101	0.00222747	1.00335	289.303	289.691	9.9903	0.0207235	0.000213904	0.0939389		1.29416e-05	8.88599	0.00128524	1.3266e-05
0.003342	0.14951	208.065	9.28281	0.00282727	1.00426	656.568	655.819	10.0151	0.0139005	0.000181489	0.121199		1.61161e-05	9.16721	0.000362182	4.72875e-06
0.004427	0.164199	212.166	9.46578	0.00374516	1.00564	1726.33	1721.29	10.033	0.00825125	0.000102488	0.117574		2.09585e-05	9.4429	1.38431e-05	1.71944e-07
0.0053	0.174351	214.688	9.5783	0.0044837	1.00676	3206.35	3194.03	10.0423	0.00548767	7.10223e-05	0.123964		2.48185e-05	9.59209	4.95813e-06	6.41689e-08
0.006868	0.190083	218.058	9.72865	0.0058102	1.00878	7823.4	7782.74	10.056	0.00270782	4.11824e-05	0.14796		3.1714e-05	9.77596	5.73768e-05	8.72626e-07
0.008586	0.204769	220.905	9.85567	0.00726359	1.011	16879	16768.9	10.0694	0.00114634	1.815e-05	0.156045		3.9204e-05	9.91062	7.63903e-05	1.20949e-06
0.010904	0.221749	223.99	9.99331	0.00922457	1.014	38471.5	38155.3	10.0866	0.000216892	4.09395e-06	0.188629		4.92174e-05	10.0364	4.63161e-05	8.74241e-07
0.014264	0.24252	227.137	10.1337	0.0120671	1.01838	97215.1	96185.5	10.1108	1.29726e-05	2.37648e-07	0.185641		6.37078e-05	10.1621	1.9867e-05	3.63947e-07
0.017251	0.258387	229.349	10.2324	0.014594	1.0223	187532	185162	10.1317	0.000248769	4.91398e-06	0.202122		7.65376e-05	10.2453	4.07134e-06	8.04219e-08
0.022432	0.282026	232.301	10.3641	0.018977	1.02916	465405	457922	10.1672	0.000944314	2.18702e-05	0.240031		9.87802e-05	10.3582	8.26926e-07	1.91515e-08
0.028291	0.304707	234.889	10.4796	0.0239336	1.03701	1.04086e+06	1.02021e+06	10.2061	0.00180709	4.35318e-05	0.252447		0.000123951	10.4618	7.55723e-06	1.82049e-07
0.036004	0.330205	237.453	10.594	0.0304587	1.04749	2.40699e+06	2.34781e+06	10.2559	0.00274087	7.10276e-05	0.274534		0.000157289	10.5797	4.8142e-06	1.24756e-07
0.045322	0.356536	239.848	10.7008	0.0383415	1.0604	5.37201e+06	5.21039e+06	10.314	0.00355972	9.97193e-05	0.299765		0.000197932	10.7091	1.61716e-06	4.53019e-08
0.057616	0.386232	242.313	10.8108	0.048742	1.07784	1.24478e+07	1.19873e+07	10.3879	0.00421759	0.000139932	0.358682			10.8708	8.30938e-05	2.7569e-06
0.075629	0.422892	244.988	10.9301	0.0639807	1.10426	3.2424e+07	3.09165e+07	10.4915	0.00449112	0.000159824	0.388968			11.1024	0.000673438	2.39655e-05
0.095698	0.457405	247.283	11.0325	0.0809587	1.135	7.46173e+07	7.04101e+07	10.6015	0.00429499	0.000155534	0.399519			11.3624	0.00242919	8.79678e-05
0.121521	0.495318	249.593	11.1356	0.102804	1.17669	1.74958e+08	1.63022e+08	10.7361	0.00364774	0.000138787	0.423681			11.7076	0.00716262	0.00027252
0.151846	0.5335	251.76	11.2323	0.128459	1.22898	3.90044e+08	3.58416e+08	10.8865	0.00270293	0.000109044	0.45314			12.1348	0.017436	0.000703416
0.191106	0.576003	254.05	11.3344	0.161672	1.30259	9.0037e+08	8.13551e+08	11.0713	0.00154548	6.84642e-05	0.502111			12.7312	0.0405684	0.00179716
0.240757	0.622099	256.44	11.4411	0.203676	1.40649	2.11093e+09	1.86995e+09	11.2929	0.000482907	2.37042e-05	0.561602			13.5701	0.09078	0.00445607
0.306422	0.674176	259.24	11.566	0.259227	1.5657	5.22842e+09	4.52019e+09	11.5711	5.67665e-07	2.91427e-08	0.593772			14.8606	0.206172	0.0105844
0.380723	0.724775	262.296	11.7023	0.322084	1.78227	1.20827e+10	1.01811e+10	11.8721	0.000611618	3.33841e-05	0.638751			16.6481	0.434739	0.0237295
0.480679	0.783343	266.757	11.9014	0.406645	2.15151	3.07081e+10	2.50514e+10	12.2626	0.00270008	0.000124994	0.550946			19.8572	1.01265	0.0468784
0.54606	0.81736	270.347	12.0615	0.461956	2.45427	5.22368e+10	4.17662e+10	12.5116	0.00412226	0.000134036	0.392183			22.7197	1.67326	0.0544062
0.610605	0.848373	274.671	12.2544	0.51656	2.81239	8.46001e+10	6.63625e+10	12.7529	0.00496866	0.000124266	0.306484			26.4878	2.70931	0.0677599
0.652572	0.86738	278.143	12.4093	0.552063	3.08235	1.13744e+11	8.81577e+10	12.9071	0.00489324	8.96219e-05	0.227283			29.6887	3.70966	0.0679441
0.693163	0.885004	282.08	12.585	0.586402	3.37536	1.49847e+11	1.14836e+11	13.0537	0.00428475	7.38467e-05	0.216899			33.6175	5.06488	0.0872921
0.733504	0.90185	286.64	12.7884	0.62053	3.70134	1.95357e+11	1.48091e+11	13.1966	0.00320567	5.29257e-05	0.211138			38.7077	6.99847	0.115545
0.773681	0.918024	292.059	13.0302	0.654519	4.06443	2.52534e+11	1.89439e+11	13.3356	0.00176843	2.37736e-05	0.17517			45.5807	9.8697	0.132682
0.801083	0.928736	296.302	13.2195	0.677701	4.3363	2.99748e+11	2.23306e+11	13.4282	0.000817125	8.33823e-06	0.134896			51.8607	12.7133	0.129731
0.826436	0.938433	300.722	13.4167	0.699149	4.60681	3.50421e+11	2.59434e+11	13.5121	0.000169102	1.62068e-06	0.128586			59.4371	16.3755	0.156943
0.851714	0.947905	305.775	13.6421	0.720534	4.89597	4.08619e+11	3.00698e+11	13.594	4.24944e-05	4.00122e-07	0.128453			69.5703	21.5979	0.203363
0.877194	0.957264	311.738	13.9082	0.742089	5.20841	4.76145e+11	3.48325e+11	13.6746	0.000988846	1.38057e-05	0.194178			84.0061	29.5514	0.412579
0.929221	0.975827	330.684	14.7535	0.786103	5.91783	6.4715e+11	4.68018e+11	13.8326	0.0148367	0.000198606	0.197491			145.76	67.7672	0.907137
0.95287	0.984037	346.424	15.4557	0.80611	6.27482	7.42389e+11	5.34243e+11	13.9012	0.0411836	0.000322796	0.121141			218.902	118.026	0.925083
0.974726	0.991503	368.415	16.4368	0.824599	6.62554	8.41885e+11	6.0317e+11	13.9629	0.100835	0.000527226	0.0859417			408.205	260.817	1.36371
0.983572	0.994494	381.535	17.0222	0.832083	6.77343	8.85591e+11	6.33376e+11	13.9873	0.14887	0.000222589	0.0254515			628.013	438.249	0.655268
