# Supplementary material for: A General-Purpose Model Adsorption Isotherm and Whole Isotherm Surface Area Measurement Method
Source: ACS Omega. 2026 Mar 31;11(14):22171–97. doi: 10.1021/acsomega.5c13463 (PMC13084505; doi:10.1021/acsomega.5c13463)
Supplement: Supplementary file 2 [file ao5c13463_si_002.zip › N2_adsorption_on_IRMOF_1/matlab_optimization/N2_adsorbed_on_IRMOF_1_Matlab_opt_with_confidence_intervals.txt]

adsorbate_cross_section =

   0.162000000000000


options = 

  <a href="matlab: helpPopup fmincon" style="font-weight:bold">fmincon</a> options:

   Options used by current <strong>Algorithm</strong> ('sqp'):
   (<a href = "matlab: helpview('optim','choose_algorithm');">Other available algorithms</a>: 'active-set', 'interior-point', 'sqp-legacy', 'trust-region-reflective')

   <strong>Set properties:</strong>
                    Algorithm: 'sqp'
          ConstraintTolerance: 1.000000000000000e-09
         FiniteDifferenceType: 'central'
       MaxFunctionEvaluations: 10000
                MaxIterations: 10000
          OptimalityTolerance: 1.000000000000000e-09
                StepTolerance: 1.000000000000000e-09

   <strong>Default properties:</strong>
               CheckGradients: 0
                      Display: 'final'
     FiniteDifferenceStepSize: 'eps^(1/3)'
               ObjectiveLimit: -1.000000000000000e+20
                    OutputFcn: []
                      PlotFcn: []
                 ScaleProblem: 0
    SpecifyConstraintGradient: 0
     SpecifyObjectiveGradient: 0
                     TypicalX: 'ones(numberOfVariables,1)'
                  UseParallel: 0

   <a href="matlab: fprintf('   <strong>Default properties:</strong>\n       FunctionTolerance: 1.000000000000000e-06\n    HessianApproximation: ''not applicable''\n              HessianFcn: []\n      HessianMultiplyFcn: []\n             HonorBounds: 1\n     SubproblemAlgorithm: ''factorization''\n\n')">Show options</a> not used by current <strong>Algorithm</strong> ('sqp')


<a href = "matlab: helpview('optim','local_min_found','CSHelpWindow');">Local minimum found that satisfies the constraints</a>.

Optimization completed because the objective function is non-decreasing in 
<a href = "matlab: helpview('optim','feasible_directions','CSHelpWindow');">feasible directions</a>, to within the value of the <a href = "matlab: helpview('optim','optimality_tolerance_msgcsh','CSHelpWindow');">optimality tolerance</a>,
and constraints are satisfied to within the value of the <a href = "matlab: helpview('optim','constraint_tolerance','CSHelpWindow');">constraint tolerance</a>.

<<a href = "matlab: createExitMsg({'optimlib:sqpLineSearch:Exit1basic'},{'optimlib:sqpLineSearch:Exit1detailed','1.004484e-10','1.000000e-09','0.000000e+00','1.000000e-09'},true,true);;">stopping criteria details</a>>

options = 

  <a href="matlab: helpPopup fmincon" style="font-weight:bold">fmincon</a> options:

   Options used by current <strong>Algorithm</strong> ('interior-point'):
   (<a href = "matlab: helpview('optim','choose_algorithm');">Other available algorithms</a>: 'active-set', 'sqp', 'sqp-legacy', 'trust-region-reflective')

   <strong>Set properties:</strong>
                    Algorithm: 'interior-point'
          ConstraintTolerance: 1.000000000000000e-09
         FiniteDifferenceType: 'central'
       MaxFunctionEvaluations: 10000
                MaxIterations: 10000
          OptimalityTolerance: 1.000000000000000e-09
                StepTolerance: 1.000000000000000e-09

   <strong>Default properties:</strong>
               CheckGradients: 0
                      Display: 'final'
     FiniteDifferenceStepSize: 'eps^(1/3)'
         HessianApproximation: 'bfgs'
                   HessianFcn: []
           HessianMultiplyFcn: []
                  HonorBounds: 1
               ObjectiveLimit: -1.000000000000000e+20
                    OutputFcn: []
                      PlotFcn: []
                 ScaleProblem: 0
    SpecifyConstraintGradient: 0
     SpecifyObjectiveGradient: 0
          SubproblemAlgorithm: 'factorization'
                     TypicalX: 'ones(numberOfVariables,1)'
                  UseParallel: 0

   <a href="matlab: fprintf('   <strong>Default properties:</strong>\n    FunctionTolerance: 1.000000000000000e-06\n\n')">Show options</a> not used by current <strong>Algorithm</strong> ('interior-point')


<a href = "matlab: helpview('optim','local_min_poss_with_constr','CSHelpWindow');">Local minimum possible. Constraints satisfied</a>.

fmincon stopped because the <a href = "matlab: helpview('optim','norm_curr_step_simple_fminconip','CSHelpWindow');">size of the current step</a> is less than
the value of the <a href = "matlab: helpview('optim','step_size_tol','CSHelpWindow');">step size tolerance</a> and constraints are 
satisfied to within the value of the <a href = "matlab: helpview('optim','constraint_tolerance','CSHelpWindow');">constraint tolerance</a>.

<<a href = "matlab: createExitMsg({'optimlib:sqpLineSearch:Exit2basic','fmincon'},{'optimlib:sqpLineSearch:Exit2detailed','1.000000e-09','0.000000e+00','1.000000e-09'},true,true);;">stopping criteria details</a>>

options = 

  <a href="matlab: helpPopup fmincon" style="font-weight:bold">fmincon</a> options:

   Options used by current <strong>Algorithm</strong> ('sqp'):
   (<a href = "matlab: helpview('optim','choose_algorithm');">Other available algorithms</a>: 'active-set', 'interior-point', 'sqp-legacy', 'trust-region-reflective')

   <strong>Set properties:</strong>
                    Algorithm: 'sqp'
          ConstraintTolerance: 1.000000000000000e-08
         FiniteDifferenceType: 'central'
       MaxFunctionEvaluations: 10000
                MaxIterations: 10000
          OptimalityTolerance: 1.000000000000000e-08
                StepTolerance: 1.000000000000000e-08

   <strong>Default properties:</strong>
               CheckGradients: 0
                      Display: 'final'
     FiniteDifferenceStepSize: 'eps^(1/3)'
               ObjectiveLimit: -1.000000000000000e+20
                    OutputFcn: []
                      PlotFcn: []
                 ScaleProblem: 0
    SpecifyConstraintGradient: 0
     SpecifyObjectiveGradient: 0
                     TypicalX: 'ones(numberOfVariables,1)'
                  UseParallel: 0

   <a href="matlab: fprintf('   <strong>Default properties:</strong>\n       FunctionTolerance: 1.000000000000000e-06\n    HessianApproximation: ''not applicable''\n              HessianFcn: []\n      HessianMultiplyFcn: []\n             HonorBounds: 1\n     SubproblemAlgorithm: ''factorization''\n\n')">Show options</a> not used by current <strong>Algorithm</strong> ('sqp')


<a href = "matlab: helpview('optim','local_min_found','CSHelpWindow');">Local minimum found that satisfies the constraints</a>.

Optimization completed because the objective function is non-decreasing in 
<a href = "matlab: helpview('optim','feasible_directions','CSHelpWindow');">feasible directions</a>, to within the value of the <a href = "matlab: helpview('optim','optimality_tolerance_msgcsh','CSHelpWindow');">optimality tolerance</a>,
and constraints are satisfied to within the value of the <a href = "matlab: helpview('optim','constraint_tolerance','CSHelpWindow');">constraint tolerance</a>.

<<a href = "matlab: createExitMsg({'optimlib:sqpLineSearch:Exit1basic'},{'optimlib:sqpLineSearch:Exit1detailed','3.733572e-09','1.000000e-08','0.000000e+00','1.000000e-08'},true,true);;">stopping criteria details</a>>

options = 

  <a href="matlab: helpPopup fmincon" style="font-weight:bold">fmincon</a> options:

   Options used by current <strong>Algorithm</strong> ('interior-point'):
   (<a href = "matlab: helpview('optim','choose_algorithm');">Other available algorithms</a>: 'active-set', 'sqp', 'sqp-legacy', 'trust-region-reflective')

   <strong>Set properties:</strong>
                    Algorithm: 'interior-point'
          ConstraintTolerance: 1.000000000000000e-08
         FiniteDifferenceType: 'central'
       MaxFunctionEvaluations: 10000
                MaxIterations: 10000
          OptimalityTolerance: 1.000000000000000e-08
                StepTolerance: 1.000000000000000e-08

   <strong>Default properties:</strong>
               CheckGradients: 0
                      Display: 'final'
     FiniteDifferenceStepSize: 'eps^(1/3)'
         HessianApproximation: 'bfgs'
                   HessianFcn: []
           HessianMultiplyFcn: []
                  HonorBounds: 1
               ObjectiveLimit: -1.000000000000000e+20
                    OutputFcn: []
                      PlotFcn: []
                 ScaleProblem: 0
    SpecifyConstraintGradient: 0
     SpecifyObjectiveGradient: 0
          SubproblemAlgorithm: 'factorization'
                     TypicalX: 'ones(numberOfVariables,1)'
                  UseParallel: 0

   <a href="matlab: fprintf('   <strong>Default properties:</strong>\n    FunctionTolerance: 1.000000000000000e-06\n\n')">Show options</a> not used by current <strong>Algorithm</strong> ('interior-point')


<a href = "matlab: helpview('optim','local_min_found','CSHelpWindow');">Local minimum found that satisfies the constraints</a>.

Optimization completed because the objective function is non-decreasing in 
<a href = "matlab: helpview('optim','feasible_directions','CSHelpWindow');">feasible directions</a>, to within the value of the <a href = "matlab: helpview('optim','optimality_tolerance_msgcsh','CSHelpWindow');">optimality tolerance</a>,
and constraints are satisfied to within the value of the <a href = "matlab: helpview('optim','constraint_tolerance','CSHelpWindow');">constraint tolerance</a>.

<<a href = "matlab: createExitMsg({'optimlib:sqpLineSearch:Exit1basic'},{'optimlib:sqpLineSearch:Exit1detailed','6.730359e-09','1.000000e-08','0.000000e+00','1.000000e-08'},true,true);;">stopping criteria details</a>>

options = 

  <a href="matlab: helpPopup fmincon" style="font-weight:bold">fmincon</a> options:

   Options used by current <strong>Algorithm</strong> ('active-set'):
   (<a href = "matlab: helpview('optim','choose_algorithm');">Other available algorithms</a>: 'interior-point', 'sqp', 'sqp-legacy', 'trust-region-reflective')

   <strong>Set properties:</strong>
                    Algorithm: 'active-set'
          ConstraintTolerance: 1.000000000000000e-08
         FiniteDifferenceType: 'central'
       MaxFunctionEvaluations: 10000
                MaxIterations: 10000
          OptimalityTolerance: 1.000000000000000e-08
                StepTolerance: 1.000000000000000e-08

   <strong>Default properties:</strong>
               CheckGradients: 0
                      Display: 'final'
     FiniteDifferenceStepSize: 'eps^(1/3)'
            FunctionTolerance: 1.000000000000000e-06
                    OutputFcn: []
                      PlotFcn: []
    SpecifyConstraintGradient: 0
     SpecifyObjectiveGradient: 0
                     TypicalX: 'ones(numberOfVariables,1)'
                  UseParallel: 0

   <a href="matlab: fprintf('   <strong>Default properties:</strong>\n    HessianApproximation: ''not applicable''\n              HessianFcn: []\n      HessianMultiplyFcn: []\n             HonorBounds: 1\n          ObjectiveLimit: -1.000000000000000e+20\n            ScaleProblem: 0\n     SubproblemAlgorithm: ''cg''\n\n')">Show options</a> not used by current <strong>Algorithm</strong> ('active-set')

Active inequalities (to within options.ConstraintTolerance = 1e-08):
  lower      upper     ineqlin   ineqnonlin
    3                                 

<a href = "matlab: helpview('optim','local_min_poss_with_constr','CSHelpWindow');">Local minimum possible. Constraints satisfied</a>.

fmincon stopped because the <a href = "matlab: helpview('optim','pred_change','CSHelpWindow');">predicted change in the objective function</a>
is less than the value of the <a href = "matlab: helpview('optim','function_tolerance','CSHelpWindow');">function tolerance</a> and constraints 
are satisfied to within the value of the <a href = "matlab: helpview('optim','constraint_tolerance','CSHelpWindow');">constraint tolerance</a>.

<<a href = "matlab: createExitMsg({'optimlib:nlconst:Exit5basic','fmincon'},{'optimlib:nlconst:Exit5detailed','2.837133e-09','1.000000e-06','0.000000e+00','1.000000e-08'},true,true);;">stopping criteria details</a>>

options = 

  <a href="matlab: helpPopup fmincon" style="font-weight:bold">fmincon</a> options:

   Options used by current <strong>Algorithm</strong> ('sqp-legacy'):
   (<a href = "matlab: helpview('optim','choose_algorithm');">Other available algorithms</a>: 'active-set', 'interior-point', 'sqp', 'trust-region-reflective')

   <strong>Set properties:</strong>
                    Algorithm: 'sqp-legacy'
          ConstraintTolerance: 1.000000000000000e-08
         FiniteDifferenceType: 'central'
       MaxFunctionEvaluations: 10000
                MaxIterations: 10000
          OptimalityTolerance: 1.000000000000000e-08
                StepTolerance: 1.000000000000000e-08

   <strong>Default properties:</strong>
               CheckGradients: 0
                      Display: 'final'
     FiniteDifferenceStepSize: 'eps^(1/3)'
               ObjectiveLimit: -1.000000000000000e+20
                    OutputFcn: []
                      PlotFcn: []
                 ScaleProblem: 0
    SpecifyConstraintGradient: 0
     SpecifyObjectiveGradient: 0
                     TypicalX: 'ones(numberOfVariables,1)'
                  UseParallel: 0

   <a href="matlab: fprintf('   <strong>Default properties:</strong>\n       FunctionTolerance: 1.000000000000000e-06\n    HessianApproximation: ''not applicable''\n              HessianFcn: []\n      HessianMultiplyFcn: []\n             HonorBounds: 1\n     SubproblemAlgorithm: ''factorization''\n\n')">Show options</a> not used by current <strong>Algorithm</strong> ('sqp-legacy')


<a href = "matlab: helpview('optim','local_min_found','CSHelpWindow');">Local minimum found that satisfies the constraints</a>.

Optimization completed because the objective function is non-decreasing in 
<a href = "matlab: helpview('optim','feasible_directions','CSHelpWindow');">feasible directions</a>, to within the value of the <a href = "matlab: helpview('optim','optimality_tolerance_msgcsh','CSHelpWindow');">optimality tolerance</a>,
and constraints are satisfied to within the value of the <a href = "matlab: helpview('optim','constraint_tolerance','CSHelpWindow');">constraint tolerance</a>.

<<a href = "matlab: createExitMsg({'optimlib:sqpLineSearch:Exit1basic'},{'optimlib:sqpLineSearch:Exit1detailed','3.746269e-09','1.000000e-08','0.000000e+00','1.000000e-08'},true,true);;">stopping criteria details</a>>

options = 

  <a href="matlab: helpPopup fmincon" style="font-weight:bold">fmincon</a> options:

   Options used by current <strong>Algorithm</strong> ('sqp'):
   (<a href = "matlab: helpview('optim','choose_algorithm');">Other available algorithms</a>: 'active-set', 'interior-point', 'sqp-legacy', 'trust-region-reflective')

   <strong>Set properties:</strong>
                    Algorithm: 'sqp'
          ConstraintTolerance: 1.000000000000000e-09
         FiniteDifferenceType: 'central'
       MaxFunctionEvaluations: 10000
                MaxIterations: 10000
          OptimalityTolerance: 1.000000000000000e-09
                StepTolerance: 1.000000000000000e-09

   <strong>Default properties:</strong>
               CheckGradients: 0
                      Display: 'final'
     FiniteDifferenceStepSize: 'eps^(1/3)'
               ObjectiveLimit: -1.000000000000000e+20
                    OutputFcn: []
                      PlotFcn: []
                 ScaleProblem: 0
    SpecifyConstraintGradient: 0
     SpecifyObjectiveGradient: 0
                     TypicalX: 'ones(numberOfVariables,1)'
                  UseParallel: 0

   <a href="matlab: fprintf('   <strong>Default properties:</strong>\n       FunctionTolerance: 1.000000000000000e-06\n    HessianApproximation: ''not applicable''\n              HessianFcn: []\n      HessianMultiplyFcn: []\n             HonorBounds: 1\n     SubproblemAlgorithm: ''factorization''\n\n')">Show options</a> not used by current <strong>Algorithm</strong> ('sqp')


<a href = "matlab: helpview('optim','local_min_found','CSHelpWindow');">Local minimum found that satisfies the constraints</a>.

Optimization completed because the objective function is non-decreasing in 
<a href = "matlab: helpview('optim','feasible_directions','CSHelpWindow');">feasible directions</a>, to within the value of the <a href = "matlab: helpview('optim','optimality_tolerance_msgcsh','CSHelpWindow');">optimality tolerance</a>,
and constraints are satisfied to within the value of the <a href = "matlab: helpview('optim','constraint_tolerance','CSHelpWindow');">constraint tolerance</a>.

<<a href = "matlab: createExitMsg({'optimlib:sqpLineSearch:Exit1basic'},{'optimlib:sqpLineSearch:Exit1detailed','2.492314e-11','1.000000e-09','0.000000e+00','1.000000e-09'},true,true);;">stopping criteria details</a>>

options = 

  <a href="matlab: helpPopup fmincon" style="font-weight:bold">fmincon</a> options:

   Options used by current <strong>Algorithm</strong> ('interior-point'):
   (<a href = "matlab: helpview('optim','choose_algorithm');">Other available algorithms</a>: 'active-set', 'sqp', 'sqp-legacy', 'trust-region-reflective')

   <strong>Set properties:</strong>
                    Algorithm: 'interior-point'
          ConstraintTolerance: 1.000000000000000e-09
         FiniteDifferenceType: 'central'
       MaxFunctionEvaluations: 10000
                MaxIterations: 10000
          OptimalityTolerance: 1.000000000000000e-09
                StepTolerance: 1.000000000000000e-09

   <strong>Default properties:</strong>
               CheckGradients: 0
                      Display: 'final'
     FiniteDifferenceStepSize: 'eps^(1/3)'
         HessianApproximation: 'bfgs'
                   HessianFcn: []
           HessianMultiplyFcn: []
                  HonorBounds: 1
               ObjectiveLimit: -1.000000000000000e+20
                    OutputFcn: []
                      PlotFcn: []
                 ScaleProblem: 0
    SpecifyConstraintGradient: 0
     SpecifyObjectiveGradient: 0
          SubproblemAlgorithm: 'factorization'
                     TypicalX: 'ones(numberOfVariables,1)'
                  UseParallel: 0

   <a href="matlab: fprintf('   <strong>Default properties:</strong>\n    FunctionTolerance: 1.000000000000000e-06\n\n')">Show options</a> not used by current <strong>Algorithm</strong> ('interior-point')


<a href = "matlab: helpview('optim','local_min_poss_with_constr','CSHelpWindow');">Local minimum possible. Constraints satisfied</a>.

fmincon stopped because the <a href = "matlab: helpview('optim','norm_curr_step_simple_fminconip','CSHelpWindow');">size of the current step</a> is less than
the value of the <a href = "matlab: helpview('optim','step_size_tol','CSHelpWindow');">step size tolerance</a> and constraints are 
satisfied to within the value of the <a href = "matlab: helpview('optim','constraint_tolerance','CSHelpWindow');">constraint tolerance</a>.

<<a href = "matlab: createExitMsg({'optimlib:sqpLineSearch:Exit2basic','fmincon'},{'optimlib:sqpLineSearch:Exit2detailed','1.000000e-09','0.000000e+00','1.000000e-09'},true,true);;">stopping criteria details</a>>

options = 

  <a href="matlab: helpPopup fmincon" style="font-weight:bold">fmincon</a> options:

   Options used by current <strong>Algorithm</strong> ('sqp'):
   (<a href = "matlab: helpview('optim','choose_algorithm');">Other available algorithms</a>: 'active-set', 'interior-point', 'sqp-legacy', 'trust-region-reflective')

   <strong>Set properties:</strong>
                    Algorithm: 'sqp'
          ConstraintTolerance: 1.000000000000000e-08
         FiniteDifferenceType: 'central'
       MaxFunctionEvaluations: 10000
                MaxIterations: 10000
          OptimalityTolerance: 1.000000000000000e-08
                StepTolerance: 1.000000000000000e-08

   <strong>Default properties:</strong>
               CheckGradients: 0
                      Display: 'final'
     FiniteDifferenceStepSize: 'eps^(1/3)'
               ObjectiveLimit: -1.000000000000000e+20
                    OutputFcn: []
                      PlotFcn: []
                 ScaleProblem: 0
    SpecifyConstraintGradient: 0
     SpecifyObjectiveGradient: 0
                     TypicalX: 'ones(numberOfVariables,1)'
                  UseParallel: 0

   <a href="matlab: fprintf('   <strong>Default properties:</strong>\n       FunctionTolerance: 1.000000000000000e-06\n    HessianApproximation: ''not applicable''\n              HessianFcn: []\n      HessianMultiplyFcn: []\n             HonorBounds: 1\n     SubproblemAlgorithm: ''factorization''\n\n')">Show options</a> not used by current <strong>Algorithm</strong> ('sqp')


<a href = "matlab: helpview('optim','local_min_found','CSHelpWindow');">Local minimum found that satisfies the constraints</a>.

Optimization completed because the objective function is non-decreasing in 
<a href = "matlab: helpview('optim','feasible_directions','CSHelpWindow');">feasible directions</a>, to within the value of the <a href = "matlab: helpview('optim','optimality_tolerance_msgcsh','CSHelpWindow');">optimality tolerance</a>,
and constraints are satisfied to within the value of the <a href = "matlab: helpview('optim','constraint_tolerance','CSHelpWindow');">constraint tolerance</a>.

<<a href = "matlab: createExitMsg({'optimlib:sqpLineSearch:Exit1basic'},{'optimlib:sqpLineSearch:Exit1detailed','1.273945e-09','1.000000e-08','0.000000e+00','1.000000e-08'},true,true);;">stopping criteria details</a>>

options = 

  <a href="matlab: helpPopup fmincon" style="font-weight:bold">fmincon</a> options:

   Options used by current <strong>Algorithm</strong> ('interior-point'):
   (<a href = "matlab: helpview('optim','choose_algorithm');">Other available algorithms</a>: 'active-set', 'sqp', 'sqp-legacy', 'trust-region-reflective')

   <strong>Set properties:</strong>
                    Algorithm: 'interior-point'
          ConstraintTolerance: 1.000000000000000e-08
         FiniteDifferenceType: 'central'
       MaxFunctionEvaluations: 10000
                MaxIterations: 10000
          OptimalityTolerance: 1.000000000000000e-08
                StepTolerance: 1.000000000000000e-08

   <strong>Default properties:</strong>
               CheckGradients: 0
                      Display: 'final'
     FiniteDifferenceStepSize: 'eps^(1/3)'
         HessianApproximation: 'bfgs'
                   HessianFcn: []
           HessianMultiplyFcn: []
                  HonorBounds: 1
               ObjectiveLimit: -1.000000000000000e+20
                    OutputFcn: []
                      PlotFcn: []
                 ScaleProblem: 0
    SpecifyConstraintGradient: 0
     SpecifyObjectiveGradient: 0
          SubproblemAlgorithm: 'factorization'
                     TypicalX: 'ones(numberOfVariables,1)'
                  UseParallel: 0

   <a href="matlab: fprintf('   <strong>Default properties:</strong>\n    FunctionTolerance: 1.000000000000000e-06\n\n')">Show options</a> not used by current <strong>Algorithm</strong> ('interior-point')


<a href = "matlab: helpview('optim','local_min_found','CSHelpWindow');">Local minimum found that satisfies the constraints</a>.

Optimization completed because the objective function is non-decreasing in 
<a href = "matlab: helpview('optim','feasible_directions','CSHelpWindow');">feasible directions</a>, to within the value of the <a href = "matlab: helpview('optim','optimality_tolerance_msgcsh','CSHelpWindow');">optimality tolerance</a>,
and constraints are satisfied to within the value of the <a href = "matlab: helpview('optim','constraint_tolerance','CSHelpWindow');">constraint tolerance</a>.

<<a href = "matlab: createExitMsg({'optimlib:sqpLineSearch:Exit1basic'},{'optimlib:sqpLineSearch:Exit1detailed','9.627958e-09','1.000000e-08','0.000000e+00','1.000000e-08'},true,true);;">stopping criteria details</a>>

options = 

  <a href="matlab: helpPopup fmincon" style="font-weight:bold">fmincon</a> options:

   Options used by current <strong>Algorithm</strong> ('active-set'):
   (<a href = "matlab: helpview('optim','choose_algorithm');">Other available algorithms</a>: 'interior-point', 'sqp', 'sqp-legacy', 'trust-region-reflective')

   <strong>Set properties:</strong>
                    Algorithm: 'active-set'
          ConstraintTolerance: 1.000000000000000e-08
         FiniteDifferenceType: 'central'
       MaxFunctionEvaluations: 10000
                MaxIterations: 10000
          OptimalityTolerance: 1.000000000000000e-08
                StepTolerance: 1.000000000000000e-08

   <strong>Default properties:</strong>
               CheckGradients: 0
                      Display: 'final'
     FiniteDifferenceStepSize: 'eps^(1/3)'
            FunctionTolerance: 1.000000000000000e-06
                    OutputFcn: []
                      PlotFcn: []
    SpecifyConstraintGradient: 0
     SpecifyObjectiveGradient: 0
                     TypicalX: 'ones(numberOfVariables,1)'
                  UseParallel: 0

   <a href="matlab: fprintf('   <strong>Default properties:</strong>\n    HessianApproximation: ''not applicable''\n              HessianFcn: []\n      HessianMultiplyFcn: []\n             HonorBounds: 1\n          ObjectiveLimit: -1.000000000000000e+20\n            ScaleProblem: 0\n     SubproblemAlgorithm: ''cg''\n\n')">Show options</a> not used by current <strong>Algorithm</strong> ('active-set')

Active inequalities (to within options.ConstraintTolerance = 1e-08):
  lower      upper     ineqlin   ineqnonlin
               3                      

<a href = "matlab: helpview('optim','local_min_poss_with_constr','CSHelpWindow');">Local minimum possible. Constraints satisfied</a>.

fmincon stopped because the <a href = "matlab: helpview('optim','pred_change','CSHelpWindow');">predicted change in the objective function</a>
is less than the value of the <a href = "matlab: helpview('optim','function_tolerance','CSHelpWindow');">function tolerance</a> and constraints 
are satisfied to within the value of the <a href = "matlab: helpview('optim','constraint_tolerance','CSHelpWindow');">constraint tolerance</a>.

<<a href = "matlab: createExitMsg({'optimlib:nlconst:Exit5basic','fmincon'},{'optimlib:nlconst:Exit5detailed','3.792239e-07','1.000000e-06','0.000000e+00','1.000000e-08'},true,true);;">stopping criteria details</a>>

options = 

  <a href="matlab: helpPopup fmincon" style="font-weight:bold">fmincon</a> options:

   Options used by current <strong>Algorithm</strong> ('sqp-legacy'):
   (<a href = "matlab: helpview('optim','choose_algorithm');">Other available algorithms</a>: 'active-set', 'interior-point', 'sqp', 'trust-region-reflective')

   <strong>Set properties:</strong>
                    Algorithm: 'sqp-legacy'
          ConstraintTolerance: 1.000000000000000e-08
         FiniteDifferenceType: 'central'
       MaxFunctionEvaluations: 10000
                MaxIterations: 10000
          OptimalityTolerance: 1.000000000000000e-08
                StepTolerance: 1.000000000000000e-08

   <strong>Default properties:</strong>
               CheckGradients: 0
                      Display: 'final'
     FiniteDifferenceStepSize: 'eps^(1/3)'
               ObjectiveLimit: -1.000000000000000e+20
                    OutputFcn: []
                      PlotFcn: []
                 ScaleProblem: 0
    SpecifyConstraintGradient: 0
     SpecifyObjectiveGradient: 0
                     TypicalX: 'ones(numberOfVariables,1)'
                  UseParallel: 0

   <a href="matlab: fprintf('   <strong>Default properties:</strong>\n       FunctionTolerance: 1.000000000000000e-06\n    HessianApproximation: ''not applicable''\n              HessianFcn: []\n      HessianMultiplyFcn: []\n             HonorBounds: 1\n     SubproblemAlgorithm: ''factorization''\n\n')">Show options</a> not used by current <strong>Algorithm</strong> ('sqp-legacy')


<a href = "matlab: helpview('optim','local_min_found','CSHelpWindow');">Local minimum found that satisfies the constraints</a>.

Optimization completed because the objective function is non-decreasing in 
<a href = "matlab: helpview('optim','feasible_directions','CSHelpWindow');">feasible directions</a>, to within the value of the <a href = "matlab: helpview('optim','optimality_tolerance_msgcsh','CSHelpWindow');">optimality tolerance</a>,
and constraints are satisfied to within the value of the <a href = "matlab: helpview('optim','constraint_tolerance','CSHelpWindow');">constraint tolerance</a>.

<<a href = "matlab: createExitMsg({'optimlib:sqpLineSearch:Exit1basic'},{'optimlib:sqpLineSearch:Exit1detailed','1.035313e-09','1.000000e-08','0.000000e+00','1.000000e-08'},true,true);;">stopping criteria details</a>>

options = 

  <a href="matlab: helpPopup fmincon" style="font-weight:bold">fmincon</a> options:

   Options used by current <strong>Algorithm</strong> ('sqp'):
   (<a href = "matlab: helpview('optim','choose_algorithm');">Other available algorithms</a>: 'active-set', 'interior-point', 'sqp-legacy', 'trust-region-reflective')

   <strong>Set properties:</strong>
                    Algorithm: 'sqp'
          ConstraintTolerance: 1.000000000000000e-09
         FiniteDifferenceType: 'central'
       MaxFunctionEvaluations: 10000
                MaxIterations: 10000
          OptimalityTolerance: 1.000000000000000e-09
                StepTolerance: 1.000000000000000e-09

   <strong>Default properties:</strong>
               CheckGradients: 0
                      Display: 'final'
     FiniteDifferenceStepSize: 'eps^(1/3)'
               ObjectiveLimit: -1.000000000000000e+20
                    OutputFcn: []
                      PlotFcn: []
                 ScaleProblem: 0
    SpecifyConstraintGradient: 0
     SpecifyObjectiveGradient: 0
                     TypicalX: 'ones(numberOfVariables,1)'
                  UseParallel: 0

   <a href="matlab: fprintf('   <strong>Default properties:</strong>\n       FunctionTolerance: 1.000000000000000e-06\n    HessianApproximation: ''not applicable''\n              HessianFcn: []\n      HessianMultiplyFcn: []\n             HonorBounds: 1\n     SubproblemAlgorithm: ''factorization''\n\n')">Show options</a> not used by current <strong>Algorithm</strong> ('sqp')


<a href = "matlab: helpview('optim','local_min_found','CSHelpWindow');">Local minimum found that satisfies the constraints</a>.

Optimization completed because the objective function is non-decreasing in 
<a href = "matlab: helpview('optim','feasible_directions','CSHelpWindow');">feasible directions</a>, to within the value of the <a href = "matlab: helpview('optim','optimality_tolerance_msgcsh','CSHelpWindow');">optimality tolerance</a>,
and constraints are satisfied to within the value of the <a href = "matlab: helpview('optim','constraint_tolerance','CSHelpWindow');">constraint tolerance</a>.

<<a href = "matlab: createExitMsg({'optimlib:sqpLineSearch:Exit1basic'},{'optimlib:sqpLineSearch:Exit1detailed','4.879368e-10','1.000000e-09','0.000000e+00','1.000000e-09'},true,true);;">stopping criteria details</a>>

options = 

  <a href="matlab: helpPopup fmincon" style="font-weight:bold">fmincon</a> options:

   Options used by current <strong>Algorithm</strong> ('interior-point'):
   (<a href = "matlab: helpview('optim','choose_algorithm');">Other available algorithms</a>: 'active-set', 'sqp', 'sqp-legacy', 'trust-region-reflective')

   <strong>Set properties:</strong>
                    Algorithm: 'interior-point'
          ConstraintTolerance: 1.000000000000000e-09
         FiniteDifferenceType: 'central'
       MaxFunctionEvaluations: 10000
                MaxIterations: 10000
          OptimalityTolerance: 1.000000000000000e-09
                StepTolerance: 1.000000000000000e-09

   <strong>Default properties:</strong>
               CheckGradients: 0
                      Display: 'final'
     FiniteDifferenceStepSize: 'eps^(1/3)'
         HessianApproximation: 'bfgs'
                   HessianFcn: []
           HessianMultiplyFcn: []
                  HonorBounds: 1
               ObjectiveLimit: -1.000000000000000e+20
                    OutputFcn: []
                      PlotFcn: []
                 ScaleProblem: 0
    SpecifyConstraintGradient: 0
     SpecifyObjectiveGradient: 0
          SubproblemAlgorithm: 'factorization'
                     TypicalX: 'ones(numberOfVariables,1)'
                  UseParallel: 0

   <a href="matlab: fprintf('   <strong>Default properties:</strong>\n    FunctionTolerance: 1.000000000000000e-06\n\n')">Show options</a> not used by current <strong>Algorithm</strong> ('interior-point')


<a href = "matlab: helpview('optim','local_min_poss_with_constr','CSHelpWindow');">Local minimum possible. Constraints satisfied</a>.

fmincon stopped because the <a href = "matlab: helpview('optim','norm_curr_step_simple_fminconip','CSHelpWindow');">size of the current step</a> is less than
the value of the <a href = "matlab: helpview('optim','step_size_tol','CSHelpWindow');">step size tolerance</a> and constraints are 
satisfied to within the value of the <a href = "matlab: helpview('optim','constraint_tolerance','CSHelpWindow');">constraint tolerance</a>.

<<a href = "matlab: createExitMsg({'optimlib:sqpLineSearch:Exit2basic','fmincon'},{'optimlib:sqpLineSearch:Exit2detailed','1.000000e-09','0.000000e+00','1.000000e-09'},true,true);;">stopping criteria details</a>>

options = 

  <a href="matlab: helpPopup fmincon" style="font-weight:bold">fmincon</a> options:

   Options used by current <strong>Algorithm</strong> ('sqp'):
   (<a href = "matlab: helpview('optim','choose_algorithm');">Other available algorithms</a>: 'active-set', 'interior-point', 'sqp-legacy', 'trust-region-reflective')

   <strong>Set properties:</strong>
                    Algorithm: 'sqp'
          ConstraintTolerance: 1.000000000000000e-08
         FiniteDifferenceType: 'central'
       MaxFunctionEvaluations: 10000
                MaxIterations: 10000
          OptimalityTolerance: 1.000000000000000e-08
                StepTolerance: 1.000000000000000e-08

   <strong>Default properties:</strong>
               CheckGradients: 0
                      Display: 'final'
     FiniteDifferenceStepSize: 'eps^(1/3)'
               ObjectiveLimit: -1.000000000000000e+20
                    OutputFcn: []
                      PlotFcn: []
                 ScaleProblem: 0
    SpecifyConstraintGradient: 0
     SpecifyObjectiveGradient: 0
                     TypicalX: 'ones(numberOfVariables,1)'
                  UseParallel: 0

   <a href="matlab: fprintf('   <strong>Default properties:</strong>\n       FunctionTolerance: 1.000000000000000e-06\n    HessianApproximation: ''not applicable''\n              HessianFcn: []\n      HessianMultiplyFcn: []\n             HonorBounds: 1\n     SubproblemAlgorithm: ''factorization''\n\n')">Show options</a> not used by current <strong>Algorithm</strong> ('sqp')


<a href = "matlab: helpview('optim','local_min_found','CSHelpWindow');">Local minimum found that satisfies the constraints</a>.

Optimization completed because the objective function is non-decreasing in 
<a href = "matlab: helpview('optim','feasible_directions','CSHelpWindow');">feasible directions</a>, to within the value of the <a href = "matlab: helpview('optim','optimality_tolerance_msgcsh','CSHelpWindow');">optimality tolerance</a>,
and constraints are satisfied to within the value of the <a href = "matlab: helpview('optim','constraint_tolerance','CSHelpWindow');">constraint tolerance</a>.

<<a href = "matlab: createExitMsg({'optimlib:sqpLineSearch:Exit1basic'},{'optimlib:sqpLineSearch:Exit1detailed','1.125920e-09','1.000000e-08','0.000000e+00','1.000000e-08'},true,true);;">stopping criteria details</a>>

options = 

  <a href="matlab: helpPopup fmincon" style="font-weight:bold">fmincon</a> options:

   Options used by current <strong>Algorithm</strong> ('interior-point'):
   (<a href = "matlab: helpview('optim','choose_algorithm');">Other available algorithms</a>: 'active-set', 'sqp', 'sqp-legacy', 'trust-region-reflective')

   <strong>Set properties:</strong>
                    Algorithm: 'interior-point'
          ConstraintTolerance: 1.000000000000000e-08
         FiniteDifferenceType: 'central'
       MaxFunctionEvaluations: 10000
                MaxIterations: 10000
          OptimalityTolerance: 1.000000000000000e-08
                StepTolerance: 1.000000000000000e-08

   <strong>Default properties:</strong>
               CheckGradients: 0
                      Display: 'final'
     FiniteDifferenceStepSize: 'eps^(1/3)'
         HessianApproximation: 'bfgs'
                   HessianFcn: []
           HessianMultiplyFcn: []
                  HonorBounds: 1
               ObjectiveLimit: -1.000000000000000e+20
                    OutputFcn: []
                      PlotFcn: []
                 ScaleProblem: 0
    SpecifyConstraintGradient: 0
     SpecifyObjectiveGradient: 0
          SubproblemAlgorithm: 'factorization'
                     TypicalX: 'ones(numberOfVariables,1)'
                  UseParallel: 0

   <a href="matlab: fprintf('   <strong>Default properties:</strong>\n    FunctionTolerance: 1.000000000000000e-06\n\n')">Show options</a> not used by current <strong>Algorithm</strong> ('interior-point')


<a href = "matlab: helpview('optim','local_min_found','CSHelpWindow');">Local minimum found that satisfies the constraints</a>.

Optimization completed because the objective function is non-decreasing in 
<a href = "matlab: helpview('optim','feasible_directions','CSHelpWindow');">feasible directions</a>, to within the value of the <a href = "matlab: helpview('optim','optimality_tolerance_msgcsh','CSHelpWindow');">optimality tolerance</a>,
and constraints are satisfied to within the value of the <a href = "matlab: helpview('optim','constraint_tolerance','CSHelpWindow');">constraint tolerance</a>.

<<a href = "matlab: createExitMsg({'optimlib:sqpLineSearch:Exit1basic'},{'optimlib:sqpLineSearch:Exit1detailed','7.845523e-09','1.000000e-08','0.000000e+00','1.000000e-08'},true,true);;">stopping criteria details</a>>

options = 

  <a href="matlab: helpPopup fmincon" style="font-weight:bold">fmincon</a> options:

   Options used by current <strong>Algorithm</strong> ('active-set'):
   (<a href = "matlab: helpview('optim','choose_algorithm');">Other available algorithms</a>: 'interior-point', 'sqp', 'sqp-legacy', 'trust-region-reflective')

   <strong>Set properties:</strong>
                    Algorithm: 'active-set'
          ConstraintTolerance: 1.000000000000000e-08
         FiniteDifferenceType: 'central'
       MaxFunctionEvaluations: 10000
                MaxIterations: 10000
          OptimalityTolerance: 1.000000000000000e-08
                StepTolerance: 1.000000000000000e-08

   <strong>Default properties:</strong>
               CheckGradients: 0
                      Display: 'final'
     FiniteDifferenceStepSize: 'eps^(1/3)'
            FunctionTolerance: 1.000000000000000e-06
                    OutputFcn: []
                      PlotFcn: []
    SpecifyConstraintGradient: 0
     SpecifyObjectiveGradient: 0
                     TypicalX: 'ones(numberOfVariables,1)'
                  UseParallel: 0

   <a href="matlab: fprintf('   <strong>Default properties:</strong>\n    HessianApproximation: ''not applicable''\n              HessianFcn: []\n      HessianMultiplyFcn: []\n             HonorBounds: 1\n          ObjectiveLimit: -1.000000000000000e+20\n            ScaleProblem: 0\n     SubproblemAlgorithm: ''cg''\n\n')">Show options</a> not used by current <strong>Algorithm</strong> ('active-set')

Active inequalities (to within options.ConstraintTolerance = 1e-08):
  lower      upper     ineqlin   ineqnonlin
               3                      

<a href = "matlab: helpview('optim','local_min_poss_with_constr','CSHelpWindow');">Local minimum possible. Constraints satisfied</a>.

fmincon stopped because the <a href = "matlab: helpview('optim','pred_change','CSHelpWindow');">predicted change in the objective function</a>
is less than the value of the <a href = "matlab: helpview('optim','function_tolerance','CSHelpWindow');">function tolerance</a> and constraints 
are satisfied to within the value of the <a href = "matlab: helpview('optim','constraint_tolerance','CSHelpWindow');">constraint tolerance</a>.

<<a href = "matlab: createExitMsg({'optimlib:nlconst:Exit5basic','fmincon'},{'optimlib:nlconst:Exit5detailed','7.365212e-07','1.000000e-06','0.000000e+00','1.000000e-08'},true,true);;">stopping criteria details</a>>

options = 

  <a href="matlab: helpPopup fmincon" style="font-weight:bold">fmincon</a> options:

   Options used by current <strong>Algorithm</strong> ('sqp-legacy'):
   (<a href = "matlab: helpview('optim','choose_algorithm');">Other available algorithms</a>: 'active-set', 'interior-point', 'sqp', 'trust-region-reflective')

   <strong>Set properties:</strong>
                    Algorithm: 'sqp-legacy'
          ConstraintTolerance: 1.000000000000000e-08
         FiniteDifferenceType: 'central'
       MaxFunctionEvaluations: 10000
                MaxIterations: 10000
          OptimalityTolerance: 1.000000000000000e-08
                StepTolerance: 1.000000000000000e-08

   <strong>Default properties:</strong>
               CheckGradients: 0
                      Display: 'final'
     FiniteDifferenceStepSize: 'eps^(1/3)'
               ObjectiveLimit: -1.000000000000000e+20
                    OutputFcn: []
                      PlotFcn: []
                 ScaleProblem: 0
    SpecifyConstraintGradient: 0
     SpecifyObjectiveGradient: 0
                     TypicalX: 'ones(numberOfVariables,1)'
                  UseParallel: 0

   <a href="matlab: fprintf('   <strong>Default properties:</strong>\n       FunctionTolerance: 1.000000000000000e-06\n    HessianApproximation: ''not applicable''\n              HessianFcn: []\n      HessianMultiplyFcn: []\n             HonorBounds: 1\n     SubproblemAlgorithm: ''factorization''\n\n')">Show options</a> not used by current <strong>Algorithm</strong> ('sqp-legacy')


<a href = "matlab: helpview('optim','local_min_found','CSHelpWindow');">Local minimum found that satisfies the constraints</a>.

Optimization completed because the objective function is non-decreasing in 
<a href = "matlab: helpview('optim','feasible_directions','CSHelpWindow');">feasible directions</a>, to within the value of the <a href = "matlab: helpview('optim','optimality_tolerance_msgcsh','CSHelpWindow');">optimality tolerance</a>,
and constraints are satisfied to within the value of the <a href = "matlab: helpview('optim','constraint_tolerance','CSHelpWindow');">constraint tolerance</a>.

<<a href = "matlab: createExitMsg({'optimlib:sqpLineSearch:Exit1basic'},{'optimlib:sqpLineSearch:Exit1detailed','1.083294e-10','1.000000e-08','0.000000e+00','1.000000e-08'},true,true);;">stopping criteria details</a>>

options = 

  <a href="matlab: helpPopup fmincon" style="font-weight:bold">fmincon</a> options:

   Options used by current <strong>Algorithm</strong> ('sqp'):
   (<a href = "matlab: helpview('optim','choose_algorithm');">Other available algorithms</a>: 'active-set', 'interior-point', 'sqp-legacy', 'trust-region-reflective')

   <strong>Set properties:</strong>
                    Algorithm: 'sqp'
          ConstraintTolerance: 1.000000000000000e-09
         FiniteDifferenceType: 'central'
       MaxFunctionEvaluations: 10000
                MaxIterations: 10000
          OptimalityTolerance: 1.000000000000000e-09
                StepTolerance: 1.000000000000000e-09

   <strong>Default properties:</strong>
               CheckGradients: 0
                      Display: 'final'
     FiniteDifferenceStepSize: 'eps^(1/3)'
               ObjectiveLimit: -1.000000000000000e+20
                    OutputFcn: []
                      PlotFcn: []
                 ScaleProblem: 0
    SpecifyConstraintGradient: 0
     SpecifyObjectiveGradient: 0
                     TypicalX: 'ones(numberOfVariables,1)'
                  UseParallel: 0

   <a href="matlab: fprintf('   <strong>Default properties:</strong>\n       FunctionTolerance: 1.000000000000000e-06\n    HessianApproximation: ''not applicable''\n              HessianFcn: []\n      HessianMultiplyFcn: []\n             HonorBounds: 1\n     SubproblemAlgorithm: ''factorization''\n\n')">Show options</a> not used by current <strong>Algorithm</strong> ('sqp')


<a href = "matlab: helpview('optim','local_min_found','CSHelpWindow');">Local minimum found that satisfies the constraints</a>.

Optimization completed because the objective function is non-decreasing in 
<a href = "matlab: helpview('optim','feasible_directions','CSHelpWindow');">feasible directions</a>, to within the value of the <a href = "matlab: helpview('optim','optimality_tolerance_msgcsh','CSHelpWindow');">optimality tolerance</a>,
and constraints are satisfied to within the value of the <a href = "matlab: helpview('optim','constraint_tolerance','CSHelpWindow');">constraint tolerance</a>.

<<a href = "matlab: createExitMsg({'optimlib:sqpLineSearch:Exit1basic'},{'optimlib:sqpLineSearch:Exit1detailed','3.208496e-11','1.000000e-09','0.000000e+00','1.000000e-09'},true,true);;">stopping criteria details</a>>

options = 

  <a href="matlab: helpPopup fmincon" style="font-weight:bold">fmincon</a> options:

   Options used by current <strong>Algorithm</strong> ('interior-point'):
   (<a href = "matlab: helpview('optim','choose_algorithm');">Other available algorithms</a>: 'active-set', 'sqp', 'sqp-legacy', 'trust-region-reflective')

   <strong>Set properties:</strong>
                    Algorithm: 'interior-point'
          ConstraintTolerance: 1.000000000000000e-09
         FiniteDifferenceType: 'central'
       MaxFunctionEvaluations: 10000
                MaxIterations: 10000
          OptimalityTolerance: 1.000000000000000e-09
                StepTolerance: 1.000000000000000e-09

   <strong>Default properties:</strong>
               CheckGradients: 0
                      Display: 'final'
     FiniteDifferenceStepSize: 'eps^(1/3)'
         HessianApproximation: 'bfgs'
                   HessianFcn: []
           HessianMultiplyFcn: []
                  HonorBounds: 1
               ObjectiveLimit: -1.000000000000000e+20
                    OutputFcn: []
                      PlotFcn: []
                 ScaleProblem: 0
    SpecifyConstraintGradient: 0
     SpecifyObjectiveGradient: 0
          SubproblemAlgorithm: 'factorization'
                     TypicalX: 'ones(numberOfVariables,1)'
                  UseParallel: 0

   <a href="matlab: fprintf('   <strong>Default properties:</strong>\n    FunctionTolerance: 1.000000000000000e-06\n\n')">Show options</a> not used by current <strong>Algorithm</strong> ('interior-point')


<a href = "matlab: helpview('optim','local_min_poss_with_constr','CSHelpWindow');">Local minimum possible. Constraints satisfied</a>.

fmincon stopped because the <a href = "matlab: helpview('optim','norm_curr_step_simple_fminconip','CSHelpWindow');">size of the current step</a> is less than
the value of the <a href = "matlab: helpview('optim','step_size_tol','CSHelpWindow');">step size tolerance</a> and constraints are 
satisfied to within the value of the <a href = "matlab: helpview('optim','constraint_tolerance','CSHelpWindow');">constraint tolerance</a>.

<<a href = "matlab: createExitMsg({'optimlib:sqpLineSearch:Exit2basic','fmincon'},{'optimlib:sqpLineSearch:Exit2detailed','1.000000e-09','0.000000e+00','1.000000e-09'},true,true);;">stopping criteria details</a>>

options = 

  <a href="matlab: helpPopup fmincon" style="font-weight:bold">fmincon</a> options:

   Options used by current <strong>Algorithm</strong> ('sqp'):
   (<a href = "matlab: helpview('optim','choose_algorithm');">Other available algorithms</a>: 'active-set', 'interior-point', 'sqp-legacy', 'trust-region-reflective')

   <strong>Set properties:</strong>
                    Algorithm: 'sqp'
          ConstraintTolerance: 1.000000000000000e-08
         FiniteDifferenceType: 'central'
       MaxFunctionEvaluations: 10000
                MaxIterations: 10000
          OptimalityTolerance: 1.000000000000000e-08
                StepTolerance: 1.000000000000000e-08

   <strong>Default properties:</strong>
               CheckGradients: 0
                      Display: 'final'
     FiniteDifferenceStepSize: 'eps^(1/3)'
               ObjectiveLimit: -1.000000000000000e+20
                    OutputFcn: []
                      PlotFcn: []
                 ScaleProblem: 0
    SpecifyConstraintGradient: 0
     SpecifyObjectiveGradient: 0
                     TypicalX: 'ones(numberOfVariables,1)'
                  UseParallel: 0

   <a href="matlab: fprintf('   <strong>Default properties:</strong>\n       FunctionTolerance: 1.000000000000000e-06\n    HessianApproximation: ''not applicable''\n              HessianFcn: []\n      HessianMultiplyFcn: []\n             HonorBounds: 1\n     SubproblemAlgorithm: ''factorization''\n\n')">Show options</a> not used by current <strong>Algorithm</strong> ('sqp')


<a href = "matlab: helpview('optim','local_min_found','CSHelpWindow');">Local minimum found that satisfies the constraints</a>.

Optimization completed because the objective function is non-decreasing in 
<a href = "matlab: helpview('optim','feasible_directions','CSHelpWindow');">feasible directions</a>, to within the value of the <a href = "matlab: helpview('optim','optimality_tolerance_msgcsh','CSHelpWindow');">optimality tolerance</a>,
and constraints are satisfied to within the value of the <a href = "matlab: helpview('optim','constraint_tolerance','CSHelpWindow');">constraint tolerance</a>.

<<a href = "matlab: createExitMsg({'optimlib:sqpLineSearch:Exit1basic'},{'optimlib:sqpLineSearch:Exit1detailed','2.916007e-09','1.000000e-08','0.000000e+00','1.000000e-08'},true,true);;">stopping criteria details</a>>

options = 

  <a href="matlab: helpPopup fmincon" style="font-weight:bold">fmincon</a> options:

   Options used by current <strong>Algorithm</strong> ('interior-point'):
   (<a href = "matlab: helpview('optim','choose_algorithm');">Other available algorithms</a>: 'active-set', 'sqp', 'sqp-legacy', 'trust-region-reflective')

   <strong>Set properties:</strong>
                    Algorithm: 'interior-point'
          ConstraintTolerance: 1.000000000000000e-08
         FiniteDifferenceType: 'central'
       MaxFunctionEvaluations: 10000
                MaxIterations: 10000
          OptimalityTolerance: 1.000000000000000e-08
                StepTolerance: 1.000000000000000e-08

   <strong>Default properties:</strong>
               CheckGradients: 0
                      Display: 'final'
     FiniteDifferenceStepSize: 'eps^(1/3)'
         HessianApproximation: 'bfgs'
                   HessianFcn: []
           HessianMultiplyFcn: []
                  HonorBounds: 1
               ObjectiveLimit: -1.000000000000000e+20
                    OutputFcn: []
                      PlotFcn: []
                 ScaleProblem: 0
    SpecifyConstraintGradient: 0
     SpecifyObjectiveGradient: 0
          SubproblemAlgorithm: 'factorization'
                     TypicalX: 'ones(numberOfVariables,1)'
                  UseParallel: 0

   <a href="matlab: fprintf('   <strong>Default properties:</strong>\n    FunctionTolerance: 1.000000000000000e-06\n\n')">Show options</a> not used by current <strong>Algorithm</strong> ('interior-point')


<a href = "matlab: helpview('optim','local_min_found','CSHelpWindow');">Local minimum found that satisfies the constraints</a>.

Optimization completed because the objective function is non-decreasing in 
<a href = "matlab: helpview('optim','feasible_directions','CSHelpWindow');">feasible directions</a>, to within the value of the <a href = "matlab: helpview('optim','optimality_tolerance_msgcsh','CSHelpWindow');">optimality tolerance</a>,
and constraints are satisfied to within the value of the <a href = "matlab: helpview('optim','constraint_tolerance','CSHelpWindow');">constraint tolerance</a>.

<<a href = "matlab: createExitMsg({'optimlib:sqpLineSearch:Exit1basic'},{'optimlib:sqpLineSearch:Exit1detailed','2.560000e-09','1.000000e-08','0.000000e+00','1.000000e-08'},true,true);;">stopping criteria details</a>>

options = 

  <a href="matlab: helpPopup fmincon" style="font-weight:bold">fmincon</a> options:

   Options used by current <strong>Algorithm</strong> ('active-set'):
   (<a href = "matlab: helpview('optim','choose_algorithm');">Other available algorithms</a>: 'interior-point', 'sqp', 'sqp-legacy', 'trust-region-reflective')

   <strong>Set properties:</strong>
                    Algorithm: 'active-set'
          ConstraintTolerance: 1.000000000000000e-08
         FiniteDifferenceType: 'central'
       MaxFunctionEvaluations: 10000
                MaxIterations: 10000
          OptimalityTolerance: 1.000000000000000e-08
                StepTolerance: 1.000000000000000e-08

   <strong>Default properties:</strong>
               CheckGradients: 0
                      Display: 'final'
     FiniteDifferenceStepSize: 'eps^(1/3)'
            FunctionTolerance: 1.000000000000000e-06
                    OutputFcn: []
                      PlotFcn: []
    SpecifyConstraintGradient: 0
     SpecifyObjectiveGradient: 0
                     TypicalX: 'ones(numberOfVariables,1)'
                  UseParallel: 0

   <a href="matlab: fprintf('   <strong>Default properties:</strong>\n    HessianApproximation: ''not applicable''\n              HessianFcn: []\n      HessianMultiplyFcn: []\n             HonorBounds: 1\n          ObjectiveLimit: -1.000000000000000e+20\n            ScaleProblem: 0\n     SubproblemAlgorithm: ''cg''\n\n')">Show options</a> not used by current <strong>Algorithm</strong> ('active-set')

Active inequalities (to within options.ConstraintTolerance = 1e-08):
  lower      upper     ineqlin   ineqnonlin
    3                                 

<a href = "matlab: helpview('optim','local_min_poss_with_constr','CSHelpWindow');">Local minimum possible. Constraints satisfied</a>.

fmincon stopped because the <a href = "matlab: helpview('optim','pred_change','CSHelpWindow');">predicted change in the objective function</a>
is less than the value of the <a href = "matlab: helpview('optim','function_tolerance','CSHelpWindow');">function tolerance</a> and constraints 
are satisfied to within the value of the <a href = "matlab: helpview('optim','constraint_tolerance','CSHelpWindow');">constraint tolerance</a>.

<<a href = "matlab: createExitMsg({'optimlib:nlconst:Exit5basic','fmincon'},{'optimlib:nlconst:Exit5detailed','1.535762e-07','1.000000e-06','0.000000e+00','1.000000e-08'},true,true);;">stopping criteria details</a>>

options = 

  <a href="matlab: helpPopup fmincon" style="font-weight:bold">fmincon</a> options:

   Options used by current <strong>Algorithm</strong> ('sqp-legacy'):
   (<a href = "matlab: helpview('optim','choose_algorithm');">Other available algorithms</a>: 'active-set', 'interior-point', 'sqp', 'trust-region-reflective')

   <strong>Set properties:</strong>
                    Algorithm: 'sqp-legacy'
          ConstraintTolerance: 1.000000000000000e-08
         FiniteDifferenceType: 'central'
       MaxFunctionEvaluations: 10000
                MaxIterations: 10000
          OptimalityTolerance: 1.000000000000000e-08
                StepTolerance: 1.000000000000000e-08

   <strong>Default properties:</strong>
               CheckGradients: 0
                      Display: 'final'
     FiniteDifferenceStepSize: 'eps^(1/3)'
               ObjectiveLimit: -1.000000000000000e+20
                    OutputFcn: []
                      PlotFcn: []
                 ScaleProblem: 0
    SpecifyConstraintGradient: 0
     SpecifyObjectiveGradient: 0
                     TypicalX: 'ones(numberOfVariables,1)'
                  UseParallel: 0

   <a href="matlab: fprintf('   <strong>Default properties:</strong>\n       FunctionTolerance: 1.000000000000000e-06\n    HessianApproximation: ''not applicable''\n              HessianFcn: []\n      HessianMultiplyFcn: []\n             HonorBounds: 1\n     SubproblemAlgorithm: ''factorization''\n\n')">Show options</a> not used by current <strong>Algorithm</strong> ('sqp-legacy')


<a href = "matlab: helpview('optim','local_min_found','CSHelpWindow');">Local minimum found that satisfies the constraints</a>.

Optimization completed because the objective function is non-decreasing in 
<a href = "matlab: helpview('optim','feasible_directions','CSHelpWindow');">feasible directions</a>, to within the value of the <a href = "matlab: helpview('optim','optimality_tolerance_msgcsh','CSHelpWindow');">optimality tolerance</a>,
and constraints are satisfied to within the value of the <a href = "matlab: helpview('optim','constraint_tolerance','CSHelpWindow');">constraint tolerance</a>.

<<a href = "matlab: createExitMsg({'optimlib:sqpLineSearch:Exit1basic'},{'optimlib:sqpLineSearch:Exit1detailed','2.515232e-09','1.000000e-08','0.000000e+00','1.000000e-08'},true,true);;">stopping criteria details</a>>

lb =

  Column 1

                   0

  Column 2

                   0

  Column 3

   0.666666666666667

  Column 4

                   0

  Column 5

                   0


ub =

  Column 1

                 Inf

  Column 2

                 Inf

  Column 3

   1.500000000000000

  Column 4

                 Inf

  Column 5

  74.062639421789996


options = 

  <a href="matlab: helpPopup fmincon" style="font-weight:bold">fmincon</a> options:

   Options used by current <strong>Algorithm</strong> ('sqp'):
   (<a href = "matlab: helpview('optim','choose_algorithm');">Other available algorithms</a>: 'active-set', 'interior-point', 'sqp-legacy', 'trust-region-reflective')

   <strong>Set properties:</strong>
                    Algorithm: 'sqp'
          ConstraintTolerance: 1.000000000000000e-12
         FiniteDifferenceType: 'central'
       MaxFunctionEvaluations: 10000
                MaxIterations: 10000
          OptimalityTolerance: 1.000000000000000e-12
                StepTolerance: 1.000000000000000e-12

   <strong>Default properties:</strong>
               CheckGradients: 0
                      Display: 'final'
     FiniteDifferenceStepSize: 'eps^(1/3)'
               ObjectiveLimit: -1.000000000000000e+20
                    OutputFcn: []
                      PlotFcn: []
                 ScaleProblem: 0
    SpecifyConstraintGradient: 0
     SpecifyObjectiveGradient: 0
                     TypicalX: 'ones(numberOfVariables,1)'
                  UseParallel: 0

   <a href="matlab: fprintf('   <strong>Default properties:</strong>\n       FunctionTolerance: 1.000000000000000e-06\n    HessianApproximation: ''not applicable''\n              HessianFcn: []\n      HessianMultiplyFcn: []\n             HonorBounds: 1\n     SubproblemAlgorithm: ''factorization''\n\n')">Show options</a> not used by current <strong>Algorithm</strong> ('sqp')


<a href = "matlab: helpview('optim','local_min_poss_with_constr','CSHelpWindow');">Local minimum possible. Constraints satisfied</a>.

fmincon stopped because the <a href = "matlab: helpview('optim','norm_curr_step_simple_fminconip','CSHelpWindow');">size of the current step</a> is less than
the value of the <a href = "matlab: helpview('optim','step_size_tol','CSHelpWindow');">step size tolerance</a> and constraints are 
satisfied to within the value of the <a href = "matlab: helpview('optim','constraint_tolerance','CSHelpWindow');">constraint tolerance</a>.

<<a href = "matlab: createExitMsg({'optimlib:sqpLineSearch:Exit2basic','fmincon'},{'optimlib:sqpLineSearch:Exit2detailed','1.000000e-12','0.000000e+00','1.000000e-12'},true,true);;">stopping criteria details</a>>

options = 

  <a href="matlab: helpPopup fmincon" style="font-weight:bold">fmincon</a> options:

   Options used by current <strong>Algorithm</strong> ('interior-point'):
   (<a href = "matlab: helpview('optim','choose_algorithm');">Other available algorithms</a>: 'active-set', 'sqp', 'sqp-legacy', 'trust-region-reflective')

   <strong>Set properties:</strong>
                    Algorithm: 'interior-point'
          ConstraintTolerance: 1.000000000000000e-12
         FiniteDifferenceType: 'central'
       MaxFunctionEvaluations: 10000
                MaxIterations: 10000
          OptimalityTolerance: 1.000000000000000e-12
                StepTolerance: 1.000000000000000e-12

   <strong>Default properties:</strong>
               CheckGradients: 0
                      Display: 'final'
     FiniteDifferenceStepSize: 'eps^(1/3)'
         HessianApproximation: 'bfgs'
                   HessianFcn: []
           HessianMultiplyFcn: []
                  HonorBounds: 1
               ObjectiveLimit: -1.000000000000000e+20
                    OutputFcn: []
                      PlotFcn: []
                 ScaleProblem: 0
    SpecifyConstraintGradient: 0
     SpecifyObjectiveGradient: 0
          SubproblemAlgorithm: 'factorization'
                     TypicalX: 'ones(numberOfVariables,1)'
                  UseParallel: 0

   <a href="matlab: fprintf('   <strong>Default properties:</strong>\n    FunctionTolerance: 1.000000000000000e-06\n\n')">Show options</a> not used by current <strong>Algorithm</strong> ('interior-point')


<a href = "matlab: helpview('optim','local_min_poss_with_constr','CSHelpWindow');">Local minimum possible. Constraints satisfied</a>.

fmincon stopped because the <a href = "matlab: helpview('optim','norm_curr_step_simple_fminconip','CSHelpWindow');">size of the current step</a> is less than
the value of the <a href = "matlab: helpview('optim','step_size_tol','CSHelpWindow');">step size tolerance</a> and constraints are 
satisfied to within the value of the <a href = "matlab: helpview('optim','constraint_tolerance','CSHelpWindow');">constraint tolerance</a>.

<<a href = "matlab: createExitMsg({'optimlib:sqpLineSearch:Exit2basic','fmincon'},{'optimlib:sqpLineSearch:Exit2detailed','1.000000e-12','0.000000e+00','1.000000e-12'},true,true);;">stopping criteria details</a>>

options = 

  <a href="matlab: helpPopup fmincon" style="font-weight:bold">fmincon</a> options:

   Options used by current <strong>Algorithm</strong> ('active-set'):
   (<a href = "matlab: helpview('optim','choose_algorithm');">Other available algorithms</a>: 'interior-point', 'sqp', 'sqp-legacy', 'trust-region-reflective')

   <strong>Set properties:</strong>
                    Algorithm: 'active-set'
          ConstraintTolerance: 1.000000000000000e-12
         FiniteDifferenceType: 'central'
       MaxFunctionEvaluations: 10000
                MaxIterations: 10000
          OptimalityTolerance: 1.000000000000000e-12
                StepTolerance: 1.000000000000000e-12

   <strong>Default properties:</strong>
               CheckGradients: 0
                      Display: 'final'
     FiniteDifferenceStepSize: 'eps^(1/3)'
            FunctionTolerance: 1.000000000000000e-06
                    OutputFcn: []
                      PlotFcn: []
    SpecifyConstraintGradient: 0
     SpecifyObjectiveGradient: 0
                     TypicalX: 'ones(numberOfVariables,1)'
                  UseParallel: 0

   <a href="matlab: fprintf('   <strong>Default properties:</strong>\n    HessianApproximation: ''not applicable''\n              HessianFcn: []\n      HessianMultiplyFcn: []\n             HonorBounds: 1\n          ObjectiveLimit: -1.000000000000000e+20\n            ScaleProblem: 0\n     SubproblemAlgorithm: ''cg''\n\n')">Show options</a> not used by current <strong>Algorithm</strong> ('active-set')

Active inequalities (to within options.ConstraintTolerance = 1e-12):
  lower      upper     ineqlin   ineqnonlin
    3                                 

<a href = "matlab: helpview('optim','local_min_poss_with_constr','CSHelpWindow');">Local minimum possible. Constraints satisfied</a>.

fmincon stopped because the <a href = "matlab: helpview('optim','pred_change','CSHelpWindow');">predicted change in the objective function</a>
is less than the value of the <a href = "matlab: helpview('optim','function_tolerance','CSHelpWindow');">function tolerance</a> and constraints 
are satisfied to within the value of the <a href = "matlab: helpview('optim','constraint_tolerance','CSHelpWindow');">constraint tolerance</a>.

<<a href = "matlab: createExitMsg({'optimlib:nlconst:Exit5basic','fmincon'},{'optimlib:nlconst:Exit5detailed','5.685503e-21','1.000000e-06','0.000000e+00','1.000000e-12'},true,true);;">stopping criteria details</a>>

options = 

  <a href="matlab: helpPopup fmincon" style="font-weight:bold">fmincon</a> options:

   Options used by current <strong>Algorithm</strong> ('sqp-legacy'):
   (<a href = "matlab: helpview('optim','choose_algorithm');">Other available algorithms</a>: 'active-set', 'interior-point', 'sqp', 'trust-region-reflective')

   <strong>Set properties:</strong>
                    Algorithm: 'sqp-legacy'
          ConstraintTolerance: 1.000000000000000e-12
         FiniteDifferenceType: 'central'
       MaxFunctionEvaluations: 10000
                MaxIterations: 10000
          OptimalityTolerance: 1.000000000000000e-12
                StepTolerance: 1.000000000000000e-12

   <strong>Default properties:</strong>
               CheckGradients: 0
                      Display: 'final'
     FiniteDifferenceStepSize: 'eps^(1/3)'
               ObjectiveLimit: -1.000000000000000e+20
                    OutputFcn: []
                      PlotFcn: []
                 ScaleProblem: 0
    SpecifyConstraintGradient: 0
     SpecifyObjectiveGradient: 0
                     TypicalX: 'ones(numberOfVariables,1)'
                  UseParallel: 0

   <a href="matlab: fprintf('   <strong>Default properties:</strong>\n       FunctionTolerance: 1.000000000000000e-06\n    HessianApproximation: ''not applicable''\n              HessianFcn: []\n      HessianMultiplyFcn: []\n             HonorBounds: 1\n     SubproblemAlgorithm: ''factorization''\n\n')">Show options</a> not used by current <strong>Algorithm</strong> ('sqp-legacy')


<a href = "matlab: helpview('optim','local_min_poss_with_constr','CSHelpWindow');">Local minimum possible. Constraints satisfied</a>.

fmincon stopped because the <a href = "matlab: helpview('optim','norm_curr_step_simple_fminconip','CSHelpWindow');">size of the current step</a> is less than
the value of the <a href = "matlab: helpview('optim','step_size_tol','CSHelpWindow');">step size tolerance</a> and constraints are 
satisfied to within the value of the <a href = "matlab: helpview('optim','constraint_tolerance','CSHelpWindow');">constraint tolerance</a>.

<<a href = "matlab: createExitMsg({'optimlib:sqpLineSearch:Exit2basic','fmincon'},{'optimlib:sqpLineSearch:Exit2detailed','1.000000e-12','0.000000e+00','1.000000e-12'},true,true);;">stopping criteria details</a>>

ans =

    'Solver converged. The optimized parameter values are:'


params =

   1.0e+02 *

  Column 1

   0.014640479492594

  Column 2

   1.914954800704133

  Column 3

   0.006666666666667

  Column 4

   0.001033596563380

  Column 5

   0.354618905101271


ans =

    'The optimized fval is'


fval =

   0.028588397575157


alpha =

   1.464047949259400


K1 =

     1.914954800704133e+02


K2 =

   0.666666666666667


m =

   0.103359656337990


N =

  35.461890510127091


fitscore =

   0.969643608276527


Avogadro =

     6.022140800000000e+23

The surface area in m^2/g is

surface_area =

     3.459615262515941e+03


Nbootstrap =

        5000


<a href = "matlab: helpview('optim','local_min_found','CSHelpWindow');">Local minimum found that satisfies the constraints</a>.

Optimization completed because the objective function is non-decreasing in 
<a href = "matlab: helpview('optim','feasible_directions','CSHelpWindow');">feasible directions</a>, to within the value of the <a href = "matlab: helpview('optim','optimality_tolerance_msgcsh','CSHelpWindow');">optimality tolerance</a>,
and constraints are satisfied to within the value of the <a href = "matlab: helpview('optim','constraint_tolerance','CSHelpWindow');">constraint tolerance</a>.

<<a href = "matlab: createExitMsg({'optimlib:sqpLineSearch:Exit1basic'},{'optimlib:sqpLineSearch:Exit1detailed','7.115986e-10','1.000000e-09','0.000000e+00','1.000000e-09'},true,true);;">stopping criteria details</a>>

<a href = "matlab: helpview('optim','local_min_found','CSHelpWindow');">Local minimum found that satisfies the constraints</a>.

Optimization completed because the objective function is non-decreasing in 
<a href = "matlab: helpview('optim','feasible_directions','CSHelpWindow');">feasible directions</a>, to within the value of the <a href = "matlab: helpview('optim','optimality_tolerance_msgcsh','CSHelpWindow');">optimality tolerance</a>,
and constraints are satisfied to within the value of the <a href = "matlab: helpview('optim','constraint_tolerance','CSHelpWindow');">constraint tolerance</a>.

<<a href = "matlab: createExitMsg({'optimlib:sqpLineSearch:Exit1basic'},{'optimlib:sqpLineSearch:Exit1detailed','2.795975e-10','1.000000e-09','0.000000e+00','1.000000e-09'},true,true);;">stopping criteria details</a>>

<a href = "matlab: helpview('optim','local_min_found','CSHelpWindow');">Local minimum found that satisfies the constraints</a>.

Optimization completed because the objective function is non-decreasing in 
<a href = "matlab: helpview('optim','feasible_directions','CSHelpWindow');">feasible directions</a>, to within the value of the <a href = "matlab: helpview('optim','optimality_tolerance_msgcsh','CSHelpWindow');">optimality tolerance</a>,
and constraints are satisfied to within the value of the <a href = "matlab: helpview('optim','constraint_tolerance','CSHelpWindow');">constraint tolerance</a>.

<<a href = "matlab: createExitMsg({'optimlib:sqpLineSearch:Exit1basic'},{'optimlib:sqpLineSearch:Exit1detailed','5.786752e-11','1.000000e-09','0.000000e+00','1.000000e-09'},true,true);;">stopping criteria details</a>>

<a href = "matlab: helpview('optim','local_min_found','CSHelpWindow');">Local minimum found that satisfies the constraints</a>.

Optimization completed because the objective function is non-decreasing in 
<a href = "matlab: helpview('optim','feasible_directions','CSHelpWindow');">feasible directions</a>, to within the value of the <a href = "matlab: helpview('optim','optimality_tolerance_msgcsh','CSHelpWindow');">optimality tolerance</a>,
and constraints are satisfied to within the value of the <a href = "matlab: helpview('optim','constraint_tolerance','CSHelpWindow');">constraint tolerance</a>.

<<a href = "matlab: createExitMsg({'optimlib:sqpLineSearch:Exit1basic'},{'optimlib:sqpLineSearch:Exit1detailed','2.582020e-10','1.000000e-09','0.000000e+00','1.000000e-09'},true,true);;">stopping criteria details</a>>

<a href = "matlab: helpview('optim','local_min_found','CSHelpWindow');">Local minimum found that satisfies the constraints</a>.

Optimization completed because the objective function is non-decreasing in 
<a href = "matlab: helpview('optim','feasible_directions','CSHelpWindow');">feasible directions</a>, to within the value of the <a href = "matlab: helpview('optim','optimality_tolerance_msgcsh','CSHelpWindow');">optimality tolerance</a>,
and constraints are satisfied to within the value of the <a href = "matlab: helpview('optim','constraint_tolerance','CSHelpWindow');">constraint tolerance</a>.

<<a href = "matlab: createExitMsg({'optimlib:sqpLineSearch:Exit1basic'},{'optimlib:sqpLineSearch:Exit1detailed','4.497624e-10','1.000000e-09','0.000000e+00','1.000000e-09'},true,true);;">stopping criteria details</a>>

<a href = "matlab: helpview('optim','local_min_found','CSHelpWindow');">Local minimum found that satisfies the constraints</a>.

Optimization completed because the objective function is non-decreasing in 
<a href = "matlab: helpview('optim','feasible_directions','CSHelpWindow');">feasible directions</a>, to within the value of the <a href = "matlab: helpview('optim','optimality_tolerance_msgcsh','CSHelpWindow');">optimality tolerance</a>,
and constraints are satisfied to within the value of the <a href = "matlab: helpview('optim','constraint_tolerance','CSHelpWindow');">constraint tolerance</a>.

<<a href = "matlab: createExitMsg({'optimlib:sqpLineSearch:Exit1basic'},{'optimlib:sqpLineSearch:Exit1detailed','9.690361e-11','1.000000e-09','0.000000e+00','1.000000e-09'},true,true);;">stopping criteria details</a>>

<a href = "matlab: helpview('optim','local_min_found','CSHelpWindow');">Local minimum found that satisfies the constraints</a>.

Optimization completed because the objective function is non-decreasing in 
<a href = "matlab: helpview('optim','feasible_directions','CSHelpWindow');">feasible directions</a>, to within the value of the <a href = "matlab: helpview('optim','optimality_tolerance_msgcsh','CSHelpWindow');">optimality tolerance</a>,
and constraints are satisfied to within the value of the <a href = "matlab: helpview('optim','constraint_tolerance','CSHelpWindow');">constraint tolerance</a>.

<<a href = "matlab: createExitMsg({'optimlib:sqpLineSearch:Exit1basic'},{'optimlib:sqpLineSearch:Exit1detailed','4.039268e-11','1.000000e-09','0.000000e+00','1.000000e-09'},true,true);;">stopping criteria details</a>>

<a href = "matlab: helpview('optim','local_min_found','CSHelpWindow');">Local minimum found that satisfies the constraints</a>.

Optimization completed because the objective function is non-decreasing in 
<a href = "matlab: helpview('optim','feasible_directions','CSHelpWindow');">feasible directions</a>, to within the value of the <a href = "matlab: helpview('optim','optimality_tolerance_msgcsh','CSHelpWindow');">optimality tolerance</a>,
and constraints are satisfied to within the value of the <a href = "matlab: helpview('optim','constraint_tolerance','CSHelpWindow');">constraint tolerance</a>.

<<a href = "matlab: createExitMsg({'optimlib:sqpLineSearch:Exit1basic'},{'optimlib:sqpLineSearch:Exit1detailed','4.589296e-10','1.000000e-09','0.000000e+00','1.000000e-09'},true,true);;">stopping criteria details</a>>

<a href = "matlab: helpview('optim','local_min_found','CSHelpWindow');">Local minimum found that satisfies the constraints</a>.

Optimization completed because the objective function is non-decreasing in 
<a href = "matlab: helpview('optim','feasible_directions','CSHelpWindow');">feasible directions</a>, to within the value of the <a href = "matlab: helpview('optim','optimality_tolerance_msgcsh','CSHelpWindow');">optimality tolerance</a>,
and constraints are satisfied to within the value of the <a href = "matlab: helpview('optim','constraint_tolerance','CSHelpWindow');">constraint tolerance</a>.

<<a href = "matlab: createExitMsg({'optimlib:sqpLineSearch:Exit1basic'},{'optimlib:sqpLineSearch:Exit1detailed','3.944131e-10','1.000000e-09','0.000000e+00','1.000000e-09'},true,true);;">stopping criteria details</a>>

<a href = "matlab: helpview('optim','local_min_found','CSHelpWindow');">Local minimum found that satisfies the constraints</a>.

Optimization completed because the objective function is non-decreasing in 
<a href = "matlab: helpview('optim','feasible_directions','CSHelpWindow');">feasible directions</a>, to within the value of the <a href = "matlab: helpview('optim','optimality_tolerance_msgcsh','CSHelpWindow');">optimality tolerance</a>,
and constraints are satisfied to within the value of the <a href = "matlab: helpview('optim','constraint_tolerance','CSHelpWindow');">constraint tolerance</a>.

<<a href = "matlab: createExitMsg({'optimlib:sqpLineSearch:Exit1basic'},{'optimlib:sqpLineSearch:Exit1detailed','8.193124e-11','1.000000e-09','0.000000e+00','1.000000e-09'},true,true);;">stopping criteria details</a>>

<a href = "matlab: helpview('optim','local_min_found','CSHelpWindow');">Local minimum found that satisfies the constraints</a>.

Optimization completed because the objective function is non-decreasing in 
<a href = "matlab: helpview('optim','feasible_directions','CSHelpWindow');">feasible directions</a>, to within the value of the <a href = "matlab: helpview('optim','optimality_tolerance_msgcsh','CSHelpWindow');">optimality tolerance</a>,
and constraints are satisfied to within the value of the <a href = "matlab: helpview('optim','constraint_tolerance','CSHelpWindow');">constraint tolerance</a>.

<<a href = "matlab: createExitMsg({'optimlib:sqpLineSearch:Exit1basic'},{'optimlib:sqpLineSearch:Exit1detailed','1.062342e-11','1.000000e-09','0.000000e+00','1.000000e-09'},true,true);;">stopping criteria details</a>>

<a href = "matlab: helpview('optim','local_min_found','CSHelpWindow');">Local minimum found that satisfies the constraints</a>.

Optimization completed because the objective function is non-decreasing in 
<a href = "matlab: helpview('optim','feasible_directions','CSHelpWindow');">feasible directions</a>, to within the value of the <a href = "matlab: helpview('optim','optimality_tolerance_msgcsh','CSHelpWindow');">optimality tolerance</a>,
and constraints are satisfied to within the value of the <a href = "matlab: helpview('optim','constraint_tolerance','CSHelpWindow');">constraint tolerance</a>.

<<a href = "matlab: createExitMsg({'optimlib:sqpLineSearch:Exit1basic'},{'optimlib:sqpLineSearch:Exit1detailed','1.197334e-11','1.000000e-09','0.000000e+00','1.000000e-09'},true,true);;">stopping criteria details</a>>

<a href = "matlab: helpview('optim','local_min_found','CSHelpWindow');">Local minimum found that satisfies the constraints</a>.

Optimization completed because the objective function is non-decreasing in 
<a href = "matlab: helpview('optim','feasible_directions','CSHelpWindow');">feasible directions</a>, to within the value of the <a href = "matlab: helpview('optim','optimality_tolerance_msgcsh','CSHelpWindow');">optimality tolerance</a>,
and constraints are satisfied to within the value of the <a href = "matlab: helpview('optim','constraint_tolerance','CSHelpWindow');">constraint tolerance</a>.

<<a href = "matlab: createExitMsg({'optimlib:sqpLineSearch:Exit1basic'},{'optimlib:sqpLineSearch:Exit1detailed','3.844466e-10','1.000000e-09','0.000000e+00','1.000000e-09'},true,true);;">stopping criteria details</a>>

<a href = "matlab: helpview('optim','local_min_found','CSHelpWindow');">Local minimum found that satisfies the constraints</a>.

Optimization completed because the objective function is non-decreasing in 
<a href = "matlab: helpview('optim','feasible_directions','CSHelpWindow');">feasible directions</a>, to within the value of the <a href = "matlab: helpview('optim','optimality_tolerance_msgcsh','CSHelpWindow');">optimality tolerance</a>,
and constraints are satisfied to within the value of the <a href = "matlab: helpview('optim','constraint_tolerance','CSHelpWindow');">constraint tolerance</a>.

<<a href = "matlab: createExitMsg({'optimlib:sqpLineSearch:Exit1basic'},{'optimlib:sqpLineSearch:Exit1detailed','5.143255e-10','1.000000e-09','0.000000e+00','1.000000e-09'},true,true);;">stopping criteria details</a>>

<a href = "matlab: helpview('optim','local_min_found','CSHelpWindow');">Local minimum found that satisfies the constraints</a>.

Optimization completed because the objective function is non-decreasing in 
<a href = "matlab: helpview('optim','feasible_directions','CSHelpWindow');">feasible directions</a>, to within the value of the <a href = "matlab: helpview('optim','optimality_tolerance_msgcsh','CSHelpWindow');">optimality tolerance</a>,
and constraints are satisfied to within the value of the <a href = "matlab: helpview('optim','constraint_tolerance','CSHelpWindow');">constraint tolerance</a>.

<<a href = "matlab: createExitMsg({'optimlib:sqpLineSearch:Exit1basic'},{'optimlib:sqpLineSearch:Exit1detailed','7.168836e-12','1.000000e-09','0.000000e+00','1.000000e-09'},true,true);;">stopping criteria details</a>>

<a href = "matlab: helpview('optim','local_min_found','CSHelpWindow');">Local minimum found that satisfies the constraints</a>.

Optimization completed because the objective function is non-decreasing in 
<a href = "matlab: helpview('optim','feasible_directions','CSHelpWindow');">feasible directions</a>, to within the value of the <a href = "matlab: helpview('optim','optimality_tolerance_msgcsh','CSHelpWindow');">optimality tolerance</a>,
and constraints are satisfied to within the value of the <a href = "matlab: helpview('optim','constraint_tolerance','CSHelpWindow');">constraint tolerance</a>.

<<a href = "matlab: createExitMsg({'optimlib:sqpLineSearch:Exit1basic'},{'optimlib:sqpLineSearch:Exit1detailed','1.785547e-10','1.000000e-09','0.000000e+00','1.000000e-09'},true,true);;">stopping criteria details</a>>

<a href = "matlab: helpview('optim','local_min_found','CSHelpWindow');">Local minimum found that satisfies the constraints</a>.

Optimization completed because the objective function is non-decreasing in 
<a href = "matlab: helpview('optim','feasible_directions','CSHelpWindow');">feasible directions</a>, to within the value of the <a href = "matlab: helpview('optim','optimality_tolerance_msgcsh','CSHelpWindow');">optimality tolerance</a>,
and constraints are satisfied to within the value of the <a href = "matlab: helpview('optim','constraint_tolerance','CSHelpWindow');">constraint tolerance</a>.

<<a href = "matlab: createExitMsg({'optimlib:sqpLineSearch:Exit1basic'},{'optimlib:sqpLineSearch:Exit1detailed','5.173700e-10','1.000000e-09','0.000000e+00','1.000000e-09'},true,true);;">stopping criteria details</a>>

<a href = "matlab: helpview('optim','local_min_found','CSHelpWindow');">Local minimum found that satisfies the constraints</a>.

Optimization completed because the objective function is non-decreasing in 
<a href = "matlab: helpview('optim','feasible_directions','CSHelpWindow');">feasible directions</a>, to within the value of the <a href = "matlab: helpview('optim','optimality_tolerance_msgcsh','CSHelpWindow');">optimality tolerance</a>,
and constraints are satisfied to within the value of the <a href = "matlab: helpview('optim','constraint_tolerance','CSHelpWindow');">constraint tolerance</a>.

<<a href = "matlab: createExitMsg({'optimlib:sqpLineSearch:Exit1basic'},{'optimlib:sqpLineSearch:Exit1detailed','1.890721e-11','1.000000e-09','0.000000e+00','1.000000e-09'},true,true);;">stopping criteria details</a>>

<a href = "matlab: helpview('optim','local_min_found','CSHelpWindow');">Local minimum found that satisfies the constraints</a>.

Optimization completed because the objective function is non-decreasing in 
<a href = "matlab: helpview('optim','feasible_directions','CSHelpWindow');">feasible directions</a>, to within the value of the <a href = "matlab: helpview('optim','optimality_tolerance_msgcsh','CSHelpWindow');">optimality tolerance</a>,
and constraints are satisfied to within the value of the <a href = "matlab: helpview('optim','constraint_tolerance','CSHelpWindow');">constraint tolerance</a>.

<<a href = "matlab: createExitMsg({'optimlib:sqpLineSearch:Exit1basic'},{'optimlib:sqpLineSearch:Exit1detailed','1.059950e-11','1.000000e-09','0.000000e+00','1.000000e-09'},true,true);;">stopping criteria details</a>>

<a href = "matlab: helpview('optim','local_min_found','CSHelpWindow');">Local minimum found that satisfies the constraints</a>.

Optimization completed because the objective function is non-decreasing in 
<a href = "matlab: helpview('optim','feasible_directions','CSHelpWindow');">feasible directions</a>, to within the value of the <a href = "matlab: helpview('optim','optimality_tolerance_msgcsh','CSHelpWindow');">optimality tolerance</a>,
and constraints are satisfied to within the value of the <a href = "matlab: helpview('optim','constraint_tolerance','CSHelpWindow');">constraint tolerance</a>.

<<a href = "matlab: createExitMsg({'optimlib:sqpLineSearch:Exit1basic'},{'optimlib:sqpLineSearch:Exit1detailed','7.264952e-10','1.000000e-09','0.000000e+00','1.000000e-09'},true,true);;">stopping criteria details</a>>

<a href = "matlab: helpview('optim','local_min_found','CSHelpWindow');">Local minimum found that satisfies the constraints</a>.

Optimization completed because the objective function is non-decreasing in 
<a href = "matlab: helpview('optim','feasible_directions','CSHelpWindow');">feasible directions</a>, to within the value of the <a href = "matlab: helpview('optim','optimality_tolerance_msgcsh','CSHelpWindow');">optimality tolerance</a>,
and constraints are satisfied to within the value of the <a href = "matlab: helpview('optim','constraint_tolerance','CSHelpWindow');">constraint tolerance</a>.

<<a href = "matlab: createExitMsg({'optimlib:sqpLineSearch:Exit1basic'},{'optimlib:sqpLineSearch:Exit1detailed','4.612213e-10','1.000000e-09','0.000000e+00','1.000000e-09'},true,true);;">stopping criteria details</a>>

<a href = "matlab: helpview('optim','local_min_found','CSHelpWindow');">Local minimum found that satisfies the constraints</a>.

Optimization completed because the objective function is non-decreasing in 
<a href = "matlab: helpview('optim','feasible_directions','CSHelpWindow');">feasible directions</a>, to within the value of the <a href = "matlab: helpview('optim','optimality_tolerance_msgcsh','CSHelpWindow');">optimality tolerance</a>,
and constraints are satisfied to within the value of the <a href = "matlab: helpview('optim','constraint_tolerance','CSHelpWindow');">constraint tolerance</a>.

<<a href = "matlab: createExitMsg({'optimlib:sqpLineSearch:Exit1basic'},{'optimlib:sqpLineSearch:Exit1detailed','8.795205e-10','1.000000e-09','0.000000e+00','1.000000e-09'},true,true);;">stopping criteria details</a>>

<a href = "matlab: helpview('optim','local_min_found','CSHelpWindow');">Local minimum found that satisfies the constraints</a>.

Optimization completed because the objective function is non-decreasing in 
<a href = "matlab: helpview('optim','feasible_directions','CSHelpWindow');">feasible directions</a>, to within the value of the <a href = "matlab: helpview('optim','optimality_tolerance_msgcsh','CSHelpWindow');">optimality tolerance</a>,
and constraints are satisfied to within the value of the <a href = "matlab: helpview('optim','constraint_tolerance','CSHelpWindow');">constraint tolerance</a>.

<<a href = "matlab: createExitMsg({'optimlib:sqpLineSearch:Exit1basic'},{'optimlib:sqpLineSearch:Exit1detailed','2.890511e-10','1.000000e-09','0.000000e+00','1.000000e-09'},true,true);;">stopping criteria details</a>>

<a href = "matlab: helpview('optim','local_min_found','CSHelpWindow');">Local minimum found that satisfies the constraints</a>.

Optimization completed because the objective function is non-decreasing in 
<a href = "matlab: helpview('optim','feasible_directions','CSHelpWindow');">feasible directions</a>, to within the value of the <a href = "matlab: helpview('optim','optimality_tolerance_msgcsh','CSHelpWindow');">optimality tolerance</a>,
and constraints are satisfied to within the value of the <a href = "matlab: helpview('optim','constraint_tolerance','CSHelpWindow');">constraint tolerance</a>.

<<a href = "matlab: createExitMsg({'optimlib:sqpLineSearch:Exit1basic'},{'optimlib:sqpLineSearch:Exit1detailed','3.658259e-10','1.000000e-09','0.000000e+00','1.000000e-09'},true,true);;">stopping criteria details</a>>

<a href = "matlab: helpview('optim','local_min_found','CSHelpWindow');">Local minimum found that satisfies the constraints</a>.

Optimization completed because the objective function is non-decreasing in 
<a href = "matlab: helpview('optim','feasible_directions','CSHelpWindow');">feasible directions</a>, to within the value of the <a href = "matlab: helpview('optim','optimality_tolerance_msgcsh','CSHelpWindow');">optimality tolerance</a>,
and constraints are satisfied to within the value of the <a href = "matlab: helpview('optim','constraint_tolerance','CSHelpWindow');">constraint tolerance</a>.

<<a href = "matlab: createExitMsg({'optimlib:sqpLineSearch:Exit1basic'},{'optimlib:sqpLineSearch:Exit1detailed','2.715763e-10','1.000000e-09','0.000000e+00','1.000000e-09'},true,true);;">stopping criteria details</a>>

<a href = "matlab: helpview('optim','local_min_found','CSHelpWindow');">Local minimum found that satisfies the constraints</a>.

Optimization completed because the objective function is non-decreasing in 
<a href = "matlab: helpview('optim','feasible_directions','CSHelpWindow');">feasible directions</a>, to within the value of the <a href = "matlab: helpview('optim','optimality_tolerance_msgcsh','CSHelpWindow');">optimality tolerance</a>,
and constraints are satisfied to within the value of the <a href = "matlab: helpview('optim','constraint_tolerance','CSHelpWindow');">constraint tolerance</a>.

<<a href = "matlab: createExitMsg({'optimlib:sqpLineSearch:Exit1basic'},{'optimlib:sqpLineSearch:Exit1detailed','3.217090e-10','1.000000e-09','0.000000e+00','1.000000e-09'},true,true);;">stopping criteria details</a>>

<a href = "matlab: helpview('optim','local_min_found','CSHelpWindow');">Local minimum found that satisfies the constraints</a>.

Optimization completed because the objective function is non-decreasing in 
<a href = "matlab: helpview('optim','feasible_directions','CSHelpWindow');">feasible directions</a>, to within the value of the <a href = "matlab: helpview('optim','optimality_tolerance_msgcsh','CSHelpWindow');">optimality tolerance</a>,
and constraints are satisfied to within the value of the <a href = "matlab: helpview('optim','constraint_tolerance','CSHelpWindow');">constraint tolerance</a>.

<<a href = "matlab: createExitMsg({'optimlib:sqpLineSearch:Exit1basic'},{'optimlib:sqpLineSearch:Exit1detailed','5.380537e-10','1.000000e-09','0.000000e+00','1.000000e-09'},true,true);;">stopping criteria details</a>>

<a href = "matlab: helpview('optim','local_min_found','CSHelpWindow');">Local minimum found that satisfies the constraints</a>.

Optimization completed because the objective function is non-decreasing in 
<a href = "matlab: helpview('optim','feasible_directions','CSHelpWindow');">feasible directions</a>, to within the value of the <a href = "matlab: helpview('optim','optimality_tolerance_msgcsh','CSHelpWindow');">optimality tolerance</a>,
and constraints are satisfied to within the value of the <a href = "matlab: helpview('optim','constraint_tolerance','CSHelpWindow');">constraint tolerance</a>.

<<a href = "matlab: createExitMsg({'optimlib:sqpLineSearch:Exit1basic'},{'optimlib:sqpLineSearch:Exit1detailed','7.448295e-12','1.000000e-09','0.000000e+00','1.000000e-09'},true,true);;">stopping criteria details</a>>

<a href = "matlab: helpview('optim','local_min_found','CSHelpWindow');">Local minimum found that satisfies the constraints</a>.

Optimization completed because the objective function is non-decreasing in 
<a href = "matlab: helpview('optim','feasible_directions','CSHelpWindow');">feasible directions</a>, to within the value of the <a href = "matlab: helpview('optim','optimality_tolerance_msgcsh','CSHelpWindow');">optimality tolerance</a>,
and constraints are satisfied to within the value of the <a href = "matlab: helpview('optim','constraint_tolerance','CSHelpWindow');">constraint tolerance</a>.

<<a href = "matlab: createExitMsg({'optimlib:sqpLineSearch:Exit1basic'},{'optimlib:sqpLineSearch:Exit1detailed','1.937133e-10','1.000000e-09','0.000000e+00','1.000000e-09'},true,true);;">stopping criteria details</a>>

<a href = "matlab: helpview('optim','local_min_found','CSHelpWindow');">Local minimum found that satisfies the constraints</a>.

Optimization completed because the objective function is non-decreasing in 
<a href = "matlab: helpview('optim','feasible_directions','CSHelpWindow');">feasible directions</a>, to within the value of the <a href = "matlab: helpview('optim','optimality_tolerance_msgcsh','CSHelpWindow');">optimality tolerance</a>,
and constraints are satisfied to within the value of the <a href = "matlab: helpview('optim','constraint_tolerance','CSHelpWindow');">constraint tolerance</a>.

<<a href = "matlab: createExitMsg({'optimlib:sqpLineSearch:Exit1basic'},{'optimlib:sqpLineSearch:Exit1detailed','2.054118e-10','1.000000e-09','0.000000e+00','1.000000e-09'},true,true);;">stopping criteria details</a>>

<a href = "matlab: helpview('optim','local_min_found','CSHelpWindow');">Local minimum found that satisfies the constraints</a>.

Optimization completed because the objective function is non-decreasing in 
<a href = "matlab: helpview('optim','feasible_directions','CSHelpWindow');">feasible directions</a>, to within the value of the <a href = "matlab: helpview('optim','optimality_tolerance_msgcsh','CSHelpWindow');">optimality tolerance</a>,
and constraints are satisfied to within the value of the <a href = "matlab: helpview('optim','constraint_tolerance','CSHelpWindow');">constraint tolerance</a>.

<<a href = "matlab: createExitMsg({'optimlib:sqpLineSearch:Exit1basic'},{'optimlib:sqpLineSearch:Exit1detailed','1.770402e-10','1.000000e-09','0.000000e+00','1.000000e-09'},true,true);;">stopping criteria details</a>>

<a href = "matlab: helpview('optim','local_min_found','CSHelpWindow');">Local minimum found that satisfies the constraints</a>.

Optimization completed because the objective function is non-decreasing in 
<a href = "matlab: helpview('optim','feasible_directions','CSHelpWindow');">feasible directions</a>, to within the value of the <a href = "matlab: helpview('optim','optimality_tolerance_msgcsh','CSHelpWindow');">optimality tolerance</a>,
and constraints are satisfied to within the value of the <a href = "matlab: helpview('optim','constraint_tolerance','CSHelpWindow');">constraint tolerance</a>.

<<a href = "matlab: createExitMsg({'optimlib:sqpLineSearch:Exit1basic'},{'optimlib:sqpLineSearch:Exit1detailed','6.528717e-10','1.000000e-09','0.000000e+00','1.000000e-09'},true,true);;">stopping criteria details</a>>

<a href = "matlab: helpview('optim','local_min_found','CSHelpWindow');">Local minimum found that satisfies the constraints</a>.

Optimization completed because the objective function is non-decreasing in 
<a href = "matlab: helpview('optim','feasible_directions','CSHelpWindow');">feasible directions</a>, to within the value of the <a href = "matlab: helpview('optim','optimality_tolerance_msgcsh','CSHelpWindow');">optimality tolerance</a>,
and constraints are satisfied to within the value of the <a href = "matlab: helpview('optim','constraint_tolerance','CSHelpWindow');">constraint tolerance</a>.

<<a href = "matlab: createExitMsg({'optimlib:sqpLineSearch:Exit1basic'},{'optimlib:sqpLineSearch:Exit1detailed','6.978772e-10','1.000000e-09','0.000000e+00','1.000000e-09'},true,true);;">stopping criteria details</a>>

<a href = "matlab: helpview('optim','local_min_found','CSHelpWindow');">Local minimum found that satisfies the constraints</a>.

Optimization completed because the objective function is non-decreasing in 
<a href = "matlab: helpview('optim','feasible_directions','CSHelpWindow');">feasible directions</a>, to within the value of the <a href = "matlab: helpview('optim','optimality_tolerance_msgcsh','CSHelpWindow');">optimality tolerance</a>,
and constraints are satisfied to within the value of the <a href = "matlab: helpview('optim','constraint_tolerance','CSHelpWindow');">constraint tolerance</a>.

<<a href = "matlab: createExitMsg({'optimlib:sqpLineSearch:Exit1basic'},{'optimlib:sqpLineSearch:Exit1detailed','1.117244e-10','1.000000e-09','0.000000e+00','1.000000e-09'},true,true);;">stopping criteria details</a>>

<a href = "matlab: helpview('optim','local_min_found','CSHelpWindow');">Local minimum found that satisfies the constraints</a>.

Optimization completed because the objective function is non-decreasing in 
<a href = "matlab: helpview('optim','feasible_directions','CSHelpWindow');">feasible directions</a>, to within the value of the <a href = "matlab: helpview('optim','optimality_tolerance_msgcsh','CSHelpWindow');">optimality tolerance</a>,
and constraints are satisfied to within the value of the <a href = "matlab: helpview('optim','constraint_tolerance','CSHelpWindow');">constraint tolerance</a>.

<<a href = "matlab: createExitMsg({'optimlib:sqpLineSearch:Exit1basic'},{'optimlib:sqpLineSearch:Exit1detailed','6.302403e-12','1.000000e-09','0.000000e+00','1.000000e-09'},true,true);;">stopping criteria details</a>>

<a href = "matlab: helpview('optim','local_min_found','CSHelpWindow');">Local minimum found that satisfies the constraints</a>.

Optimization completed because the objective function is non-decreasing in 
<a href = "matlab: helpview('optim','feasible_directions','CSHelpWindow');">feasible directions</a>, to within the value of the <a href = "matlab: helpview('optim','optimality_tolerance_msgcsh','CSHelpWindow');">optimality tolerance</a>,
and constraints are satisfied to within the value of the <a href = "matlab: helpview('optim','constraint_tolerance','CSHelpWindow');">constraint tolerance</a>.

<<a href = "matlab: createExitMsg({'optimlib:sqpLineSearch:Exit1basic'},{'optimlib:sqpLineSearch:Exit1detailed','5.526588e-11','1.000000e-09','0.000000e+00','1.000000e-09'},true,true);;">stopping criteria details</a>>

<a href = "matlab: helpview('optim','local_min_found','CSHelpWindow');">Local minimum found that satisfies the constraints</a>.

Optimization completed because the objective function is non-decreasing in 
<a href = "matlab: helpview('optim','feasible_directions','CSHelpWindow');">feasible directions</a>, to within the value of the <a href = "matlab: helpview('optim','optimality_tolerance_msgcsh','CSHelpWindow');">optimality tolerance</a>,
and constraints are satisfied to within the value of the <a href = "matlab: helpview('optim','constraint_tolerance','CSHelpWindow');">constraint tolerance</a>.

<<a href = "matlab: createExitMsg({'optimlib:sqpLineSearch:Exit1basic'},{'optimlib:sqpLineSearch:Exit1detailed','9.987256e-10','1.000000e-09','0.000000e+00','1.000000e-09'},true,true);;">stopping criteria details</a>>

<a href = "matlab: helpview('optim','local_min_found','CSHelpWindow');">Local minimum found that satisfies the constraints</a>.

Optimization completed because the objective function is non-decreasing in 
<a href = "matlab: helpview('optim','feasible_directions','CSHelpWindow');">feasible directions</a>, to within the value of the <a href = "matlab: helpview('optim','optimality_tolerance_msgcsh','CSHelpWindow');">optimality tolerance</a>,
and constraints are satisfied to within the value of the <a href = "matlab: helpview('optim','constraint_tolerance','CSHelpWindow');">constraint tolerance</a>.

<<a href = "matlab: createExitMsg({'optimlib:sqpLineSearch:Exit1basic'},{'optimlib:sqpLineSearch:Exit1detailed','1.718837e-10','1.000000e-09','0.000000e+00','1.000000e-09'},true,true);;">stopping criteria details</a>>

<a href = "matlab: helpview('optim','local_min_found','CSHelpWindow');">Local minimum found that satisfies the constraints</a>.

Optimization completed because the objective function is non-decreasing in 
<a href = "matlab: helpview('optim','feasible_directions','CSHelpWindow');">feasible directions</a>, to within the value of the <a href = "matlab: helpview('optim','optimality_tolerance_msgcsh','CSHelpWindow');">optimality tolerance</a>,
and constraints are satisfied to within the value of the <a href = "matlab: helpview('optim','constraint_tolerance','CSHelpWindow');">constraint tolerance</a>.

<<a href = "matlab: createExitMsg({'optimlib:sqpLineSearch:Exit1basic'},{'optimlib:sqpLineSearch:Exit1detailed','3.013307e-11','1.000000e-09','0.000000e+00','1.000000e-09'},true,true);;">stopping criteria details</a>>

<a href = "matlab: helpview('optim','local_min_found','CSHelpWindow');">Local minimum found that satisfies the constraints</a>.

Optimization completed because the objective function is non-decreasing in 
<a href = "matlab: helpview('optim','feasible_directions','CSHelpWindow');">feasible directions</a>, to within the value of the <a href = "matlab: helpview('optim','optimality_tolerance_msgcsh','CSHelpWindow');">optimality tolerance</a>,
and constraints are satisfied to within the value of the <a href = "matlab: helpview('optim','constraint_tolerance','CSHelpWindow');">constraint tolerance</a>.

<<a href = "matlab: createExitMsg({'optimlib:sqpLineSearch:Exit1basic'},{'optimlib:sqpLineSearch:Exit1detailed','3.609558e-10','1.000000e-09','0.000000e+00','1.000000e-09'},true,true);;">stopping criteria details</a>>

<a href = "matlab: helpview('optim','local_min_found','CSHelpWindow');">Local minimum found that satisfies the constraints</a>.

Optimization completed because the objective function is non-decreasing in 
<a href = "matlab: helpview('optim','feasible_directions','CSHelpWindow');">feasible directions</a>, to within the value of the <a href = "matlab: helpview('optim','optimality_tolerance_msgcsh','CSHelpWindow');">optimality tolerance</a>,
and constraints are satisfied to within the value of the <a href = "matlab: helpview('optim','constraint_tolerance','CSHelpWindow');">constraint tolerance</a>.

<<a href = "matlab: createExitMsg({'optimlib:sqpLineSearch:Exit1basic'},{'optimlib:sqpLineSearch:Exit1detailed','1.985589e-10','1.000000e-09','0.000000e+00','1.000000e-09'},true,true);;">stopping criteria details</a>>

<a href = "matlab: helpview('optim','local_min_found','CSHelpWindow');">Local minimum found that satisfies the constraints</a>.

Optimization completed because the objective function is non-decreasing in 
<a href = "matlab: helpview('optim','feasible_directions','CSHelpWindow');">feasible directions</a>, to within the value of the <a href = "matlab: helpview('optim','optimality_tolerance_msgcsh','CSHelpWindow');">optimality tolerance</a>,
and constraints are satisfied to within the value of the <a href = "matlab: helpview('optim','constraint_tolerance','CSHelpWindow');">constraint tolerance</a>.

<<a href = "matlab: createExitMsg({'optimlib:sqpLineSearch:Exit1basic'},{'optimlib:sqpLineSearch:Exit1detailed','1.781861e-10','1.000000e-09','0.000000e+00','1.000000e-09'},true,true);;">stopping criteria details</a>>

<a href = "matlab: helpview('optim','local_min_found','CSHelpWindow');">Local minimum found that satisfies the constraints</a>.

Optimization completed because the objective function is non-decreasing in 
<a href = "matlab: helpview('optim','feasible_directions','CSHelpWindow');">feasible directions</a>, to within the value of the <a href = "matlab: helpview('optim','optimality_tolerance_msgcsh','CSHelpWindow');">optimality tolerance</a>,
and constraints are satisfied to within the value of the <a href = "matlab: helpview('optim','constraint_tolerance','CSHelpWindow');">constraint tolerance</a>.

<<a href = "matlab: createExitMsg({'optimlib:sqpLineSearch:Exit1basic'},{'optimlib:sqpLineSearch:Exit1detailed','7.906974e-10','1.000000e-09','0.000000e+00','1.000000e-09'},true,true);;">stopping criteria details</a>>

<a href = "matlab: helpview('optim','local_min_found','CSHelpWindow');">Local minimum found that satisfies the constraints</a>.

Optimization completed because the objective function is non-decreasing in 
<a href = "matlab: helpview('optim','feasible_directions','CSHelpWindow');">feasible directions</a>, to within the value of the <a href = "matlab: helpview('optim','optimality_tolerance_msgcsh','CSHelpWindow');">optimality tolerance</a>,
and constraints are satisfied to within the value of the <a href = "matlab: helpview('optim','constraint_tolerance','CSHelpWindow');">constraint tolerance</a>.

<<a href = "matlab: createExitMsg({'optimlib:sqpLineSearch:Exit1basic'},{'optimlib:sqpLineSearch:Exit1detailed','1.484984e-10','1.000000e-09','0.000000e+00','1.000000e-09'},true,true);;">stopping criteria details</a>>

<a href = "matlab: helpview('optim','local_min_found','CSHelpWindow');">Local minimum found that satisfies the constraints</a>.

Optimization completed because the objective function is non-decreasing in 
<a href = "matlab: helpview('optim','feasible_directions','CSHelpWindow');">feasible directions</a>, to within the value of the <a href = "matlab: helpview('optim','optimality_tolerance_msgcsh','CSHelpWindow');">optimality tolerance</a>,
and constraints are satisfied to within the value of the <a href = "matlab: helpview('optim','constraint_tolerance','CSHelpWindow');">constraint tolerance</a>.

<<a href = "matlab: createExitMsg({'optimlib:sqpLineSearch:Exit1basic'},{'optimlib:sqpLineSearch:Exit1detailed','1.326369e-10','1.000000e-09','0.000000e+00','1.000000e-09'},true,true);;">stopping criteria details</a>>

<a href = "matlab: helpview('optim','local_min_found','CSHelpWindow');">Local minimum found that satisfies the constraints</a>.

Optimization completed because the objective function is non-decreasing in 
<a href = "matlab: helpview('optim','feasible_directions','CSHelpWindow');">feasible directions</a>, to within the value of the <a href = "matlab: helpview('optim','optimality_tolerance_msgcsh','CSHelpWindow');">optimality tolerance</a>,
and constraints are satisfied to within the value of the <a href = "matlab: helpview('optim','constraint_tolerance','CSHelpWindow');">constraint tolerance</a>.

<<a href = "matlab: createExitMsg({'optimlib:sqpLineSearch:Exit1basic'},{'optimlib:sqpLineSearch:Exit1detailed','1.907015e-11','1.000000e-09','0.000000e+00','1.000000e-09'},true,true);;">stopping criteria details</a>>

<a href = "matlab: helpview('optim','local_min_found','CSHelpWindow');">Local minimum found that satisfies the constraints</a>.

Optimization completed because the objective function is non-decreasing in 
<a href = "matlab: helpview('optim','feasible_directions','CSHelpWindow');">feasible directions</a>, to within the value of the <a href = "matlab: helpview('optim','optimality_tolerance_msgcsh','CSHelpWindow');">optimality tolerance</a>,
and constraints are satisfied to within the value of the <a href = "matlab: helpview('optim','constraint_tolerance','CSHelpWindow');">constraint tolerance</a>.

<<a href = "matlab: createExitMsg({'optimlib:sqpLineSearch:Exit1basic'},{'optimlib:sqpLineSearch:Exit1detailed','5.159377e-10','1.000000e-09','0.000000e+00','1.000000e-09'},true,true);;">stopping criteria details</a>>

<a href = "matlab: helpview('optim','local_min_found','CSHelpWindow');">Local minimum found that satisfies the constraints</a>.

Optimization completed because the objective function is non-decreasing in 
<a href = "matlab: helpview('optim','feasible_directions','CSHelpWindow');">feasible directions</a>, to within the value of the <a href = "matlab: helpview('optim','optimality_tolerance_msgcsh','CSHelpWindow');">optimality tolerance</a>,
and constraints are satisfied to within the value of the <a href = "matlab: helpview('optim','constraint_tolerance','CSHelpWindow');">constraint tolerance</a>.

<<a href = "matlab: createExitMsg({'optimlib:sqpLineSearch:Exit1basic'},{'optimlib:sqpLineSearch:Exit1detailed','2.349078e-10','1.000000e-09','0.000000e+00','1.000000e-09'},true,true);;">stopping criteria details</a>>

<a href = "matlab: helpview('optim','local_min_found','CSHelpWindow');">Local minimum found that satisfies the constraints</a>.

Optimization completed because the objective function is non-decreasing in 
<a href = "matlab: helpview('optim','feasible_directions','CSHelpWindow');">feasible directions</a>, to within the value of the <a href = "matlab: helpview('optim','optimality_tolerance_msgcsh','CSHelpWindow');">optimality tolerance</a>,
and constraints are satisfied to within the value of the <a href = "matlab: helpview('optim','constraint_tolerance','CSHelpWindow');">constraint tolerance</a>.

<<a href = "matlab: createExitMsg({'optimlib:sqpLineSearch:Exit1basic'},{'optimlib:sqpLineSearch:Exit1detailed','3.106993e-10','1.000000e-09','0.000000e+00','1.000000e-09'},true,true);;">stopping criteria details</a>>

<a href = "matlab: helpview('optim','local_min_found','CSHelpWindow');">Local minimum found that satisfies the constraints</a>.

Optimization completed because the objective function is non-decreasing in 
<a href = "matlab: helpview('optim','feasible_directions','CSHelpWindow');">feasible directions</a>, to within the value of the <a href = "matlab: helpview('optim','optimality_tolerance_msgcsh','CSHelpWindow');">optimality tolerance</a>,
and constraints are satisfied to within the value of the <a href = "matlab: helpview('optim','constraint_tolerance','CSHelpWindow');">constraint tolerance</a>.

<<a href = "matlab: createExitMsg({'optimlib:sqpLineSearch:Exit1basic'},{'optimlib:sqpLineSearch:Exit1detailed','6.164349e-10','1.000000e-09','0.000000e+00','1.000000e-09'},true,true);;">stopping criteria details</a>>

<a href = "matlab: helpview('optim','local_min_found','CSHelpWindow');">Local minimum found that satisfies the constraints</a>.

Optimization completed because the objective function is non-decreasing in 
<a href = "matlab: helpview('optim','feasible_directions','CSHelpWindow');">feasible directions</a>, to within the value of the <a href = "matlab: helpview('optim','optimality_tolerance_msgcsh','CSHelpWindow');">optimality tolerance</a>,
and constraints are satisfied to within the value of the <a href = "matlab: helpview('optim','constraint_tolerance','CSHelpWindow');">constraint tolerance</a>.

<<a href = "matlab: createExitMsg({'optimlib:sqpLineSearch:Exit1basic'},{'optimlib:sqpLineSearch:Exit1detailed','8.605439e-11','1.000000e-09','0.000000e+00','1.000000e-09'},true,true);;">stopping criteria details</a>>

<a href = "matlab: helpview('optim','local_min_found','CSHelpWindow');">Local minimum found that satisfies the constraints</a>.

Optimization completed because the objective function is non-decreasing in 
<a href = "matlab: helpview('optim','feasible_directions','CSHelpWindow');">feasible directions</a>, to within the value of the <a href = "matlab: helpview('optim','optimality_tolerance_msgcsh','CSHelpWindow');">optimality tolerance</a>,
and constraints are satisfied to within the value of the <a href = "matlab: helpview('optim','constraint_tolerance','CSHelpWindow');">constraint tolerance</a>.

<<a href = "matlab: createExitMsg({'optimlib:sqpLineSearch:Exit1basic'},{'optimlib:sqpLineSearch:Exit1detailed','3.158353e-10','1.000000e-09','0.000000e+00','1.000000e-09'},true,true);;">stopping criteria details</a>>

<a href = "matlab: helpview('optim','local_min_found','CSHelpWindow');">Local minimum found that satisfies the constraints</a>.

Optimization completed because the objective function is non-decreasing in 
<a href = "matlab: helpview('optim','feasible_directions','CSHelpWindow');">feasible directions</a>, to within the value of the <a href = "matlab: helpview('optim','optimality_tolerance_msgcsh','CSHelpWindow');">optimality tolerance</a>,
and constraints are satisfied to within the value of the <a href = "matlab: helpview('optim','constraint_tolerance','CSHelpWindow');">constraint tolerance</a>.

<<a href = "matlab: createExitMsg({'optimlib:sqpLineSearch:Exit1basic'},{'optimlib:sqpLineSearch:Exit1detailed','2.142817e-10','1.000000e-09','0.000000e+00','1.000000e-09'},true,true);;">stopping criteria details</a>>

<a href = "matlab: helpview('optim','local_min_found','CSHelpWindow');">Local minimum found that satisfies the constraints</a>.

Optimization completed because the objective function is non-decreasing in 
<a href = "matlab: helpview('optim','feasible_directions','CSHelpWindow');">feasible directions</a>, to within the value of the <a href = "matlab: helpview('optim','optimality_tolerance_msgcsh','CSHelpWindow');">optimality tolerance</a>,
and constraints are satisfied to within the value of the <a href = "matlab: helpview('optim','constraint_tolerance','CSHelpWindow');">constraint tolerance</a>.

<<a href = "matlab: createExitMsg({'optimlib:sqpLineSearch:Exit1basic'},{'optimlib:sqpLineSearch:Exit1detailed','6.921070e-11','1.000000e-09','0.000000e+00','1.000000e-09'},true,true);;">stopping criteria details</a>>

<a href = "matlab: helpview('optim','local_min_found','CSHelpWindow');">Local minimum found that satisfies the constraints</a>.

Optimization completed because the objective function is non-decreasing in 
<a href = "matlab: helpview('optim','feasible_directions','CSHelpWindow');">feasible directions</a>, to within the value of the <a href = "matlab: helpview('optim','optimality_tolerance_msgcsh','CSHelpWindow');">optimality tolerance</a>,
and constraints are satisfied to within the value of the <a href = "matlab: helpview('optim','constraint_tolerance','CSHelpWindow');">constraint tolerance</a>.

<<a href = "matlab: createExitMsg({'optimlib:sqpLineSearch:Exit1basic'},{'optimlib:sqpLineSearch:Exit1detailed','2.853270e-10','1.000000e-09','0.000000e+00','1.000000e-09'},true,true);;">stopping criteria details</a>>

<a href = "matlab: helpview('optim','local_min_found','CSHelpWindow');">Local minimum found that satisfies the constraints</a>.

Optimization completed because the objective function is non-decreasing in 
<a href = "matlab: helpview('optim','feasible_directions','CSHelpWindow');">feasible directions</a>, to within the value of the <a href = "matlab: helpview('optim','optimality_tolerance_msgcsh','CSHelpWindow');">optimality tolerance</a>,
and constraints are satisfied to within the value of the <a href = "matlab: helpview('optim','constraint_tolerance','CSHelpWindow');">constraint tolerance</a>.

<<a href = "matlab: createExitMsg({'optimlib:sqpLineSearch:Exit1basic'},{'optimlib:sqpLineSearch:Exit1detailed','5.136854e-11','1.000000e-09','0.000000e+00','1.000000e-09'},true,true);;">stopping criteria details</a>>

<a href = "matlab: helpview('optim','local_min_found','CSHelpWindow');">Local minimum found that satisfies the constraints</a>.

Optimization completed because the objective function is non-decreasing in 
<a href = "matlab: helpview('optim','feasible_directions','CSHelpWindow');">feasible directions</a>, to within the value of the <a href = "matlab: helpview('optim','optimality_tolerance_msgcsh','CSHelpWindow');">optimality tolerance</a>,
and constraints are satisfied to within the value of the <a href = "matlab: helpview('optim','constraint_tolerance','CSHelpWindow');">constraint tolerance</a>.

<<a href = "matlab: createExitMsg({'optimlib:sqpLineSearch:Exit1basic'},{'optimlib:sqpLineSearch:Exit1detailed','4.426006e-10','1.000000e-09','0.000000e+00','1.000000e-09'},true,true);;">stopping criteria details</a>>

<a href = "matlab: helpview('optim','local_min_found','CSHelpWindow');">Local minimum found that satisfies the constraints</a>.

Optimization completed because the objective function is non-decreasing in 
<a href = "matlab: helpview('optim','feasible_directions','CSHelpWindow');">feasible directions</a>, to within the value of the <a href = "matlab: helpview('optim','optimality_tolerance_msgcsh','CSHelpWindow');">optimality tolerance</a>,
and constraints are satisfied to within the value of the <a href = "matlab: helpview('optim','constraint_tolerance','CSHelpWindow');">constraint tolerance</a>.

<<a href = "matlab: createExitMsg({'optimlib:sqpLineSearch:Exit1basic'},{'optimlib:sqpLineSearch:Exit1detailed','2.234488e-11','1.000000e-09','0.000000e+00','1.000000e-09'},true,true);;">stopping criteria details</a>>

<a href = "matlab: helpview('optim','local_min_found','CSHelpWindow');">Local minimum found that satisfies the constraints</a>.

Optimization completed because the objective function is non-decreasing in 
<a href = "matlab: helpview('optim','feasible_directions','CSHelpWindow');">feasible directions</a>, to within the value of the <a href = "matlab: helpview('optim','optimality_tolerance_msgcsh','CSHelpWindow');">optimality tolerance</a>,
and constraints are satisfied to within the value of the <a href = "matlab: helpview('optim','constraint_tolerance','CSHelpWindow');">constraint tolerance</a>.

<<a href = "matlab: createExitMsg({'optimlib:sqpLineSearch:Exit1basic'},{'optimlib:sqpLineSearch:Exit1detailed','1.919368e-10','1.000000e-09','0.000000e+00','1.000000e-09'},true,true);;">stopping criteria details</a>>

<a href = "matlab: helpview('optim','local_min_found','CSHelpWindow');">Local minimum found that satisfies the constraints</a>.

Optimization completed because the objective function is non-decreasing in 
<a href = "matlab: helpview('optim','feasible_directions','CSHelpWindow');">feasible directions</a>, to within the value of the <a href = "matlab: helpview('optim','optimality_tolerance_msgcsh','CSHelpWindow');">optimality tolerance</a>,
and constraints are satisfied to within the value of the <a href = "matlab: helpview('optim','constraint_tolerance','CSHelpWindow');">constraint tolerance</a>.

<<a href = "matlab: createExitMsg({'optimlib:sqpLineSearch:Exit1basic'},{'optimlib:sqpLineSearch:Exit1detailed','5.958636e-11','1.000000e-09','0.000000e+00','1.000000e-09'},true,true);;">stopping criteria details</a>>

<a href = "matlab: helpview('optim','local_min_found','CSHelpWindow');">Local minimum found that satisfies the constraints</a>.

Optimization completed because the objective function is non-decreasing in 
<a href = "matlab: helpview('optim','feasible_directions','CSHelpWindow');">feasible directions</a>, to within the value of the <a href = "matlab: helpview('optim','optimality_tolerance_msgcsh','CSHelpWindow');">optimality tolerance</a>,
and constraints are satisfied to within the value of the <a href = "matlab: helpview('optim','constraint_tolerance','CSHelpWindow');">constraint tolerance</a>.

<<a href = "matlab: createExitMsg({'optimlib:sqpLineSearch:Exit1basic'},{'optimlib:sqpLineSearch:Exit1detailed','2.208706e-10','1.000000e-09','0.000000e+00','1.000000e-09'},true,true);;">stopping criteria details</a>>

<a href = "matlab: helpview('optim','local_min_found','CSHelpWindow');">Local minimum found that satisfies the constraints</a>.

Optimization completed because the objective function is non-decreasing in 
<a href = "matlab: helpview('optim','feasible_directions','CSHelpWindow');">feasible directions</a>, to within the value of the <a href = "matlab: helpview('optim','optimality_tolerance_msgcsh','CSHelpWindow');">optimality tolerance</a>,
and constraints are satisfied to within the value of the <a href = "matlab: helpview('optim','constraint_tolerance','CSHelpWindow');">constraint tolerance</a>.

<<a href = "matlab: createExitMsg({'optimlib:sqpLineSearch:Exit1basic'},{'optimlib:sqpLineSearch:Exit1detailed','1.425982e-11','1.000000e-09','0.000000e+00','1.000000e-09'},true,true);;">stopping criteria details</a>>

<a href = "matlab: helpview('optim','local_min_found','CSHelpWindow');">Local minimum found that satisfies the constraints</a>.

Optimization completed because the objective function is non-decreasing in 
<a href = "matlab: helpview('optim','feasible_directions','CSHelpWindow');">feasible directions</a>, to within the value of the <a href = "matlab: helpview('optim','optimality_tolerance_msgcsh','CSHelpWindow');">optimality tolerance</a>,
and constraints are satisfied to within the value of the <a href = "matlab: helpview('optim','constraint_tolerance','CSHelpWindow');">constraint tolerance</a>.

<<a href = "matlab: createExitMsg({'optimlib:sqpLineSearch:Exit1basic'},{'optimlib:sqpLineSearch:Exit1detailed','1.650084e-10','1.000000e-09','0.000000e+00','1.000000e-09'},true,true);;">stopping criteria details</a>>

<a href = "matlab: helpview('optim','local_min_found','CSHelpWindow');">Local minimum found that satisfies the constraints</a>.

Optimization completed because the objective function is non-decreasing in 
<a href = "matlab: helpview('optim','feasible_directions','CSHelpWindow');">feasible directions</a>, to within the value of the <a href = "matlab: helpview('optim','optimality_tolerance_msgcsh','CSHelpWindow');">optimality tolerance</a>,
and constraints are satisfied to within the value of the <a href = "matlab: helpview('optim','constraint_tolerance','CSHelpWindow');">constraint tolerance</a>.

<<a href = "matlab: createExitMsg({'optimlib:sqpLineSearch:Exit1basic'},{'optimlib:sqpLineSearch:Exit1detailed','7.611584e-10','1.000000e-09','0.000000e+00','1.000000e-09'},true,true);;">stopping criteria details</a>>

<a href = "matlab: helpview('optim','local_min_found','CSHelpWindow');">Local minimum found that satisfies the constraints</a>.

Optimization completed because the objective function is non-decreasing in 
<a href = "matlab: helpview('optim','feasible_directions','CSHelpWindow');">feasible directions</a>, to within the value of the <a href = "matlab: helpview('optim','optimality_tolerance_msgcsh','CSHelpWindow');">optimality tolerance</a>,
and constraints are satisfied to within the value of the <a href = "matlab: helpview('optim','constraint_tolerance','CSHelpWindow');">constraint tolerance</a>.

<<a href = "matlab: createExitMsg({'optimlib:sqpLineSearch:Exit1basic'},{'optimlib:sqpLineSearch:Exit1detailed','1.309564e-10','1.000000e-09','0.000000e+00','1.000000e-09'},true,true);;">stopping criteria details</a>>

<a href = "matlab: helpview('optim','local_min_found','CSHelpWindow');">Local minimum found that satisfies the constraints</a>.

Optimization completed because the objective function is non-decreasing in 
<a href = "matlab: helpview('optim','feasible_directions','CSHelpWindow');">feasible directions</a>, to within the value of the <a href = "matlab: helpview('optim','optimality_tolerance_msgcsh','CSHelpWindow');">optimality tolerance</a>,
and constraints are satisfied to within the value of the <a href = "matlab: helpview('optim','constraint_tolerance','CSHelpWindow');">constraint tolerance</a>.

<<a href = "matlab: createExitMsg({'optimlib:sqpLineSearch:Exit1basic'},{'optimlib:sqpLineSearch:Exit1detailed','2.692845e-10','1.000000e-09','0.000000e+00','1.000000e-09'},true,true);;">stopping criteria details</a>>

<a href = "matlab: helpview('optim','local_min_found','CSHelpWindow');">Local minimum found that satisfies the constraints</a>.

Optimization completed because the objective function is non-decreasing in 
<a href = "matlab: helpview('optim','feasible_directions','CSHelpWindow');">feasible directions</a>, to within the value of the <a href = "matlab: helpview('optim','optimality_tolerance_msgcsh','CSHelpWindow');">optimality tolerance</a>,
and constraints are satisfied to within the value of the <a href = "matlab: helpview('optim','constraint_tolerance','CSHelpWindow');">constraint tolerance</a>.

<<a href = "matlab: createExitMsg({'optimlib:sqpLineSearch:Exit1basic'},{'optimlib:sqpLineSearch:Exit1detailed','3.466322e-11','1.000000e-09','0.000000e+00','1.000000e-09'},true,true);;">stopping criteria details</a>>

<a href = "matlab: helpview('optim','local_min_found','CSHelpWindow');">Local minimum found that satisfies the constraints</a>.

Optimization completed because the objective function is non-decreasing in 
<a href = "matlab: helpview('optim','feasible_directions','CSHelpWindow');">feasible directions</a>, to within the value of the <a href = "matlab: helpview('optim','optimality_tolerance_msgcsh','CSHelpWindow');">optimality tolerance</a>,
and constraints are satisfied to within the value of the <a href = "matlab: helpview('optim','constraint_tolerance','CSHelpWindow');">constraint tolerance</a>.

<<a href = "matlab: createExitMsg({'optimlib:sqpLineSearch:Exit1basic'},{'optimlib:sqpLineSearch:Exit1detailed','2.897793e-10','1.000000e-09','0.000000e+00','1.000000e-09'},true,true);;">stopping criteria details</a>>

<a href = "matlab: helpview('optim','local_min_found','CSHelpWindow');">Local minimum found that satisfies the constraints</a>.

Optimization completed because the objective function is non-decreasing in 
<a href = "matlab: helpview('optim','feasible_directions','CSHelpWindow');">feasible directions</a>, to within the value of the <a href = "matlab: helpview('optim','optimality_tolerance_msgcsh','CSHelpWindow');">optimality tolerance</a>,
and constraints are satisfied to within the value of the <a href = "matlab: helpview('optim','constraint_tolerance','CSHelpWindow');">constraint tolerance</a>.

<<a href = "matlab: createExitMsg({'optimlib:sqpLineSearch:Exit1basic'},{'optimlib:sqpLineSearch:Exit1detailed','4.917352e-11','1.000000e-09','0.000000e+00','1.000000e-09'},true,true);;">stopping criteria details</a>>

<a href = "matlab: helpview('optim','local_min_found','CSHelpWindow');">Local minimum found that satisfies the constraints</a>.

Optimization completed because the objective function is non-decreasing in 
<a href = "matlab: helpview('optim','feasible_directions','CSHelpWindow');">feasible directions</a>, to within the value of the <a href = "matlab: helpview('optim','optimality_tolerance_msgcsh','CSHelpWindow');">optimality tolerance</a>,
and constraints are satisfied to within the value of the <a href = "matlab: helpview('optim','constraint_tolerance','CSHelpWindow');">constraint tolerance</a>.

<<a href = "matlab: createExitMsg({'optimlib:sqpLineSearch:Exit1basic'},{'optimlib:sqpLineSearch:Exit1detailed','1.375070e-11','1.000000e-09','0.000000e+00','1.000000e-09'},true,true);;">stopping criteria details</a>>

<a href = "matlab: helpview('optim','local_min_found','CSHelpWindow');">Local minimum found that satisfies the constraints</a>.

Optimization completed because the objective function is non-decreasing in 
<a href = "matlab: helpview('optim','feasible_directions','CSHelpWindow');">feasible directions</a>, to within the value of the <a href = "matlab: helpview('optim','optimality_tolerance_msgcsh','CSHelpWindow');">optimality tolerance</a>,
and constraints are satisfied to within the value of the <a href = "matlab: helpview('optim','constraint_tolerance','CSHelpWindow');">constraint tolerance</a>.

<<a href = "matlab: createExitMsg({'optimlib:sqpLineSearch:Exit1basic'},{'optimlib:sqpLineSearch:Exit1detailed','8.590204e-10','1.000000e-09','0.000000e+00','1.000000e-09'},true,true);;">stopping criteria details</a>>

<a href = "matlab: helpview('optim','local_min_found','CSHelpWindow');">Local minimum found that satisfies the constraints</a>.

Optimization completed because the objective function is non-decreasing in 
<a href = "matlab: helpview('optim','feasible_directions','CSHelpWindow');">feasible directions</a>, to within the value of the <a href = "matlab: helpview('optim','optimality_tolerance_msgcsh','CSHelpWindow');">optimality tolerance</a>,
and constraints are satisfied to within the value of the <a href = "matlab: helpview('optim','constraint_tolerance','CSHelpWindow');">constraint tolerance</a>.

<<a href = "matlab: createExitMsg({'optimlib:sqpLineSearch:Exit1basic'},{'optimlib:sqpLineSearch:Exit1detailed','5.288289e-10','1.000000e-09','0.000000e+00','1.000000e-09'},true,true);;">stopping criteria details</a>>

<a href = "matlab: helpview('optim','local_min_found','CSHelpWindow');">Local minimum found that satisfies the constraints</a>.

Optimization completed because the objective function is non-decreasing in 
<a href = "matlab: helpview('optim','feasible_directions','CSHelpWindow');">feasible directions</a>, to within the value of the <a href = "matlab: helpview('optim','optimality_tolerance_msgcsh','CSHelpWindow');">optimality tolerance</a>,
and constraints are satisfied to within the value of the <a href = "matlab: helpview('optim','constraint_tolerance','CSHelpWindow');">constraint tolerance</a>.

<<a href = "matlab: createExitMsg({'optimlib:sqpLineSearch:Exit1basic'},{'optimlib:sqpLineSearch:Exit1detailed','8.021241e-12','1.000000e-09','0.000000e+00','1.000000e-09'},true,true);;">stopping criteria details</a>>

<a href = "matlab: helpview('optim','local_min_found','CSHelpWindow');">Local minimum found that satisfies the constraints</a>.

Optimization completed because the objective function is non-decreasing in 
<a href = "matlab: helpview('optim','feasible_directions','CSHelpWindow');">feasible directions</a>, to within the value of the <a href = "matlab: helpview('optim','optimality_tolerance_msgcsh','CSHelpWindow');">optimality tolerance</a>,
and constraints are satisfied to within the value of the <a href = "matlab: helpview('optim','constraint_tolerance','CSHelpWindow');">constraint tolerance</a>.

<<a href = "matlab: createExitMsg({'optimlib:sqpLineSearch:Exit1basic'},{'optimlib:sqpLineSearch:Exit1detailed','2.268865e-10','1.000000e-09','0.000000e+00','1.000000e-09'},true,true);;">stopping criteria details</a>>

<a href = "matlab: helpview('optim','local_min_found','CSHelpWindow');">Local minimum found that satisfies the constraints</a>.

Optimization completed because the objective function is non-decreasing in 
<a href = "matlab: helpview('optim','feasible_directions','CSHelpWindow');">feasible directions</a>, to within the value of the <a href = "matlab: helpview('optim','optimality_tolerance_msgcsh','CSHelpWindow');">optimality tolerance</a>,
and constraints are satisfied to within the value of the <a href = "matlab: helpview('optim','constraint_tolerance','CSHelpWindow');">constraint tolerance</a>.

<<a href = "matlab: createExitMsg({'optimlib:sqpLineSearch:Exit1basic'},{'optimlib:sqpLineSearch:Exit1detailed','7.777441e-11','1.000000e-09','0.000000e+00','1.000000e-09'},true,true);;">stopping criteria details</a>>

<a href = "matlab: helpview('optim','local_min_found','CSHelpWindow');">Local minimum found that satisfies the constraints</a>.

Optimization completed because the objective function is non-decreasing in 
<a href = "matlab: helpview('optim','feasible_directions','CSHelpWindow');">feasible directions</a>, to within the value of the <a href = "matlab: helpview('optim','optimality_tolerance_msgcsh','CSHelpWindow');">optimality tolerance</a>,
and constraints are satisfied to within the value of the <a href = "matlab: helpview('optim','constraint_tolerance','CSHelpWindow');">constraint tolerance</a>.

<<a href = "matlab: createExitMsg({'optimlib:sqpLineSearch:Exit1basic'},{'optimlib:sqpLineSearch:Exit1detailed','7.161822e-10','1.000000e-09','0.000000e+00','1.000000e-09'},true,true);;">stopping criteria details</a>>

<a href = "matlab: helpview('optim','local_min_found','CSHelpWindow');">Local minimum found that satisfies the constraints</a>.

Optimization completed because the objective function is non-decreasing in 
<a href = "matlab: helpview('optim','feasible_directions','CSHelpWindow');">feasible directions</a>, to within the value of the <a href = "matlab: helpview('optim','optimality_tolerance_msgcsh','CSHelpWindow');">optimality tolerance</a>,
and constraints are satisfied to within the value of the <a href = "matlab: helpview('optim','constraint_tolerance','CSHelpWindow');">constraint tolerance</a>.

<<a href = "matlab: createExitMsg({'optimlib:sqpLineSearch:Exit1basic'},{'optimlib:sqpLineSearch:Exit1detailed','4.443194e-10','1.000000e-09','0.000000e+00','1.000000e-09'},true,true);;">stopping criteria details</a>>

<a href = "matlab: helpview('optim','local_min_found','CSHelpWindow');">Local minimum found that satisfies the constraints</a>.

Optimization completed because the objective function is non-decreasing in 
<a href = "matlab: helpview('optim','feasible_directions','CSHelpWindow');">feasible directions</a>, to within the value of the <a href = "matlab: helpview('optim','optimality_tolerance_msgcsh','CSHelpWindow');">optimality tolerance</a>,
and constraints are satisfied to within the value of the <a href = "matlab: helpview('optim','constraint_tolerance','CSHelpWindow');">constraint tolerance</a>.

<<a href = "matlab: createExitMsg({'optimlib:sqpLineSearch:Exit1basic'},{'optimlib:sqpLineSearch:Exit1detailed','4.583566e-11','1.000000e-09','0.000000e+00','1.000000e-09'},true,true);;">stopping criteria details</a>>

<a href = "matlab: helpview('optim','local_min_found','CSHelpWindow');">Local minimum found that satisfies the constraints</a>.

Optimization completed because the objective function is non-decreasing in 
<a href = "matlab: helpview('optim','feasible_directions','CSHelpWindow');">feasible directions</a>, to within the value of the <a href = "matlab: helpview('optim','optimality_tolerance_msgcsh','CSHelpWindow');">optimality tolerance</a>,
and constraints are satisfied to within the value of the <a href = "matlab: helpview('optim','constraint_tolerance','CSHelpWindow');">constraint tolerance</a>.

<<a href = "matlab: createExitMsg({'optimlib:sqpLineSearch:Exit1basic'},{'optimlib:sqpLineSearch:Exit1detailed','2.523826e-10','1.000000e-09','0.000000e+00','1.000000e-09'},true,true);;">stopping criteria details</a>>

<a href = "matlab: helpview('optim','local_min_found','CSHelpWindow');">Local minimum found that satisfies the constraints</a>.

Optimization completed because the objective function is non-decreasing in 
<a href = "matlab: helpview('optim','feasible_directions','CSHelpWindow');">feasible directions</a>, to within the value of the <a href = "matlab: helpview('optim','optimality_tolerance_msgcsh','CSHelpWindow');">optimality tolerance</a>,
and constraints are satisfied to within the value of the <a href = "matlab: helpview('optim','constraint_tolerance','CSHelpWindow');">constraint tolerance</a>.

<<a href = "matlab: createExitMsg({'optimlib:sqpLineSearch:Exit1basic'},{'optimlib:sqpLineSearch:Exit1detailed','1.352247e-11','1.000000e-09','0.000000e+00','1.000000e-09'},true,true);;">stopping criteria details</a>>

<a href = "matlab: helpview('optim','local_min_found','CSHelpWindow');">Local minimum found that satisfies the constraints</a>.

Optimization completed because the objective function is non-decreasing in 
<a href = "matlab: helpview('optim','feasible_directions','CSHelpWindow');">feasible directions</a>, to within the value of the <a href = "matlab: helpview('optim','optimality_tolerance_msgcsh','CSHelpWindow');">optimality tolerance</a>,
and constraints are satisfied to within the value of the <a href = "matlab: helpview('optim','constraint_tolerance','CSHelpWindow');">constraint tolerance</a>.

<<a href = "matlab: createExitMsg({'optimlib:sqpLineSearch:Exit1basic'},{'optimlib:sqpLineSearch:Exit1detailed','1.776132e-10','1.000000e-09','0.000000e+00','1.000000e-09'},true,true);;">stopping criteria details</a>>

<a href = "matlab: helpview('optim','local_min_found','CSHelpWindow');">Local minimum found that satisfies the constraints</a>.

Optimization completed because the objective function is non-decreasing in 
<a href = "matlab: helpview('optim','feasible_directions','CSHelpWindow');">feasible directions</a>, to within the value of the <a href = "matlab: helpview('optim','optimality_tolerance_msgcsh','CSHelpWindow');">optimality tolerance</a>,
and constraints are satisfied to within the value of the <a href = "matlab: helpview('optim','constraint_tolerance','CSHelpWindow');">constraint tolerance</a>.

<<a href = "matlab: createExitMsg({'optimlib:sqpLineSearch:Exit1basic'},{'optimlib:sqpLineSearch:Exit1detailed','3.781442e-10','1.000000e-09','0.000000e+00','1.000000e-09'},true,true);;">stopping criteria details</a>>

<a href = "matlab: helpview('optim','local_min_found','CSHelpWindow');">Local minimum found that satisfies the constraints</a>.

Optimization completed because the objective function is non-decreasing in 
<a href = "matlab: helpview('optim','feasible_directions','CSHelpWindow');">feasible directions</a>, to within the value of the <a href = "matlab: helpview('optim','optimality_tolerance_msgcsh','CSHelpWindow');">optimality tolerance</a>,
and constraints are satisfied to within the value of the <a href = "matlab: helpview('optim','constraint_tolerance','CSHelpWindow');">constraint tolerance</a>.

<<a href = "matlab: createExitMsg({'optimlib:sqpLineSearch:Exit1basic'},{'optimlib:sqpLineSearch:Exit1detailed','7.448295e-11','1.000000e-09','0.000000e+00','1.000000e-09'},true,true);;">stopping criteria details</a>>

<a href = "matlab: helpview('optim','local_min_found','CSHelpWindow');">Local minimum found that satisfies the constraints</a>.

Optimization completed because the objective function is non-decreasing in 
<a href = "matlab: helpview('optim','feasible_directions','CSHelpWindow');">feasible directions</a>, to within the value of the <a href = "matlab: helpview('optim','optimality_tolerance_msgcsh','CSHelpWindow');">optimality tolerance</a>,
and constraints are satisfied to within the value of the <a href = "matlab: helpview('optim','constraint_tolerance','CSHelpWindow');">constraint tolerance</a>.

<<a href = "matlab: createExitMsg({'optimlib:sqpLineSearch:Exit1basic'},{'optimlib:sqpLineSearch:Exit1detailed','1.690190e-11','1.000000e-09','0.000000e+00','1.000000e-09'},true,true);;">stopping criteria details</a>>

<a href = "matlab: helpview('optim','local_min_found','CSHelpWindow');">Local minimum found that satisfies the constraints</a>.

Optimization completed because the objective function is non-decreasing in 
<a href = "matlab: helpview('optim','feasible_directions','CSHelpWindow');">feasible directions</a>, to within the value of the <a href = "matlab: helpview('optim','optimality_tolerance_msgcsh','CSHelpWindow');">optimality tolerance</a>,
and constraints are satisfied to within the value of the <a href = "matlab: helpview('optim','constraint_tolerance','CSHelpWindow');">constraint tolerance</a>.

<<a href = "matlab: createExitMsg({'optimlib:sqpLineSearch:Exit1basic'},{'optimlib:sqpLineSearch:Exit1detailed','5.649174e-11','1.000000e-09','0.000000e+00','1.000000e-09'},true,true);;">stopping criteria details</a>>

<a href = "matlab: helpview('optim','local_min_found','CSHelpWindow');">Local minimum found that satisfies the constraints</a>.

Optimization completed because the objective function is non-decreasing in 
<a href = "matlab: helpview('optim','feasible_directions','CSHelpWindow');">feasible directions</a>, to within the value of the <a href = "matlab: helpview('optim','optimality_tolerance_msgcsh','CSHelpWindow');">optimality tolerance</a>,
and constraints are satisfied to within the value of the <a href = "matlab: helpview('optim','constraint_tolerance','CSHelpWindow');">constraint tolerance</a>.

<<a href = "matlab: createExitMsg({'optimlib:sqpLineSearch:Exit1basic'},{'optimlib:sqpLineSearch:Exit1detailed','9.167132e-11','1.000000e-09','0.000000e+00','1.000000e-09'},true,true);;">stopping criteria details</a>>

<a href = "matlab: helpview('optim','local_min_found','CSHelpWindow');">Local minimum found that satisfies the constraints</a>.

Optimization completed because the objective function is non-decreasing in 
<a href = "matlab: helpview('optim','feasible_directions','CSHelpWindow');">feasible directions</a>, to within the value of the <a href = "matlab: helpview('optim','optimality_tolerance_msgcsh','CSHelpWindow');">optimality tolerance</a>,
and constraints are satisfied to within the value of the <a href = "matlab: helpview('optim','constraint_tolerance','CSHelpWindow');">constraint tolerance</a>.

<<a href = "matlab: createExitMsg({'optimlib:sqpLineSearch:Exit1basic'},{'optimlib:sqpLineSearch:Exit1detailed','6.922146e-10','1.000000e-09','0.000000e+00','1.000000e-09'},true,true);;">stopping criteria details</a>>

<a href = "matlab: helpview('optim','local_min_found','CSHelpWindow');">Local minimum found that satisfies the constraints</a>.

Optimization completed because the objective function is non-decreasing in 
<a href = "matlab: helpview('optim','feasible_directions','CSHelpWindow');">feasible directions</a>, to within the value of the <a href = "matlab: helpview('optim','optimality_tolerance_msgcsh','CSHelpWindow');">optimality tolerance</a>,
and constraints are satisfied to within the value of the <a href = "matlab: helpview('optim','constraint_tolerance','CSHelpWindow');">constraint tolerance</a>.

<<a href = "matlab: createExitMsg({'optimlib:sqpLineSearch:Exit1basic'},{'optimlib:sqpLineSearch:Exit1detailed','4.010620e-12','1.000000e-09','0.000000e+00','1.000000e-09'},true,true);;">stopping criteria details</a>>

<a href = "matlab: helpview('optim','local_min_found','CSHelpWindow');">Local minimum found that satisfies the constraints</a>.

Optimization completed because the objective function is non-decreasing in 
<a href = "matlab: helpview('optim','feasible_directions','CSHelpWindow');">feasible directions</a>, to within the value of the <a href = "matlab: helpview('optim','optimality_tolerance_msgcsh','CSHelpWindow');">optimality tolerance</a>,
and constraints are satisfied to within the value of the <a href = "matlab: helpview('optim','constraint_tolerance','CSHelpWindow');">constraint tolerance</a>.

<<a href = "matlab: createExitMsg({'optimlib:sqpLineSearch:Exit1basic'},{'optimlib:sqpLineSearch:Exit1detailed','3.533384e-11','1.000000e-09','0.000000e+00','1.000000e-09'},true,true);;">stopping criteria details</a>>

<a href = "matlab: helpview('optim','local_min_found','CSHelpWindow');">Local minimum found that satisfies the constraints</a>.

Optimization completed because the objective function is non-decreasing in 
<a href = "matlab: helpview('optim','feasible_directions','CSHelpWindow');">feasible directions</a>, to within the value of the <a href = "matlab: helpview('optim','optimality_tolerance_msgcsh','CSHelpWindow');">optimality tolerance</a>,
and constraints are satisfied to within the value of the <a href = "matlab: helpview('optim','constraint_tolerance','CSHelpWindow');">constraint tolerance</a>.

<<a href = "matlab: createExitMsg({'optimlib:sqpLineSearch:Exit1basic'},{'optimlib:sqpLineSearch:Exit1detailed','2.155960e-11','1.000000e-09','0.000000e+00','1.000000e-09'},true,true);;">stopping criteria details</a>>

<a href = "matlab: helpview('optim','local_min_found','CSHelpWindow');">Local minimum found that satisfies the constraints</a>.

Optimization completed because the objective function is non-decreasing in 
<a href = "matlab: helpview('optim','feasible_directions','CSHelpWindow');">feasible directions</a>, to within the value of the <a href = "matlab: helpview('optim','optimality_tolerance_msgcsh','CSHelpWindow');">optimality tolerance</a>,
and constraints are satisfied to within the value of the <a href = "matlab: helpview('optim','constraint_tolerance','CSHelpWindow');">constraint tolerance</a>.

<<a href = "matlab: createExitMsg({'optimlib:sqpLineSearch:Exit1basic'},{'optimlib:sqpLineSearch:Exit1detailed','1.569730e-11','1.000000e-09','0.000000e+00','1.000000e-09'},true,true);;">stopping criteria details</a>>

<a href = "matlab: helpview('optim','local_min_found','CSHelpWindow');">Local minimum found that satisfies the constraints</a>.

Optimization completed because the objective function is non-decreasing in 
<a href = "matlab: helpview('optim','feasible_directions','CSHelpWindow');">feasible directions</a>, to within the value of the <a href = "matlab: helpview('optim','optimality_tolerance_msgcsh','CSHelpWindow');">optimality tolerance</a>,
and constraints are satisfied to within the value of the <a href = "matlab: helpview('optim','constraint_tolerance','CSHelpWindow');">constraint tolerance</a>.

<<a href = "matlab: createExitMsg({'optimlib:sqpLineSearch:Exit1basic'},{'optimlib:sqpLineSearch:Exit1detailed','1.604248e-11','1.000000e-09','0.000000e+00','1.000000e-09'},true,true);;">stopping criteria details</a>>

<a href = "matlab: helpview('optim','local_min_found','CSHelpWindow');">Local minimum found that satisfies the constraints</a>.

Optimization completed because the objective function is non-decreasing in 
<a href = "matlab: helpview('optim','feasible_directions','CSHelpWindow');">feasible directions</a>, to within the value of the <a href = "matlab: helpview('optim','optimality_tolerance_msgcsh','CSHelpWindow');">optimality tolerance</a>,
and constraints are satisfied to within the value of the <a href = "matlab: helpview('optim','constraint_tolerance','CSHelpWindow');">constraint tolerance</a>.

<<a href = "matlab: createExitMsg({'optimlib:sqpLineSearch:Exit1basic'},{'optimlib:sqpLineSearch:Exit1detailed','4.570600e-10','1.000000e-09','0.000000e+00','1.000000e-09'},true,true);;">stopping criteria details</a>>

<a href = "matlab: helpview('optim','local_min_poss_with_constr','CSHelpWindow');">Local minimum possible. Constraints satisfied</a>.

fmincon stopped because the <a href = "matlab: helpview('optim','norm_curr_step_simple_fminconip','CSHelpWindow');">size of the current step</a> is less than
the value of the <a href = "matlab: helpview('optim','step_size_tol','CSHelpWindow');">step size tolerance</a> and constraints are 
satisfied to within the value of the <a href = "matlab: helpview('optim','constraint_tolerance','CSHelpWindow');">constraint tolerance</a>.

<<a href = "matlab: createExitMsg({'optimlib:sqpLineSearch:Exit2basic','fmincon'},{'optimlib:sqpLineSearch:Exit2detailed','1.000000e-09','0.000000e+00','1.000000e-09'},true,true);;">stopping criteria details</a>>

<a href = "matlab: helpview('optim','local_min_poss_with_constr','CSHelpWindow');">Local minimum possible. Constraints satisfied</a>.

fmincon stopped because the <a href = "matlab: helpview('optim','norm_curr_step_simple_fminconip','CSHelpWindow');">size of the current step</a> is less than
the value of the <a href = "matlab: helpview('optim','step_size_tol','CSHelpWindow');">step size tolerance</a> and constraints are 
satisfied to within the value of the <a href = "matlab: helpview('optim','constraint_tolerance','CSHelpWindow');">constraint tolerance</a>.

<<a href = "matlab: createExitMsg({'optimlib:sqpLineSearch:Exit2basic','fmincon'},{'optimlib:sqpLineSearch:Exit2detailed','1.000000e-09','0.000000e+00','1.000000e-09'},true,true);;">stopping criteria details</a>>

<a href = "matlab: helpview('optim','local_min_found','CSHelpWindow');">Local minimum found that satisfies the constraints</a>.

Optimization completed because the objective function is non-decreasing in 
<a href = "matlab: helpview('optim','feasible_directions','CSHelpWindow');">feasible directions</a>, to within the value of the <a href = "matlab: helpview('optim','optimality_tolerance_msgcsh','CSHelpWindow');">optimality tolerance</a>,
and constraints are satisfied to within the value of the <a href = "matlab: helpview('optim','constraint_tolerance','CSHelpWindow');">constraint tolerance</a>.

<<a href = "matlab: createExitMsg({'optimlib:sqpLineSearch:Exit1basic'},{'optimlib:sqpLineSearch:Exit1detailed','2.250290e-10','1.000000e-09','0.000000e+00','1.000000e-09'},true,true);;">stopping criteria details</a>>

<a href = "matlab: helpview('optim','local_min_found','CSHelpWindow');">Local minimum found that satisfies the constraints</a>.

Optimization completed because the objective function is non-decreasing in 
<a href = "matlab: helpview('optim','feasible_directions','CSHelpWindow');">feasible directions</a>, to within the value of the <a href = "matlab: helpview('optim','optimality_tolerance_msgcsh','CSHelpWindow');">optimality tolerance</a>,
and constraints are satisfied to within the value of the <a href = "matlab: helpview('optim','constraint_tolerance','CSHelpWindow');">constraint tolerance</a>.

<<a href = "matlab: createExitMsg({'optimlib:sqpLineSearch:Exit1basic'},{'optimlib:sqpLineSearch:Exit1detailed','4.698155e-11','1.000000e-09','0.000000e+00','1.000000e-09'},true,true);;">stopping criteria details</a>>

<a href = "matlab: helpview('optim','local_min_found','CSHelpWindow');">Local minimum found that satisfies the constraints</a>.

Optimization completed because the objective function is non-decreasing in 
<a href = "matlab: helpview('optim','feasible_directions','CSHelpWindow');">feasible directions</a>, to within the value of the <a href = "matlab: helpview('optim','optimality_tolerance_msgcsh','CSHelpWindow');">optimality tolerance</a>,
and constraints are satisfied to within the value of the <a href = "matlab: helpview('optim','constraint_tolerance','CSHelpWindow');">constraint tolerance</a>.

<<a href = "matlab: createExitMsg({'optimlib:sqpLineSearch:Exit1basic'},{'optimlib:sqpLineSearch:Exit1detailed','2.712696e-10','1.000000e-09','0.000000e+00','1.000000e-09'},true,true);;">stopping criteria details</a>>

<a href = "matlab: helpview('optim','local_min_found','CSHelpWindow');">Local minimum found that satisfies the constraints</a>.

Optimization completed because the objective function is non-decreasing in 
<a href = "matlab: helpview('optim','feasible_directions','CSHelpWindow');">feasible directions</a>, to within the value of the <a href = "matlab: helpview('optim','optimality_tolerance_msgcsh','CSHelpWindow');">optimality tolerance</a>,
and constraints are satisfied to within the value of the <a href = "matlab: helpview('optim','constraint_tolerance','CSHelpWindow');">constraint tolerance</a>.

<<a href = "matlab: createExitMsg({'optimlib:sqpLineSearch:Exit1basic'},{'optimlib:sqpLineSearch:Exit1detailed','2.750140e-11','1.000000e-09','0.000000e+00','1.000000e-09'},true,true);;">stopping criteria details</a>>

<a href = "matlab: helpview('optim','local_min_found','CSHelpWindow');">Local minimum found that satisfies the constraints</a>.

Optimization completed because the objective function is non-decreasing in 
<a href = "matlab: helpview('optim','feasible_directions','CSHelpWindow');">feasible directions</a>, to within the value of the <a href = "matlab: helpview('optim','optimality_tolerance_msgcsh','CSHelpWindow');">optimality tolerance</a>,
and constraints are satisfied to within the value of the <a href = "matlab: helpview('optim','constraint_tolerance','CSHelpWindow');">constraint tolerance</a>.

<<a href = "matlab: createExitMsg({'optimlib:sqpLineSearch:Exit1basic'},{'optimlib:sqpLineSearch:Exit1detailed','9.906805e-10','1.000000e-09','0.000000e+00','1.000000e-09'},true,true);;">stopping criteria details</a>>

<a href = "matlab: helpview('optim','local_min_found','CSHelpWindow');">Local minimum found that satisfies the constraints</a>.

Optimization completed because the objective function is non-decreasing in 
<a href = "matlab: helpview('optim','feasible_directions','CSHelpWindow');">feasible directions</a>, to within the value of the <a href = "matlab: helpview('optim','optimality_tolerance_msgcsh','CSHelpWindow');">optimality tolerance</a>,
and constraints are satisfied to within the value of the <a href = "matlab: helpview('optim','constraint_tolerance','CSHelpWindow');">constraint tolerance</a>.

<<a href = "matlab: createExitMsg({'optimlib:sqpLineSearch:Exit1basic'},{'optimlib:sqpLineSearch:Exit1detailed','5.242454e-11','1.000000e-09','0.000000e+00','1.000000e-09'},true,true);;">stopping criteria details</a>>

<a href = "matlab: helpview('optim','local_min_found','CSHelpWindow');">Local minimum found that satisfies the constraints</a>.

Optimization completed because the objective function is non-decreasing in 
<a href = "matlab: helpview('optim','feasible_directions','CSHelpWindow');">feasible directions</a>, to within the value of the <a href = "matlab: helpview('optim','optimality_tolerance_msgcsh','CSHelpWindow');">optimality tolerance</a>,
and constraints are satisfied to within the value of the <a href = "matlab: helpview('optim','constraint_tolerance','CSHelpWindow');">constraint tolerance</a>.

<<a href = "matlab: createExitMsg({'optimlib:sqpLineSearch:Exit1basic'},{'optimlib:sqpLineSearch:Exit1detailed','4.655060e-11','1.000000e-09','0.000000e+00','1.000000e-09'},true,true);;">stopping criteria details</a>>

<a href = "matlab: helpview('optim','local_min_found','CSHelpWindow');">Local minimum found that satisfies the constraints</a>.

Optimization completed because the objective function is non-decreasing in 
<a href = "matlab: helpview('optim','feasible_directions','CSHelpWindow');">feasible directions</a>, to within the value of the <a href = "matlab: helpview('optim','optimality_tolerance_msgcsh','CSHelpWindow');">optimality tolerance</a>,
and constraints are satisfied to within the value of the <a href = "matlab: helpview('optim','constraint_tolerance','CSHelpWindow');">constraint tolerance</a>.

<<a href = "matlab: createExitMsg({'optimlib:sqpLineSearch:Exit1basic'},{'optimlib:sqpLineSearch:Exit1detailed','1.930827e-10','1.000000e-09','0.000000e+00','1.000000e-09'},true,true);;">stopping criteria details</a>>

<a href = "matlab: helpview('optim','local_min_found','CSHelpWindow');">Local minimum found that satisfies the constraints</a>.

Optimization completed because the objective function is non-decreasing in 
<a href = "matlab: helpview('optim','feasible_directions','CSHelpWindow');">feasible directions</a>, to within the value of the <a href = "matlab: helpview('optim','optimality_tolerance_msgcsh','CSHelpWindow');">optimality tolerance</a>,
and constraints are satisfied to within the value of the <a href = "matlab: helpview('optim','constraint_tolerance','CSHelpWindow');">constraint tolerance</a>.

<<a href = "matlab: createExitMsg({'optimlib:sqpLineSearch:Exit1basic'},{'optimlib:sqpLineSearch:Exit1detailed','4.388765e-10','1.000000e-09','0.000000e+00','1.000000e-09'},true,true);;">stopping criteria details</a>>

<a href = "matlab: helpview('optim','local_min_found','CSHelpWindow');">Local minimum found that satisfies the constraints</a>.

Optimization completed because the objective function is non-decreasing in 
<a href = "matlab: helpview('optim','feasible_directions','CSHelpWindow');">feasible directions</a>, to within the value of the <a href = "matlab: helpview('optim','optimality_tolerance_msgcsh','CSHelpWindow');">optimality tolerance</a>,
and constraints are satisfied to within the value of the <a href = "matlab: helpview('optim','constraint_tolerance','CSHelpWindow');">constraint tolerance</a>.

<<a href = "matlab: createExitMsg({'optimlib:sqpLineSearch:Exit1basic'},{'optimlib:sqpLineSearch:Exit1detailed','5.872694e-11','1.000000e-09','0.000000e+00','1.000000e-09'},true,true);;">stopping criteria details</a>>

<a href = "matlab: helpview('optim','local_min_found','CSHelpWindow');">Local minimum found that satisfies the constraints</a>.

Optimization completed because the objective function is non-decreasing in 
<a href = "matlab: helpview('optim','feasible_directions','CSHelpWindow');">feasible directions</a>, to within the value of the <a href = "matlab: helpview('optim','optimality_tolerance_msgcsh','CSHelpWindow');">optimality tolerance</a>,
and constraints are satisfied to within the value of the <a href = "matlab: helpview('optim','constraint_tolerance','CSHelpWindow');">constraint tolerance</a>.

<<a href = "matlab: createExitMsg({'optimlib:sqpLineSearch:Exit1basic'},{'optimlib:sqpLineSearch:Exit1detailed','9.069731e-10','1.000000e-09','0.000000e+00','1.000000e-09'},true,true);;">stopping criteria details</a>>

<a href = "matlab: helpview('optim','local_min_found','CSHelpWindow');">Local minimum found that satisfies the constraints</a>.

Optimization completed because the objective function is non-decreasing in 
<a href = "matlab: helpview('optim','feasible_directions','CSHelpWindow');">feasible directions</a>, to within the value of the <a href = "matlab: helpview('optim','optimality_tolerance_msgcsh','CSHelpWindow');">optimality tolerance</a>,
and constraints are satisfied to within the value of the <a href = "matlab: helpview('optim','constraint_tolerance','CSHelpWindow');">constraint tolerance</a>.

<<a href = "matlab: createExitMsg({'optimlib:sqpLineSearch:Exit1basic'},{'optimlib:sqpLineSearch:Exit1detailed','1.057136e-10','1.000000e-09','0.000000e+00','1.000000e-09'},true,true);;">stopping criteria details</a>>

<a href = "matlab: helpview('optim','local_min_found','CSHelpWindow');">Local minimum found that satisfies the constraints</a>.

Optimization completed because the objective function is non-decreasing in 
<a href = "matlab: helpview('optim','feasible_directions','CSHelpWindow');">feasible directions</a>, to within the value of the <a href = "matlab: helpview('optim','optimality_tolerance_msgcsh','CSHelpWindow');">optimality tolerance</a>,
and constraints are satisfied to within the value of the <a href = "matlab: helpview('optim','constraint_tolerance','CSHelpWindow');">constraint tolerance</a>.

<<a href = "matlab: createExitMsg({'optimlib:sqpLineSearch:Exit1basic'},{'optimlib:sqpLineSearch:Exit1detailed','1.348543e-10','1.000000e-09','0.000000e+00','1.000000e-09'},true,true);;">stopping criteria details</a>>

<a href = "matlab: helpview('optim','local_min_found','CSHelpWindow');">Local minimum found that satisfies the constraints</a>.

Optimization completed because the objective function is non-decreasing in 
<a href = "matlab: helpview('optim','feasible_directions','CSHelpWindow');">feasible directions</a>, to within the value of the <a href = "matlab: helpview('optim','optimality_tolerance_msgcsh','CSHelpWindow');">optimality tolerance</a>,
and constraints are satisfied to within the value of the <a href = "matlab: helpview('optim','constraint_tolerance','CSHelpWindow');">constraint tolerance</a>.

<<a href = "matlab: createExitMsg({'optimlib:sqpLineSearch:Exit1basic'},{'optimlib:sqpLineSearch:Exit1detailed','2.040897e-11','1.000000e-09','0.000000e+00','1.000000e-09'},true,true);;">stopping criteria details</a>>

<a href = "matlab: helpview('optim','local_min_found','CSHelpWindow');">Local minimum found that satisfies the constraints</a>.

Optimization completed because the objective function is non-decreasing in 
<a href = "matlab: helpview('optim','feasible_directions','CSHelpWindow');">feasible directions</a>, to within the value of the <a href = "matlab: helpview('optim','optimality_tolerance_msgcsh','CSHelpWindow');">optimality tolerance</a>,
and constraints are satisfied to within the value of the <a href = "matlab: helpview('optim','constraint_tolerance','CSHelpWindow');">constraint tolerance</a>.

<<a href = "matlab: createExitMsg({'optimlib:sqpLineSearch:Exit1basic'},{'optimlib:sqpLineSearch:Exit1detailed','2.322345e-10','1.000000e-09','0.000000e+00','1.000000e-09'},true,true);;">stopping criteria details</a>>

<a href = "matlab: helpview('optim','local_min_found','CSHelpWindow');">Local minimum found that satisfies the constraints</a>.

Optimization completed because the objective function is non-decreasing in 
<a href = "matlab: helpview('optim','feasible_directions','CSHelpWindow');">feasible directions</a>, to within the value of the <a href = "matlab: helpview('optim','optimality_tolerance_msgcsh','CSHelpWindow');">optimality tolerance</a>,
and constraints are satisfied to within the value of the <a href = "matlab: helpview('optim','constraint_tolerance','CSHelpWindow');">constraint tolerance</a>.

<<a href = "matlab: createExitMsg({'optimlib:sqpLineSearch:Exit1basic'},{'optimlib:sqpLineSearch:Exit1detailed','1.715973e-10','1.000000e-09','0.000000e+00','1.000000e-09'},true,true);;">stopping criteria details</a>>

<a href = "matlab: helpview('optim','local_min_found','CSHelpWindow');">Local minimum found that satisfies the constraints</a>.

Optimization completed because the objective function is non-decreasing in 
<a href = "matlab: helpview('optim','feasible_directions','CSHelpWindow');">feasible directions</a>, to within the value of the <a href = "matlab: helpview('optim','optimality_tolerance_msgcsh','CSHelpWindow');">optimality tolerance</a>,
and constraints are satisfied to within the value of the <a href = "matlab: helpview('optim','constraint_tolerance','CSHelpWindow');">constraint tolerance</a>.

<<a href = "matlab: createExitMsg({'optimlib:sqpLineSearch:Exit1basic'},{'optimlib:sqpLineSearch:Exit1detailed','2.972696e-10','1.000000e-09','0.000000e+00','1.000000e-09'},true,true);;">stopping criteria details</a>>

<a href = "matlab: helpview('optim','local_min_found','CSHelpWindow');">Local minimum found that satisfies the constraints</a>.

Optimization completed because the objective function is non-decreasing in 
<a href = "matlab: helpview('optim','feasible_directions','CSHelpWindow');">feasible directions</a>, to within the value of the <a href = "matlab: helpview('optim','optimality_tolerance_msgcsh','CSHelpWindow');">optimality tolerance</a>,
and constraints are satisfied to within the value of the <a href = "matlab: helpview('optim','constraint_tolerance','CSHelpWindow');">constraint tolerance</a>.

<<a href = "matlab: createExitMsg({'optimlib:sqpLineSearch:Exit1basic'},{'optimlib:sqpLineSearch:Exit1detailed','1.323419e-11','1.000000e-09','0.000000e+00','1.000000e-09'},true,true);;">stopping criteria details</a>>

<a href = "matlab: helpview('optim','local_min_found','CSHelpWindow');">Local minimum found that satisfies the constraints</a>.

Optimization completed because the objective function is non-decreasing in 
<a href = "matlab: helpview('optim','feasible_directions','CSHelpWindow');">feasible directions</a>, to within the value of the <a href = "matlab: helpview('optim','optimality_tolerance_msgcsh','CSHelpWindow');">optimality tolerance</a>,
and constraints are satisfied to within the value of the <a href = "matlab: helpview('optim','constraint_tolerance','CSHelpWindow');">constraint tolerance</a>.

<<a href = "matlab: createExitMsg({'optimlib:sqpLineSearch:Exit1basic'},{'optimlib:sqpLineSearch:Exit1detailed','1.218260e-11','1.000000e-09','0.000000e+00','1.000000e-09'},true,true);;">stopping criteria details</a>>

<a href = "matlab: helpview('optim','local_min_found','CSHelpWindow');">Local minimum found that satisfies the constraints</a>.

Optimization completed because the objective function is non-decreasing in 
<a href = "matlab: helpview('optim','feasible_directions','CSHelpWindow');">feasible directions</a>, to within the value of the <a href = "matlab: helpview('optim','optimality_tolerance_msgcsh','CSHelpWindow');">optimality tolerance</a>,
and constraints are satisfied to within the value of the <a href = "matlab: helpview('optim','constraint_tolerance','CSHelpWindow');">constraint tolerance</a>.

<<a href = "matlab: createExitMsg({'optimlib:sqpLineSearch:Exit1basic'},{'optimlib:sqpLineSearch:Exit1detailed','1.883573e-11','1.000000e-09','0.000000e+00','1.000000e-09'},true,true);;">stopping criteria details</a>>

<a href = "matlab: helpview('optim','local_min_found','CSHelpWindow');">Local minimum found that satisfies the constraints</a>.

Optimization completed because the objective function is non-decreasing in 
<a href = "matlab: helpview('optim','feasible_directions','CSHelpWindow');">feasible directions</a>, to within the value of the <a href = "matlab: helpview('optim','optimality_tolerance_msgcsh','CSHelpWindow');">optimality tolerance</a>,
and constraints are satisfied to within the value of the <a href = "matlab: helpview('optim','constraint_tolerance','CSHelpWindow');">constraint tolerance</a>.

<<a href = "matlab: createExitMsg({'optimlib:sqpLineSearch:Exit1basic'},{'optimlib:sqpLineSearch:Exit1detailed','9.648813e-11','1.000000e-09','0.000000e+00','1.000000e-09'},true,true);;">stopping criteria details</a>>

<a href = "matlab: helpview('optim','local_min_found','CSHelpWindow');">Local minimum found that satisfies the constraints</a>.

Optimization completed because the objective function is non-decreasing in 
<a href = "matlab: helpview('optim','feasible_directions','CSHelpWindow');">feasible directions</a>, to within the value of the <a href = "matlab: helpview('optim','optimality_tolerance_msgcsh','CSHelpWindow');">optimality tolerance</a>,
and constraints are satisfied to within the value of the <a href = "matlab: helpview('optim','constraint_tolerance','CSHelpWindow');">constraint tolerance</a>.

<<a href = "matlab: createExitMsg({'optimlib:sqpLineSearch:Exit1basic'},{'optimlib:sqpLineSearch:Exit1detailed','4.835662e-10','1.000000e-09','0.000000e+00','1.000000e-09'},true,true);;">stopping criteria details</a>>

<a href = "matlab: helpview('optim','local_min_found','CSHelpWindow');">Local minimum found that satisfies the constraints</a>.

Optimization completed because the objective function is non-decreasing in 
<a href = "matlab: helpview('optim','feasible_directions','CSHelpWindow');">feasible directions</a>, to within the value of the <a href = "matlab: helpview('optim','optimality_tolerance_msgcsh','CSHelpWindow');">optimality tolerance</a>,
and constraints are satisfied to within the value of the <a href = "matlab: helpview('optim','constraint_tolerance','CSHelpWindow');">constraint tolerance</a>.

<<a href = "matlab: createExitMsg({'optimlib:sqpLineSearch:Exit1basic'},{'optimlib:sqpLineSearch:Exit1detailed','1.575601e-11','1.000000e-09','0.000000e+00','1.000000e-09'},true,true);;">stopping criteria details</a>>

<a href = "matlab: helpview('optim','local_min_found','CSHelpWindow');">Local minimum found that satisfies the constraints</a>.

Optimization completed because the objective function is non-decreasing in 
<a href = "matlab: helpview('optim','feasible_directions','CSHelpWindow');">feasible directions</a>, to within the value of the <a href = "matlab: helpview('optim','optimality_tolerance_msgcsh','CSHelpWindow');">optimality tolerance</a>,
and constraints are satisfied to within the value of the <a href = "matlab: helpview('optim','constraint_tolerance','CSHelpWindow');">constraint tolerance</a>.

<<a href = "matlab: createExitMsg({'optimlib:sqpLineSearch:Exit1basic'},{'optimlib:sqpLineSearch:Exit1detailed','2.592678e-11','1.000000e-09','0.000000e+00','1.000000e-09'},true,true);;">stopping criteria details</a>>

<a href = "matlab: helpview('optim','local_min_found','CSHelpWindow');">Local minimum found that satisfies the constraints</a>.

Optimization completed because the objective function is non-decreasing in 
<a href = "matlab: helpview('optim','feasible_directions','CSHelpWindow');">feasible directions</a>, to within the value of the <a href = "matlab: helpview('optim','optimality_tolerance_msgcsh','CSHelpWindow');">optimality tolerance</a>,
and constraints are satisfied to within the value of the <a href = "matlab: helpview('optim','constraint_tolerance','CSHelpWindow');">constraint tolerance</a>.

<<a href = "matlab: createExitMsg({'optimlib:sqpLineSearch:Exit1basic'},{'optimlib:sqpLineSearch:Exit1detailed','3.915010e-10','1.000000e-09','0.000000e+00','1.000000e-09'},true,true);;">stopping criteria details</a>>

<a href = "matlab: helpview('optim','local_min_poss_with_constr','CSHelpWindow');">Local minimum possible. Constraints satisfied</a>.

fmincon stopped because the <a href = "matlab: helpview('optim','norm_curr_step_simple_fminconip','CSHelpWindow');">size of the current step</a> is less than
the value of the <a href = "matlab: helpview('optim','step_size_tol','CSHelpWindow');">step size tolerance</a> and constraints are 
satisfied to within the value of the <a href = "matlab: helpview('optim','constraint_tolerance','CSHelpWindow');">constraint tolerance</a>.

<<a href = "matlab: createExitMsg({'optimlib:sqpLineSearch:Exit2basic','fmincon'},{'optimlib:sqpLineSearch:Exit2detailed','1.000000e-09','0.000000e+00','1.000000e-09'},true,true);;">stopping criteria details</a>>

<a href = "matlab: helpview('optim','local_min_found','CSHelpWindow');">Local minimum found that satisfies the constraints</a>.

Optimization completed because the objective function is non-decreasing in 
<a href = "matlab: helpview('optim','feasible_directions','CSHelpWindow');">feasible directions</a>, to within the value of the <a href = "matlab: helpview('optim','optimality_tolerance_msgcsh','CSHelpWindow');">optimality tolerance</a>,
and constraints are satisfied to within the value of the <a href = "matlab: helpview('optim','constraint_tolerance','CSHelpWindow');">constraint tolerance</a>.

<<a href = "matlab: createExitMsg({'optimlib:sqpLineSearch:Exit1basic'},{'optimlib:sqpLineSearch:Exit1detailed','7.333706e-11','1.000000e-09','0.000000e+00','1.000000e-09'},true,true);;">stopping criteria details</a>>

<a href = "matlab: helpview('optim','local_min_found','CSHelpWindow');">Local minimum found that satisfies the constraints</a>.

Optimization completed because the objective function is non-decreasing in 
<a href = "matlab: helpview('optim','feasible_directions','CSHelpWindow');">feasible directions</a>, to within the value of the <a href = "matlab: helpview('optim','optimality_tolerance_msgcsh','CSHelpWindow');">optimality tolerance</a>,
and constraints are satisfied to within the value of the <a href = "matlab: helpview('optim','constraint_tolerance','CSHelpWindow');">constraint tolerance</a>.

<<a href = "matlab: createExitMsg({'optimlib:sqpLineSearch:Exit1basic'},{'optimlib:sqpLineSearch:Exit1detailed','4.755450e-11','1.000000e-09','0.000000e+00','1.000000e-09'},true,true);;">stopping criteria details</a>>

<a href = "matlab: helpview('optim','local_min_found','CSHelpWindow');">Local minimum found that satisfies the constraints</a>.

Optimization completed because the objective function is non-decreasing in 
<a href = "matlab: helpview('optim','feasible_directions','CSHelpWindow');">feasible directions</a>, to within the value of the <a href = "matlab: helpview('optim','optimality_tolerance_msgcsh','CSHelpWindow');">optimality tolerance</a>,
and constraints are satisfied to within the value of the <a href = "matlab: helpview('optim','constraint_tolerance','CSHelpWindow');">constraint tolerance</a>.

<<a href = "matlab: createExitMsg({'optimlib:sqpLineSearch:Exit1basic'},{'optimlib:sqpLineSearch:Exit1detailed','1.879262e-10','1.000000e-09','0.000000e+00','1.000000e-09'},true,true);;">stopping criteria details</a>>

<a href = "matlab: helpview('optim','local_min_found','CSHelpWindow');">Local minimum found that satisfies the constraints</a>.

Optimization completed because the objective function is non-decreasing in 
<a href = "matlab: helpview('optim','feasible_directions','CSHelpWindow');">feasible directions</a>, to within the value of the <a href = "matlab: helpview('optim','optimality_tolerance_msgcsh','CSHelpWindow');">optimality tolerance</a>,
and constraints are satisfied to within the value of the <a href = "matlab: helpview('optim','constraint_tolerance','CSHelpWindow');">constraint tolerance</a>.

<<a href = "matlab: createExitMsg({'optimlib:sqpLineSearch:Exit1basic'},{'optimlib:sqpLineSearch:Exit1detailed','3.609558e-11','1.000000e-09','0.000000e+00','1.000000e-09'},true,true);;">stopping criteria details</a>>

<a href = "matlab: helpview('optim','local_min_found','CSHelpWindow');">Local minimum found that satisfies the constraints</a>.

Optimization completed because the objective function is non-decreasing in 
<a href = "matlab: helpview('optim','feasible_directions','CSHelpWindow');">feasible directions</a>, to within the value of the <a href = "matlab: helpview('optim','optimality_tolerance_msgcsh','CSHelpWindow');">optimality tolerance</a>,
and constraints are satisfied to within the value of the <a href = "matlab: helpview('optim','constraint_tolerance','CSHelpWindow');">constraint tolerance</a>.

<<a href = "matlab: createExitMsg({'optimlib:sqpLineSearch:Exit1basic'},{'optimlib:sqpLineSearch:Exit1detailed','4.245528e-10','1.000000e-09','0.000000e+00','1.000000e-09'},true,true);;">stopping criteria details</a>>

<a href = "matlab: helpview('optim','local_min_found','CSHelpWindow');">Local minimum found that satisfies the constraints</a>.

Optimization completed because the objective function is non-decreasing in 
<a href = "matlab: helpview('optim','feasible_directions','CSHelpWindow');">feasible directions</a>, to within the value of the <a href = "matlab: helpview('optim','optimality_tolerance_msgcsh','CSHelpWindow');">optimality tolerance</a>,
and constraints are satisfied to within the value of the <a href = "matlab: helpview('optim','constraint_tolerance','CSHelpWindow');">constraint tolerance</a>.

<<a href = "matlab: createExitMsg({'optimlib:sqpLineSearch:Exit1basic'},{'optimlib:sqpLineSearch:Exit1detailed','4.289767e-11','1.000000e-09','0.000000e+00','1.000000e-09'},true,true);;">stopping criteria details</a>>

<a href = "matlab: helpview('optim','local_min_found','CSHelpWindow');">Local minimum found that satisfies the constraints</a>.

Optimization completed because the objective function is non-decreasing in 
<a href = "matlab: helpview('optim','feasible_directions','CSHelpWindow');">feasible directions</a>, to within the value of the <a href = "matlab: helpview('optim','optimality_tolerance_msgcsh','CSHelpWindow');">optimality tolerance</a>,
and constraints are satisfied to within the value of the <a href = "matlab: helpview('optim','constraint_tolerance','CSHelpWindow');">constraint tolerance</a>.

<<a href = "matlab: createExitMsg({'optimlib:sqpLineSearch:Exit1basic'},{'optimlib:sqpLineSearch:Exit1detailed','1.430646e-10','1.000000e-09','0.000000e+00','1.000000e-09'},true,true);;">stopping criteria details</a>>

<a href = "matlab: helpview('optim','local_min_found','CSHelpWindow');">Local minimum found that satisfies the constraints</a>.

Optimization completed because the objective function is non-decreasing in 
<a href = "matlab: helpview('optim','feasible_directions','CSHelpWindow');">feasible directions</a>, to within the value of the <a href = "matlab: helpview('optim','optimality_tolerance_msgcsh','CSHelpWindow');">optimality tolerance</a>,
and constraints are satisfied to within the value of the <a href = "matlab: helpview('optim','constraint_tolerance','CSHelpWindow');">constraint tolerance</a>.

<<a href = "matlab: createExitMsg({'optimlib:sqpLineSearch:Exit1basic'},{'optimlib:sqpLineSearch:Exit1detailed','8.439491e-10','1.000000e-09','0.000000e+00','1.000000e-09'},true,true);;">stopping criteria details</a>>

<a href = "matlab: helpview('optim','local_min_poss_with_constr','CSHelpWindow');">Local minimum possible. Constraints satisfied</a>.

fmincon stopped because the <a href = "matlab: helpview('optim','norm_curr_step_simple_fminconip','CSHelpWindow');">size of the current step</a> is less than
the value of the <a href = "matlab: helpview('optim','step_size_tol','CSHelpWindow');">step size tolerance</a> and constraints are 
satisfied to within the value of the <a href = "matlab: helpview('optim','constraint_tolerance','CSHelpWindow');">constraint tolerance</a>.

<<a href = "matlab: createExitMsg({'optimlib:sqpLineSearch:Exit2basic','fmincon'},{'optimlib:sqpLineSearch:Exit2detailed','1.000000e-09','0.000000e+00','1.000000e-09'},true,true);;">stopping criteria details</a>>

<a href = "matlab: helpview('optim','local_min_found','CSHelpWindow');">Local minimum found that satisfies the constraints</a>.

Optimization completed because the objective function is non-decreasing in 
<a href = "matlab: helpview('optim','feasible_directions','CSHelpWindow');">feasible directions</a>, to within the value of the <a href = "matlab: helpview('optim','optimality_tolerance_msgcsh','CSHelpWindow');">optimality tolerance</a>,
and constraints are satisfied to within the value of the <a href = "matlab: helpview('optim','constraint_tolerance','CSHelpWindow');">constraint tolerance</a>.

<<a href = "matlab: createExitMsg({'optimlib:sqpLineSearch:Exit1basic'},{'optimlib:sqpLineSearch:Exit1detailed','2.380303e-11','1.000000e-09','0.000000e+00','1.000000e-09'},true,true);;">stopping criteria details</a>>

<a href = "matlab: helpview('optim','local_min_found','CSHelpWindow');">Local minimum found that satisfies the constraints</a>.

Optimization completed because the objective function is non-decreasing in 
<a href = "matlab: helpview('optim','feasible_directions','CSHelpWindow');">feasible directions</a>, to within the value of the <a href = "matlab: helpview('optim','optimality_tolerance_msgcsh','CSHelpWindow');">optimality tolerance</a>,
and constraints are satisfied to within the value of the <a href = "matlab: helpview('optim','constraint_tolerance','CSHelpWindow');">constraint tolerance</a>.

<<a href = "matlab: createExitMsg({'optimlib:sqpLineSearch:Exit1basic'},{'optimlib:sqpLineSearch:Exit1detailed','7.574343e-10','1.000000e-09','0.000000e+00','1.000000e-09'},true,true);;">stopping criteria details</a>>

<a href = "matlab: helpview('optim','local_min_found','CSHelpWindow');">Local minimum found that satisfies the constraints</a>.

Optimization completed because the objective function is non-decreasing in 
<a href = "matlab: helpview('optim','feasible_directions','CSHelpWindow');">feasible directions</a>, to within the value of the <a href = "matlab: helpview('optim','optimality_tolerance_msgcsh','CSHelpWindow');">optimality tolerance</a>,
and constraints are satisfied to within the value of the <a href = "matlab: helpview('optim','constraint_tolerance','CSHelpWindow');">constraint tolerance</a>.

<<a href = "matlab: createExitMsg({'optimlib:sqpLineSearch:Exit1basic'},{'optimlib:sqpLineSearch:Exit1detailed','9.797372e-11','1.000000e-09','0.000000e+00','1.000000e-09'},true,true);;">stopping criteria details</a>>

<a href = "matlab: helpview('optim','local_min_found','CSHelpWindow');">Local minimum found that satisfies the constraints</a>.

Optimization completed because the objective function is non-decreasing in 
<a href = "matlab: helpview('optim','feasible_directions','CSHelpWindow');">feasible directions</a>, to within the value of the <a href = "matlab: helpview('optim','optimality_tolerance_msgcsh','CSHelpWindow');">optimality tolerance</a>,
and constraints are satisfied to within the value of the <a href = "matlab: helpview('optim','constraint_tolerance','CSHelpWindow');">constraint tolerance</a>.

<<a href = "matlab: createExitMsg({'optimlib:sqpLineSearch:Exit1basic'},{'optimlib:sqpLineSearch:Exit1detailed','7.880869e-10','1.000000e-09','0.000000e+00','1.000000e-09'},true,true);;">stopping criteria details</a>>

<a href = "matlab: helpview('optim','local_min_found','CSHelpWindow');">Local minimum found that satisfies the constraints</a>.

Optimization completed because the objective function is non-decreasing in 
<a href = "matlab: helpview('optim','feasible_directions','CSHelpWindow');">feasible directions</a>, to within the value of the <a href = "matlab: helpview('optim','optimality_tolerance_msgcsh','CSHelpWindow');">optimality tolerance</a>,
and constraints are satisfied to within the value of the <a href = "matlab: helpview('optim','constraint_tolerance','CSHelpWindow');">constraint tolerance</a>.

<<a href = "matlab: createExitMsg({'optimlib:sqpLineSearch:Exit1basic'},{'optimlib:sqpLineSearch:Exit1detailed','6.531582e-11','1.000000e-09','0.000000e+00','1.000000e-09'},true,true);;">stopping criteria details</a>>

<a href = "matlab: helpview('optim','local_min_found','CSHelpWindow');">Local minimum found that satisfies the constraints</a>.

Optimization completed because the objective function is non-decreasing in 
<a href = "matlab: helpview('optim','feasible_directions','CSHelpWindow');">feasible directions</a>, to within the value of the <a href = "matlab: helpview('optim','optimality_tolerance_msgcsh','CSHelpWindow');">optimality tolerance</a>,
and constraints are satisfied to within the value of the <a href = "matlab: helpview('optim','constraint_tolerance','CSHelpWindow');">constraint tolerance</a>.

<<a href = "matlab: createExitMsg({'optimlib:sqpLineSearch:Exit1basic'},{'optimlib:sqpLineSearch:Exit1detailed','3.042629e-10','1.000000e-09','0.000000e+00','1.000000e-09'},true,true);;">stopping criteria details</a>>

<a href = "matlab: helpview('optim','local_min_found','CSHelpWindow');">Local minimum found that satisfies the constraints</a>.

Optimization completed because the objective function is non-decreasing in 
<a href = "matlab: helpview('optim','feasible_directions','CSHelpWindow');">feasible directions</a>, to within the value of the <a href = "matlab: helpview('optim','optimality_tolerance_msgcsh','CSHelpWindow');">optimality tolerance</a>,
and constraints are satisfied to within the value of the <a href = "matlab: helpview('optim','constraint_tolerance','CSHelpWindow');">constraint tolerance</a>.

<<a href = "matlab: createExitMsg({'optimlib:sqpLineSearch:Exit1basic'},{'optimlib:sqpLineSearch:Exit1detailed','6.336199e-10','1.000000e-09','0.000000e+00','1.000000e-09'},true,true);;">stopping criteria details</a>>

<a href = "matlab: helpview('optim','local_min_found','CSHelpWindow');">Local minimum found that satisfies the constraints</a>.

Optimization completed because the objective function is non-decreasing in 
<a href = "matlab: helpview('optim','feasible_directions','CSHelpWindow');">feasible directions</a>, to within the value of the <a href = "matlab: helpview('optim','optimality_tolerance_msgcsh','CSHelpWindow');">optimality tolerance</a>,
and constraints are satisfied to within the value of the <a href = "matlab: helpview('optim','constraint_tolerance','CSHelpWindow');">constraint tolerance</a>.

<<a href = "matlab: createExitMsg({'optimlib:sqpLineSearch:Exit1basic'},{'optimlib:sqpLineSearch:Exit1detailed','1.339139e-10','1.000000e-09','0.000000e+00','1.000000e-09'},true,true);;">stopping criteria details</a>>

<a href = "matlab: helpview('optim','local_min_found','CSHelpWindow');">Local minimum found that satisfies the constraints</a>.

Optimization completed because the objective function is non-decreasing in 
<a href = "matlab: helpview('optim','feasible_directions','CSHelpWindow');">feasible directions</a>, to within the value of the <a href = "matlab: helpview('optim','optimality_tolerance_msgcsh','CSHelpWindow');">optimality tolerance</a>,
and constraints are satisfied to within the value of the <a href = "matlab: helpview('optim','constraint_tolerance','CSHelpWindow');">constraint tolerance</a>.

<<a href = "matlab: createExitMsg({'optimlib:sqpLineSearch:Exit1basic'},{'optimlib:sqpLineSearch:Exit1detailed','3.622975e-10','1.000000e-09','0.000000e+00','1.000000e-09'},true,true);;">stopping criteria details</a>>

<a href = "matlab: helpview('optim','local_min_found','CSHelpWindow');">Local minimum found that satisfies the constraints</a>.

Optimization completed because the objective function is non-decreasing in 
<a href = "matlab: helpview('optim','feasible_directions','CSHelpWindow');">feasible directions</a>, to within the value of the <a href = "matlab: helpview('optim','optimality_tolerance_msgcsh','CSHelpWindow');">optimality tolerance</a>,
and constraints are satisfied to within the value of the <a href = "matlab: helpview('optim','constraint_tolerance','CSHelpWindow');">constraint tolerance</a>.

<<a href = "matlab: createExitMsg({'optimlib:sqpLineSearch:Exit1basic'},{'optimlib:sqpLineSearch:Exit1detailed','1.787591e-10','1.000000e-09','0.000000e+00','1.000000e-09'},true,true);;">stopping criteria details</a>>

<a href = "matlab: helpview('optim','local_min_found','CSHelpWindow');">Local minimum found that satisfies the constraints</a>.

Optimization completed because the objective function is non-decreasing in 
<a href = "matlab: helpview('optim','feasible_directions','CSHelpWindow');">feasible directions</a>, to within the value of the <a href = "matlab: helpview('optim','optimality_tolerance_msgcsh','CSHelpWindow');">optimality tolerance</a>,
and constraints are satisfied to within the value of the <a href = "matlab: helpview('optim','constraint_tolerance','CSHelpWindow');">constraint tolerance</a>.

<<a href = "matlab: createExitMsg({'optimlib:sqpLineSearch:Exit1basic'},{'optimlib:sqpLineSearch:Exit1detailed','7.448295e-12','1.000000e-09','0.000000e+00','1.000000e-09'},true,true);;">stopping criteria details</a>>

<a href = "matlab: helpview('optim','local_min_found','CSHelpWindow');">Local minimum found that satisfies the constraints</a>.

Optimization completed because the objective function is non-decreasing in 
<a href = "matlab: helpview('optim','feasible_directions','CSHelpWindow');">feasible directions</a>, to within the value of the <a href = "matlab: helpview('optim','optimality_tolerance_msgcsh','CSHelpWindow');">optimality tolerance</a>,
and constraints are satisfied to within the value of the <a href = "matlab: helpview('optim','constraint_tolerance','CSHelpWindow');">constraint tolerance</a>.

<<a href = "matlab: createExitMsg({'optimlib:sqpLineSearch:Exit1basic'},{'optimlib:sqpLineSearch:Exit1detailed','6.961291e-11','1.000000e-09','0.000000e+00','1.000000e-09'},true,true);;">stopping criteria details</a>>

<a href = "matlab: helpview('optim','local_min_found','CSHelpWindow');">Local minimum found that satisfies the constraints</a>.

Optimization completed because the objective function is non-decreasing in 
<a href = "matlab: helpview('optim','feasible_directions','CSHelpWindow');">feasible directions</a>, to within the value of the <a href = "matlab: helpview('optim','optimality_tolerance_msgcsh','CSHelpWindow');">optimality tolerance</a>,
and constraints are satisfied to within the value of the <a href = "matlab: helpview('optim','constraint_tolerance','CSHelpWindow');">constraint tolerance</a>.

<<a href = "matlab: createExitMsg({'optimlib:sqpLineSearch:Exit1basic'},{'optimlib:sqpLineSearch:Exit1detailed','6.921185e-10','1.000000e-09','0.000000e+00','1.000000e-09'},true,true);;">stopping criteria details</a>>

<a href = "matlab: helpview('optim','local_min_found','CSHelpWindow');">Local minimum found that satisfies the constraints</a>.

Optimization completed because the objective function is non-decreasing in 
<a href = "matlab: helpview('optim','feasible_directions','CSHelpWindow');">feasible directions</a>, to within the value of the <a href = "matlab: helpview('optim','optimality_tolerance_msgcsh','CSHelpWindow');">optimality tolerance</a>,
and constraints are satisfied to within the value of the <a href = "matlab: helpview('optim','constraint_tolerance','CSHelpWindow');">constraint tolerance</a>.

<<a href = "matlab: createExitMsg({'optimlib:sqpLineSearch:Exit1basic'},{'optimlib:sqpLineSearch:Exit1detailed','8.078535e-11','1.000000e-09','0.000000e+00','1.000000e-09'},true,true);;">stopping criteria details</a>>

<a href = "matlab: helpview('optim','local_min_found','CSHelpWindow');">Local minimum found that satisfies the constraints</a>.

Optimization completed because the objective function is non-decreasing in 
<a href = "matlab: helpview('optim','feasible_directions','CSHelpWindow');">feasible directions</a>, to within the value of the <a href = "matlab: helpview('optim','optimality_tolerance_msgcsh','CSHelpWindow');">optimality tolerance</a>,
and constraints are satisfied to within the value of the <a href = "matlab: helpview('optim','constraint_tolerance','CSHelpWindow');">constraint tolerance</a>.

<<a href = "matlab: createExitMsg({'optimlib:sqpLineSearch:Exit1basic'},{'optimlib:sqpLineSearch:Exit1detailed','6.985528e-11','1.000000e-09','0.000000e+00','1.000000e-09'},true,true);;">stopping criteria details</a>>

<a href = "matlab: helpview('optim','local_min_found','CSHelpWindow');">Local minimum found that satisfies the constraints</a>.

Optimization completed because the objective function is non-decreasing in 
<a href = "matlab: helpview('optim','feasible_directions','CSHelpWindow');">feasible directions</a>, to within the value of the <a href = "matlab: helpview('optim','optimality_tolerance_msgcsh','CSHelpWindow');">optimality tolerance</a>,
and constraints are satisfied to within the value of the <a href = "matlab: helpview('optim','constraint_tolerance','CSHelpWindow');">constraint tolerance</a>.

<<a href = "matlab: createExitMsg({'optimlib:sqpLineSearch:Exit1basic'},{'optimlib:sqpLineSearch:Exit1detailed','3.409027e-10','1.000000e-09','0.000000e+00','1.000000e-09'},true,true);;">stopping criteria details</a>>

<a href = "matlab: helpview('optim','local_min_found','CSHelpWindow');">Local minimum found that satisfies the constraints</a>.

Optimization completed because the objective function is non-decreasing in 
<a href = "matlab: helpview('optim','feasible_directions','CSHelpWindow');">feasible directions</a>, to within the value of the <a href = "matlab: helpview('optim','optimality_tolerance_msgcsh','CSHelpWindow');">optimality tolerance</a>,
and constraints are satisfied to within the value of the <a href = "matlab: helpview('optim','constraint_tolerance','CSHelpWindow');">constraint tolerance</a>.

<<a href = "matlab: createExitMsg({'optimlib:sqpLineSearch:Exit1basic'},{'optimlib:sqpLineSearch:Exit1detailed','6.321942e-10','1.000000e-09','0.000000e+00','1.000000e-09'},true,true);;">stopping criteria details</a>>

<a href = "matlab: helpview('optim','local_min_found','CSHelpWindow');">Local minimum found that satisfies the constraints</a>.

Optimization completed because the objective function is non-decreasing in 
<a href = "matlab: helpview('optim','feasible_directions','CSHelpWindow');">feasible directions</a>, to within the value of the <a href = "matlab: helpview('optim','optimality_tolerance_msgcsh','CSHelpWindow');">optimality tolerance</a>,
and constraints are satisfied to within the value of the <a href = "matlab: helpview('optim','constraint_tolerance','CSHelpWindow');">constraint tolerance</a>.

<<a href = "matlab: createExitMsg({'optimlib:sqpLineSearch:Exit1basic'},{'optimlib:sqpLineSearch:Exit1detailed','1.329234e-10','1.000000e-09','0.000000e+00','1.000000e-09'},true,true);;">stopping criteria details</a>>

<a href = "matlab: helpview('optim','local_min_found','CSHelpWindow');">Local minimum found that satisfies the constraints</a>.

Optimization completed because the objective function is non-decreasing in 
<a href = "matlab: helpview('optim','feasible_directions','CSHelpWindow');">feasible directions</a>, to within the value of the <a href = "matlab: helpview('optim','optimality_tolerance_msgcsh','CSHelpWindow');">optimality tolerance</a>,
and constraints are satisfied to within the value of the <a href = "matlab: helpview('optim','constraint_tolerance','CSHelpWindow');">constraint tolerance</a>.

<<a href = "matlab: createExitMsg({'optimlib:sqpLineSearch:Exit1basic'},{'optimlib:sqpLineSearch:Exit1detailed','2.244352e-10','1.000000e-09','0.000000e+00','1.000000e-09'},true,true);;">stopping criteria details</a>>

<a href = "matlab: helpview('optim','local_min_found','CSHelpWindow');">Local minimum found that satisfies the constraints</a>.

Optimization completed because the objective function is non-decreasing in 
<a href = "matlab: helpview('optim','feasible_directions','CSHelpWindow');">feasible directions</a>, to within the value of the <a href = "matlab: helpview('optim','optimality_tolerance_msgcsh','CSHelpWindow');">optimality tolerance</a>,
and constraints are satisfied to within the value of the <a href = "matlab: helpview('optim','constraint_tolerance','CSHelpWindow');">constraint tolerance</a>.

<<a href = "matlab: createExitMsg({'optimlib:sqpLineSearch:Exit1basic'},{'optimlib:sqpLineSearch:Exit1detailed','7.620179e-11','1.000000e-09','0.000000e+00','1.000000e-09'},true,true);;">stopping criteria details</a>>

<a href = "matlab: helpview('optim','local_min_found','CSHelpWindow');">Local minimum found that satisfies the constraints</a>.

Optimization completed because the objective function is non-decreasing in 
<a href = "matlab: helpview('optim','feasible_directions','CSHelpWindow');">feasible directions</a>, to within the value of the <a href = "matlab: helpview('optim','optimality_tolerance_msgcsh','CSHelpWindow');">optimality tolerance</a>,
and constraints are satisfied to within the value of the <a href = "matlab: helpview('optim','constraint_tolerance','CSHelpWindow');">constraint tolerance</a>.

<<a href = "matlab: createExitMsg({'optimlib:sqpLineSearch:Exit1basic'},{'optimlib:sqpLineSearch:Exit1detailed','3.318631e-10','1.000000e-09','0.000000e+00','1.000000e-09'},true,true);;">stopping criteria details</a>>

<a href = "matlab: helpview('optim','local_min_found','CSHelpWindow');">Local minimum found that satisfies the constraints</a>.

Optimization completed because the objective function is non-decreasing in 
<a href = "matlab: helpview('optim','feasible_directions','CSHelpWindow');">feasible directions</a>, to within the value of the <a href = "matlab: helpview('optim','optimality_tolerance_msgcsh','CSHelpWindow');">optimality tolerance</a>,
and constraints are satisfied to within the value of the <a href = "matlab: helpview('optim','constraint_tolerance','CSHelpWindow');">constraint tolerance</a>.

<<a href = "matlab: createExitMsg({'optimlib:sqpLineSearch:Exit1basic'},{'optimlib:sqpLineSearch:Exit1detailed','1.718837e-11','1.000000e-09','0.000000e+00','1.000000e-09'},true,true);;">stopping criteria details</a>>

<a href = "matlab: helpview('optim','local_min_found','CSHelpWindow');">Local minimum found that satisfies the constraints</a>.

Optimization completed because the objective function is non-decreasing in 
<a href = "matlab: helpview('optim','feasible_directions','CSHelpWindow');">feasible directions</a>, to within the value of the <a href = "matlab: helpview('optim','optimality_tolerance_msgcsh','CSHelpWindow');">optimality tolerance</a>,
and constraints are satisfied to within the value of the <a href = "matlab: helpview('optim','constraint_tolerance','CSHelpWindow');">constraint tolerance</a>.

<<a href = "matlab: createExitMsg({'optimlib:sqpLineSearch:Exit1basic'},{'optimlib:sqpLineSearch:Exit1detailed','1.093445e-10','1.000000e-09','0.000000e+00','1.000000e-09'},true,true);;">stopping criteria details</a>>

<a href = "matlab: helpview('optim','local_min_found','CSHelpWindow');">Local minimum found that satisfies the constraints</a>.

Optimization completed because the objective function is non-decreasing in 
<a href = "matlab: helpview('optim','feasible_directions','CSHelpWindow');">feasible directions</a>, to within the value of the <a href = "matlab: helpview('optim','optimality_tolerance_msgcsh','CSHelpWindow');">optimality tolerance</a>,
and constraints are satisfied to within the value of the <a href = "matlab: helpview('optim','constraint_tolerance','CSHelpWindow');">constraint tolerance</a>.

<<a href = "matlab: createExitMsg({'optimlib:sqpLineSearch:Exit1basic'},{'optimlib:sqpLineSearch:Exit1detailed','5.048642e-11','1.000000e-09','0.000000e+00','1.000000e-09'},true,true);;">stopping criteria details</a>>

<a href = "matlab: helpview('optim','local_min_found','CSHelpWindow');">Local minimum found that satisfies the constraints</a>.

Optimization completed because the objective function is non-decreasing in 
<a href = "matlab: helpview('optim','feasible_directions','CSHelpWindow');">feasible directions</a>, to within the value of the <a href = "matlab: helpview('optim','optimality_tolerance_msgcsh','CSHelpWindow');">optimality tolerance</a>,
and constraints are satisfied to within the value of the <a href = "matlab: helpview('optim','constraint_tolerance','CSHelpWindow');">constraint tolerance</a>.

<<a href = "matlab: createExitMsg({'optimlib:sqpLineSearch:Exit1basic'},{'optimlib:sqpLineSearch:Exit1detailed','3.953326e-10','1.000000e-09','0.000000e+00','1.000000e-09'},true,true);;">stopping criteria details</a>>

<a href = "matlab: helpview('optim','local_min_found','CSHelpWindow');">Local minimum found that satisfies the constraints</a>.

Optimization completed because the objective function is non-decreasing in 
<a href = "matlab: helpview('optim','feasible_directions','CSHelpWindow');">feasible directions</a>, to within the value of the <a href = "matlab: helpview('optim','optimality_tolerance_msgcsh','CSHelpWindow');">optimality tolerance</a>,
and constraints are satisfied to within the value of the <a href = "matlab: helpview('optim','constraint_tolerance','CSHelpWindow');">constraint tolerance</a>.

<<a href = "matlab: createExitMsg({'optimlib:sqpLineSearch:Exit1basic'},{'optimlib:sqpLineSearch:Exit1detailed','3.111095e-10','1.000000e-09','0.000000e+00','1.000000e-09'},true,true);;">stopping criteria details</a>>

<a href = "matlab: helpview('optim','local_min_poss_with_constr','CSHelpWindow');">Local minimum possible. Constraints satisfied</a>.

fmincon stopped because the <a href = "matlab: helpview('optim','norm_curr_step_simple_fminconip','CSHelpWindow');">size of the current step</a> is less than
the value of the <a href = "matlab: helpview('optim','step_size_tol','CSHelpWindow');">step size tolerance</a> and constraints are 
satisfied to within the value of the <a href = "matlab: helpview('optim','constraint_tolerance','CSHelpWindow');">constraint tolerance</a>.

<<a href = "matlab: createExitMsg({'optimlib:sqpLineSearch:Exit2basic','fmincon'},{'optimlib:sqpLineSearch:Exit2detailed','1.000000e-09','0.000000e+00','1.000000e-09'},true,true);;">stopping criteria details</a>>

<a href = "matlab: helpview('optim','local_min_found','CSHelpWindow');">Local minimum found that satisfies the constraints</a>.

Optimization completed because the objective function is non-decreasing in 
<a href = "matlab: helpview('optim','feasible_directions','CSHelpWindow');">feasible directions</a>, to within the value of the <a href = "matlab: helpview('optim','optimality_tolerance_msgcsh','CSHelpWindow');">optimality tolerance</a>,
and constraints are satisfied to within the value of the <a href = "matlab: helpview('optim','constraint_tolerance','CSHelpWindow');">constraint tolerance</a>.

<<a href = "matlab: createExitMsg({'optimlib:sqpLineSearch:Exit1basic'},{'optimlib:sqpLineSearch:Exit1detailed','1.917416e-10','1.000000e-09','0.000000e+00','1.000000e-09'},true,true);;">stopping criteria details</a>>

<a href = "matlab: helpview('optim','local_min_poss_with_constr','CSHelpWindow');">Local minimum possible. Constraints satisfied</a>.

fmincon stopped because the <a href = "matlab: helpview('optim','norm_curr_step_simple_fminconip','CSHelpWindow');">size of the current step</a> is less than
the value of the <a href = "matlab: helpview('optim','step_size_tol','CSHelpWindow');">step size tolerance</a> and constraints are 
satisfied to within the value of the <a href = "matlab: helpview('optim','constraint_tolerance','CSHelpWindow');">constraint tolerance</a>.

<<a href = "matlab: createExitMsg({'optimlib:sqpLineSearch:Exit2basic','fmincon'},{'optimlib:sqpLineSearch:Exit2detailed','1.000000e-09','0.000000e+00','1.000000e-09'},true,true);;">stopping criteria details</a>>

<a href = "matlab: helpview('optim','local_min_found','CSHelpWindow');">Local minimum found that satisfies the constraints</a>.

Optimization completed because the objective function is non-decreasing in 
<a href = "matlab: helpview('optim','feasible_directions','CSHelpWindow');">feasible directions</a>, to within the value of the <a href = "matlab: helpview('optim','optimality_tolerance_msgcsh','CSHelpWindow');">optimality tolerance</a>,
and constraints are satisfied to within the value of the <a href = "matlab: helpview('optim','constraint_tolerance','CSHelpWindow');">constraint tolerance</a>.

<<a href = "matlab: createExitMsg({'optimlib:sqpLineSearch:Exit1basic'},{'optimlib:sqpLineSearch:Exit1detailed','1.289128e-10','1.000000e-09','0.000000e+00','1.000000e-09'},true,true);;">stopping criteria details</a>>

<a href = "matlab: helpview('optim','local_min_found','CSHelpWindow');">Local minimum found that satisfies the constraints</a>.

Optimization completed because the objective function is non-decreasing in 
<a href = "matlab: helpview('optim','feasible_directions','CSHelpWindow');">feasible directions</a>, to within the value of the <a href = "matlab: helpview('optim','optimality_tolerance_msgcsh','CSHelpWindow');">optimality tolerance</a>,
and constraints are satisfied to within the value of the <a href = "matlab: helpview('optim','constraint_tolerance','CSHelpWindow');">constraint tolerance</a>.

<<a href = "matlab: createExitMsg({'optimlib:sqpLineSearch:Exit1basic'},{'optimlib:sqpLineSearch:Exit1detailed','4.583566e-11','1.000000e-09','0.000000e+00','1.000000e-09'},true,true);;">stopping criteria details</a>>

<a href = "matlab: helpview('optim','local_min_found','CSHelpWindow');">Local minimum found that satisfies the constraints</a>.

Optimization completed because the objective function is non-decreasing in 
<a href = "matlab: helpview('optim','feasible_directions','CSHelpWindow');">feasible directions</a>, to within the value of the <a href = "matlab: helpview('optim','optimality_tolerance_msgcsh','CSHelpWindow');">optimality tolerance</a>,
and constraints are satisfied to within the value of the <a href = "matlab: helpview('optim','constraint_tolerance','CSHelpWindow');">constraint tolerance</a>.

<<a href = "matlab: createExitMsg({'optimlib:sqpLineSearch:Exit1basic'},{'optimlib:sqpLineSearch:Exit1detailed','3.234234e-11','1.000000e-09','0.000000e+00','1.000000e-09'},true,true);;">stopping criteria details</a>>

<a href = "matlab: helpview('optim','local_min_found','CSHelpWindow');">Local minimum found that satisfies the constraints</a>.

Optimization completed because the objective function is non-decreasing in 
<a href = "matlab: helpview('optim','feasible_directions','CSHelpWindow');">feasible directions</a>, to within the value of the <a href = "matlab: helpview('optim','optimality_tolerance_msgcsh','CSHelpWindow');">optimality tolerance</a>,
and constraints are satisfied to within the value of the <a href = "matlab: helpview('optim','constraint_tolerance','CSHelpWindow');">constraint tolerance</a>.

<<a href = "matlab: createExitMsg({'optimlib:sqpLineSearch:Exit1basic'},{'optimlib:sqpLineSearch:Exit1detailed','8.176732e-10','1.000000e-09','0.000000e+00','1.000000e-09'},true,true);;">stopping criteria details</a>>

<a href = "matlab: helpview('optim','local_min_found','CSHelpWindow');">Local minimum found that satisfies the constraints</a>.

Optimization completed because the objective function is non-decreasing in 
<a href = "matlab: helpview('optim','feasible_directions','CSHelpWindow');">feasible directions</a>, to within the value of the <a href = "matlab: helpview('optim','optimality_tolerance_msgcsh','CSHelpWindow');">optimality tolerance</a>,
and constraints are satisfied to within the value of the <a href = "matlab: helpview('optim','constraint_tolerance','CSHelpWindow');">constraint tolerance</a>.

<<a href = "matlab: createExitMsg({'optimlib:sqpLineSearch:Exit1basic'},{'optimlib:sqpLineSearch:Exit1detailed','1.078605e-10','1.000000e-09','0.000000e+00','1.000000e-09'},true,true);;">stopping criteria details</a>>

<a href = "matlab: helpview('optim','local_min_found','CSHelpWindow');">Local minimum found that satisfies the constraints</a>.

Optimization completed because the objective function is non-decreasing in 
<a href = "matlab: helpview('optim','feasible_directions','CSHelpWindow');">feasible directions</a>, to within the value of the <a href = "matlab: helpview('optim','optimality_tolerance_msgcsh','CSHelpWindow');">optimality tolerance</a>,
and constraints are satisfied to within the value of the <a href = "matlab: helpview('optim','constraint_tolerance','CSHelpWindow');">constraint tolerance</a>.

<<a href = "matlab: createExitMsg({'optimlib:sqpLineSearch:Exit1basic'},{'optimlib:sqpLineSearch:Exit1detailed','1.890721e-10','1.000000e-09','0.000000e+00','1.000000e-09'},true,true);;">stopping criteria details</a>>

<a href = "matlab: helpview('optim','local_min_found','CSHelpWindow');">Local minimum found that satisfies the constraints</a>.

Optimization completed because the objective function is non-decreasing in 
<a href = "matlab: helpview('optim','feasible_directions','CSHelpWindow');">feasible directions</a>, to within the value of the <a href = "matlab: helpview('optim','optimality_tolerance_msgcsh','CSHelpWindow');">optimality tolerance</a>,
and constraints are satisfied to within the value of the <a href = "matlab: helpview('optim','constraint_tolerance','CSHelpWindow');">constraint tolerance</a>.

<<a href = "matlab: createExitMsg({'optimlib:sqpLineSearch:Exit1basic'},{'optimlib:sqpLineSearch:Exit1detailed','1.563365e-11','1.000000e-09','0.000000e+00','1.000000e-09'},true,true);;">stopping criteria details</a>>

<a href = "matlab: helpview('optim','local_min_found','CSHelpWindow');">Local minimum found that satisfies the constraints</a>.

Optimization completed because the objective function is non-decreasing in 
<a href = "matlab: helpview('optim','feasible_directions','CSHelpWindow');">feasible directions</a>, to within the value of the <a href = "matlab: helpview('optim','optimality_tolerance_msgcsh','CSHelpWindow');">optimality tolerance</a>,
and constraints are satisfied to within the value of the <a href = "matlab: helpview('optim','constraint_tolerance','CSHelpWindow');">constraint tolerance</a>.

<<a href = "matlab: createExitMsg({'optimlib:sqpLineSearch:Exit1basic'},{'optimlib:sqpLineSearch:Exit1detailed','3.957655e-10','1.000000e-09','0.000000e+00','1.000000e-09'},true,true);;">stopping criteria details</a>>

<a href = "matlab: helpview('optim','local_min_found','CSHelpWindow');">Local minimum found that satisfies the constraints</a>.

Optimization completed because the objective function is non-decreasing in 
<a href = "matlab: helpview('optim','feasible_directions','CSHelpWindow');">feasible directions</a>, to within the value of the <a href = "matlab: helpview('optim','optimality_tolerance_msgcsh','CSHelpWindow');">optimality tolerance</a>,
and constraints are satisfied to within the value of the <a href = "matlab: helpview('optim','constraint_tolerance','CSHelpWindow');">constraint tolerance</a>.

<<a href = "matlab: createExitMsg({'optimlib:sqpLineSearch:Exit1basic'},{'optimlib:sqpLineSearch:Exit1detailed','3.858635e-10','1.000000e-09','0.000000e+00','1.000000e-09'},true,true);;">stopping criteria details</a>>

<a href = "matlab: helpview('optim','local_min_found','CSHelpWindow');">Local minimum found that satisfies the constraints</a>.

Optimization completed because the objective function is non-decreasing in 
<a href = "matlab: helpview('optim','feasible_directions','CSHelpWindow');">feasible directions</a>, to within the value of the <a href = "matlab: helpview('optim','optimality_tolerance_msgcsh','CSHelpWindow');">optimality tolerance</a>,
and constraints are satisfied to within the value of the <a href = "matlab: helpview('optim','constraint_tolerance','CSHelpWindow');">constraint tolerance</a>.

<<a href = "matlab: createExitMsg({'optimlib:sqpLineSearch:Exit1basic'},{'optimlib:sqpLineSearch:Exit1detailed','5.614868e-11','1.000000e-09','0.000000e+00','1.000000e-09'},true,true);;">stopping criteria details</a>>

<a href = "matlab: helpview('optim','local_min_found','CSHelpWindow');">Local minimum found that satisfies the constraints</a>.

Optimization completed because the objective function is non-decreasing in 
<a href = "matlab: helpview('optim','feasible_directions','CSHelpWindow');">feasible directions</a>, to within the value of the <a href = "matlab: helpview('optim','optimality_tolerance_msgcsh','CSHelpWindow');">optimality tolerance</a>,
and constraints are satisfied to within the value of the <a href = "matlab: helpview('optim','constraint_tolerance','CSHelpWindow');">constraint tolerance</a>.

<<a href = "matlab: createExitMsg({'optimlib:sqpLineSearch:Exit1basic'},{'optimlib:sqpLineSearch:Exit1detailed','2.339999e-10','1.000000e-09','0.000000e+00','1.000000e-09'},true,true);;">stopping criteria details</a>>

<a href = "matlab: helpview('optim','local_min_found','CSHelpWindow');">Local minimum found that satisfies the constraints</a>.

Optimization completed because the objective function is non-decreasing in 
<a href = "matlab: helpview('optim','feasible_directions','CSHelpWindow');">feasible directions</a>, to within the value of the <a href = "matlab: helpview('optim','optimality_tolerance_msgcsh','CSHelpWindow');">optimality tolerance</a>,
and constraints are satisfied to within the value of the <a href = "matlab: helpview('optim','constraint_tolerance','CSHelpWindow');">constraint tolerance</a>.

<<a href = "matlab: createExitMsg({'optimlib:sqpLineSearch:Exit1basic'},{'optimlib:sqpLineSearch:Exit1detailed','1.077138e-10','1.000000e-09','0.000000e+00','1.000000e-09'},true,true);;">stopping criteria details</a>>

<a href = "matlab: helpview('optim','local_min_found','CSHelpWindow');">Local minimum found that satisfies the constraints</a>.

Optimization completed because the objective function is non-decreasing in 
<a href = "matlab: helpview('optim','feasible_directions','CSHelpWindow');">feasible directions</a>, to within the value of the <a href = "matlab: helpview('optim','optimality_tolerance_msgcsh','CSHelpWindow');">optimality tolerance</a>,
and constraints are satisfied to within the value of the <a href = "matlab: helpview('optim','constraint_tolerance','CSHelpWindow');">constraint tolerance</a>.

<<a href = "matlab: createExitMsg({'optimlib:sqpLineSearch:Exit1basic'},{'optimlib:sqpLineSearch:Exit1detailed','1.172559e-11','1.000000e-09','0.000000e+00','1.000000e-09'},true,true);;">stopping criteria details</a>>

<a href = "matlab: helpview('optim','local_min_found','CSHelpWindow');">Local minimum found that satisfies the constraints</a>.

Optimization completed because the objective function is non-decreasing in 
<a href = "matlab: helpview('optim','feasible_directions','CSHelpWindow');">feasible directions</a>, to within the value of the <a href = "matlab: helpview('optim','optimality_tolerance_msgcsh','CSHelpWindow');">optimality tolerance</a>,
and constraints are satisfied to within the value of the <a href = "matlab: helpview('optim','constraint_tolerance','CSHelpWindow');">constraint tolerance</a>.

<<a href = "matlab: createExitMsg({'optimlib:sqpLineSearch:Exit1basic'},{'optimlib:sqpLineSearch:Exit1detailed','1.231833e-10','1.000000e-09','0.000000e+00','1.000000e-09'},true,true);;">stopping criteria details</a>>

<a href = "matlab: helpview('optim','local_min_found','CSHelpWindow');">Local minimum found that satisfies the constraints</a>.

Optimization completed because the objective function is non-decreasing in 
<a href = "matlab: helpview('optim','feasible_directions','CSHelpWindow');">feasible directions</a>, to within the value of the <a href = "matlab: helpview('optim','optimality_tolerance_msgcsh','CSHelpWindow');">optimality tolerance</a>,
and constraints are satisfied to within the value of the <a href = "matlab: helpview('optim','constraint_tolerance','CSHelpWindow');">constraint tolerance</a>.

<<a href = "matlab: createExitMsg({'optimlib:sqpLineSearch:Exit1basic'},{'optimlib:sqpLineSearch:Exit1detailed','5.904206e-10','1.000000e-09','0.000000e+00','1.000000e-09'},true,true);;">stopping criteria details</a>>

<a href = "matlab: helpview('optim','local_min_found','CSHelpWindow');">Local minimum found that satisfies the constraints</a>.

Optimization completed because the objective function is non-decreasing in 
<a href = "matlab: helpview('optim','feasible_directions','CSHelpWindow');">feasible directions</a>, to within the value of the <a href = "matlab: helpview('optim','optimality_tolerance_msgcsh','CSHelpWindow');">optimality tolerance</a>,
and constraints are satisfied to within the value of the <a href = "matlab: helpview('optim','constraint_tolerance','CSHelpWindow');">constraint tolerance</a>.

<<a href = "matlab: createExitMsg({'optimlib:sqpLineSearch:Exit1basic'},{'optimlib:sqpLineSearch:Exit1detailed','5.156512e-11','1.000000e-09','0.000000e+00','1.000000e-09'},true,true);;">stopping criteria details</a>>

<a href = "matlab: helpview('optim','local_min_found','CSHelpWindow');">Local minimum found that satisfies the constraints</a>.

Optimization completed because the objective function is non-decreasing in 
<a href = "matlab: helpview('optim','feasible_directions','CSHelpWindow');">feasible directions</a>, to within the value of the <a href = "matlab: helpview('optim','optimality_tolerance_msgcsh','CSHelpWindow');">optimality tolerance</a>,
and constraints are satisfied to within the value of the <a href = "matlab: helpview('optim','constraint_tolerance','CSHelpWindow');">constraint tolerance</a>.

<<a href = "matlab: createExitMsg({'optimlib:sqpLineSearch:Exit1basic'},{'optimlib:sqpLineSearch:Exit1detailed','1.690507e-10','1.000000e-09','0.000000e+00','1.000000e-09'},true,true);;">stopping criteria details</a>>

<a href = "matlab: helpview('optim','local_min_found','CSHelpWindow');">Local minimum found that satisfies the constraints</a>.

Optimization completed because the objective function is non-decreasing in 
<a href = "matlab: helpview('optim','feasible_directions','CSHelpWindow');">feasible directions</a>, to within the value of the <a href = "matlab: helpview('optim','optimality_tolerance_msgcsh','CSHelpWindow');">optimality tolerance</a>,
and constraints are satisfied to within the value of the <a href = "matlab: helpview('optim','constraint_tolerance','CSHelpWindow');">constraint tolerance</a>.

<<a href = "matlab: createExitMsg({'optimlib:sqpLineSearch:Exit1basic'},{'optimlib:sqpLineSearch:Exit1detailed','2.085523e-10','1.000000e-09','0.000000e+00','1.000000e-09'},true,true);;">stopping criteria details</a>>

<a href = "matlab: helpview('optim','local_min_found','CSHelpWindow');">Local minimum found that satisfies the constraints</a>.

Optimization completed because the objective function is non-decreasing in 
<a href = "matlab: helpview('optim','feasible_directions','CSHelpWindow');">feasible directions</a>, to within the value of the <a href = "matlab: helpview('optim','optimality_tolerance_msgcsh','CSHelpWindow');">optimality tolerance</a>,
and constraints are satisfied to within the value of the <a href = "matlab: helpview('optim','constraint_tolerance','CSHelpWindow');">constraint tolerance</a>.

<<a href = "matlab: createExitMsg({'optimlib:sqpLineSearch:Exit1basic'},{'optimlib:sqpLineSearch:Exit1detailed','7.222737e-11','1.000000e-09','0.000000e+00','1.000000e-09'},true,true);;">stopping criteria details</a>>

<a href = "matlab: helpview('optim','local_min_found','CSHelpWindow');">Local minimum found that satisfies the constraints</a>.

Optimization completed because the objective function is non-decreasing in 
<a href = "matlab: helpview('optim','feasible_directions','CSHelpWindow');">feasible directions</a>, to within the value of the <a href = "matlab: helpview('optim','optimality_tolerance_msgcsh','CSHelpWindow');">optimality tolerance</a>,
and constraints are satisfied to within the value of the <a href = "matlab: helpview('optim','constraint_tolerance','CSHelpWindow');">constraint tolerance</a>.

<<a href = "matlab: createExitMsg({'optimlib:sqpLineSearch:Exit1basic'},{'optimlib:sqpLineSearch:Exit1detailed','1.681770e-10','1.000000e-09','0.000000e+00','1.000000e-09'},true,true);;">stopping criteria details</a>>

<a href = "matlab: helpview('optim','local_min_found','CSHelpWindow');">Local minimum found that satisfies the constraints</a>.

Optimization completed because the objective function is non-decreasing in 
<a href = "matlab: helpview('optim','feasible_directions','CSHelpWindow');">feasible directions</a>, to within the value of the <a href = "matlab: helpview('optim','optimality_tolerance_msgcsh','CSHelpWindow');">optimality tolerance</a>,
and constraints are satisfied to within the value of the <a href = "matlab: helpview('optim','constraint_tolerance','CSHelpWindow');">constraint tolerance</a>.

<<a href = "matlab: createExitMsg({'optimlib:sqpLineSearch:Exit1basic'},{'optimlib:sqpLineSearch:Exit1detailed','1.713683e-10','1.000000e-09','0.000000e+00','1.000000e-09'},true,true);;">stopping criteria details</a>>

<a href = "matlab: helpview('optim','local_min_found','CSHelpWindow');">Local minimum found that satisfies the constraints</a>.

Optimization completed because the objective function is non-decreasing in 
<a href = "matlab: helpview('optim','feasible_directions','CSHelpWindow');">feasible directions</a>, to within the value of the <a href = "matlab: helpview('optim','optimality_tolerance_msgcsh','CSHelpWindow');">optimality tolerance</a>,
and constraints are satisfied to within the value of the <a href = "matlab: helpview('optim','constraint_tolerance','CSHelpWindow');">constraint tolerance</a>.

<<a href = "matlab: createExitMsg({'optimlib:sqpLineSearch:Exit1basic'},{'optimlib:sqpLineSearch:Exit1detailed','1.786201e-10','1.000000e-09','0.000000e+00','1.000000e-09'},true,true);;">stopping criteria details</a>>

<a href = "matlab: helpview('optim','local_min_found','CSHelpWindow');">Local minimum found that satisfies the constraints</a>.

Optimization completed because the objective function is non-decreasing in 
<a href = "matlab: helpview('optim','feasible_directions','CSHelpWindow');">feasible directions</a>, to within the value of the <a href = "matlab: helpview('optim','optimality_tolerance_msgcsh','CSHelpWindow');">optimality tolerance</a>,
and constraints are satisfied to within the value of the <a href = "matlab: helpview('optim','constraint_tolerance','CSHelpWindow');">constraint tolerance</a>.

<<a href = "matlab: createExitMsg({'optimlib:sqpLineSearch:Exit1basic'},{'optimlib:sqpLineSearch:Exit1detailed','6.216461e-11','1.000000e-09','0.000000e+00','1.000000e-09'},true,true);;">stopping criteria details</a>>

<a href = "matlab: helpview('optim','local_min_found','CSHelpWindow');">Local minimum found that satisfies the constraints</a>.

Optimization completed because the objective function is non-decreasing in 
<a href = "matlab: helpview('optim','feasible_directions','CSHelpWindow');">feasible directions</a>, to within the value of the <a href = "matlab: helpview('optim','optimality_tolerance_msgcsh','CSHelpWindow');">optimality tolerance</a>,
and constraints are satisfied to within the value of the <a href = "matlab: helpview('optim','constraint_tolerance','CSHelpWindow');">constraint tolerance</a>.

<<a href = "matlab: createExitMsg({'optimlib:sqpLineSearch:Exit1basic'},{'optimlib:sqpLineSearch:Exit1detailed','8.774453e-11','1.000000e-09','0.000000e+00','1.000000e-09'},true,true);;">stopping criteria details</a>>

<a href = "matlab: helpview('optim','local_min_found','CSHelpWindow');">Local minimum found that satisfies the constraints</a>.

Optimization completed because the objective function is non-decreasing in 
<a href = "matlab: helpview('optim','feasible_directions','CSHelpWindow');">feasible directions</a>, to within the value of the <a href = "matlab: helpview('optim','optimality_tolerance_msgcsh','CSHelpWindow');">optimality tolerance</a>,
and constraints are satisfied to within the value of the <a href = "matlab: helpview('optim','constraint_tolerance','CSHelpWindow');">constraint tolerance</a>.

<<a href = "matlab: createExitMsg({'optimlib:sqpLineSearch:Exit1basic'},{'optimlib:sqpLineSearch:Exit1detailed','4.000368e-10','1.000000e-09','0.000000e+00','1.000000e-09'},true,true);;">stopping criteria details</a>>

<a href = "matlab: helpview('optim','local_min_found','CSHelpWindow');">Local minimum found that satisfies the constraints</a>.

Optimization completed because the objective function is non-decreasing in 
<a href = "matlab: helpview('optim','feasible_directions','CSHelpWindow');">feasible directions</a>, to within the value of the <a href = "matlab: helpview('optim','optimality_tolerance_msgcsh','CSHelpWindow');">optimality tolerance</a>,
and constraints are satisfied to within the value of the <a href = "matlab: helpview('optim','constraint_tolerance','CSHelpWindow');">constraint tolerance</a>.

<<a href = "matlab: createExitMsg({'optimlib:sqpLineSearch:Exit1basic'},{'optimlib:sqpLineSearch:Exit1detailed','2.761334e-10','1.000000e-09','0.000000e+00','1.000000e-09'},true,true);;">stopping criteria details</a>>

<a href = "matlab: helpview('optim','local_min_found','CSHelpWindow');">Local minimum found that satisfies the constraints</a>.

Optimization completed because the objective function is non-decreasing in 
<a href = "matlab: helpview('optim','feasible_directions','CSHelpWindow');">feasible directions</a>, to within the value of the <a href = "matlab: helpview('optim','optimality_tolerance_msgcsh','CSHelpWindow');">optimality tolerance</a>,
and constraints are satisfied to within the value of the <a href = "matlab: helpview('optim','constraint_tolerance','CSHelpWindow');">constraint tolerance</a>.

<<a href = "matlab: createExitMsg({'optimlib:sqpLineSearch:Exit1basic'},{'optimlib:sqpLineSearch:Exit1detailed','3.265791e-11','1.000000e-09','0.000000e+00','1.000000e-09'},true,true);;">stopping criteria details</a>>

<a href = "matlab: helpview('optim','local_min_found','CSHelpWindow');">Local minimum found that satisfies the constraints</a>.

Optimization completed because the objective function is non-decreasing in 
<a href = "matlab: helpview('optim','feasible_directions','CSHelpWindow');">feasible directions</a>, to within the value of the <a href = "matlab: helpview('optim','optimality_tolerance_msgcsh','CSHelpWindow');">optimality tolerance</a>,
and constraints are satisfied to within the value of the <a href = "matlab: helpview('optim','constraint_tolerance','CSHelpWindow');">constraint tolerance</a>.

<<a href = "matlab: createExitMsg({'optimlib:sqpLineSearch:Exit1basic'},{'optimlib:sqpLineSearch:Exit1detailed','1.561277e-10','1.000000e-09','0.000000e+00','1.000000e-09'},true,true);;">stopping criteria details</a>>

<a href = "matlab: helpview('optim','local_min_found','CSHelpWindow');">Local minimum found that satisfies the constraints</a>.

Optimization completed because the objective function is non-decreasing in 
<a href = "matlab: helpview('optim','feasible_directions','CSHelpWindow');">feasible directions</a>, to within the value of the <a href = "matlab: helpview('optim','optimality_tolerance_msgcsh','CSHelpWindow');">optimality tolerance</a>,
and constraints are satisfied to within the value of the <a href = "matlab: helpview('optim','constraint_tolerance','CSHelpWindow');">constraint tolerance</a>.

<<a href = "matlab: createExitMsg({'optimlib:sqpLineSearch:Exit1basic'},{'optimlib:sqpLineSearch:Exit1detailed','4.582990e-10','1.000000e-09','0.000000e+00','1.000000e-09'},true,true);;">stopping criteria details</a>>

<a href = "matlab: helpview('optim','local_min_found','CSHelpWindow');">Local minimum found that satisfies the constraints</a>.

Optimization completed because the objective function is non-decreasing in 
<a href = "matlab: helpview('optim','feasible_directions','CSHelpWindow');">feasible directions</a>, to within the value of the <a href = "matlab: helpview('optim','optimality_tolerance_msgcsh','CSHelpWindow');">optimality tolerance</a>,
and constraints are satisfied to within the value of the <a href = "matlab: helpview('optim','constraint_tolerance','CSHelpWindow');">constraint tolerance</a>.

<<a href = "matlab: createExitMsg({'optimlib:sqpLineSearch:Exit1basic'},{'optimlib:sqpLineSearch:Exit1detailed','3.752795e-11','1.000000e-09','0.000000e+00','1.000000e-09'},true,true);;">stopping criteria details</a>>

<a href = "matlab: helpview('optim','local_min_found','CSHelpWindow');">Local minimum found that satisfies the constraints</a>.

Optimization completed because the objective function is non-decreasing in 
<a href = "matlab: helpview('optim','feasible_directions','CSHelpWindow');">feasible directions</a>, to within the value of the <a href = "matlab: helpview('optim','optimality_tolerance_msgcsh','CSHelpWindow');">optimality tolerance</a>,
and constraints are satisfied to within the value of the <a href = "matlab: helpview('optim','constraint_tolerance','CSHelpWindow');">constraint tolerance</a>.

<<a href = "matlab: createExitMsg({'optimlib:sqpLineSearch:Exit1basic'},{'optimlib:sqpLineSearch:Exit1detailed','4.116282e-10','1.000000e-09','0.000000e+00','1.000000e-09'},true,true);;">stopping criteria details</a>>

<a href = "matlab: helpview('optim','local_min_found','CSHelpWindow');">Local minimum found that satisfies the constraints</a>.

Optimization completed because the objective function is non-decreasing in 
<a href = "matlab: helpview('optim','feasible_directions','CSHelpWindow');">feasible directions</a>, to within the value of the <a href = "matlab: helpview('optim','optimality_tolerance_msgcsh','CSHelpWindow');">optimality tolerance</a>,
and constraints are satisfied to within the value of the <a href = "matlab: helpview('optim','constraint_tolerance','CSHelpWindow');">constraint tolerance</a>.

<<a href = "matlab: createExitMsg({'optimlib:sqpLineSearch:Exit1basic'},{'optimlib:sqpLineSearch:Exit1detailed','1.262657e-10','1.000000e-09','0.000000e+00','1.000000e-09'},true,true);;">stopping criteria details</a>>

<a href = "matlab: helpview('optim','local_min_found','CSHelpWindow');">Local minimum found that satisfies the constraints</a>.

Optimization completed because the objective function is non-decreasing in 
<a href = "matlab: helpview('optim','feasible_directions','CSHelpWindow');">feasible directions</a>, to within the value of the <a href = "matlab: helpview('optim','optimality_tolerance_msgcsh','CSHelpWindow');">optimality tolerance</a>,
and constraints are satisfied to within the value of the <a href = "matlab: helpview('optim','constraint_tolerance','CSHelpWindow');">constraint tolerance</a>.

<<a href = "matlab: createExitMsg({'optimlib:sqpLineSearch:Exit1basic'},{'optimlib:sqpLineSearch:Exit1detailed','2.319702e-10','1.000000e-09','0.000000e+00','1.000000e-09'},true,true);;">stopping criteria details</a>>

<a href = "matlab: helpview('optim','local_min_found','CSHelpWindow');">Local minimum found that satisfies the constraints</a>.

Optimization completed because the objective function is non-decreasing in 
<a href = "matlab: helpview('optim','feasible_directions','CSHelpWindow');">feasible directions</a>, to within the value of the <a href = "matlab: helpview('optim','optimality_tolerance_msgcsh','CSHelpWindow');">optimality tolerance</a>,
and constraints are satisfied to within the value of the <a href = "matlab: helpview('optim','constraint_tolerance','CSHelpWindow');">constraint tolerance</a>.

<<a href = "matlab: createExitMsg({'optimlib:sqpLineSearch:Exit1basic'},{'optimlib:sqpLineSearch:Exit1detailed','6.057035e-10','1.000000e-09','0.000000e+00','1.000000e-09'},true,true);;">stopping criteria details</a>>

<a href = "matlab: helpview('optim','local_min_found','CSHelpWindow');">Local minimum found that satisfies the constraints</a>.

Optimization completed because the objective function is non-decreasing in 
<a href = "matlab: helpview('optim','feasible_directions','CSHelpWindow');">feasible directions</a>, to within the value of the <a href = "matlab: helpview('optim','optimality_tolerance_msgcsh','CSHelpWindow');">optimality tolerance</a>,
and constraints are satisfied to within the value of the <a href = "matlab: helpview('optim','constraint_tolerance','CSHelpWindow');">constraint tolerance</a>.

<<a href = "matlab: createExitMsg({'optimlib:sqpLineSearch:Exit1basic'},{'optimlib:sqpLineSearch:Exit1detailed','1.059950e-11','1.000000e-09','0.000000e+00','1.000000e-09'},true,true);;">stopping criteria details</a>>

<a href = "matlab: helpview('optim','local_min_found','CSHelpWindow');">Local minimum found that satisfies the constraints</a>.

Optimization completed because the objective function is non-decreasing in 
<a href = "matlab: helpview('optim','feasible_directions','CSHelpWindow');">feasible directions</a>, to within the value of the <a href = "matlab: helpview('optim','optimality_tolerance_msgcsh','CSHelpWindow');">optimality tolerance</a>,
and constraints are satisfied to within the value of the <a href = "matlab: helpview('optim','constraint_tolerance','CSHelpWindow');">constraint tolerance</a>.

<<a href = "matlab: createExitMsg({'optimlib:sqpLineSearch:Exit1basic'},{'optimlib:sqpLineSearch:Exit1detailed','8.568404e-10','1.000000e-09','0.000000e+00','1.000000e-09'},true,true);;">stopping criteria details</a>>

<a href = "matlab: helpview('optim','local_min_found','CSHelpWindow');">Local minimum found that satisfies the constraints</a>.

Optimization completed because the objective function is non-decreasing in 
<a href = "matlab: helpview('optim','feasible_directions','CSHelpWindow');">feasible directions</a>, to within the value of the <a href = "matlab: helpview('optim','optimality_tolerance_msgcsh','CSHelpWindow');">optimality tolerance</a>,
and constraints are satisfied to within the value of the <a href = "matlab: helpview('optim','constraint_tolerance','CSHelpWindow');">constraint tolerance</a>.

<<a href = "matlab: createExitMsg({'optimlib:sqpLineSearch:Exit1basic'},{'optimlib:sqpLineSearch:Exit1detailed','4.192549e-11','1.000000e-09','0.000000e+00','1.000000e-09'},true,true);;">stopping criteria details</a>>

<a href = "matlab: helpview('optim','local_min_found','CSHelpWindow');">Local minimum found that satisfies the constraints</a>.

Optimization completed because the objective function is non-decreasing in 
<a href = "matlab: helpview('optim','feasible_directions','CSHelpWindow');">feasible directions</a>, to within the value of the <a href = "matlab: helpview('optim','optimality_tolerance_msgcsh','CSHelpWindow');">optimality tolerance</a>,
and constraints are satisfied to within the value of the <a href = "matlab: helpview('optim','constraint_tolerance','CSHelpWindow');">constraint tolerance</a>.

<<a href = "matlab: createExitMsg({'optimlib:sqpLineSearch:Exit1basic'},{'optimlib:sqpLineSearch:Exit1detailed','5.557089e-11','1.000000e-09','0.000000e+00','1.000000e-09'},true,true);;">stopping criteria details</a>>

<a href = "matlab: helpview('optim','local_min_found','CSHelpWindow');">Local minimum found that satisfies the constraints</a>.

Optimization completed because the objective function is non-decreasing in 
<a href = "matlab: helpview('optim','feasible_directions','CSHelpWindow');">feasible directions</a>, to within the value of the <a href = "matlab: helpview('optim','optimality_tolerance_msgcsh','CSHelpWindow');">optimality tolerance</a>,
and constraints are satisfied to within the value of the <a href = "matlab: helpview('optim','constraint_tolerance','CSHelpWindow');">constraint tolerance</a>.

<<a href = "matlab: createExitMsg({'optimlib:sqpLineSearch:Exit1basic'},{'optimlib:sqpLineSearch:Exit1detailed','1.741755e-10','1.000000e-09','0.000000e+00','1.000000e-09'},true,true);;">stopping criteria details</a>>

<a href = "matlab: helpview('optim','local_min_found','CSHelpWindow');">Local minimum found that satisfies the constraints</a>.

Optimization completed because the objective function is non-decreasing in 
<a href = "matlab: helpview('optim','feasible_directions','CSHelpWindow');">feasible directions</a>, to within the value of the <a href = "matlab: helpview('optim','optimality_tolerance_msgcsh','CSHelpWindow');">optimality tolerance</a>,
and constraints are satisfied to within the value of the <a href = "matlab: helpview('optim','constraint_tolerance','CSHelpWindow');">constraint tolerance</a>.

<<a href = "matlab: createExitMsg({'optimlib:sqpLineSearch:Exit1basic'},{'optimlib:sqpLineSearch:Exit1detailed','4.875424e-10','1.000000e-09','0.000000e+00','1.000000e-09'},true,true);;">stopping criteria details</a>>

<a href = "matlab: helpview('optim','local_min_found','CSHelpWindow');">Local minimum found that satisfies the constraints</a>.

Optimization completed because the objective function is non-decreasing in 
<a href = "matlab: helpview('optim','feasible_directions','CSHelpWindow');">feasible directions</a>, to within the value of the <a href = "matlab: helpview('optim','optimality_tolerance_msgcsh','CSHelpWindow');">optimality tolerance</a>,
and constraints are satisfied to within the value of the <a href = "matlab: helpview('optim','constraint_tolerance','CSHelpWindow');">constraint tolerance</a>.

<<a href = "matlab: createExitMsg({'optimlib:sqpLineSearch:Exit1basic'},{'optimlib:sqpLineSearch:Exit1detailed','3.648209e-11','1.000000e-09','0.000000e+00','1.000000e-09'},true,true);;">stopping criteria details</a>>

<a href = "matlab: helpview('optim','local_min_found','CSHelpWindow');">Local minimum found that satisfies the constraints</a>.

Optimization completed because the objective function is non-decreasing in 
<a href = "matlab: helpview('optim','feasible_directions','CSHelpWindow');">feasible directions</a>, to within the value of the <a href = "matlab: helpview('optim','optimality_tolerance_msgcsh','CSHelpWindow');">optimality tolerance</a>,
and constraints are satisfied to within the value of the <a href = "matlab: helpview('optim','constraint_tolerance','CSHelpWindow');">constraint tolerance</a>.

<<a href = "matlab: createExitMsg({'optimlib:sqpLineSearch:Exit1basic'},{'optimlib:sqpLineSearch:Exit1detailed','1.776132e-10','1.000000e-09','0.000000e+00','1.000000e-09'},true,true);;">stopping criteria details</a>>

<a href = "matlab: helpview('optim','local_min_found','CSHelpWindow');">Local minimum found that satisfies the constraints</a>.

Optimization completed because the objective function is non-decreasing in 
<a href = "matlab: helpview('optim','feasible_directions','CSHelpWindow');">feasible directions</a>, to within the value of the <a href = "matlab: helpview('optim','optimality_tolerance_msgcsh','CSHelpWindow');">optimality tolerance</a>,
and constraints are satisfied to within the value of the <a href = "matlab: helpview('optim','constraint_tolerance','CSHelpWindow');">constraint tolerance</a>.

<<a href = "matlab: createExitMsg({'optimlib:sqpLineSearch:Exit1basic'},{'optimlib:sqpLineSearch:Exit1detailed','1.145892e-11','1.000000e-09','0.000000e+00','1.000000e-09'},true,true);;">stopping criteria details</a>>

<a href = "matlab: helpview('optim','local_min_found','CSHelpWindow');">Local minimum found that satisfies the constraints</a>.

Optimization completed because the objective function is non-decreasing in 
<a href = "matlab: helpview('optim','feasible_directions','CSHelpWindow');">feasible directions</a>, to within the value of the <a href = "matlab: helpview('optim','optimality_tolerance_msgcsh','CSHelpWindow');">optimality tolerance</a>,
and constraints are satisfied to within the value of the <a href = "matlab: helpview('optim','constraint_tolerance','CSHelpWindow');">constraint tolerance</a>.

<<a href = "matlab: createExitMsg({'optimlib:sqpLineSearch:Exit1basic'},{'optimlib:sqpLineSearch:Exit1detailed','2.583985e-10','1.000000e-09','0.000000e+00','1.000000e-09'},true,true);;">stopping criteria details</a>>

<a href = "matlab: helpview('optim','local_min_found','CSHelpWindow');">Local minimum found that satisfies the constraints</a>.

Optimization completed because the objective function is non-decreasing in 
<a href = "matlab: helpview('optim','feasible_directions','CSHelpWindow');">feasible directions</a>, to within the value of the <a href = "matlab: helpview('optim','optimality_tolerance_msgcsh','CSHelpWindow');">optimality tolerance</a>,
and constraints are satisfied to within the value of the <a href = "matlab: helpview('optim','constraint_tolerance','CSHelpWindow');">constraint tolerance</a>.

<<a href = "matlab: createExitMsg({'optimlib:sqpLineSearch:Exit1basic'},{'optimlib:sqpLineSearch:Exit1detailed','3.294438e-11','1.000000e-09','0.000000e+00','1.000000e-09'},true,true);;">stopping criteria details</a>>

<a href = "matlab: helpview('optim','local_min_found','CSHelpWindow');">Local minimum found that satisfies the constraints</a>.

Optimization completed because the objective function is non-decreasing in 
<a href = "matlab: helpview('optim','feasible_directions','CSHelpWindow');">feasible directions</a>, to within the value of the <a href = "matlab: helpview('optim','optimality_tolerance_msgcsh','CSHelpWindow');">optimality tolerance</a>,
and constraints are satisfied to within the value of the <a href = "matlab: helpview('optim','constraint_tolerance','CSHelpWindow');">constraint tolerance</a>.

<<a href = "matlab: createExitMsg({'optimlib:sqpLineSearch:Exit1basic'},{'optimlib:sqpLineSearch:Exit1detailed','8.253284e-10','1.000000e-09','0.000000e+00','1.000000e-09'},true,true);;">stopping criteria details</a>>

<a href = "matlab: helpview('optim','local_min_found','CSHelpWindow');">Local minimum found that satisfies the constraints</a>.

Optimization completed because the objective function is non-decreasing in 
<a href = "matlab: helpview('optim','feasible_directions','CSHelpWindow');">feasible directions</a>, to within the value of the <a href = "matlab: helpview('optim','optimality_tolerance_msgcsh','CSHelpWindow');">optimality tolerance</a>,
and constraints are satisfied to within the value of the <a href = "matlab: helpview('optim','constraint_tolerance','CSHelpWindow');">constraint tolerance</a>.

<<a href = "matlab: createExitMsg({'optimlib:sqpLineSearch:Exit1basic'},{'optimlib:sqpLineSearch:Exit1detailed','7.697352e-10','1.000000e-09','0.000000e+00','1.000000e-09'},true,true);;">stopping criteria details</a>>

<a href = "matlab: helpview('optim','local_min_poss_with_constr','CSHelpWindow');">Local minimum possible. Constraints satisfied</a>.

fmincon stopped because the <a href = "matlab: helpview('optim','norm_curr_step_simple_fminconip','CSHelpWindow');">size of the current step</a> is less than
the value of the <a href = "matlab: helpview('optim','step_size_tol','CSHelpWindow');">step size tolerance</a> and constraints are 
satisfied to within the value of the <a href = "matlab: helpview('optim','constraint_tolerance','CSHelpWindow');">constraint tolerance</a>.

<<a href = "matlab: createExitMsg({'optimlib:sqpLineSearch:Exit2basic','fmincon'},{'optimlib:sqpLineSearch:Exit2detailed','1.000000e-09','0.000000e+00','1.000000e-09'},true,true);;">stopping criteria details</a>>

<a href = "matlab: helpview('optim','local_min_found','CSHelpWindow');">Local minimum found that satisfies the constraints</a>.

Optimization completed because the objective function is non-decreasing in 
<a href = "matlab: helpview('optim','feasible_directions','CSHelpWindow');">feasible directions</a>, to within the value of the <a href = "matlab: helpview('optim','optimality_tolerance_msgcsh','CSHelpWindow');">optimality tolerance</a>,
and constraints are satisfied to within the value of the <a href = "matlab: helpview('optim','constraint_tolerance','CSHelpWindow');">constraint tolerance</a>.

<<a href = "matlab: createExitMsg({'optimlib:sqpLineSearch:Exit1basic'},{'optimlib:sqpLineSearch:Exit1detailed','1.546954e-11','1.000000e-09','0.000000e+00','1.000000e-09'},true,true);;">stopping criteria details</a>>

<a href = "matlab: helpview('optim','local_min_found','CSHelpWindow');">Local minimum found that satisfies the constraints</a>.

Optimization completed because the objective function is non-decreasing in 
<a href = "matlab: helpview('optim','feasible_directions','CSHelpWindow');">feasible directions</a>, to within the value of the <a href = "matlab: helpview('optim','optimality_tolerance_msgcsh','CSHelpWindow');">optimality tolerance</a>,
and constraints are satisfied to within the value of the <a href = "matlab: helpview('optim','constraint_tolerance','CSHelpWindow');">constraint tolerance</a>.

<<a href = "matlab: createExitMsg({'optimlib:sqpLineSearch:Exit1basic'},{'optimlib:sqpLineSearch:Exit1detailed','3.826683e-11','1.000000e-09','0.000000e+00','1.000000e-09'},true,true);;">stopping criteria details</a>>

<a href = "matlab: helpview('optim','local_min_found','CSHelpWindow');">Local minimum found that satisfies the constraints</a>.

Optimization completed because the objective function is non-decreasing in 
<a href = "matlab: helpview('optim','feasible_directions','CSHelpWindow');">feasible directions</a>, to within the value of the <a href = "matlab: helpview('optim','optimality_tolerance_msgcsh','CSHelpWindow');">optimality tolerance</a>,
and constraints are satisfied to within the value of the <a href = "matlab: helpview('optim','constraint_tolerance','CSHelpWindow');">constraint tolerance</a>.

<<a href = "matlab: createExitMsg({'optimlib:sqpLineSearch:Exit1basic'},{'optimlib:sqpLineSearch:Exit1detailed','9.092649e-10','1.000000e-09','0.000000e+00','1.000000e-09'},true,true);;">stopping criteria details</a>>

<a href = "matlab: helpview('optim','local_min_poss_with_constr','CSHelpWindow');">Local minimum possible. Constraints satisfied</a>.

fmincon stopped because the <a href = "matlab: helpview('optim','norm_curr_step_simple_fminconip','CSHelpWindow');">size of the current step</a> is less than
the value of the <a href = "matlab: helpview('optim','step_size_tol','CSHelpWindow');">step size tolerance</a> and constraints are 
satisfied to within the value of the <a href = "matlab: helpview('optim','constraint_tolerance','CSHelpWindow');">constraint tolerance</a>.

<<a href = "matlab: createExitMsg({'optimlib:sqpLineSearch:Exit2basic','fmincon'},{'optimlib:sqpLineSearch:Exit2detailed','1.000000e-09','0.000000e+00','1.000000e-09'},true,true);;">stopping criteria details</a>>

<a href = "matlab: helpview('optim','local_min_found','CSHelpWindow');">Local minimum found that satisfies the constraints</a>.

Optimization completed because the objective function is non-decreasing in 
<a href = "matlab: helpview('optim','feasible_directions','CSHelpWindow');">feasible directions</a>, to within the value of the <a href = "matlab: helpview('optim','optimality_tolerance_msgcsh','CSHelpWindow');">optimality tolerance</a>,
and constraints are satisfied to within the value of the <a href = "matlab: helpview('optim','constraint_tolerance','CSHelpWindow');">constraint tolerance</a>.

<<a href = "matlab: createExitMsg({'optimlib:sqpLineSearch:Exit1basic'},{'optimlib:sqpLineSearch:Exit1detailed','2.635550e-10','1.000000e-09','0.000000e+00','1.000000e-09'},true,true);;">stopping criteria details</a>>

<a href = "matlab: helpview('optim','local_min_found','CSHelpWindow');">Local minimum found that satisfies the constraints</a>.

Optimization completed because the objective function is non-decreasing in 
<a href = "matlab: helpview('optim','feasible_directions','CSHelpWindow');">feasible directions</a>, to within the value of the <a href = "matlab: helpview('optim','optimality_tolerance_msgcsh','CSHelpWindow');">optimality tolerance</a>,
and constraints are satisfied to within the value of the <a href = "matlab: helpview('optim','constraint_tolerance','CSHelpWindow');">constraint tolerance</a>.

<<a href = "matlab: createExitMsg({'optimlib:sqpLineSearch:Exit1basic'},{'optimlib:sqpLineSearch:Exit1detailed','3.724147e-12','1.000000e-09','0.000000e+00','1.000000e-09'},true,true);;">stopping criteria details</a>>

<a href = "matlab: helpview('optim','local_min_found','CSHelpWindow');">Local minimum found that satisfies the constraints</a>.

Optimization completed because the objective function is non-decreasing in 
<a href = "matlab: helpview('optim','feasible_directions','CSHelpWindow');">feasible directions</a>, to within the value of the <a href = "matlab: helpview('optim','optimality_tolerance_msgcsh','CSHelpWindow');">optimality tolerance</a>,
and constraints are satisfied to within the value of the <a href = "matlab: helpview('optim','constraint_tolerance','CSHelpWindow');">constraint tolerance</a>.

<<a href = "matlab: createExitMsg({'optimlib:sqpLineSearch:Exit1basic'},{'optimlib:sqpLineSearch:Exit1detailed','8.680128e-11','1.000000e-09','0.000000e+00','1.000000e-09'},true,true);;">stopping criteria details</a>>

<a href = "matlab: helpview('optim','local_min_found','CSHelpWindow');">Local minimum found that satisfies the constraints</a>.

Optimization completed because the objective function is non-decreasing in 
<a href = "matlab: helpview('optim','feasible_directions','CSHelpWindow');">feasible directions</a>, to within the value of the <a href = "matlab: helpview('optim','optimality_tolerance_msgcsh','CSHelpWindow');">optimality tolerance</a>,
and constraints are satisfied to within the value of the <a href = "matlab: helpview('optim','constraint_tolerance','CSHelpWindow');">constraint tolerance</a>.

<<a href = "matlab: createExitMsg({'optimlib:sqpLineSearch:Exit1basic'},{'optimlib:sqpLineSearch:Exit1detailed','7.772350e-10','1.000000e-09','0.000000e+00','1.000000e-09'},true,true);;">stopping criteria details</a>>

<a href = "matlab: helpview('optim','local_min_found','CSHelpWindow');">Local minimum found that satisfies the constraints</a>.

Optimization completed because the objective function is non-decreasing in 
<a href = "matlab: helpview('optim','feasible_directions','CSHelpWindow');">feasible directions</a>, to within the value of the <a href = "matlab: helpview('optim','optimality_tolerance_msgcsh','CSHelpWindow');">optimality tolerance</a>,
and constraints are satisfied to within the value of the <a href = "matlab: helpview('optim','constraint_tolerance','CSHelpWindow');">constraint tolerance</a>.

<<a href = "matlab: createExitMsg({'optimlib:sqpLineSearch:Exit1basic'},{'optimlib:sqpLineSearch:Exit1detailed','8.926177e-11','1.000000e-09','0.000000e+00','1.000000e-09'},true,true);;">stopping criteria details</a>>

<a href = "matlab: helpview('optim','local_min_found','CSHelpWindow');">Local minimum found that satisfies the constraints</a>.

Optimization completed because the objective function is non-decreasing in 
<a href = "matlab: helpview('optim','feasible_directions','CSHelpWindow');">feasible directions</a>, to within the value of the <a href = "matlab: helpview('optim','optimality_tolerance_msgcsh','CSHelpWindow');">optimality tolerance</a>,
and constraints are satisfied to within the value of the <a href = "matlab: helpview('optim','constraint_tolerance','CSHelpWindow');">constraint tolerance</a>.

<<a href = "matlab: createExitMsg({'optimlib:sqpLineSearch:Exit1basic'},{'optimlib:sqpLineSearch:Exit1detailed','4.142398e-10','1.000000e-09','0.000000e+00','1.000000e-09'},true,true);;">stopping criteria details</a>>

<a href = "matlab: helpview('optim','local_min_found','CSHelpWindow');">Local minimum found that satisfies the constraints</a>.

Optimization completed because the objective function is non-decreasing in 
<a href = "matlab: helpview('optim','feasible_directions','CSHelpWindow');">feasible directions</a>, to within the value of the <a href = "matlab: helpview('optim','optimality_tolerance_msgcsh','CSHelpWindow');">optimality tolerance</a>,
and constraints are satisfied to within the value of the <a href = "matlab: helpview('optim','constraint_tolerance','CSHelpWindow');">constraint tolerance</a>.

<<a href = "matlab: createExitMsg({'optimlib:sqpLineSearch:Exit1basic'},{'optimlib:sqpLineSearch:Exit1detailed','5.156512e-11','1.000000e-09','0.000000e+00','1.000000e-09'},true,true);;">stopping criteria details</a>>

<a href = "matlab: helpview('optim','local_min_found','CSHelpWindow');">Local minimum found that satisfies the constraints</a>.

Optimization completed because the objective function is non-decreasing in 
<a href = "matlab: helpview('optim','feasible_directions','CSHelpWindow');">feasible directions</a>, to within the value of the <a href = "matlab: helpview('optim','optimality_tolerance_msgcsh','CSHelpWindow');">optimality tolerance</a>,
and constraints are satisfied to within the value of the <a href = "matlab: helpview('optim','constraint_tolerance','CSHelpWindow');">constraint tolerance</a>.

<<a href = "matlab: createExitMsg({'optimlib:sqpLineSearch:Exit1basic'},{'optimlib:sqpLineSearch:Exit1detailed','8.880504e-12','1.000000e-09','0.000000e+00','1.000000e-09'},true,true);;">stopping criteria details</a>>

<a href = "matlab: helpview('optim','local_min_found','CSHelpWindow');">Local minimum found that satisfies the constraints</a>.

Optimization completed because the objective function is non-decreasing in 
<a href = "matlab: helpview('optim','feasible_directions','CSHelpWindow');">feasible directions</a>, to within the value of the <a href = "matlab: helpview('optim','optimality_tolerance_msgcsh','CSHelpWindow');">optimality tolerance</a>,
and constraints are satisfied to within the value of the <a href = "matlab: helpview('optim','constraint_tolerance','CSHelpWindow');">constraint tolerance</a>.

<<a href = "matlab: createExitMsg({'optimlib:sqpLineSearch:Exit1basic'},{'optimlib:sqpLineSearch:Exit1detailed','2.005310e-11','1.000000e-09','0.000000e+00','1.000000e-09'},true,true);;">stopping criteria details</a>>

<a href = "matlab: helpview('optim','local_min_found','CSHelpWindow');">Local minimum found that satisfies the constraints</a>.

Optimization completed because the objective function is non-decreasing in 
<a href = "matlab: helpview('optim','feasible_directions','CSHelpWindow');">feasible directions</a>, to within the value of the <a href = "matlab: helpview('optim','optimality_tolerance_msgcsh','CSHelpWindow');">optimality tolerance</a>,
and constraints are satisfied to within the value of the <a href = "matlab: helpview('optim','constraint_tolerance','CSHelpWindow');">constraint tolerance</a>.

<<a href = "matlab: createExitMsg({'optimlib:sqpLineSearch:Exit1basic'},{'optimlib:sqpLineSearch:Exit1detailed','1.400852e-10','1.000000e-09','0.000000e+00','1.000000e-09'},true,true);;">stopping criteria details</a>>

<a href = "matlab: helpview('optim','local_min_found','CSHelpWindow');">Local minimum found that satisfies the constraints</a>.

Optimization completed because the objective function is non-decreasing in 
<a href = "matlab: helpview('optim','feasible_directions','CSHelpWindow');">feasible directions</a>, to within the value of the <a href = "matlab: helpview('optim','optimality_tolerance_msgcsh','CSHelpWindow');">optimality tolerance</a>,
and constraints are satisfied to within the value of the <a href = "matlab: helpview('optim','constraint_tolerance','CSHelpWindow');">constraint tolerance</a>.

<<a href = "matlab: createExitMsg({'optimlib:sqpLineSearch:Exit1basic'},{'optimlib:sqpLineSearch:Exit1detailed','1.567007e-10','1.000000e-09','0.000000e+00','1.000000e-09'},true,true);;">stopping criteria details</a>>

<a href = "matlab: helpview('optim','local_min_found','CSHelpWindow');">Local minimum found that satisfies the constraints</a>.

Optimization completed because the objective function is non-decreasing in 
<a href = "matlab: helpview('optim','feasible_directions','CSHelpWindow');">feasible directions</a>, to within the value of the <a href = "matlab: helpview('optim','optimality_tolerance_msgcsh','CSHelpWindow');">optimality tolerance</a>,
and constraints are satisfied to within the value of the <a href = "matlab: helpview('optim','constraint_tolerance','CSHelpWindow');">constraint tolerance</a>.

<<a href = "matlab: createExitMsg({'optimlib:sqpLineSearch:Exit1basic'},{'optimlib:sqpLineSearch:Exit1detailed','2.307319e-10','1.000000e-09','0.000000e+00','1.000000e-09'},true,true);;">stopping criteria details</a>>

<a href = "matlab: helpview('optim','local_min_found','CSHelpWindow');">Local minimum found that satisfies the constraints</a>.

Optimization completed because the objective function is non-decreasing in 
<a href = "matlab: helpview('optim','feasible_directions','CSHelpWindow');">feasible directions</a>, to within the value of the <a href = "matlab: helpview('optim','optimality_tolerance_msgcsh','CSHelpWindow');">optimality tolerance</a>,
and constraints are satisfied to within the value of the <a href = "matlab: helpview('optim','constraint_tolerance','CSHelpWindow');">constraint tolerance</a>.

<<a href = "matlab: createExitMsg({'optimlib:sqpLineSearch:Exit1basic'},{'optimlib:sqpLineSearch:Exit1detailed','5.523720e-10','1.000000e-09','0.000000e+00','1.000000e-09'},true,true);;">stopping criteria details</a>>

<a href = "matlab: helpview('optim','local_min_found','CSHelpWindow');">Local minimum found that satisfies the constraints</a>.

Optimization completed because the objective function is non-decreasing in 
<a href = "matlab: helpview('optim','feasible_directions','CSHelpWindow');">feasible directions</a>, to within the value of the <a href = "matlab: helpview('optim','optimality_tolerance_msgcsh','CSHelpWindow');">optimality tolerance</a>,
and constraints are satisfied to within the value of the <a href = "matlab: helpview('optim','constraint_tolerance','CSHelpWindow');">constraint tolerance</a>.

<<a href = "matlab: createExitMsg({'optimlib:sqpLineSearch:Exit1basic'},{'optimlib:sqpLineSearch:Exit1detailed','2.349078e-11','1.000000e-09','0.000000e+00','1.000000e-09'},true,true);;">stopping criteria details</a>>

<a href = "matlab: helpview('optim','local_min_found','CSHelpWindow');">Local minimum found that satisfies the constraints</a>.

Optimization completed because the objective function is non-decreasing in 
<a href = "matlab: helpview('optim','feasible_directions','CSHelpWindow');">feasible directions</a>, to within the value of the <a href = "matlab: helpview('optim','optimality_tolerance_msgcsh','CSHelpWindow');">optimality tolerance</a>,
and constraints are satisfied to within the value of the <a href = "matlab: helpview('optim','constraint_tolerance','CSHelpWindow');">constraint tolerance</a>.

<<a href = "matlab: createExitMsg({'optimlib:sqpLineSearch:Exit1basic'},{'optimlib:sqpLineSearch:Exit1detailed','3.546534e-10','1.000000e-09','0.000000e+00','1.000000e-09'},true,true);;">stopping criteria details</a>>

<a href = "matlab: helpview('optim','local_min_found','CSHelpWindow');">Local minimum found that satisfies the constraints</a>.

Optimization completed because the objective function is non-decreasing in 
<a href = "matlab: helpview('optim','feasible_directions','CSHelpWindow');">feasible directions</a>, to within the value of the <a href = "matlab: helpview('optim','optimality_tolerance_msgcsh','CSHelpWindow');">optimality tolerance</a>,
and constraints are satisfied to within the value of the <a href = "matlab: helpview('optim','constraint_tolerance','CSHelpWindow');">constraint tolerance</a>.

<<a href = "matlab: createExitMsg({'optimlib:sqpLineSearch:Exit1basic'},{'optimlib:sqpLineSearch:Exit1detailed','7.562884e-11','1.000000e-09','0.000000e+00','1.000000e-09'},true,true);;">stopping criteria details</a>>

<a href = "matlab: helpview('optim','local_min_found','CSHelpWindow');">Local minimum found that satisfies the constraints</a>.

Optimization completed because the objective function is non-decreasing in 
<a href = "matlab: helpview('optim','feasible_directions','CSHelpWindow');">feasible directions</a>, to within the value of the <a href = "matlab: helpview('optim','optimality_tolerance_msgcsh','CSHelpWindow');">optimality tolerance</a>,
and constraints are satisfied to within the value of the <a href = "matlab: helpview('optim','constraint_tolerance','CSHelpWindow');">constraint tolerance</a>.

<<a href = "matlab: createExitMsg({'optimlib:sqpLineSearch:Exit1basic'},{'optimlib:sqpLineSearch:Exit1detailed','3.397568e-10','1.000000e-09','0.000000e+00','1.000000e-09'},true,true);;">stopping criteria details</a>>

<a href = "matlab: helpview('optim','local_min_found','CSHelpWindow');">Local minimum found that satisfies the constraints</a>.

Optimization completed because the objective function is non-decreasing in 
<a href = "matlab: helpview('optim','feasible_directions','CSHelpWindow');">feasible directions</a>, to within the value of the <a href = "matlab: helpview('optim','optimality_tolerance_msgcsh','CSHelpWindow');">optimality tolerance</a>,
and constraints are satisfied to within the value of the <a href = "matlab: helpview('optim','constraint_tolerance','CSHelpWindow');">constraint tolerance</a>.

<<a href = "matlab: createExitMsg({'optimlib:sqpLineSearch:Exit1basic'},{'optimlib:sqpLineSearch:Exit1detailed','6.002853e-10','1.000000e-09','0.000000e+00','1.000000e-09'},true,true);;">stopping criteria details</a>>

<a href = "matlab: helpview('optim','local_min_found','CSHelpWindow');">Local minimum found that satisfies the constraints</a>.

Optimization completed because the objective function is non-decreasing in 
<a href = "matlab: helpview('optim','feasible_directions','CSHelpWindow');">feasible directions</a>, to within the value of the <a href = "matlab: helpview('optim','optimality_tolerance_msgcsh','CSHelpWindow');">optimality tolerance</a>,
and constraints are satisfied to within the value of the <a href = "matlab: helpview('optim','constraint_tolerance','CSHelpWindow');">constraint tolerance</a>.

<<a href = "matlab: createExitMsg({'optimlib:sqpLineSearch:Exit1basic'},{'optimlib:sqpLineSearch:Exit1detailed','2.346696e-10','1.000000e-09','0.000000e+00','1.000000e-09'},true,true);;">stopping criteria details</a>>

<a href = "matlab: helpview('optim','local_min_found','CSHelpWindow');">Local minimum found that satisfies the constraints</a>.

Optimization completed because the objective function is non-decreasing in 
<a href = "matlab: helpview('optim','feasible_directions','CSHelpWindow');">feasible directions</a>, to within the value of the <a href = "matlab: helpview('optim','optimality_tolerance_msgcsh','CSHelpWindow');">optimality tolerance</a>,
and constraints are satisfied to within the value of the <a href = "matlab: helpview('optim','constraint_tolerance','CSHelpWindow');">constraint tolerance</a>.

<<a href = "matlab: createExitMsg({'optimlib:sqpLineSearch:Exit1basic'},{'optimlib:sqpLineSearch:Exit1detailed','6.368292e-10','1.000000e-09','0.000000e+00','1.000000e-09'},true,true);;">stopping criteria details</a>>

<a href = "matlab: helpview('optim','local_min_found','CSHelpWindow');">Local minimum found that satisfies the constraints</a>.

Optimization completed because the objective function is non-decreasing in 
<a href = "matlab: helpview('optim','feasible_directions','CSHelpWindow');">feasible directions</a>, to within the value of the <a href = "matlab: helpview('optim','optimality_tolerance_msgcsh','CSHelpWindow');">optimality tolerance</a>,
and constraints are satisfied to within the value of the <a href = "matlab: helpview('optim','constraint_tolerance','CSHelpWindow');">constraint tolerance</a>.

<<a href = "matlab: createExitMsg({'optimlib:sqpLineSearch:Exit1basic'},{'optimlib:sqpLineSearch:Exit1detailed','7.849357e-11','1.000000e-09','0.000000e+00','1.000000e-09'},true,true);;">stopping criteria details</a>>

<a href = "matlab: helpview('optim','local_min_found','CSHelpWindow');">Local minimum found that satisfies the constraints</a>.

Optimization completed because the objective function is non-decreasing in 
<a href = "matlab: helpview('optim','feasible_directions','CSHelpWindow');">feasible directions</a>, to within the value of the <a href = "matlab: helpview('optim','optimality_tolerance_msgcsh','CSHelpWindow');">optimality tolerance</a>,
and constraints are satisfied to within the value of the <a href = "matlab: helpview('optim','constraint_tolerance','CSHelpWindow');">constraint tolerance</a>.

<<a href = "matlab: createExitMsg({'optimlib:sqpLineSearch:Exit1basic'},{'optimlib:sqpLineSearch:Exit1detailed','2.509502e-10','1.000000e-09','0.000000e+00','1.000000e-09'},true,true);;">stopping criteria details</a>>

<a href = "matlab: helpview('optim','local_min_found','CSHelpWindow');">Local minimum found that satisfies the constraints</a>.

Optimization completed because the objective function is non-decreasing in 
<a href = "matlab: helpview('optim','feasible_directions','CSHelpWindow');">feasible directions</a>, to within the value of the <a href = "matlab: helpview('optim','optimality_tolerance_msgcsh','CSHelpWindow');">optimality tolerance</a>,
and constraints are satisfied to within the value of the <a href = "matlab: helpview('optim','constraint_tolerance','CSHelpWindow');">constraint tolerance</a>.

<<a href = "matlab: createExitMsg({'optimlib:sqpLineSearch:Exit1basic'},{'optimlib:sqpLineSearch:Exit1detailed','8.359279e-10','1.000000e-09','0.000000e+00','1.000000e-09'},true,true);;">stopping criteria details</a>>

<a href = "matlab: helpview('optim','local_min_found','CSHelpWindow');">Local minimum found that satisfies the constraints</a>.

Optimization completed because the objective function is non-decreasing in 
<a href = "matlab: helpview('optim','feasible_directions','CSHelpWindow');">feasible directions</a>, to within the value of the <a href = "matlab: helpview('optim','optimality_tolerance_msgcsh','CSHelpWindow');">optimality tolerance</a>,
and constraints are satisfied to within the value of the <a href = "matlab: helpview('optim','constraint_tolerance','CSHelpWindow');">constraint tolerance</a>.

<<a href = "matlab: createExitMsg({'optimlib:sqpLineSearch:Exit1basic'},{'optimlib:sqpLineSearch:Exit1detailed','4.251258e-10','1.000000e-09','0.000000e+00','1.000000e-09'},true,true);;">stopping criteria details</a>>

<a href = "matlab: helpview('optim','local_min_found','CSHelpWindow');">Local minimum found that satisfies the constraints</a>.

Optimization completed because the objective function is non-decreasing in 
<a href = "matlab: helpview('optim','feasible_directions','CSHelpWindow');">feasible directions</a>, to within the value of the <a href = "matlab: helpview('optim','optimality_tolerance_msgcsh','CSHelpWindow');">optimality tolerance</a>,
and constraints are satisfied to within the value of the <a href = "matlab: helpview('optim','constraint_tolerance','CSHelpWindow');">constraint tolerance</a>.

<<a href = "matlab: createExitMsg({'optimlib:sqpLineSearch:Exit1basic'},{'optimlib:sqpLineSearch:Exit1detailed','3.151202e-10','1.000000e-09','0.000000e+00','1.000000e-09'},true,true);;">stopping criteria details</a>>

<a href = "matlab: helpview('optim','local_min_found','CSHelpWindow');">Local minimum found that satisfies the constraints</a>.

Optimization completed because the objective function is non-decreasing in 
<a href = "matlab: helpview('optim','feasible_directions','CSHelpWindow');">feasible directions</a>, to within the value of the <a href = "matlab: helpview('optim','optimality_tolerance_msgcsh','CSHelpWindow');">optimality tolerance</a>,
and constraints are satisfied to within the value of the <a href = "matlab: helpview('optim','constraint_tolerance','CSHelpWindow');">constraint tolerance</a>.

<<a href = "matlab: createExitMsg({'optimlib:sqpLineSearch:Exit1basic'},{'optimlib:sqpLineSearch:Exit1detailed','2.517336e-10','1.000000e-09','0.000000e+00','1.000000e-09'},true,true);;">stopping criteria details</a>>

<a href = "matlab: helpview('optim','local_min_found','CSHelpWindow');">Local minimum found that satisfies the constraints</a>.

Optimization completed because the objective function is non-decreasing in 
<a href = "matlab: helpview('optim','feasible_directions','CSHelpWindow');">feasible directions</a>, to within the value of the <a href = "matlab: helpview('optim','optimality_tolerance_msgcsh','CSHelpWindow');">optimality tolerance</a>,
and constraints are satisfied to within the value of the <a href = "matlab: helpview('optim','constraint_tolerance','CSHelpWindow');">constraint tolerance</a>.

<<a href = "matlab: createExitMsg({'optimlib:sqpLineSearch:Exit1basic'},{'optimlib:sqpLineSearch:Exit1detailed','9.089784e-10','1.000000e-09','0.000000e+00','1.000000e-09'},true,true);;">stopping criteria details</a>>

<a href = "matlab: helpview('optim','local_min_found','CSHelpWindow');">Local minimum found that satisfies the constraints</a>.

Optimization completed because the objective function is non-decreasing in 
<a href = "matlab: helpview('optim','feasible_directions','CSHelpWindow');">feasible directions</a>, to within the value of the <a href = "matlab: helpview('optim','optimality_tolerance_msgcsh','CSHelpWindow');">optimality tolerance</a>,
and constraints are satisfied to within the value of the <a href = "matlab: helpview('optim','constraint_tolerance','CSHelpWindow');">constraint tolerance</a>.

<<a href = "matlab: createExitMsg({'optimlib:sqpLineSearch:Exit1basic'},{'optimlib:sqpLineSearch:Exit1detailed','1.097528e-10','1.000000e-09','0.000000e+00','1.000000e-09'},true,true);;">stopping criteria details</a>>

<a href = "matlab: helpview('optim','local_min_found','CSHelpWindow');">Local minimum found that satisfies the constraints</a>.

Optimization completed because the objective function is non-decreasing in 
<a href = "matlab: helpview('optim','feasible_directions','CSHelpWindow');">feasible directions</a>, to within the value of the <a href = "matlab: helpview('optim','optimality_tolerance_msgcsh','CSHelpWindow');">optimality tolerance</a>,
and constraints are satisfied to within the value of the <a href = "matlab: helpview('optim','constraint_tolerance','CSHelpWindow');">constraint tolerance</a>.

<<a href = "matlab: createExitMsg({'optimlib:sqpLineSearch:Exit1basic'},{'optimlib:sqpLineSearch:Exit1detailed','5.201532e-11','1.000000e-09','0.000000e+00','1.000000e-09'},true,true);;">stopping criteria details</a>>

<a href = "matlab: helpview('optim','local_min_found','CSHelpWindow');">Local minimum found that satisfies the constraints</a>.

Optimization completed because the objective function is non-decreasing in 
<a href = "matlab: helpview('optim','feasible_directions','CSHelpWindow');">feasible directions</a>, to within the value of the <a href = "matlab: helpview('optim','optimality_tolerance_msgcsh','CSHelpWindow');">optimality tolerance</a>,
and constraints are satisfied to within the value of the <a href = "matlab: helpview('optim','constraint_tolerance','CSHelpWindow');">constraint tolerance</a>.

<<a href = "matlab: createExitMsg({'optimlib:sqpLineSearch:Exit1basic'},{'optimlib:sqpLineSearch:Exit1detailed','2.670171e-11','1.000000e-09','0.000000e+00','1.000000e-09'},true,true);;">stopping criteria details</a>>

<a href = "matlab: helpview('optim','local_min_found','CSHelpWindow');">Local minimum found that satisfies the constraints</a>.

Optimization completed because the objective function is non-decreasing in 
<a href = "matlab: helpview('optim','feasible_directions','CSHelpWindow');">feasible directions</a>, to within the value of the <a href = "matlab: helpview('optim','optimality_tolerance_msgcsh','CSHelpWindow');">optimality tolerance</a>,
and constraints are satisfied to within the value of the <a href = "matlab: helpview('optim','constraint_tolerance','CSHelpWindow');">constraint tolerance</a>.

<<a href = "matlab: createExitMsg({'optimlib:sqpLineSearch:Exit1basic'},{'optimlib:sqpLineSearch:Exit1detailed','4.529136e-10','1.000000e-09','0.000000e+00','1.000000e-09'},true,true);;">stopping criteria details</a>>

<a href = "matlab: helpview('optim','local_min_found','CSHelpWindow');">Local minimum found that satisfies the constraints</a>.

Optimization completed because the objective function is non-decreasing in 
<a href = "matlab: helpview('optim','feasible_directions','CSHelpWindow');">feasible directions</a>, to within the value of the <a href = "matlab: helpview('optim','optimality_tolerance_msgcsh','CSHelpWindow');">optimality tolerance</a>,
and constraints are satisfied to within the value of the <a href = "matlab: helpview('optim','constraint_tolerance','CSHelpWindow');">constraint tolerance</a>.

<<a href = "matlab: createExitMsg({'optimlib:sqpLineSearch:Exit1basic'},{'optimlib:sqpLineSearch:Exit1detailed','6.674818e-11','1.000000e-09','0.000000e+00','1.000000e-09'},true,true);;">stopping criteria details</a>>

<a href = "matlab: helpview('optim','local_min_found','CSHelpWindow');">Local minimum found that satisfies the constraints</a>.

Optimization completed because the objective function is non-decreasing in 
<a href = "matlab: helpview('optim','feasible_directions','CSHelpWindow');">feasible directions</a>, to within the value of the <a href = "matlab: helpview('optim','optimality_tolerance_msgcsh','CSHelpWindow');">optimality tolerance</a>,
and constraints are satisfied to within the value of the <a href = "matlab: helpview('optim','constraint_tolerance','CSHelpWindow');">constraint tolerance</a>.

<<a href = "matlab: createExitMsg({'optimlib:sqpLineSearch:Exit1basic'},{'optimlib:sqpLineSearch:Exit1detailed','4.566378e-10','1.000000e-09','0.000000e+00','1.000000e-09'},true,true);;">stopping criteria details</a>>

<a href = "matlab: helpview('optim','local_min_found','CSHelpWindow');">Local minimum found that satisfies the constraints</a>.

Optimization completed because the objective function is non-decreasing in 
<a href = "matlab: helpview('optim','feasible_directions','CSHelpWindow');">feasible directions</a>, to within the value of the <a href = "matlab: helpview('optim','optimality_tolerance_msgcsh','CSHelpWindow');">optimality tolerance</a>,
and constraints are satisfied to within the value of the <a href = "matlab: helpview('optim','constraint_tolerance','CSHelpWindow');">constraint tolerance</a>.

<<a href = "matlab: createExitMsg({'optimlib:sqpLineSearch:Exit1basic'},{'optimlib:sqpLineSearch:Exit1detailed','1.042761e-10','1.000000e-09','0.000000e+00','1.000000e-09'},true,true);;">stopping criteria details</a>>

<a href = "matlab: helpview('optim','local_min_found','CSHelpWindow');">Local minimum found that satisfies the constraints</a>.

Optimization completed because the objective function is non-decreasing in 
<a href = "matlab: helpview('optim','feasible_directions','CSHelpWindow');">feasible directions</a>, to within the value of the <a href = "matlab: helpview('optim','optimality_tolerance_msgcsh','CSHelpWindow');">optimality tolerance</a>,
and constraints are satisfied to within the value of the <a href = "matlab: helpview('optim','constraint_tolerance','CSHelpWindow');">constraint tolerance</a>.

<<a href = "matlab: createExitMsg({'optimlib:sqpLineSearch:Exit1basic'},{'optimlib:sqpLineSearch:Exit1detailed','8.112912e-10','1.000000e-09','0.000000e+00','1.000000e-09'},true,true);;">stopping criteria details</a>>

<a href = "matlab: helpview('optim','local_min_poss_with_constr','CSHelpWindow');">Local minimum possible. Constraints satisfied</a>.

fmincon stopped because the <a href = "matlab: helpview('optim','norm_curr_step_simple_fminconip','CSHelpWindow');">size of the current step</a> is less than
the value of the <a href = "matlab: helpview('optim','step_size_tol','CSHelpWindow');">step size tolerance</a> and constraints are 
satisfied to within the value of the <a href = "matlab: helpview('optim','constraint_tolerance','CSHelpWindow');">constraint tolerance</a>.

<<a href = "matlab: createExitMsg({'optimlib:sqpLineSearch:Exit2basic','fmincon'},{'optimlib:sqpLineSearch:Exit2detailed','1.000000e-09','0.000000e+00','1.000000e-09'},true,true);;">stopping criteria details</a>>

<a href = "matlab: helpview('optim','local_min_found','CSHelpWindow');">Local minimum found that satisfies the constraints</a>.

Optimization completed because the objective function is non-decreasing in 
<a href = "matlab: helpview('optim','feasible_directions','CSHelpWindow');">feasible directions</a>, to within the value of the <a href = "matlab: helpview('optim','optimality_tolerance_msgcsh','CSHelpWindow');">optimality tolerance</a>,
and constraints are satisfied to within the value of the <a href = "matlab: helpview('optim','constraint_tolerance','CSHelpWindow');">constraint tolerance</a>.

<<a href = "matlab: createExitMsg({'optimlib:sqpLineSearch:Exit1basic'},{'optimlib:sqpLineSearch:Exit1detailed','2.669470e-10','1.000000e-09','0.000000e+00','1.000000e-09'},true,true);;">stopping criteria details</a>>

<a href = "matlab: helpview('optim','local_min_found','CSHelpWindow');">Local minimum found that satisfies the constraints</a>.

Optimization completed because the objective function is non-decreasing in 
<a href = "matlab: helpview('optim','feasible_directions','CSHelpWindow');">feasible directions</a>, to within the value of the <a href = "matlab: helpview('optim','optimality_tolerance_msgcsh','CSHelpWindow');">optimality tolerance</a>,
and constraints are satisfied to within the value of the <a href = "matlab: helpview('optim','constraint_tolerance','CSHelpWindow');">constraint tolerance</a>.

<<a href = "matlab: createExitMsg({'optimlib:sqpLineSearch:Exit1basic'},{'optimlib:sqpLineSearch:Exit1detailed','5.843701e-10','1.000000e-09','0.000000e+00','1.000000e-09'},true,true);;">stopping criteria details</a>>

<a href = "matlab: helpview('optim','local_min_found','CSHelpWindow');">Local minimum found that satisfies the constraints</a>.

Optimization completed because the objective function is non-decreasing in 
<a href = "matlab: helpview('optim','feasible_directions','CSHelpWindow');">feasible directions</a>, to within the value of the <a href = "matlab: helpview('optim','optimality_tolerance_msgcsh','CSHelpWindow');">optimality tolerance</a>,
and constraints are satisfied to within the value of the <a href = "matlab: helpview('optim','constraint_tolerance','CSHelpWindow');">constraint tolerance</a>.

<<a href = "matlab: createExitMsg({'optimlib:sqpLineSearch:Exit1basic'},{'optimlib:sqpLineSearch:Exit1detailed','9.215204e-10','1.000000e-09','0.000000e+00','1.000000e-09'},true,true);;">stopping criteria details</a>>

<a href = "matlab: helpview('optim','local_min_found','CSHelpWindow');">Local minimum found that satisfies the constraints</a>.

Optimization completed because the objective function is non-decreasing in 
<a href = "matlab: helpview('optim','feasible_directions','CSHelpWindow');">feasible directions</a>, to within the value of the <a href = "matlab: helpview('optim','optimality_tolerance_msgcsh','CSHelpWindow');">optimality tolerance</a>,
and constraints are satisfied to within the value of the <a href = "matlab: helpview('optim','constraint_tolerance','CSHelpWindow');">constraint tolerance</a>.

<<a href = "matlab: createExitMsg({'optimlib:sqpLineSearch:Exit1basic'},{'optimlib:sqpLineSearch:Exit1detailed','2.463667e-11','1.000000e-09','0.000000e+00','1.000000e-09'},true,true);;">stopping criteria details</a>>

<a href = "matlab: helpview('optim','local_min_poss_with_constr','CSHelpWindow');">Local minimum possible. Constraints satisfied</a>.

fmincon stopped because the <a href = "matlab: helpview('optim','norm_curr_step_simple_fminconip','CSHelpWindow');">size of the current step</a> is less than
the value of the <a href = "matlab: helpview('optim','step_size_tol','CSHelpWindow');">step size tolerance</a> and constraints are 
satisfied to within the value of the <a href = "matlab: helpview('optim','constraint_tolerance','CSHelpWindow');">constraint tolerance</a>.

<<a href = "matlab: createExitMsg({'optimlib:sqpLineSearch:Exit2basic','fmincon'},{'optimlib:sqpLineSearch:Exit2detailed','1.000000e-09','0.000000e+00','1.000000e-09'},true,true);;">stopping criteria details</a>>

<a href = "matlab: helpview('optim','local_min_found','CSHelpWindow');">Local minimum found that satisfies the constraints</a>.

Optimization completed because the objective function is non-decreasing in 
<a href = "matlab: helpview('optim','feasible_directions','CSHelpWindow');">feasible directions</a>, to within the value of the <a href = "matlab: helpview('optim','optimality_tolerance_msgcsh','CSHelpWindow');">optimality tolerance</a>,
and constraints are satisfied to within the value of the <a href = "matlab: helpview('optim','constraint_tolerance','CSHelpWindow');">constraint tolerance</a>.

<<a href = "matlab: createExitMsg({'optimlib:sqpLineSearch:Exit1basic'},{'optimlib:sqpLineSearch:Exit1detailed','3.248602e-10','1.000000e-09','0.000000e+00','1.000000e-09'},true,true);;">stopping criteria details</a>>

<a href = "matlab: helpview('optim','local_min_poss_with_constr','CSHelpWindow');">Local minimum possible. Constraints satisfied</a>.

fmincon stopped because the <a href = "matlab: helpview('optim','norm_curr_step_simple_fminconip','CSHelpWindow');">size of the current step</a> is less than
the value of the <a href = "matlab: helpview('optim','step_size_tol','CSHelpWindow');">step size tolerance</a> and constraints are 
satisfied to within the value of the <a href = "matlab: helpview('optim','constraint_tolerance','CSHelpWindow');">constraint tolerance</a>.

<<a href = "matlab: createExitMsg({'optimlib:sqpLineSearch:Exit2basic','fmincon'},{'optimlib:sqpLineSearch:Exit2detailed','1.000000e-09','0.000000e+00','1.000000e-09'},true,true);;">stopping criteria details</a>>

<a href = "matlab: helpview('optim','local_min_found','CSHelpWindow');">Local minimum found that satisfies the constraints</a>.

Optimization completed because the objective function is non-decreasing in 
<a href = "matlab: helpview('optim','feasible_directions','CSHelpWindow');">feasible directions</a>, to within the value of the <a href = "matlab: helpview('optim','optimality_tolerance_msgcsh','CSHelpWindow');">optimality tolerance</a>,
and constraints are satisfied to within the value of the <a href = "matlab: helpview('optim','constraint_tolerance','CSHelpWindow');">constraint tolerance</a>.

<<a href = "matlab: createExitMsg({'optimlib:sqpLineSearch:Exit1basic'},{'optimlib:sqpLineSearch:Exit1detailed','4.675237e-10','1.000000e-09','0.000000e+00','1.000000e-09'},true,true);;">stopping criteria details</a>>

<a href = "matlab: helpview('optim','local_min_found','CSHelpWindow');">Local minimum found that satisfies the constraints</a>.

Optimization completed because the objective function is non-decreasing in 
<a href = "matlab: helpview('optim','feasible_directions','CSHelpWindow');">feasible directions</a>, to within the value of the <a href = "matlab: helpview('optim','optimality_tolerance_msgcsh','CSHelpWindow');">optimality tolerance</a>,
and constraints are satisfied to within the value of the <a href = "matlab: helpview('optim','constraint_tolerance','CSHelpWindow');">constraint tolerance</a>.

<<a href = "matlab: createExitMsg({'optimlib:sqpLineSearch:Exit1basic'},{'optimlib:sqpLineSearch:Exit1detailed','1.291322e-11','1.000000e-09','0.000000e+00','1.000000e-09'},true,true);;">stopping criteria details</a>>

<a href = "matlab: helpview('optim','local_min_found','CSHelpWindow');">Local minimum found that satisfies the constraints</a>.

Optimization completed because the objective function is non-decreasing in 
<a href = "matlab: helpview('optim','feasible_directions','CSHelpWindow');">feasible directions</a>, to within the value of the <a href = "matlab: helpview('optim','optimality_tolerance_msgcsh','CSHelpWindow');">optimality tolerance</a>,
and constraints are satisfied to within the value of the <a href = "matlab: helpview('optim','constraint_tolerance','CSHelpWindow');">constraint tolerance</a>.

<<a href = "matlab: createExitMsg({'optimlib:sqpLineSearch:Exit1basic'},{'optimlib:sqpLineSearch:Exit1detailed','8.336361e-11','1.000000e-09','0.000000e+00','1.000000e-09'},true,true);;">stopping criteria details</a>>

<a href = "matlab: helpview('optim','local_min_found','CSHelpWindow');">Local minimum found that satisfies the constraints</a>.

Optimization completed because the objective function is non-decreasing in 
<a href = "matlab: helpview('optim','feasible_directions','CSHelpWindow');">feasible directions</a>, to within the value of the <a href = "matlab: helpview('optim','optimality_tolerance_msgcsh','CSHelpWindow');">optimality tolerance</a>,
and constraints are satisfied to within the value of the <a href = "matlab: helpview('optim','constraint_tolerance','CSHelpWindow');">constraint tolerance</a>.

<<a href = "matlab: createExitMsg({'optimlib:sqpLineSearch:Exit1basic'},{'optimlib:sqpLineSearch:Exit1detailed','2.969481e-10','1.000000e-09','0.000000e+00','1.000000e-09'},true,true);;">stopping criteria details</a>>

<a href = "matlab: helpview('optim','local_min_found','CSHelpWindow');">Local minimum found that satisfies the constraints</a>.

Optimization completed because the objective function is non-decreasing in 
<a href = "matlab: helpview('optim','feasible_directions','CSHelpWindow');">feasible directions</a>, to within the value of the <a href = "matlab: helpview('optim','optimality_tolerance_msgcsh','CSHelpWindow');">optimality tolerance</a>,
and constraints are satisfied to within the value of the <a href = "matlab: helpview('optim','constraint_tolerance','CSHelpWindow');">constraint tolerance</a>.

<<a href = "matlab: createExitMsg({'optimlib:sqpLineSearch:Exit1basic'},{'optimlib:sqpLineSearch:Exit1detailed','5.629192e-10','1.000000e-09','0.000000e+00','1.000000e-09'},true,true);;">stopping criteria details</a>>

<a href = "matlab: helpview('optim','local_min_found','CSHelpWindow');">Local minimum found that satisfies the constraints</a>.

Optimization completed because the objective function is non-decreasing in 
<a href = "matlab: helpview('optim','feasible_directions','CSHelpWindow');">feasible directions</a>, to within the value of the <a href = "matlab: helpview('optim','optimality_tolerance_msgcsh','CSHelpWindow');">optimality tolerance</a>,
and constraints are satisfied to within the value of the <a href = "matlab: helpview('optim','constraint_tolerance','CSHelpWindow');">constraint tolerance</a>.

<<a href = "matlab: createExitMsg({'optimlib:sqpLineSearch:Exit1basic'},{'optimlib:sqpLineSearch:Exit1detailed','1.993851e-10','1.000000e-09','0.000000e+00','1.000000e-09'},true,true);;">stopping criteria details</a>>

<a href = "matlab: helpview('optim','local_min_found','CSHelpWindow');">Local minimum found that satisfies the constraints</a>.

Optimization completed because the objective function is non-decreasing in 
<a href = "matlab: helpview('optim','feasible_directions','CSHelpWindow');">feasible directions</a>, to within the value of the <a href = "matlab: helpview('optim','optimality_tolerance_msgcsh','CSHelpWindow');">optimality tolerance</a>,
and constraints are satisfied to within the value of the <a href = "matlab: helpview('optim','constraint_tolerance','CSHelpWindow');">constraint tolerance</a>.

<<a href = "matlab: createExitMsg({'optimlib:sqpLineSearch:Exit1basic'},{'optimlib:sqpLineSearch:Exit1detailed','3.976244e-10','1.000000e-09','0.000000e+00','1.000000e-09'},true,true);;">stopping criteria details</a>>

<a href = "matlab: helpview('optim','local_min_found','CSHelpWindow');">Local minimum found that satisfies the constraints</a>.

Optimization completed because the objective function is non-decreasing in 
<a href = "matlab: helpview('optim','feasible_directions','CSHelpWindow');">feasible directions</a>, to within the value of the <a href = "matlab: helpview('optim','optimality_tolerance_msgcsh','CSHelpWindow');">optimality tolerance</a>,
and constraints are satisfied to within the value of the <a href = "matlab: helpview('optim','constraint_tolerance','CSHelpWindow');">constraint tolerance</a>.

<<a href = "matlab: createExitMsg({'optimlib:sqpLineSearch:Exit1basic'},{'optimlib:sqpLineSearch:Exit1detailed','5.576461e-11','1.000000e-09','0.000000e+00','1.000000e-09'},true,true);;">stopping criteria details</a>>

<a href = "matlab: helpview('optim','local_min_found','CSHelpWindow');">Local minimum found that satisfies the constraints</a>.

Optimization completed because the objective function is non-decreasing in 
<a href = "matlab: helpview('optim','feasible_directions','CSHelpWindow');">feasible directions</a>, to within the value of the <a href = "matlab: helpview('optim','optimality_tolerance_msgcsh','CSHelpWindow');">optimality tolerance</a>,
and constraints are satisfied to within the value of the <a href = "matlab: helpview('optim','constraint_tolerance','CSHelpWindow');">constraint tolerance</a>.

<<a href = "matlab: createExitMsg({'optimlib:sqpLineSearch:Exit1basic'},{'optimlib:sqpLineSearch:Exit1detailed','4.829933e-10','1.000000e-09','0.000000e+00','1.000000e-09'},true,true);;">stopping criteria details</a>>

<a href = "matlab: helpview('optim','local_min_found','CSHelpWindow');">Local minimum found that satisfies the constraints</a>.

Optimization completed because the objective function is non-decreasing in 
<a href = "matlab: helpview('optim','feasible_directions','CSHelpWindow');">feasible directions</a>, to within the value of the <a href = "matlab: helpview('optim','optimality_tolerance_msgcsh','CSHelpWindow');">optimality tolerance</a>,
and constraints are satisfied to within the value of the <a href = "matlab: helpview('optim','constraint_tolerance','CSHelpWindow');">constraint tolerance</a>.

<<a href = "matlab: createExitMsg({'optimlib:sqpLineSearch:Exit1basic'},{'optimlib:sqpLineSearch:Exit1detailed','1.403717e-11','1.000000e-09','0.000000e+00','1.000000e-09'},true,true);;">stopping criteria details</a>>

<a href = "matlab: helpview('optim','local_min_found','CSHelpWindow');">Local minimum found that satisfies the constraints</a>.

Optimization completed because the objective function is non-decreasing in 
<a href = "matlab: helpview('optim','feasible_directions','CSHelpWindow');">feasible directions</a>, to within the value of the <a href = "matlab: helpview('optim','optimality_tolerance_msgcsh','CSHelpWindow');">optimality tolerance</a>,
and constraints are satisfied to within the value of the <a href = "matlab: helpview('optim','constraint_tolerance','CSHelpWindow');">constraint tolerance</a>.

<<a href = "matlab: createExitMsg({'optimlib:sqpLineSearch:Exit1basic'},{'optimlib:sqpLineSearch:Exit1detailed','7.729038e-10','1.000000e-09','0.000000e+00','1.000000e-09'},true,true);;">stopping criteria details</a>>

<a href = "matlab: helpview('optim','local_min_found','CSHelpWindow');">Local minimum found that satisfies the constraints</a>.

Optimization completed because the objective function is non-decreasing in 
<a href = "matlab: helpview('optim','feasible_directions','CSHelpWindow');">feasible directions</a>, to within the value of the <a href = "matlab: helpview('optim','optimality_tolerance_msgcsh','CSHelpWindow');">optimality tolerance</a>,
and constraints are satisfied to within the value of the <a href = "matlab: helpview('optim','constraint_tolerance','CSHelpWindow');">constraint tolerance</a>.

<<a href = "matlab: createExitMsg({'optimlib:sqpLineSearch:Exit1basic'},{'optimlib:sqpLineSearch:Exit1detailed','1.609978e-10','1.000000e-09','0.000000e+00','1.000000e-09'},true,true);;">stopping criteria details</a>>

<a href = "matlab: helpview('optim','local_min_found','CSHelpWindow');">Local minimum found that satisfies the constraints</a>.

Optimization completed because the objective function is non-decreasing in 
<a href = "matlab: helpview('optim','feasible_directions','CSHelpWindow');">feasible directions</a>, to within the value of the <a href = "matlab: helpview('optim','optimality_tolerance_msgcsh','CSHelpWindow');">optimality tolerance</a>,
and constraints are satisfied to within the value of the <a href = "matlab: helpview('optim','constraint_tolerance','CSHelpWindow');">constraint tolerance</a>.

<<a href = "matlab: createExitMsg({'optimlib:sqpLineSearch:Exit1basic'},{'optimlib:sqpLineSearch:Exit1detailed','5.832588e-10','1.000000e-09','0.000000e+00','1.000000e-09'},true,true);;">stopping criteria details</a>>

<a href = "matlab: helpview('optim','local_min_found','CSHelpWindow');">Local minimum found that satisfies the constraints</a>.

Optimization completed because the objective function is non-decreasing in 
<a href = "matlab: helpview('optim','feasible_directions','CSHelpWindow');">feasible directions</a>, to within the value of the <a href = "matlab: helpview('optim','optimality_tolerance_msgcsh','CSHelpWindow');">optimality tolerance</a>,
and constraints are satisfied to within the value of the <a href = "matlab: helpview('optim','constraint_tolerance','CSHelpWindow');">constraint tolerance</a>.

<<a href = "matlab: createExitMsg({'optimlib:sqpLineSearch:Exit1basic'},{'optimlib:sqpLineSearch:Exit1detailed','1.294857e-10','1.000000e-09','0.000000e+00','1.000000e-09'},true,true);;">stopping criteria details</a>>

<a href = "matlab: helpview('optim','local_min_found','CSHelpWindow');">Local minimum found that satisfies the constraints</a>.

Optimization completed because the objective function is non-decreasing in 
<a href = "matlab: helpview('optim','feasible_directions','CSHelpWindow');">feasible directions</a>, to within the value of the <a href = "matlab: helpview('optim','optimality_tolerance_msgcsh','CSHelpWindow');">optimality tolerance</a>,
and constraints are satisfied to within the value of the <a href = "matlab: helpview('optim','constraint_tolerance','CSHelpWindow');">constraint tolerance</a>.

<<a href = "matlab: createExitMsg({'optimlib:sqpLineSearch:Exit1basic'},{'optimlib:sqpLineSearch:Exit1detailed','5.743781e-10','1.000000e-09','0.000000e+00','1.000000e-09'},true,true);;">stopping criteria details</a>>

<a href = "matlab: helpview('optim','local_min_found','CSHelpWindow');">Local minimum found that satisfies the constraints</a>.

Optimization completed because the objective function is non-decreasing in 
<a href = "matlab: helpview('optim','feasible_directions','CSHelpWindow');">feasible directions</a>, to within the value of the <a href = "matlab: helpview('optim','optimality_tolerance_msgcsh','CSHelpWindow');">optimality tolerance</a>,
and constraints are satisfied to within the value of the <a href = "matlab: helpview('optim','constraint_tolerance','CSHelpWindow');">constraint tolerance</a>.

<<a href = "matlab: createExitMsg({'optimlib:sqpLineSearch:Exit1basic'},{'optimlib:sqpLineSearch:Exit1detailed','9.281721e-11','1.000000e-09','0.000000e+00','1.000000e-09'},true,true);;">stopping criteria details</a>>

<a href = "matlab: helpview('optim','local_min_found','CSHelpWindow');">Local minimum found that satisfies the constraints</a>.

Optimization completed because the objective function is non-decreasing in 
<a href = "matlab: helpview('optim','feasible_directions','CSHelpWindow');">feasible directions</a>, to within the value of the <a href = "matlab: helpview('optim','optimality_tolerance_msgcsh','CSHelpWindow');">optimality tolerance</a>,
and constraints are satisfied to within the value of the <a href = "matlab: helpview('optim','constraint_tolerance','CSHelpWindow');">constraint tolerance</a>.

<<a href = "matlab: createExitMsg({'optimlib:sqpLineSearch:Exit1basic'},{'optimlib:sqpLineSearch:Exit1detailed','4.268446e-11','1.000000e-09','0.000000e+00','1.000000e-09'},true,true);;">stopping criteria details</a>>

<a href = "matlab: helpview('optim','local_min_found','CSHelpWindow');">Local minimum found that satisfies the constraints</a>.

Optimization completed because the objective function is non-decreasing in 
<a href = "matlab: helpview('optim','feasible_directions','CSHelpWindow');">feasible directions</a>, to within the value of the <a href = "matlab: helpview('optim','optimality_tolerance_msgcsh','CSHelpWindow');">optimality tolerance</a>,
and constraints are satisfied to within the value of the <a href = "matlab: helpview('optim','constraint_tolerance','CSHelpWindow');">constraint tolerance</a>.

<<a href = "matlab: createExitMsg({'optimlib:sqpLineSearch:Exit1basic'},{'optimlib:sqpLineSearch:Exit1detailed','3.237144e-11','1.000000e-09','0.000000e+00','1.000000e-09'},true,true);;">stopping criteria details</a>>

<a href = "matlab: helpview('optim','local_min_found','CSHelpWindow');">Local minimum found that satisfies the constraints</a>.

Optimization completed because the objective function is non-decreasing in 
<a href = "matlab: helpview('optim','feasible_directions','CSHelpWindow');">feasible directions</a>, to within the value of the <a href = "matlab: helpview('optim','optimality_tolerance_msgcsh','CSHelpWindow');">optimality tolerance</a>,
and constraints are satisfied to within the value of the <a href = "matlab: helpview('optim','constraint_tolerance','CSHelpWindow');">constraint tolerance</a>.

<<a href = "matlab: createExitMsg({'optimlib:sqpLineSearch:Exit1basic'},{'optimlib:sqpLineSearch:Exit1detailed','3.055946e-10','1.000000e-09','0.000000e+00','1.000000e-09'},true,true);;">stopping criteria details</a>>

<a href = "matlab: helpview('optim','local_min_found','CSHelpWindow');">Local minimum found that satisfies the constraints</a>.

Optimization completed because the objective function is non-decreasing in 
<a href = "matlab: helpview('optim','feasible_directions','CSHelpWindow');">feasible directions</a>, to within the value of the <a href = "matlab: helpview('optim','optimality_tolerance_msgcsh','CSHelpWindow');">optimality tolerance</a>,
and constraints are satisfied to within the value of the <a href = "matlab: helpview('optim','constraint_tolerance','CSHelpWindow');">constraint tolerance</a>.

<<a href = "matlab: createExitMsg({'optimlib:sqpLineSearch:Exit1basic'},{'optimlib:sqpLineSearch:Exit1detailed','1.059950e-10','1.000000e-09','0.000000e+00','1.000000e-09'},true,true);;">stopping criteria details</a>>

<a href = "matlab: helpview('optim','local_min_found','CSHelpWindow');">Local minimum found that satisfies the constraints</a>.

Optimization completed because the objective function is non-decreasing in 
<a href = "matlab: helpview('optim','feasible_directions','CSHelpWindow');">feasible directions</a>, to within the value of the <a href = "matlab: helpview('optim','optimality_tolerance_msgcsh','CSHelpWindow');">optimality tolerance</a>,
and constraints are satisfied to within the value of the <a href = "matlab: helpview('optim','constraint_tolerance','CSHelpWindow');">constraint tolerance</a>.

<<a href = "matlab: createExitMsg({'optimlib:sqpLineSearch:Exit1basic'},{'optimlib:sqpLineSearch:Exit1detailed','3.281651e-11','1.000000e-09','0.000000e+00','1.000000e-09'},true,true);;">stopping criteria details</a>>

<a href = "matlab: helpview('optim','local_min_found','CSHelpWindow');">Local minimum found that satisfies the constraints</a>.

Optimization completed because the objective function is non-decreasing in 
<a href = "matlab: helpview('optim','feasible_directions','CSHelpWindow');">feasible directions</a>, to within the value of the <a href = "matlab: helpview('optim','optimality_tolerance_msgcsh','CSHelpWindow');">optimality tolerance</a>,
and constraints are satisfied to within the value of the <a href = "matlab: helpview('optim','constraint_tolerance','CSHelpWindow');">constraint tolerance</a>.

<<a href = "matlab: createExitMsg({'optimlib:sqpLineSearch:Exit1basic'},{'optimlib:sqpLineSearch:Exit1detailed','8.279066e-11','1.000000e-09','0.000000e+00','1.000000e-09'},true,true);;">stopping criteria details</a>>

<a href = "matlab: helpview('optim','local_min_found','CSHelpWindow');">Local minimum found that satisfies the constraints</a>.

Optimization completed because the objective function is non-decreasing in 
<a href = "matlab: helpview('optim','feasible_directions','CSHelpWindow');">feasible directions</a>, to within the value of the <a href = "matlab: helpview('optim','optimality_tolerance_msgcsh','CSHelpWindow');">optimality tolerance</a>,
and constraints are satisfied to within the value of the <a href = "matlab: helpview('optim','constraint_tolerance','CSHelpWindow');">constraint tolerance</a>.

<<a href = "matlab: createExitMsg({'optimlib:sqpLineSearch:Exit1basic'},{'optimlib:sqpLineSearch:Exit1detailed','8.708776e-11','1.000000e-09','0.000000e+00','1.000000e-09'},true,true);;">stopping criteria details</a>>

<a href = "matlab: helpview('optim','local_min_found','CSHelpWindow');">Local minimum found that satisfies the constraints</a>.

Optimization completed because the objective function is non-decreasing in 
<a href = "matlab: helpview('optim','feasible_directions','CSHelpWindow');">feasible directions</a>, to within the value of the <a href = "matlab: helpview('optim','optimality_tolerance_msgcsh','CSHelpWindow');">optimality tolerance</a>,
and constraints are satisfied to within the value of the <a href = "matlab: helpview('optim','constraint_tolerance','CSHelpWindow');">constraint tolerance</a>.

<<a href = "matlab: createExitMsg({'optimlib:sqpLineSearch:Exit1basic'},{'optimlib:sqpLineSearch:Exit1detailed','5.282560e-10','1.000000e-09','0.000000e+00','1.000000e-09'},true,true);;">stopping criteria details</a>>

<a href = "matlab: helpview('optim','local_min_found','CSHelpWindow');">Local minimum found that satisfies the constraints</a>.

Optimization completed because the objective function is non-decreasing in 
<a href = "matlab: helpview('optim','feasible_directions','CSHelpWindow');">feasible directions</a>, to within the value of the <a href = "matlab: helpview('optim','optimality_tolerance_msgcsh','CSHelpWindow');">optimality tolerance</a>,
and constraints are satisfied to within the value of the <a href = "matlab: helpview('optim','constraint_tolerance','CSHelpWindow');">constraint tolerance</a>.

<<a href = "matlab: createExitMsg({'optimlib:sqpLineSearch:Exit1basic'},{'optimlib:sqpLineSearch:Exit1detailed','1.701649e-10','1.000000e-09','0.000000e+00','1.000000e-09'},true,true);;">stopping criteria details</a>>

<a href = "matlab: helpview('optim','local_min_found','CSHelpWindow');">Local minimum found that satisfies the constraints</a>.

Optimization completed because the objective function is non-decreasing in 
<a href = "matlab: helpview('optim','feasible_directions','CSHelpWindow');">feasible directions</a>, to within the value of the <a href = "matlab: helpview('optim','optimality_tolerance_msgcsh','CSHelpWindow');">optimality tolerance</a>,
and constraints are satisfied to within the value of the <a href = "matlab: helpview('optim','constraint_tolerance','CSHelpWindow');">constraint tolerance</a>.

<<a href = "matlab: createExitMsg({'optimlib:sqpLineSearch:Exit1basic'},{'optimlib:sqpLineSearch:Exit1detailed','9.605436e-10','1.000000e-09','0.000000e+00','1.000000e-09'},true,true);;">stopping criteria details</a>>

<a href = "matlab: helpview('optim','local_min_found','CSHelpWindow');">Local minimum found that satisfies the constraints</a>.

Optimization completed because the objective function is non-decreasing in 
<a href = "matlab: helpview('optim','feasible_directions','CSHelpWindow');">feasible directions</a>, to within the value of the <a href = "matlab: helpview('optim','optimality_tolerance_msgcsh','CSHelpWindow');">optimality tolerance</a>,
and constraints are satisfied to within the value of the <a href = "matlab: helpview('optim','constraint_tolerance','CSHelpWindow');">constraint tolerance</a>.

<<a href = "matlab: createExitMsg({'optimlib:sqpLineSearch:Exit1basic'},{'optimlib:sqpLineSearch:Exit1detailed','6.961291e-10','1.000000e-09','0.000000e+00','1.000000e-09'},true,true);;">stopping criteria details</a>>

<a href = "matlab: helpview('optim','local_min_found','CSHelpWindow');">Local minimum found that satisfies the constraints</a>.

Optimization completed because the objective function is non-decreasing in 
<a href = "matlab: helpview('optim','feasible_directions','CSHelpWindow');">feasible directions</a>, to within the value of the <a href = "matlab: helpview('optim','optimality_tolerance_msgcsh','CSHelpWindow');">optimality tolerance</a>,
and constraints are satisfied to within the value of the <a href = "matlab: helpview('optim','constraint_tolerance','CSHelpWindow');">constraint tolerance</a>.

<<a href = "matlab: createExitMsg({'optimlib:sqpLineSearch:Exit1basic'},{'optimlib:sqpLineSearch:Exit1detailed','4.641414e-10','1.000000e-09','0.000000e+00','1.000000e-09'},true,true);;">stopping criteria details</a>>

<a href = "matlab: helpview('optim','local_min_found','CSHelpWindow');">Local minimum found that satisfies the constraints</a>.

Optimization completed because the objective function is non-decreasing in 
<a href = "matlab: helpview('optim','feasible_directions','CSHelpWindow');">feasible directions</a>, to within the value of the <a href = "matlab: helpview('optim','optimality_tolerance_msgcsh','CSHelpWindow');">optimality tolerance</a>,
and constraints are satisfied to within the value of the <a href = "matlab: helpview('optim','constraint_tolerance','CSHelpWindow');">constraint tolerance</a>.

<<a href = "matlab: createExitMsg({'optimlib:sqpLineSearch:Exit1basic'},{'optimlib:sqpLineSearch:Exit1detailed','3.838737e-10','1.000000e-09','0.000000e+00','1.000000e-09'},true,true);;">stopping criteria details</a>>

<a href = "matlab: helpview('optim','local_min_found','CSHelpWindow');">Local minimum found that satisfies the constraints</a>.

Optimization completed because the objective function is non-decreasing in 
<a href = "matlab: helpview('optim','feasible_directions','CSHelpWindow');">feasible directions</a>, to within the value of the <a href = "matlab: helpview('optim','optimality_tolerance_msgcsh','CSHelpWindow');">optimality tolerance</a>,
and constraints are satisfied to within the value of the <a href = "matlab: helpview('optim','constraint_tolerance','CSHelpWindow');">constraint tolerance</a>.

<<a href = "matlab: createExitMsg({'optimlib:sqpLineSearch:Exit1basic'},{'optimlib:sqpLineSearch:Exit1detailed','4.784097e-11','1.000000e-09','0.000000e+00','1.000000e-09'},true,true);;">stopping criteria details</a>>

<a href = "matlab: helpview('optim','local_min_found','CSHelpWindow');">Local minimum found that satisfies the constraints</a>.

Optimization completed because the objective function is non-decreasing in 
<a href = "matlab: helpview('optim','feasible_directions','CSHelpWindow');">feasible directions</a>, to within the value of the <a href = "matlab: helpview('optim','optimality_tolerance_msgcsh','CSHelpWindow');">optimality tolerance</a>,
and constraints are satisfied to within the value of the <a href = "matlab: helpview('optim','constraint_tolerance','CSHelpWindow');">constraint tolerance</a>.

<<a href = "matlab: createExitMsg({'optimlib:sqpLineSearch:Exit1basic'},{'optimlib:sqpLineSearch:Exit1detailed','5.299748e-11','1.000000e-09','0.000000e+00','1.000000e-09'},true,true);;">stopping criteria details</a>>

<a href = "matlab: helpview('optim','local_min_found','CSHelpWindow');">Local minimum found that satisfies the constraints</a>.

Optimization completed because the objective function is non-decreasing in 
<a href = "matlab: helpview('optim','feasible_directions','CSHelpWindow');">feasible directions</a>, to within the value of the <a href = "matlab: helpview('optim','optimality_tolerance_msgcsh','CSHelpWindow');">optimality tolerance</a>,
and constraints are satisfied to within the value of the <a href = "matlab: helpview('optim','constraint_tolerance','CSHelpWindow');">constraint tolerance</a>.

<<a href = "matlab: createExitMsg({'optimlib:sqpLineSearch:Exit1basic'},{'optimlib:sqpLineSearch:Exit1detailed','2.400643e-10','1.000000e-09','0.000000e+00','1.000000e-09'},true,true);;">stopping criteria details</a>>

<a href = "matlab: helpview('optim','local_min_found','CSHelpWindow');">Local minimum found that satisfies the constraints</a>.

Optimization completed because the objective function is non-decreasing in 
<a href = "matlab: helpview('optim','feasible_directions','CSHelpWindow');">feasible directions</a>, to within the value of the <a href = "matlab: helpview('optim','optimality_tolerance_msgcsh','CSHelpWindow');">optimality tolerance</a>,
and constraints are satisfied to within the value of the <a href = "matlab: helpview('optim','constraint_tolerance','CSHelpWindow');">constraint tolerance</a>.

<<a href = "matlab: createExitMsg({'optimlib:sqpLineSearch:Exit1basic'},{'optimlib:sqpLineSearch:Exit1detailed','6.245109e-11','1.000000e-09','0.000000e+00','1.000000e-09'},true,true);;">stopping criteria details</a>>

<a href = "matlab: helpview('optim','local_min_found','CSHelpWindow');">Local minimum found that satisfies the constraints</a>.

Optimization completed because the objective function is non-decreasing in 
<a href = "matlab: helpview('optim','feasible_directions','CSHelpWindow');">feasible directions</a>, to within the value of the <a href = "matlab: helpview('optim','optimality_tolerance_msgcsh','CSHelpWindow');">optimality tolerance</a>,
and constraints are satisfied to within the value of the <a href = "matlab: helpview('optim','constraint_tolerance','CSHelpWindow');">constraint tolerance</a>.

<<a href = "matlab: createExitMsg({'optimlib:sqpLineSearch:Exit1basic'},{'optimlib:sqpLineSearch:Exit1detailed','1.192040e-10','1.000000e-09','0.000000e+00','1.000000e-09'},true,true);;">stopping criteria details</a>>

<a href = "matlab: helpview('optim','local_min_found','CSHelpWindow');">Local minimum found that satisfies the constraints</a>.

Optimization completed because the objective function is non-decreasing in 
<a href = "matlab: helpview('optim','feasible_directions','CSHelpWindow');">feasible directions</a>, to within the value of the <a href = "matlab: helpview('optim','optimality_tolerance_msgcsh','CSHelpWindow');">optimality tolerance</a>,
and constraints are satisfied to within the value of the <a href = "matlab: helpview('optim','constraint_tolerance','CSHelpWindow');">constraint tolerance</a>.

<<a href = "matlab: createExitMsg({'optimlib:sqpLineSearch:Exit1basic'},{'optimlib:sqpLineSearch:Exit1detailed','3.506428e-10','1.000000e-09','0.000000e+00','1.000000e-09'},true,true);;">stopping criteria details</a>>

<a href = "matlab: helpview('optim','local_min_found','CSHelpWindow');">Local minimum found that satisfies the constraints</a>.

Optimization completed because the objective function is non-decreasing in 
<a href = "matlab: helpview('optim','feasible_directions','CSHelpWindow');">feasible directions</a>, to within the value of the <a href = "matlab: helpview('optim','optimality_tolerance_msgcsh','CSHelpWindow');">optimality tolerance</a>,
and constraints are satisfied to within the value of the <a href = "matlab: helpview('optim','constraint_tolerance','CSHelpWindow');">constraint tolerance</a>.

<<a href = "matlab: createExitMsg({'optimlib:sqpLineSearch:Exit1basic'},{'optimlib:sqpLineSearch:Exit1detailed','1.638625e-10','1.000000e-09','0.000000e+00','1.000000e-09'},true,true);;">stopping criteria details</a>>

<a href = "matlab: helpview('optim','local_min_found','CSHelpWindow');">Local minimum found that satisfies the constraints</a>.

Optimization completed because the objective function is non-decreasing in 
<a href = "matlab: helpview('optim','feasible_directions','CSHelpWindow');">feasible directions</a>, to within the value of the <a href = "matlab: helpview('optim','optimality_tolerance_msgcsh','CSHelpWindow');">optimality tolerance</a>,
and constraints are satisfied to within the value of the <a href = "matlab: helpview('optim','constraint_tolerance','CSHelpWindow');">constraint tolerance</a>.

<<a href = "matlab: createExitMsg({'optimlib:sqpLineSearch:Exit1basic'},{'optimlib:sqpLineSearch:Exit1detailed','7.826439e-10','1.000000e-09','0.000000e+00','1.000000e-09'},true,true);;">stopping criteria details</a>>

<a href = "matlab: helpview('optim','local_min_found','CSHelpWindow');">Local minimum found that satisfies the constraints</a>.

Optimization completed because the objective function is non-decreasing in 
<a href = "matlab: helpview('optim','feasible_directions','CSHelpWindow');">feasible directions</a>, to within the value of the <a href = "matlab: helpview('optim','optimality_tolerance_msgcsh','CSHelpWindow');">optimality tolerance</a>,
and constraints are satisfied to within the value of the <a href = "matlab: helpview('optim','constraint_tolerance','CSHelpWindow');">constraint tolerance</a>.

<<a href = "matlab: createExitMsg({'optimlib:sqpLineSearch:Exit1basic'},{'optimlib:sqpLineSearch:Exit1detailed','3.380380e-11','1.000000e-09','0.000000e+00','1.000000e-09'},true,true);;">stopping criteria details</a>>

<a href = "matlab: helpview('optim','local_min_found','CSHelpWindow');">Local minimum found that satisfies the constraints</a>.

Optimization completed because the objective function is non-decreasing in 
<a href = "matlab: helpview('optim','feasible_directions','CSHelpWindow');">feasible directions</a>, to within the value of the <a href = "matlab: helpview('optim','optimality_tolerance_msgcsh','CSHelpWindow');">optimality tolerance</a>,
and constraints are satisfied to within the value of the <a href = "matlab: helpview('optim','constraint_tolerance','CSHelpWindow');">constraint tolerance</a>.

<<a href = "matlab: createExitMsg({'optimlib:sqpLineSearch:Exit1basic'},{'optimlib:sqpLineSearch:Exit1detailed','6.474287e-11','1.000000e-09','0.000000e+00','1.000000e-09'},true,true);;">stopping criteria details</a>>

<a href = "matlab: helpview('optim','local_min_found','CSHelpWindow');">Local minimum found that satisfies the constraints</a>.

Optimization completed because the objective function is non-decreasing in 
<a href = "matlab: helpview('optim','feasible_directions','CSHelpWindow');">feasible directions</a>, to within the value of the <a href = "matlab: helpview('optim','optimality_tolerance_msgcsh','CSHelpWindow');">optimality tolerance</a>,
and constraints are satisfied to within the value of the <a href = "matlab: helpview('optim','constraint_tolerance','CSHelpWindow');">constraint tolerance</a>.

<<a href = "matlab: createExitMsg({'optimlib:sqpLineSearch:Exit1basic'},{'optimlib:sqpLineSearch:Exit1detailed','4.434600e-10','1.000000e-09','0.000000e+00','1.000000e-09'},true,true);;">stopping criteria details</a>>

<a href = "matlab: helpview('optim','local_min_found','CSHelpWindow');">Local minimum found that satisfies the constraints</a>.

Optimization completed because the objective function is non-decreasing in 
<a href = "matlab: helpview('optim','feasible_directions','CSHelpWindow');">feasible directions</a>, to within the value of the <a href = "matlab: helpview('optim','optimality_tolerance_msgcsh','CSHelpWindow');">optimality tolerance</a>,
and constraints are satisfied to within the value of the <a href = "matlab: helpview('optim','constraint_tolerance','CSHelpWindow');">constraint tolerance</a>.

<<a href = "matlab: createExitMsg({'optimlib:sqpLineSearch:Exit1basic'},{'optimlib:sqpLineSearch:Exit1detailed','2.366266e-10','1.000000e-09','0.000000e+00','1.000000e-09'},true,true);;">stopping criteria details</a>>

<a href = "matlab: helpview('optim','local_min_found','CSHelpWindow');">Local minimum found that satisfies the constraints</a>.

Optimization completed because the objective function is non-decreasing in 
<a href = "matlab: helpview('optim','feasible_directions','CSHelpWindow');">feasible directions</a>, to within the value of the <a href = "matlab: helpview('optim','optimality_tolerance_msgcsh','CSHelpWindow');">optimality tolerance</a>,
and constraints are satisfied to within the value of the <a href = "matlab: helpview('optim','constraint_tolerance','CSHelpWindow');">constraint tolerance</a>.

<<a href = "matlab: createExitMsg({'optimlib:sqpLineSearch:Exit1basic'},{'optimlib:sqpLineSearch:Exit1detailed','3.070771e-10','1.000000e-09','0.000000e+00','1.000000e-09'},true,true);;">stopping criteria details</a>>

<a href = "matlab: helpview('optim','local_min_poss_with_constr','CSHelpWindow');">Local minimum possible. Constraints satisfied</a>.

fmincon stopped because the <a href = "matlab: helpview('optim','norm_curr_step_simple_fminconip','CSHelpWindow');">size of the current step</a> is less than
the value of the <a href = "matlab: helpview('optim','step_size_tol','CSHelpWindow');">step size tolerance</a> and constraints are 
satisfied to within the value of the <a href = "matlab: helpview('optim','constraint_tolerance','CSHelpWindow');">constraint tolerance</a>.

<<a href = "matlab: createExitMsg({'optimlib:sqpLineSearch:Exit2basic','fmincon'},{'optimlib:sqpLineSearch:Exit2detailed','1.000000e-09','0.000000e+00','1.000000e-09'},true,true);;">stopping criteria details</a>>

<a href = "matlab: helpview('optim','local_min_found','CSHelpWindow');">Local minimum found that satisfies the constraints</a>.

Optimization completed because the objective function is non-decreasing in 
<a href = "matlab: helpview('optim','feasible_directions','CSHelpWindow');">feasible directions</a>, to within the value of the <a href = "matlab: helpview('optim','optimality_tolerance_msgcsh','CSHelpWindow');">optimality tolerance</a>,
and constraints are satisfied to within the value of the <a href = "matlab: helpview('optim','constraint_tolerance','CSHelpWindow');">constraint tolerance</a>.

<<a href = "matlab: createExitMsg({'optimlib:sqpLineSearch:Exit1basic'},{'optimlib:sqpLineSearch:Exit1detailed','5.156512e-11','1.000000e-09','0.000000e+00','1.000000e-09'},true,true);;">stopping criteria details</a>>

<a href = "matlab: helpview('optim','local_min_found','CSHelpWindow');">Local minimum found that satisfies the constraints</a>.

Optimization completed because the objective function is non-decreasing in 
<a href = "matlab: helpview('optim','feasible_directions','CSHelpWindow');">feasible directions</a>, to within the value of the <a href = "matlab: helpview('optim','optimality_tolerance_msgcsh','CSHelpWindow');">optimality tolerance</a>,
and constraints are satisfied to within the value of the <a href = "matlab: helpview('optim','constraint_tolerance','CSHelpWindow');">constraint tolerance</a>.

<<a href = "matlab: createExitMsg({'optimlib:sqpLineSearch:Exit1basic'},{'optimlib:sqpLineSearch:Exit1detailed','2.159455e-10','1.000000e-09','0.000000e+00','1.000000e-09'},true,true);;">stopping criteria details</a>>

<a href = "matlab: helpview('optim','local_min_found','CSHelpWindow');">Local minimum found that satisfies the constraints</a>.

Optimization completed because the objective function is non-decreasing in 
<a href = "matlab: helpview('optim','feasible_directions','CSHelpWindow');">feasible directions</a>, to within the value of the <a href = "matlab: helpview('optim','optimality_tolerance_msgcsh','CSHelpWindow');">optimality tolerance</a>,
and constraints are satisfied to within the value of the <a href = "matlab: helpview('optim','constraint_tolerance','CSHelpWindow');">constraint tolerance</a>.

<<a href = "matlab: createExitMsg({'optimlib:sqpLineSearch:Exit1basic'},{'optimlib:sqpLineSearch:Exit1detailed','9.098379e-10','1.000000e-09','0.000000e+00','1.000000e-09'},true,true);;">stopping criteria details</a>>

<a href = "matlab: helpview('optim','local_min_found','CSHelpWindow');">Local minimum found that satisfies the constraints</a>.

Optimization completed because the objective function is non-decreasing in 
<a href = "matlab: helpview('optim','feasible_directions','CSHelpWindow');">feasible directions</a>, to within the value of the <a href = "matlab: helpview('optim','optimality_tolerance_msgcsh','CSHelpWindow');">optimality tolerance</a>,
and constraints are satisfied to within the value of the <a href = "matlab: helpview('optim','constraint_tolerance','CSHelpWindow');">constraint tolerance</a>.

<<a href = "matlab: createExitMsg({'optimlib:sqpLineSearch:Exit1basic'},{'optimlib:sqpLineSearch:Exit1detailed','2.922023e-11','1.000000e-09','0.000000e+00','1.000000e-09'},true,true);;">stopping criteria details</a>>

<a href = "matlab: helpview('optim','local_min_found','CSHelpWindow');">Local minimum found that satisfies the constraints</a>.

Optimization completed because the objective function is non-decreasing in 
<a href = "matlab: helpview('optim','feasible_directions','CSHelpWindow');">feasible directions</a>, to within the value of the <a href = "matlab: helpview('optim','optimality_tolerance_msgcsh','CSHelpWindow');">optimality tolerance</a>,
and constraints are satisfied to within the value of the <a href = "matlab: helpview('optim','constraint_tolerance','CSHelpWindow');">constraint tolerance</a>.

<<a href = "matlab: createExitMsg({'optimlib:sqpLineSearch:Exit1basic'},{'optimlib:sqpLineSearch:Exit1detailed','2.543879e-10','1.000000e-09','0.000000e+00','1.000000e-09'},true,true);;">stopping criteria details</a>>

<a href = "matlab: helpview('optim','local_min_found','CSHelpWindow');">Local minimum found that satisfies the constraints</a>.

Optimization completed because the objective function is non-decreasing in 
<a href = "matlab: helpview('optim','feasible_directions','CSHelpWindow');">feasible directions</a>, to within the value of the <a href = "matlab: helpview('optim','optimality_tolerance_msgcsh','CSHelpWindow');">optimality tolerance</a>,
and constraints are satisfied to within the value of the <a href = "matlab: helpview('optim','constraint_tolerance','CSHelpWindow');">constraint tolerance</a>.

<<a href = "matlab: createExitMsg({'optimlib:sqpLineSearch:Exit1basic'},{'optimlib:sqpLineSearch:Exit1detailed','2.011040e-10','1.000000e-09','0.000000e+00','1.000000e-09'},true,true);;">stopping criteria details</a>>

<a href = "matlab: helpview('optim','local_min_found','CSHelpWindow');">Local minimum found that satisfies the constraints</a>.

Optimization completed because the objective function is non-decreasing in 
<a href = "matlab: helpview('optim','feasible_directions','CSHelpWindow');">feasible directions</a>, to within the value of the <a href = "matlab: helpview('optim','optimality_tolerance_msgcsh','CSHelpWindow');">optimality tolerance</a>,
and constraints are satisfied to within the value of the <a href = "matlab: helpview('optim','constraint_tolerance','CSHelpWindow');">constraint tolerance</a>.

<<a href = "matlab: createExitMsg({'optimlib:sqpLineSearch:Exit1basic'},{'optimlib:sqpLineSearch:Exit1detailed','8.130250e-10','1.000000e-09','0.000000e+00','1.000000e-09'},true,true);;">stopping criteria details</a>>

<a href = "matlab: helpview('optim','local_min_found','CSHelpWindow');">Local minimum found that satisfies the constraints</a>.

Optimization completed because the objective function is non-decreasing in 
<a href = "matlab: helpview('optim','feasible_directions','CSHelpWindow');">feasible directions</a>, to within the value of the <a href = "matlab: helpview('optim','optimality_tolerance_msgcsh','CSHelpWindow');">optimality tolerance</a>,
and constraints are satisfied to within the value of the <a href = "matlab: helpview('optim','constraint_tolerance','CSHelpWindow');">constraint tolerance</a>.

<<a href = "matlab: createExitMsg({'optimlib:sqpLineSearch:Exit1basic'},{'optimlib:sqpLineSearch:Exit1detailed','4.623672e-10','1.000000e-09','0.000000e+00','1.000000e-09'},true,true);;">stopping criteria details</a>>

<a href = "matlab: helpview('optim','local_min_poss_with_constr','CSHelpWindow');">Local minimum possible. Constraints satisfied</a>.

fmincon stopped because the <a href = "matlab: helpview('optim','norm_curr_step_simple_fminconip','CSHelpWindow');">size of the current step</a> is less than
the value of the <a href = "matlab: helpview('optim','step_size_tol','CSHelpWindow');">step size tolerance</a> and constraints are 
satisfied to within the value of the <a href = "matlab: helpview('optim','constraint_tolerance','CSHelpWindow');">constraint tolerance</a>.

<<a href = "matlab: createExitMsg({'optimlib:sqpLineSearch:Exit2basic','fmincon'},{'optimlib:sqpLineSearch:Exit2detailed','1.000000e-09','0.000000e+00','1.000000e-09'},true,true);;">stopping criteria details</a>>

<a href = "matlab: helpview('optim','local_min_found','CSHelpWindow');">Local minimum found that satisfies the constraints</a>.

Optimization completed because the objective function is non-decreasing in 
<a href = "matlab: helpview('optim','feasible_directions','CSHelpWindow');">feasible directions</a>, to within the value of the <a href = "matlab: helpview('optim','optimality_tolerance_msgcsh','CSHelpWindow');">optimality tolerance</a>,
and constraints are satisfied to within the value of the <a href = "matlab: helpview('optim','constraint_tolerance','CSHelpWindow');">constraint tolerance</a>.

<<a href = "matlab: createExitMsg({'optimlib:sqpLineSearch:Exit1basic'},{'optimlib:sqpLineSearch:Exit1detailed','7.534237e-11','1.000000e-09','0.000000e+00','1.000000e-09'},true,true);;">stopping criteria details</a>>

<a href = "matlab: helpview('optim','local_min_found','CSHelpWindow');">Local minimum found that satisfies the constraints</a>.

Optimization completed because the objective function is non-decreasing in 
<a href = "matlab: helpview('optim','feasible_directions','CSHelpWindow');">feasible directions</a>, to within the value of the <a href = "matlab: helpview('optim','optimality_tolerance_msgcsh','CSHelpWindow');">optimality tolerance</a>,
and constraints are satisfied to within the value of the <a href = "matlab: helpview('optim','constraint_tolerance','CSHelpWindow');">constraint tolerance</a>.

<<a href = "matlab: createExitMsg({'optimlib:sqpLineSearch:Exit1basic'},{'optimlib:sqpLineSearch:Exit1detailed','4.941657e-10','1.000000e-09','0.000000e+00','1.000000e-09'},true,true);;">stopping criteria details</a>>

<a href = "matlab: helpview('optim','local_min_found','CSHelpWindow');">Local minimum found that satisfies the constraints</a>.

Optimization completed because the objective function is non-decreasing in 
<a href = "matlab: helpview('optim','feasible_directions','CSHelpWindow');">feasible directions</a>, to within the value of the <a href = "matlab: helpview('optim','optimality_tolerance_msgcsh','CSHelpWindow');">optimality tolerance</a>,
and constraints are satisfied to within the value of the <a href = "matlab: helpview('optim','constraint_tolerance','CSHelpWindow');">constraint tolerance</a>.

<<a href = "matlab: createExitMsg({'optimlib:sqpLineSearch:Exit1basic'},{'optimlib:sqpLineSearch:Exit1detailed','2.205841e-10','1.000000e-09','0.000000e+00','1.000000e-09'},true,true);;">stopping criteria details</a>>

<a href = "matlab: helpview('optim','local_min_found','CSHelpWindow');">Local minimum found that satisfies the constraints</a>.

Optimization completed because the objective function is non-decreasing in 
<a href = "matlab: helpview('optim','feasible_directions','CSHelpWindow');">feasible directions</a>, to within the value of the <a href = "matlab: helpview('optim','optimality_tolerance_msgcsh','CSHelpWindow');">optimality tolerance</a>,
and constraints are satisfied to within the value of the <a href = "matlab: helpview('optim','constraint_tolerance','CSHelpWindow');">constraint tolerance</a>.

<<a href = "matlab: createExitMsg({'optimlib:sqpLineSearch:Exit1basic'},{'optimlib:sqpLineSearch:Exit1detailed','9.298910e-10','1.000000e-09','0.000000e+00','1.000000e-09'},true,true);;">stopping criteria details</a>>

<a href = "matlab: helpview('optim','local_min_found','CSHelpWindow');">Local minimum found that satisfies the constraints</a>.

Optimization completed because the objective function is non-decreasing in 
<a href = "matlab: helpview('optim','feasible_directions','CSHelpWindow');">feasible directions</a>, to within the value of the <a href = "matlab: helpview('optim','optimality_tolerance_msgcsh','CSHelpWindow');">optimality tolerance</a>,
and constraints are satisfied to within the value of the <a href = "matlab: helpview('optim','constraint_tolerance','CSHelpWindow');">constraint tolerance</a>.

<<a href = "matlab: createExitMsg({'optimlib:sqpLineSearch:Exit1basic'},{'optimlib:sqpLineSearch:Exit1detailed','4.139533e-10','1.000000e-09','0.000000e+00','1.000000e-09'},true,true);;">stopping criteria details</a>>

<a href = "matlab: helpview('optim','local_min_found','CSHelpWindow');">Local minimum found that satisfies the constraints</a>.

Optimization completed because the objective function is non-decreasing in 
<a href = "matlab: helpview('optim','feasible_directions','CSHelpWindow');">feasible directions</a>, to within the value of the <a href = "matlab: helpview('optim','optimality_tolerance_msgcsh','CSHelpWindow');">optimality tolerance</a>,
and constraints are satisfied to within the value of the <a href = "matlab: helpview('optim','constraint_tolerance','CSHelpWindow');">constraint tolerance</a>.

<<a href = "matlab: createExitMsg({'optimlib:sqpLineSearch:Exit1basic'},{'optimlib:sqpLineSearch:Exit1detailed','2.747272e-10','1.000000e-09','0.000000e+00','1.000000e-09'},true,true);;">stopping criteria details</a>>

<a href = "matlab: helpview('optim','local_min_found','CSHelpWindow');">Local minimum found that satisfies the constraints</a>.

Optimization completed because the objective function is non-decreasing in 
<a href = "matlab: helpview('optim','feasible_directions','CSHelpWindow');">feasible directions</a>, to within the value of the <a href = "matlab: helpview('optim','optimality_tolerance_msgcsh','CSHelpWindow');">optimality tolerance</a>,
and constraints are satisfied to within the value of the <a href = "matlab: helpview('optim','constraint_tolerance','CSHelpWindow');">constraint tolerance</a>.

<<a href = "matlab: createExitMsg({'optimlib:sqpLineSearch:Exit1basic'},{'optimlib:sqpLineSearch:Exit1detailed','3.103600e-10','1.000000e-09','0.000000e+00','1.000000e-09'},true,true);;">stopping criteria details</a>>

<a href = "matlab: helpview('optim','local_min_found','CSHelpWindow');">Local minimum found that satisfies the constraints</a>.

Optimization completed because the objective function is non-decreasing in 
<a href = "matlab: helpview('optim','feasible_directions','CSHelpWindow');">feasible directions</a>, to within the value of the <a href = "matlab: helpview('optim','optimality_tolerance_msgcsh','CSHelpWindow');">optimality tolerance</a>,
and constraints are satisfied to within the value of the <a href = "matlab: helpview('optim','constraint_tolerance','CSHelpWindow');">constraint tolerance</a>.

<<a href = "matlab: createExitMsg({'optimlib:sqpLineSearch:Exit1basic'},{'optimlib:sqpLineSearch:Exit1detailed','2.014375e-11','1.000000e-09','0.000000e+00','1.000000e-09'},true,true);;">stopping criteria details</a>>

<a href = "matlab: helpview('optim','local_min_found','CSHelpWindow');">Local minimum found that satisfies the constraints</a>.

Optimization completed because the objective function is non-decreasing in 
<a href = "matlab: helpview('optim','feasible_directions','CSHelpWindow');">feasible directions</a>, to within the value of the <a href = "matlab: helpview('optim','optimality_tolerance_msgcsh','CSHelpWindow');">optimality tolerance</a>,
and constraints are satisfied to within the value of the <a href = "matlab: helpview('optim','constraint_tolerance','CSHelpWindow');">constraint tolerance</a>.

<<a href = "matlab: createExitMsg({'optimlib:sqpLineSearch:Exit1basic'},{'optimlib:sqpLineSearch:Exit1detailed','4.597890e-10','1.000000e-09','0.000000e+00','1.000000e-09'},true,true);;">stopping criteria details</a>>

<a href = "matlab: helpview('optim','local_min_found','CSHelpWindow');">Local minimum found that satisfies the constraints</a>.

Optimization completed because the objective function is non-decreasing in 
<a href = "matlab: helpview('optim','feasible_directions','CSHelpWindow');">feasible directions</a>, to within the value of the <a href = "matlab: helpview('optim','optimality_tolerance_msgcsh','CSHelpWindow');">optimality tolerance</a>,
and constraints are satisfied to within the value of the <a href = "matlab: helpview('optim','constraint_tolerance','CSHelpWindow');">constraint tolerance</a>.

<<a href = "matlab: createExitMsg({'optimlib:sqpLineSearch:Exit1basic'},{'optimlib:sqpLineSearch:Exit1detailed','9.941547e-11','1.000000e-09','0.000000e+00','1.000000e-09'},true,true);;">stopping criteria details</a>>

<a href = "matlab: helpview('optim','local_min_found','CSHelpWindow');">Local minimum found that satisfies the constraints</a>.

Optimization completed because the objective function is non-decreasing in 
<a href = "matlab: helpview('optim','feasible_directions','CSHelpWindow');">feasible directions</a>, to within the value of the <a href = "matlab: helpview('optim','optimality_tolerance_msgcsh','CSHelpWindow');">optimality tolerance</a>,
and constraints are satisfied to within the value of the <a href = "matlab: helpview('optim','constraint_tolerance','CSHelpWindow');">constraint tolerance</a>.

<<a href = "matlab: createExitMsg({'optimlib:sqpLineSearch:Exit1basic'},{'optimlib:sqpLineSearch:Exit1detailed','2.592580e-10','1.000000e-09','0.000000e+00','1.000000e-09'},true,true);;">stopping criteria details</a>>

<a href = "matlab: helpview('optim','local_min_found','CSHelpWindow');">Local minimum found that satisfies the constraints</a>.

Optimization completed because the objective function is non-decreasing in 
<a href = "matlab: helpview('optim','feasible_directions','CSHelpWindow');">feasible directions</a>, to within the value of the <a href = "matlab: helpview('optim','optimality_tolerance_msgcsh','CSHelpWindow');">optimality tolerance</a>,
and constraints are satisfied to within the value of the <a href = "matlab: helpview('optim','constraint_tolerance','CSHelpWindow');">constraint tolerance</a>.

<<a href = "matlab: createExitMsg({'optimlib:sqpLineSearch:Exit1basic'},{'optimlib:sqpLineSearch:Exit1detailed','2.645525e-11','1.000000e-09','0.000000e+00','1.000000e-09'},true,true);;">stopping criteria details</a>>

<a href = "matlab: helpview('optim','local_min_found','CSHelpWindow');">Local minimum found that satisfies the constraints</a>.

Optimization completed because the objective function is non-decreasing in 
<a href = "matlab: helpview('optim','feasible_directions','CSHelpWindow');">feasible directions</a>, to within the value of the <a href = "matlab: helpview('optim','optimality_tolerance_msgcsh','CSHelpWindow');">optimality tolerance</a>,
and constraints are satisfied to within the value of the <a href = "matlab: helpview('optim','constraint_tolerance','CSHelpWindow');">constraint tolerance</a>.

<<a href = "matlab: createExitMsg({'optimlib:sqpLineSearch:Exit1basic'},{'optimlib:sqpLineSearch:Exit1detailed','4.640861e-11','1.000000e-09','0.000000e+00','1.000000e-09'},true,true);;">stopping criteria details</a>>

<a href = "matlab: helpview('optim','local_min_found','CSHelpWindow');">Local minimum found that satisfies the constraints</a>.

Optimization completed because the objective function is non-decreasing in 
<a href = "matlab: helpview('optim','feasible_directions','CSHelpWindow');">feasible directions</a>, to within the value of the <a href = "matlab: helpview('optim','optimality_tolerance_msgcsh','CSHelpWindow');">optimality tolerance</a>,
and constraints are satisfied to within the value of the <a href = "matlab: helpview('optim','constraint_tolerance','CSHelpWindow');">constraint tolerance</a>.

<<a href = "matlab: createExitMsg({'optimlib:sqpLineSearch:Exit1basic'},{'optimlib:sqpLineSearch:Exit1detailed','4.981763e-10','1.000000e-09','0.000000e+00','1.000000e-09'},true,true);;">stopping criteria details</a>>

<a href = "matlab: helpview('optim','local_min_found','CSHelpWindow');">Local minimum found that satisfies the constraints</a>.

Optimization completed because the objective function is non-decreasing in 
<a href = "matlab: helpview('optim','feasible_directions','CSHelpWindow');">feasible directions</a>, to within the value of the <a href = "matlab: helpview('optim','optimality_tolerance_msgcsh','CSHelpWindow');">optimality tolerance</a>,
and constraints are satisfied to within the value of the <a href = "matlab: helpview('optim','constraint_tolerance','CSHelpWindow');">constraint tolerance</a>.

<<a href = "matlab: createExitMsg({'optimlib:sqpLineSearch:Exit1basic'},{'optimlib:sqpLineSearch:Exit1detailed','4.017549e-10','1.000000e-09','0.000000e+00','1.000000e-09'},true,true);;">stopping criteria details</a>>

<a href = "matlab: helpview('optim','local_min_found','CSHelpWindow');">Local minimum found that satisfies the constraints</a>.

Optimization completed because the objective function is non-decreasing in 
<a href = "matlab: helpview('optim','feasible_directions','CSHelpWindow');">feasible directions</a>, to within the value of the <a href = "matlab: helpview('optim','optimality_tolerance_msgcsh','CSHelpWindow');">optimality tolerance</a>,
and constraints are satisfied to within the value of the <a href = "matlab: helpview('optim','constraint_tolerance','CSHelpWindow');">constraint tolerance</a>.

<<a href = "matlab: createExitMsg({'optimlib:sqpLineSearch:Exit1basic'},{'optimlib:sqpLineSearch:Exit1detailed','4.228340e-10','1.000000e-09','0.000000e+00','1.000000e-09'},true,true);;">stopping criteria details</a>>

<a href = "matlab: helpview('optim','local_min_found','CSHelpWindow');">Local minimum found that satisfies the constraints</a>.

Optimization completed because the objective function is non-decreasing in 
<a href = "matlab: helpview('optim','feasible_directions','CSHelpWindow');">feasible directions</a>, to within the value of the <a href = "matlab: helpview('optim','optimality_tolerance_msgcsh','CSHelpWindow');">optimality tolerance</a>,
and constraints are satisfied to within the value of the <a href = "matlab: helpview('optim','constraint_tolerance','CSHelpWindow');">constraint tolerance</a>.

<<a href = "matlab: createExitMsg({'optimlib:sqpLineSearch:Exit1basic'},{'optimlib:sqpLineSearch:Exit1detailed','5.601617e-11','1.000000e-09','0.000000e+00','1.000000e-09'},true,true);;">stopping criteria details</a>>

<a href = "matlab: helpview('optim','local_min_found','CSHelpWindow');">Local minimum found that satisfies the constraints</a>.

Optimization completed because the objective function is non-decreasing in 
<a href = "matlab: helpview('optim','feasible_directions','CSHelpWindow');">feasible directions</a>, to within the value of the <a href = "matlab: helpview('optim','optimality_tolerance_msgcsh','CSHelpWindow');">optimality tolerance</a>,
and constraints are satisfied to within the value of the <a href = "matlab: helpview('optim','constraint_tolerance','CSHelpWindow');">constraint tolerance</a>.

<<a href = "matlab: createExitMsg({'optimlib:sqpLineSearch:Exit1basic'},{'optimlib:sqpLineSearch:Exit1detailed','2.470124e-11','1.000000e-09','0.000000e+00','1.000000e-09'},true,true);;">stopping criteria details</a>>

<a href = "matlab: helpview('optim','local_min_found','CSHelpWindow');">Local minimum found that satisfies the constraints</a>.

Optimization completed because the objective function is non-decreasing in 
<a href = "matlab: helpview('optim','feasible_directions','CSHelpWindow');">feasible directions</a>, to within the value of the <a href = "matlab: helpview('optim','optimality_tolerance_msgcsh','CSHelpWindow');">optimality tolerance</a>,
and constraints are satisfied to within the value of the <a href = "matlab: helpview('optim','constraint_tolerance','CSHelpWindow');">constraint tolerance</a>.

<<a href = "matlab: createExitMsg({'optimlib:sqpLineSearch:Exit1basic'},{'optimlib:sqpLineSearch:Exit1detailed','2.732951e-10','1.000000e-09','0.000000e+00','1.000000e-09'},true,true);;">stopping criteria details</a>>

<a href = "matlab: helpview('optim','local_min_found','CSHelpWindow');">Local minimum found that satisfies the constraints</a>.

Optimization completed because the objective function is non-decreasing in 
<a href = "matlab: helpview('optim','feasible_directions','CSHelpWindow');">feasible directions</a>, to within the value of the <a href = "matlab: helpview('optim','optimality_tolerance_msgcsh','CSHelpWindow');">optimality tolerance</a>,
and constraints are satisfied to within the value of the <a href = "matlab: helpview('optim','constraint_tolerance','CSHelpWindow');">constraint tolerance</a>.

<<a href = "matlab: createExitMsg({'optimlib:sqpLineSearch:Exit1basic'},{'optimlib:sqpLineSearch:Exit1detailed','4.490726e-11','1.000000e-09','0.000000e+00','1.000000e-09'},true,true);;">stopping criteria details</a>>

<a href = "matlab: helpview('optim','local_min_found','CSHelpWindow');">Local minimum found that satisfies the constraints</a>.

Optimization completed because the objective function is non-decreasing in 
<a href = "matlab: helpview('optim','feasible_directions','CSHelpWindow');">feasible directions</a>, to within the value of the <a href = "matlab: helpview('optim','optimality_tolerance_msgcsh','CSHelpWindow');">optimality tolerance</a>,
and constraints are satisfied to within the value of the <a href = "matlab: helpview('optim','constraint_tolerance','CSHelpWindow');">constraint tolerance</a>.

<<a href = "matlab: createExitMsg({'optimlib:sqpLineSearch:Exit1basic'},{'optimlib:sqpLineSearch:Exit1detailed','2.847540e-10','1.000000e-09','0.000000e+00','1.000000e-09'},true,true);;">stopping criteria details</a>>

<a href = "matlab: helpview('optim','local_min_found','CSHelpWindow');">Local minimum found that satisfies the constraints</a>.

Optimization completed because the objective function is non-decreasing in 
<a href = "matlab: helpview('optim','feasible_directions','CSHelpWindow');">feasible directions</a>, to within the value of the <a href = "matlab: helpview('optim','optimality_tolerance_msgcsh','CSHelpWindow');">optimality tolerance</a>,
and constraints are satisfied to within the value of the <a href = "matlab: helpview('optim','constraint_tolerance','CSHelpWindow');">constraint tolerance</a>.

<<a href = "matlab: createExitMsg({'optimlib:sqpLineSearch:Exit1basic'},{'optimlib:sqpLineSearch:Exit1detailed','2.189786e-10','1.000000e-09','0.000000e+00','1.000000e-09'},true,true);;">stopping criteria details</a>>

<a href = "matlab: helpview('optim','local_min_found','CSHelpWindow');">Local minimum found that satisfies the constraints</a>.

Optimization completed because the objective function is non-decreasing in 
<a href = "matlab: helpview('optim','feasible_directions','CSHelpWindow');">feasible directions</a>, to within the value of the <a href = "matlab: helpview('optim','optimality_tolerance_msgcsh','CSHelpWindow');">optimality tolerance</a>,
and constraints are satisfied to within the value of the <a href = "matlab: helpview('optim','constraint_tolerance','CSHelpWindow');">constraint tolerance</a>.

<<a href = "matlab: createExitMsg({'optimlib:sqpLineSearch:Exit1basic'},{'optimlib:sqpLineSearch:Exit1detailed','3.320221e-10','1.000000e-09','0.000000e+00','1.000000e-09'},true,true);;">stopping criteria details</a>>

<a href = "matlab: helpview('optim','local_min_found','CSHelpWindow');">Local minimum found that satisfies the constraints</a>.

Optimization completed because the objective function is non-decreasing in 
<a href = "matlab: helpview('optim','feasible_directions','CSHelpWindow');">feasible directions</a>, to within the value of the <a href = "matlab: helpview('optim','optimality_tolerance_msgcsh','CSHelpWindow');">optimality tolerance</a>,
and constraints are satisfied to within the value of the <a href = "matlab: helpview('optim','constraint_tolerance','CSHelpWindow');">constraint tolerance</a>.

<<a href = "matlab: createExitMsg({'optimlib:sqpLineSearch:Exit1basic'},{'optimlib:sqpLineSearch:Exit1detailed','2.049728e-11','1.000000e-09','0.000000e+00','1.000000e-09'},true,true);;">stopping criteria details</a>>

<a href = "matlab: helpview('optim','local_min_found','CSHelpWindow');">Local minimum found that satisfies the constraints</a>.

Optimization completed because the objective function is non-decreasing in 
<a href = "matlab: helpview('optim','feasible_directions','CSHelpWindow');">feasible directions</a>, to within the value of the <a href = "matlab: helpview('optim','optimality_tolerance_msgcsh','CSHelpWindow');">optimality tolerance</a>,
and constraints are satisfied to within the value of the <a href = "matlab: helpview('optim','constraint_tolerance','CSHelpWindow');">constraint tolerance</a>.

<<a href = "matlab: createExitMsg({'optimlib:sqpLineSearch:Exit1basic'},{'optimlib:sqpLineSearch:Exit1detailed','3.105366e-10','1.000000e-09','0.000000e+00','1.000000e-09'},true,true);;">stopping criteria details</a>>

<a href = "matlab: helpview('optim','local_min_found','CSHelpWindow');">Local minimum found that satisfies the constraints</a>.

Optimization completed because the objective function is non-decreasing in 
<a href = "matlab: helpview('optim','feasible_directions','CSHelpWindow');">feasible directions</a>, to within the value of the <a href = "matlab: helpview('optim','optimality_tolerance_msgcsh','CSHelpWindow');">optimality tolerance</a>,
and constraints are satisfied to within the value of the <a href = "matlab: helpview('optim','constraint_tolerance','CSHelpWindow');">constraint tolerance</a>.

<<a href = "matlab: createExitMsg({'optimlib:sqpLineSearch:Exit1basic'},{'optimlib:sqpLineSearch:Exit1detailed','4.841392e-11','1.000000e-09','0.000000e+00','1.000000e-09'},true,true);;">stopping criteria details</a>>

<a href = "matlab: helpview('optim','local_min_found','CSHelpWindow');">Local minimum found that satisfies the constraints</a>.

Optimization completed because the objective function is non-decreasing in 
<a href = "matlab: helpview('optim','feasible_directions','CSHelpWindow');">feasible directions</a>, to within the value of the <a href = "matlab: helpview('optim','optimality_tolerance_msgcsh','CSHelpWindow');">optimality tolerance</a>,
and constraints are satisfied to within the value of the <a href = "matlab: helpview('optim','constraint_tolerance','CSHelpWindow');">constraint tolerance</a>.

<<a href = "matlab: createExitMsg({'optimlib:sqpLineSearch:Exit1basic'},{'optimlib:sqpLineSearch:Exit1detailed','3.265791e-11','1.000000e-09','0.000000e+00','1.000000e-09'},true,true);;">stopping criteria details</a>>

<a href = "matlab: helpview('optim','local_min_poss_with_constr','CSHelpWindow');">Local minimum possible. Constraints satisfied</a>.

fmincon stopped because the <a href = "matlab: helpview('optim','norm_curr_step_simple_fminconip','CSHelpWindow');">size of the current step</a> is less than
the value of the <a href = "matlab: helpview('optim','step_size_tol','CSHelpWindow');">step size tolerance</a> and constraints are 
satisfied to within the value of the <a href = "matlab: helpview('optim','constraint_tolerance','CSHelpWindow');">constraint tolerance</a>.

<<a href = "matlab: createExitMsg({'optimlib:sqpLineSearch:Exit2basic','fmincon'},{'optimlib:sqpLineSearch:Exit2detailed','1.000000e-09','0.000000e+00','1.000000e-09'},true,true);;">stopping criteria details</a>>

<a href = "matlab: helpview('optim','local_min_found','CSHelpWindow');">Local minimum found that satisfies the constraints</a>.

Optimization completed because the objective function is non-decreasing in 
<a href = "matlab: helpview('optim','feasible_directions','CSHelpWindow');">feasible directions</a>, to within the value of the <a href = "matlab: helpview('optim','optimality_tolerance_msgcsh','CSHelpWindow');">optimality tolerance</a>,
and constraints are satisfied to within the value of the <a href = "matlab: helpview('optim','constraint_tolerance','CSHelpWindow');">constraint tolerance</a>.

<<a href = "matlab: createExitMsg({'optimlib:sqpLineSearch:Exit1basic'},{'optimlib:sqpLineSearch:Exit1detailed','4.054657e-10','1.000000e-09','0.000000e+00','1.000000e-09'},true,true);;">stopping criteria details</a>>

<a href = "matlab: helpview('optim','local_min_found','CSHelpWindow');">Local minimum found that satisfies the constraints</a>.

Optimization completed because the objective function is non-decreasing in 
<a href = "matlab: helpview('optim','feasible_directions','CSHelpWindow');">feasible directions</a>, to within the value of the <a href = "matlab: helpview('optim','optimality_tolerance_msgcsh','CSHelpWindow');">optimality tolerance</a>,
and constraints are satisfied to within the value of the <a href = "matlab: helpview('optim','constraint_tolerance','CSHelpWindow');">constraint tolerance</a>.

<<a href = "matlab: createExitMsg({'optimlib:sqpLineSearch:Exit1basic'},{'optimlib:sqpLineSearch:Exit1detailed','1.031302e-11','1.000000e-09','0.000000e+00','1.000000e-09'},true,true);;">stopping criteria details</a>>

<a href = "matlab: helpview('optim','local_min_found','CSHelpWindow');">Local minimum found that satisfies the constraints</a>.

Optimization completed because the objective function is non-decreasing in 
<a href = "matlab: helpview('optim','feasible_directions','CSHelpWindow');">feasible directions</a>, to within the value of the <a href = "matlab: helpview('optim','optimality_tolerance_msgcsh','CSHelpWindow');">optimality tolerance</a>,
and constraints are satisfied to within the value of the <a href = "matlab: helpview('optim','constraint_tolerance','CSHelpWindow');">constraint tolerance</a>.

<<a href = "matlab: createExitMsg({'optimlib:sqpLineSearch:Exit1basic'},{'optimlib:sqpLineSearch:Exit1detailed','9.350475e-10','1.000000e-09','0.000000e+00','1.000000e-09'},true,true);;">stopping criteria details</a>>

<a href = "matlab: helpview('optim','local_min_found','CSHelpWindow');">Local minimum found that satisfies the constraints</a>.

Optimization completed because the objective function is non-decreasing in 
<a href = "matlab: helpview('optim','feasible_directions','CSHelpWindow');">feasible directions</a>, to within the value of the <a href = "matlab: helpview('optim','optimality_tolerance_msgcsh','CSHelpWindow');">optimality tolerance</a>,
and constraints are satisfied to within the value of the <a href = "matlab: helpview('optim','constraint_tolerance','CSHelpWindow');">constraint tolerance</a>.

<<a href = "matlab: createExitMsg({'optimlib:sqpLineSearch:Exit1basic'},{'optimlib:sqpLineSearch:Exit1detailed','6.554597e-10','1.000000e-09','0.000000e+00','1.000000e-09'},true,true);;">stopping criteria details</a>>

<a href = "matlab: helpview('optim','local_min_found','CSHelpWindow');">Local minimum found that satisfies the constraints</a>.

Optimization completed because the objective function is non-decreasing in 
<a href = "matlab: helpview('optim','feasible_directions','CSHelpWindow');">feasible directions</a>, to within the value of the <a href = "matlab: helpview('optim','optimality_tolerance_msgcsh','CSHelpWindow');">optimality tolerance</a>,
and constraints are satisfied to within the value of the <a href = "matlab: helpview('optim','constraint_tolerance','CSHelpWindow');">constraint tolerance</a>.

<<a href = "matlab: createExitMsg({'optimlib:sqpLineSearch:Exit1basic'},{'optimlib:sqpLineSearch:Exit1detailed','2.406372e-11','1.000000e-09','0.000000e+00','1.000000e-09'},true,true);;">stopping criteria details</a>>

<a href = "matlab: helpview('optim','local_min_found','CSHelpWindow');">Local minimum found that satisfies the constraints</a>.

Optimization completed because the objective function is non-decreasing in 
<a href = "matlab: helpview('optim','feasible_directions','CSHelpWindow');">feasible directions</a>, to within the value of the <a href = "matlab: helpview('optim','optimality_tolerance_msgcsh','CSHelpWindow');">optimality tolerance</a>,
and constraints are satisfied to within the value of the <a href = "matlab: helpview('optim','constraint_tolerance','CSHelpWindow');">constraint tolerance</a>.

<<a href = "matlab: createExitMsg({'optimlib:sqpLineSearch:Exit1basic'},{'optimlib:sqpLineSearch:Exit1detailed','6.442498e-11','1.000000e-09','0.000000e+00','1.000000e-09'},true,true);;">stopping criteria details</a>>

<a href = "matlab: helpview('optim','local_min_found','CSHelpWindow');">Local minimum found that satisfies the constraints</a>.

Optimization completed because the objective function is non-decreasing in 
<a href = "matlab: helpview('optim','feasible_directions','CSHelpWindow');">feasible directions</a>, to within the value of the <a href = "matlab: helpview('optim','optimality_tolerance_msgcsh','CSHelpWindow');">optimality tolerance</a>,
and constraints are satisfied to within the value of the <a href = "matlab: helpview('optim','constraint_tolerance','CSHelpWindow');">constraint tolerance</a>.

<<a href = "matlab: createExitMsg({'optimlib:sqpLineSearch:Exit1basic'},{'optimlib:sqpLineSearch:Exit1detailed','4.056456e-10','1.000000e-09','0.000000e+00','1.000000e-09'},true,true);;">stopping criteria details</a>>

<a href = "matlab: helpview('optim','local_min_found','CSHelpWindow');">Local minimum found that satisfies the constraints</a>.

Optimization completed because the objective function is non-decreasing in 
<a href = "matlab: helpview('optim','feasible_directions','CSHelpWindow');">feasible directions</a>, to within the value of the <a href = "matlab: helpview('optim','optimality_tolerance_msgcsh','CSHelpWindow');">optimality tolerance</a>,
and constraints are satisfied to within the value of the <a href = "matlab: helpview('optim','constraint_tolerance','CSHelpWindow');">constraint tolerance</a>.

<<a href = "matlab: createExitMsg({'optimlib:sqpLineSearch:Exit1basic'},{'optimlib:sqpLineSearch:Exit1detailed','1.168809e-10','1.000000e-09','0.000000e+00','1.000000e-09'},true,true);;">stopping criteria details</a>>

<a href = "matlab: helpview('optim','local_min_found','CSHelpWindow');">Local minimum found that satisfies the constraints</a>.

Optimization completed because the objective function is non-decreasing in 
<a href = "matlab: helpview('optim','feasible_directions','CSHelpWindow');">feasible directions</a>, to within the value of the <a href = "matlab: helpview('optim','optimality_tolerance_msgcsh','CSHelpWindow');">optimality tolerance</a>,
and constraints are satisfied to within the value of the <a href = "matlab: helpview('optim','constraint_tolerance','CSHelpWindow');">constraint tolerance</a>.

<<a href = "matlab: createExitMsg({'optimlib:sqpLineSearch:Exit1basic'},{'optimlib:sqpLineSearch:Exit1detailed','2.644619e-11','1.000000e-09','0.000000e+00','1.000000e-09'},true,true);;">stopping criteria details</a>>

<a href = "matlab: helpview('optim','local_min_found','CSHelpWindow');">Local minimum found that satisfies the constraints</a>.

Optimization completed because the objective function is non-decreasing in 
<a href = "matlab: helpview('optim','feasible_directions','CSHelpWindow');">feasible directions</a>, to within the value of the <a href = "matlab: helpview('optim','optimality_tolerance_msgcsh','CSHelpWindow');">optimality tolerance</a>,
and constraints are satisfied to within the value of the <a href = "matlab: helpview('optim','constraint_tolerance','CSHelpWindow');">constraint tolerance</a>.

<<a href = "matlab: createExitMsg({'optimlib:sqpLineSearch:Exit1basic'},{'optimlib:sqpLineSearch:Exit1detailed','1.718837e-11','1.000000e-09','0.000000e+00','1.000000e-09'},true,true);;">stopping criteria details</a>>

<a href = "matlab: helpview('optim','local_min_found','CSHelpWindow');">Local minimum found that satisfies the constraints</a>.

Optimization completed because the objective function is non-decreasing in 
<a href = "matlab: helpview('optim','feasible_directions','CSHelpWindow');">feasible directions</a>, to within the value of the <a href = "matlab: helpview('optim','optimality_tolerance_msgcsh','CSHelpWindow');">optimality tolerance</a>,
and constraints are satisfied to within the value of the <a href = "matlab: helpview('optim','constraint_tolerance','CSHelpWindow');">constraint tolerance</a>.

<<a href = "matlab: createExitMsg({'optimlib:sqpLineSearch:Exit1basic'},{'optimlib:sqpLineSearch:Exit1detailed','4.954900e-11','1.000000e-09','0.000000e+00','1.000000e-09'},true,true);;">stopping criteria details</a>>

<a href = "matlab: helpview('optim','local_min_found','CSHelpWindow');">Local minimum found that satisfies the constraints</a>.

Optimization completed because the objective function is non-decreasing in 
<a href = "matlab: helpview('optim','feasible_directions','CSHelpWindow');">feasible directions</a>, to within the value of the <a href = "matlab: helpview('optim','optimality_tolerance_msgcsh','CSHelpWindow');">optimality tolerance</a>,
and constraints are satisfied to within the value of the <a href = "matlab: helpview('optim','constraint_tolerance','CSHelpWindow');">constraint tolerance</a>.

<<a href = "matlab: createExitMsg({'optimlib:sqpLineSearch:Exit1basic'},{'optimlib:sqpLineSearch:Exit1detailed','3.373016e-10','1.000000e-09','0.000000e+00','1.000000e-09'},true,true);;">stopping criteria details</a>>

<a href = "matlab: helpview('optim','local_min_found','CSHelpWindow');">Local minimum found that satisfies the constraints</a>.

Optimization completed because the objective function is non-decreasing in 
<a href = "matlab: helpview('optim','feasible_directions','CSHelpWindow');">feasible directions</a>, to within the value of the <a href = "matlab: helpview('optim','optimality_tolerance_msgcsh','CSHelpWindow');">optimality tolerance</a>,
and constraints are satisfied to within the value of the <a href = "matlab: helpview('optim','constraint_tolerance','CSHelpWindow');">constraint tolerance</a>.

<<a href = "matlab: createExitMsg({'optimlib:sqpLineSearch:Exit1basic'},{'optimlib:sqpLineSearch:Exit1detailed','1.065679e-10','1.000000e-09','0.000000e+00','1.000000e-09'},true,true);;">stopping criteria details</a>>

<a href = "matlab: helpview('optim','local_min_found','CSHelpWindow');">Local minimum found that satisfies the constraints</a>.

Optimization completed because the objective function is non-decreasing in 
<a href = "matlab: helpview('optim','feasible_directions','CSHelpWindow');">feasible directions</a>, to within the value of the <a href = "matlab: helpview('optim','optimality_tolerance_msgcsh','CSHelpWindow');">optimality tolerance</a>,
and constraints are satisfied to within the value of the <a href = "matlab: helpview('optim','constraint_tolerance','CSHelpWindow');">constraint tolerance</a>.

<<a href = "matlab: createExitMsg({'optimlib:sqpLineSearch:Exit1basic'},{'optimlib:sqpLineSearch:Exit1detailed','9.774455e-10','1.000000e-09','0.000000e+00','1.000000e-09'},true,true);;">stopping criteria details</a>>

<a href = "matlab: helpview('optim','local_min_found','CSHelpWindow');">Local minimum found that satisfies the constraints</a>.

Optimization completed because the objective function is non-decreasing in 
<a href = "matlab: helpview('optim','feasible_directions','CSHelpWindow');">feasible directions</a>, to within the value of the <a href = "matlab: helpview('optim','optimality_tolerance_msgcsh','CSHelpWindow');">optimality tolerance</a>,
and constraints are satisfied to within the value of the <a href = "matlab: helpview('optim','constraint_tolerance','CSHelpWindow');">constraint tolerance</a>.

<<a href = "matlab: createExitMsg({'optimlib:sqpLineSearch:Exit1basic'},{'optimlib:sqpLineSearch:Exit1detailed','4.145263e-10','1.000000e-09','0.000000e+00','1.000000e-09'},true,true);;">stopping criteria details</a>>

<a href = "matlab: helpview('optim','local_min_found','CSHelpWindow');">Local minimum found that satisfies the constraints</a>.

Optimization completed because the objective function is non-decreasing in 
<a href = "matlab: helpview('optim','feasible_directions','CSHelpWindow');">feasible directions</a>, to within the value of the <a href = "matlab: helpview('optim','optimality_tolerance_msgcsh','CSHelpWindow');">optimality tolerance</a>,
and constraints are satisfied to within the value of the <a href = "matlab: helpview('optim','constraint_tolerance','CSHelpWindow');">constraint tolerance</a>.

<<a href = "matlab: createExitMsg({'optimlib:sqpLineSearch:Exit1basic'},{'optimlib:sqpLineSearch:Exit1detailed','3.953326e-11','1.000000e-09','0.000000e+00','1.000000e-09'},true,true);;">stopping criteria details</a>>

<a href = "matlab: helpview('optim','local_min_found','CSHelpWindow');">Local minimum found that satisfies the constraints</a>.

Optimization completed because the objective function is non-decreasing in 
<a href = "matlab: helpview('optim','feasible_directions','CSHelpWindow');">feasible directions</a>, to within the value of the <a href = "matlab: helpview('optim','optimality_tolerance_msgcsh','CSHelpWindow');">optimality tolerance</a>,
and constraints are satisfied to within the value of the <a href = "matlab: helpview('optim','constraint_tolerance','CSHelpWindow');">constraint tolerance</a>.

<<a href = "matlab: createExitMsg({'optimlib:sqpLineSearch:Exit1basic'},{'optimlib:sqpLineSearch:Exit1detailed','1.343558e-10','1.000000e-09','0.000000e+00','1.000000e-09'},true,true);;">stopping criteria details</a>>

<a href = "matlab: helpview('optim','local_min_found','CSHelpWindow');">Local minimum found that satisfies the constraints</a>.

Optimization completed because the objective function is non-decreasing in 
<a href = "matlab: helpview('optim','feasible_directions','CSHelpWindow');">feasible directions</a>, to within the value of the <a href = "matlab: helpview('optim','optimality_tolerance_msgcsh','CSHelpWindow');">optimality tolerance</a>,
and constraints are satisfied to within the value of the <a href = "matlab: helpview('optim','constraint_tolerance','CSHelpWindow');">constraint tolerance</a>.

<<a href = "matlab: createExitMsg({'optimlib:sqpLineSearch:Exit1basic'},{'optimlib:sqpLineSearch:Exit1detailed','3.547874e-10','1.000000e-09','0.000000e+00','1.000000e-09'},true,true);;">stopping criteria details</a>>

<a href = "matlab: helpview('optim','local_min_found','CSHelpWindow');">Local minimum found that satisfies the constraints</a>.

Optimization completed because the objective function is non-decreasing in 
<a href = "matlab: helpview('optim','feasible_directions','CSHelpWindow');">feasible directions</a>, to within the value of the <a href = "matlab: helpview('optim','optimality_tolerance_msgcsh','CSHelpWindow');">optimality tolerance</a>,
and constraints are satisfied to within the value of the <a href = "matlab: helpview('optim','constraint_tolerance','CSHelpWindow');">constraint tolerance</a>.

<<a href = "matlab: createExitMsg({'optimlib:sqpLineSearch:Exit1basic'},{'optimlib:sqpLineSearch:Exit1detailed','2.806167e-10','1.000000e-09','0.000000e+00','1.000000e-09'},true,true);;">stopping criteria details</a>>

<a href = "matlab: helpview('optim','local_min_found','CSHelpWindow');">Local minimum found that satisfies the constraints</a>.

Optimization completed because the objective function is non-decreasing in 
<a href = "matlab: helpview('optim','feasible_directions','CSHelpWindow');">feasible directions</a>, to within the value of the <a href = "matlab: helpview('optim','optimality_tolerance_msgcsh','CSHelpWindow');">optimality tolerance</a>,
and constraints are satisfied to within the value of the <a href = "matlab: helpview('optim','constraint_tolerance','CSHelpWindow');">constraint tolerance</a>.

<<a href = "matlab: createExitMsg({'optimlib:sqpLineSearch:Exit1basic'},{'optimlib:sqpLineSearch:Exit1detailed','6.898077e-11','1.000000e-09','0.000000e+00','1.000000e-09'},true,true);;">stopping criteria details</a>>

<a href = "matlab: helpview('optim','local_min_found','CSHelpWindow');">Local minimum found that satisfies the constraints</a>.

Optimization completed because the objective function is non-decreasing in 
<a href = "matlab: helpview('optim','feasible_directions','CSHelpWindow');">feasible directions</a>, to within the value of the <a href = "matlab: helpview('optim','optimality_tolerance_msgcsh','CSHelpWindow');">optimality tolerance</a>,
and constraints are satisfied to within the value of the <a href = "matlab: helpview('optim','constraint_tolerance','CSHelpWindow');">constraint tolerance</a>.

<<a href = "matlab: createExitMsg({'optimlib:sqpLineSearch:Exit1basic'},{'optimlib:sqpLineSearch:Exit1detailed','1.462345e-10','1.000000e-09','0.000000e+00','1.000000e-09'},true,true);;">stopping criteria details</a>>

<a href = "matlab: helpview('optim','local_min_found','CSHelpWindow');">Local minimum found that satisfies the constraints</a>.

Optimization completed because the objective function is non-decreasing in 
<a href = "matlab: helpview('optim','feasible_directions','CSHelpWindow');">feasible directions</a>, to within the value of the <a href = "matlab: helpview('optim','optimality_tolerance_msgcsh','CSHelpWindow');">optimality tolerance</a>,
and constraints are satisfied to within the value of the <a href = "matlab: helpview('optim','constraint_tolerance','CSHelpWindow');">constraint tolerance</a>.

<<a href = "matlab: createExitMsg({'optimlib:sqpLineSearch:Exit1basic'},{'optimlib:sqpLineSearch:Exit1detailed','5.981554e-10','1.000000e-09','0.000000e+00','1.000000e-09'},true,true);;">stopping criteria details</a>>

<a href = "matlab: helpview('optim','local_min_found','CSHelpWindow');">Local minimum found that satisfies the constraints</a>.

Optimization completed because the objective function is non-decreasing in 
<a href = "matlab: helpview('optim','feasible_directions','CSHelpWindow');">feasible directions</a>, to within the value of the <a href = "matlab: helpview('optim','optimality_tolerance_msgcsh','CSHelpWindow');">optimality tolerance</a>,
and constraints are satisfied to within the value of the <a href = "matlab: helpview('optim','constraint_tolerance','CSHelpWindow');">constraint tolerance</a>.

<<a href = "matlab: createExitMsg({'optimlib:sqpLineSearch:Exit1basic'},{'optimlib:sqpLineSearch:Exit1detailed','1.481065e-10','1.000000e-09','0.000000e+00','1.000000e-09'},true,true);;">stopping criteria details</a>>

<a href = "matlab: helpview('optim','local_min_found','CSHelpWindow');">Local minimum found that satisfies the constraints</a>.

Optimization completed because the objective function is non-decreasing in 
<a href = "matlab: helpview('optim','feasible_directions','CSHelpWindow');">feasible directions</a>, to within the value of the <a href = "matlab: helpview('optim','optimality_tolerance_msgcsh','CSHelpWindow');">optimality tolerance</a>,
and constraints are satisfied to within the value of the <a href = "matlab: helpview('optim','constraint_tolerance','CSHelpWindow');">constraint tolerance</a>.

<<a href = "matlab: createExitMsg({'optimlib:sqpLineSearch:Exit1basic'},{'optimlib:sqpLineSearch:Exit1detailed','1.289128e-11','1.000000e-09','0.000000e+00','1.000000e-09'},true,true);;">stopping criteria details</a>>

<a href = "matlab: helpview('optim','local_min_found','CSHelpWindow');">Local minimum found that satisfies the constraints</a>.

Optimization completed because the objective function is non-decreasing in 
<a href = "matlab: helpview('optim','feasible_directions','CSHelpWindow');">feasible directions</a>, to within the value of the <a href = "matlab: helpview('optim','optimality_tolerance_msgcsh','CSHelpWindow');">optimality tolerance</a>,
and constraints are satisfied to within the value of the <a href = "matlab: helpview('optim','constraint_tolerance','CSHelpWindow');">constraint tolerance</a>.

<<a href = "matlab: createExitMsg({'optimlib:sqpLineSearch:Exit1basic'},{'optimlib:sqpLineSearch:Exit1detailed','9.109838e-11','1.000000e-09','0.000000e+00','1.000000e-09'},true,true);;">stopping criteria details</a>>

<a href = "matlab: helpview('optim','local_min_found','CSHelpWindow');">Local minimum found that satisfies the constraints</a>.

Optimization completed because the objective function is non-decreasing in 
<a href = "matlab: helpview('optim','feasible_directions','CSHelpWindow');">feasible directions</a>, to within the value of the <a href = "matlab: helpview('optim','optimality_tolerance_msgcsh','CSHelpWindow');">optimality tolerance</a>,
and constraints are satisfied to within the value of the <a href = "matlab: helpview('optim','constraint_tolerance','CSHelpWindow');">constraint tolerance</a>.

<<a href = "matlab: createExitMsg({'optimlib:sqpLineSearch:Exit1basic'},{'optimlib:sqpLineSearch:Exit1detailed','2.907700e-10','1.000000e-09','0.000000e+00','1.000000e-09'},true,true);;">stopping criteria details</a>>

<a href = "matlab: helpview('optim','local_min_found','CSHelpWindow');">Local minimum found that satisfies the constraints</a>.

Optimization completed because the objective function is non-decreasing in 
<a href = "matlab: helpview('optim','feasible_directions','CSHelpWindow');">feasible directions</a>, to within the value of the <a href = "matlab: helpview('optim','optimality_tolerance_msgcsh','CSHelpWindow');">optimality tolerance</a>,
and constraints are satisfied to within the value of the <a href = "matlab: helpview('optim','constraint_tolerance','CSHelpWindow');">constraint tolerance</a>.

<<a href = "matlab: createExitMsg({'optimlib:sqpLineSearch:Exit1basic'},{'optimlib:sqpLineSearch:Exit1detailed','3.706959e-10','1.000000e-09','0.000000e+00','1.000000e-09'},true,true);;">stopping criteria details</a>>

<a href = "matlab: helpview('optim','local_min_found','CSHelpWindow');">Local minimum found that satisfies the constraints</a>.

Optimization completed because the objective function is non-decreasing in 
<a href = "matlab: helpview('optim','feasible_directions','CSHelpWindow');">feasible directions</a>, to within the value of the <a href = "matlab: helpview('optim','optimality_tolerance_msgcsh','CSHelpWindow');">optimality tolerance</a>,
and constraints are satisfied to within the value of the <a href = "matlab: helpview('optim','constraint_tolerance','CSHelpWindow');">constraint tolerance</a>.

<<a href = "matlab: createExitMsg({'optimlib:sqpLineSearch:Exit1basic'},{'optimlib:sqpLineSearch:Exit1detailed','1.478383e-11','1.000000e-09','0.000000e+00','1.000000e-09'},true,true);;">stopping criteria details</a>>

<a href = "matlab: helpview('optim','local_min_found','CSHelpWindow');">Local minimum found that satisfies the constraints</a>.

Optimization completed because the objective function is non-decreasing in 
<a href = "matlab: helpview('optim','feasible_directions','CSHelpWindow');">feasible directions</a>, to within the value of the <a href = "matlab: helpview('optim','optimality_tolerance_msgcsh','CSHelpWindow');">optimality tolerance</a>,
and constraints are satisfied to within the value of the <a href = "matlab: helpview('optim','constraint_tolerance','CSHelpWindow');">constraint tolerance</a>.

<<a href = "matlab: createExitMsg({'optimlib:sqpLineSearch:Exit1basic'},{'optimlib:sqpLineSearch:Exit1detailed','5.336029e-11','1.000000e-09','0.000000e+00','1.000000e-09'},true,true);;">stopping criteria details</a>>

<a href = "matlab: helpview('optim','local_min_found','CSHelpWindow');">Local minimum found that satisfies the constraints</a>.

Optimization completed because the objective function is non-decreasing in 
<a href = "matlab: helpview('optim','feasible_directions','CSHelpWindow');">feasible directions</a>, to within the value of the <a href = "matlab: helpview('optim','optimality_tolerance_msgcsh','CSHelpWindow');">optimality tolerance</a>,
and constraints are satisfied to within the value of the <a href = "matlab: helpview('optim','constraint_tolerance','CSHelpWindow');">constraint tolerance</a>.

<<a href = "matlab: createExitMsg({'optimlib:sqpLineSearch:Exit1basic'},{'optimlib:sqpLineSearch:Exit1detailed','5.296884e-10','1.000000e-09','0.000000e+00','1.000000e-09'},true,true);;">stopping criteria details</a>>

<a href = "matlab: helpview('optim','local_min_poss_with_constr','CSHelpWindow');">Local minimum possible. Constraints satisfied</a>.

fmincon stopped because the <a href = "matlab: helpview('optim','norm_curr_step_simple_fminconip','CSHelpWindow');">size of the current step</a> is less than
the value of the <a href = "matlab: helpview('optim','step_size_tol','CSHelpWindow');">step size tolerance</a> and constraints are 
satisfied to within the value of the <a href = "matlab: helpview('optim','constraint_tolerance','CSHelpWindow');">constraint tolerance</a>.

<<a href = "matlab: createExitMsg({'optimlib:sqpLineSearch:Exit2basic','fmincon'},{'optimlib:sqpLineSearch:Exit2detailed','1.000000e-09','0.000000e+00','1.000000e-09'},true,true);;">stopping criteria details</a>>

<a href = "matlab: helpview('optim','local_min_found','CSHelpWindow');">Local minimum found that satisfies the constraints</a>.

Optimization completed because the objective function is non-decreasing in 
<a href = "matlab: helpview('optim','feasible_directions','CSHelpWindow');">feasible directions</a>, to within the value of the <a href = "matlab: helpview('optim','optimality_tolerance_msgcsh','CSHelpWindow');">optimality tolerance</a>,
and constraints are satisfied to within the value of the <a href = "matlab: helpview('optim','constraint_tolerance','CSHelpWindow');">constraint tolerance</a>.

<<a href = "matlab: createExitMsg({'optimlib:sqpLineSearch:Exit1basic'},{'optimlib:sqpLineSearch:Exit1detailed','5.782443e-12','1.000000e-09','0.000000e+00','1.000000e-09'},true,true);;">stopping criteria details</a>>

<a href = "matlab: helpview('optim','local_min_found','CSHelpWindow');">Local minimum found that satisfies the constraints</a>.

Optimization completed because the objective function is non-decreasing in 
<a href = "matlab: helpview('optim','feasible_directions','CSHelpWindow');">feasible directions</a>, to within the value of the <a href = "matlab: helpview('optim','optimality_tolerance_msgcsh','CSHelpWindow');">optimality tolerance</a>,
and constraints are satisfied to within the value of the <a href = "matlab: helpview('optim','constraint_tolerance','CSHelpWindow');">constraint tolerance</a>.

<<a href = "matlab: createExitMsg({'optimlib:sqpLineSearch:Exit1basic'},{'optimlib:sqpLineSearch:Exit1detailed','5.332611e-12','1.000000e-09','0.000000e+00','1.000000e-09'},true,true);;">stopping criteria details</a>>

<a href = "matlab: helpview('optim','local_min_found','CSHelpWindow');">Local minimum found that satisfies the constraints</a>.

Optimization completed because the objective function is non-decreasing in 
<a href = "matlab: helpview('optim','feasible_directions','CSHelpWindow');">feasible directions</a>, to within the value of the <a href = "matlab: helpview('optim','optimality_tolerance_msgcsh','CSHelpWindow');">optimality tolerance</a>,
and constraints are satisfied to within the value of the <a href = "matlab: helpview('optim','constraint_tolerance','CSHelpWindow');">constraint tolerance</a>.

<<a href = "matlab: createExitMsg({'optimlib:sqpLineSearch:Exit1basic'},{'optimlib:sqpLineSearch:Exit1detailed','2.870458e-10','1.000000e-09','0.000000e+00','1.000000e-09'},true,true);;">stopping criteria details</a>>

<a href = "matlab: helpview('optim','local_min_found','CSHelpWindow');">Local minimum found that satisfies the constraints</a>.

Optimization completed because the objective function is non-decreasing in 
<a href = "matlab: helpview('optim','feasible_directions','CSHelpWindow');">feasible directions</a>, to within the value of the <a href = "matlab: helpview('optim','optimality_tolerance_msgcsh','CSHelpWindow');">optimality tolerance</a>,
and constraints are satisfied to within the value of the <a href = "matlab: helpview('optim','constraint_tolerance','CSHelpWindow');">constraint tolerance</a>.

<<a href = "matlab: createExitMsg({'optimlib:sqpLineSearch:Exit1basic'},{'optimlib:sqpLineSearch:Exit1detailed','1.231833e-11','1.000000e-09','0.000000e+00','1.000000e-09'},true,true);;">stopping criteria details</a>>

<a href = "matlab: helpview('optim','local_min_found','CSHelpWindow');">Local minimum found that satisfies the constraints</a>.

Optimization completed because the objective function is non-decreasing in 
<a href = "matlab: helpview('optim','feasible_directions','CSHelpWindow');">feasible directions</a>, to within the value of the <a href = "matlab: helpview('optim','optimality_tolerance_msgcsh','CSHelpWindow');">optimality tolerance</a>,
and constraints are satisfied to within the value of the <a href = "matlab: helpview('optim','constraint_tolerance','CSHelpWindow');">constraint tolerance</a>.

<<a href = "matlab: createExitMsg({'optimlib:sqpLineSearch:Exit1basic'},{'optimlib:sqpLineSearch:Exit1detailed','3.302384e-10','1.000000e-09','0.000000e+00','1.000000e-09'},true,true);;">stopping criteria details</a>>

<a href = "matlab: helpview('optim','local_min_found','CSHelpWindow');">Local minimum found that satisfies the constraints</a>.

Optimization completed because the objective function is non-decreasing in 
<a href = "matlab: helpview('optim','feasible_directions','CSHelpWindow');">feasible directions</a>, to within the value of the <a href = "matlab: helpview('optim','optimality_tolerance_msgcsh','CSHelpWindow');">optimality tolerance</a>,
and constraints are satisfied to within the value of the <a href = "matlab: helpview('optim','constraint_tolerance','CSHelpWindow');">constraint tolerance</a>.

<<a href = "matlab: createExitMsg({'optimlib:sqpLineSearch:Exit1basic'},{'optimlib:sqpLineSearch:Exit1detailed','1.905045e-10','1.000000e-09','0.000000e+00','1.000000e-09'},true,true);;">stopping criteria details</a>>

<a href = "matlab: helpview('optim','local_min_found','CSHelpWindow');">Local minimum found that satisfies the constraints</a>.

Optimization completed because the objective function is non-decreasing in 
<a href = "matlab: helpview('optim','feasible_directions','CSHelpWindow');">feasible directions</a>, to within the value of the <a href = "matlab: helpview('optim','optimality_tolerance_msgcsh','CSHelpWindow');">optimality tolerance</a>,
and constraints are satisfied to within the value of the <a href = "matlab: helpview('optim','constraint_tolerance','CSHelpWindow');">constraint tolerance</a>.

<<a href = "matlab: createExitMsg({'optimlib:sqpLineSearch:Exit1basic'},{'optimlib:sqpLineSearch:Exit1detailed','4.927334e-11','1.000000e-09','0.000000e+00','1.000000e-09'},true,true);;">stopping criteria details</a>>

<a href = "matlab: helpview('optim','local_min_found','CSHelpWindow');">Local minimum found that satisfies the constraints</a>.

Optimization completed because the objective function is non-decreasing in 
<a href = "matlab: helpview('optim','feasible_directions','CSHelpWindow');">feasible directions</a>, to within the value of the <a href = "matlab: helpview('optim','optimality_tolerance_msgcsh','CSHelpWindow');">optimality tolerance</a>,
and constraints are satisfied to within the value of the <a href = "matlab: helpview('optim','constraint_tolerance','CSHelpWindow');">constraint tolerance</a>.

<<a href = "matlab: createExitMsg({'optimlib:sqpLineSearch:Exit1basic'},{'optimlib:sqpLineSearch:Exit1detailed','5.880588e-10','1.000000e-09','0.000000e+00','1.000000e-09'},true,true);;">stopping criteria details</a>>

<a href = "matlab: helpview('optim','local_min_found','CSHelpWindow');">Local minimum found that satisfies the constraints</a>.

Optimization completed because the objective function is non-decreasing in 
<a href = "matlab: helpview('optim','feasible_directions','CSHelpWindow');">feasible directions</a>, to within the value of the <a href = "matlab: helpview('optim','optimality_tolerance_msgcsh','CSHelpWindow');">optimality tolerance</a>,
and constraints are satisfied to within the value of the <a href = "matlab: helpview('optim','constraint_tolerance','CSHelpWindow');">constraint tolerance</a>.

<<a href = "matlab: createExitMsg({'optimlib:sqpLineSearch:Exit1basic'},{'optimlib:sqpLineSearch:Exit1detailed','3.724147e-11','1.000000e-09','0.000000e+00','1.000000e-09'},true,true);;">stopping criteria details</a>>

<a href = "matlab: helpview('optim','local_min_found','CSHelpWindow');">Local minimum found that satisfies the constraints</a>.

Optimization completed because the objective function is non-decreasing in 
<a href = "matlab: helpview('optim','feasible_directions','CSHelpWindow');">feasible directions</a>, to within the value of the <a href = "matlab: helpview('optim','optimality_tolerance_msgcsh','CSHelpWindow');">optimality tolerance</a>,
and constraints are satisfied to within the value of the <a href = "matlab: helpview('optim','constraint_tolerance','CSHelpWindow');">constraint tolerance</a>.

<<a href = "matlab: createExitMsg({'optimlib:sqpLineSearch:Exit1basic'},{'optimlib:sqpLineSearch:Exit1detailed','4.841392e-11','1.000000e-09','0.000000e+00','1.000000e-09'},true,true);;">stopping criteria details</a>>

<a href = "matlab: helpview('optim','local_min_found','CSHelpWindow');">Local minimum found that satisfies the constraints</a>.

Optimization completed because the objective function is non-decreasing in 
<a href = "matlab: helpview('optim','feasible_directions','CSHelpWindow');">feasible directions</a>, to within the value of the <a href = "matlab: helpview('optim','optimality_tolerance_msgcsh','CSHelpWindow');">optimality tolerance</a>,
and constraints are satisfied to within the value of the <a href = "matlab: helpview('optim','constraint_tolerance','CSHelpWindow');">constraint tolerance</a>.

<<a href = "matlab: createExitMsg({'optimlib:sqpLineSearch:Exit1basic'},{'optimlib:sqpLineSearch:Exit1detailed','5.582442e-10','1.000000e-09','0.000000e+00','1.000000e-09'},true,true);;">stopping criteria details</a>>

<a href = "matlab: helpview('optim','local_min_found','CSHelpWindow');">Local minimum found that satisfies the constraints</a>.

Optimization completed because the objective function is non-decreasing in 
<a href = "matlab: helpview('optim','feasible_directions','CSHelpWindow');">feasible directions</a>, to within the value of the <a href = "matlab: helpview('optim','optimality_tolerance_msgcsh','CSHelpWindow');">optimality tolerance</a>,
and constraints are satisfied to within the value of the <a href = "matlab: helpview('optim','constraint_tolerance','CSHelpWindow');">constraint tolerance</a>.

<<a href = "matlab: createExitMsg({'optimlib:sqpLineSearch:Exit1basic'},{'optimlib:sqpLineSearch:Exit1detailed','9.688513e-10','1.000000e-09','0.000000e+00','1.000000e-09'},true,true);;">stopping criteria details</a>>

<a href = "matlab: helpview('optim','local_min_found','CSHelpWindow');">Local minimum found that satisfies the constraints</a>.

Optimization completed because the objective function is non-decreasing in 
<a href = "matlab: helpview('optim','feasible_directions','CSHelpWindow');">feasible directions</a>, to within the value of the <a href = "matlab: helpview('optim','optimality_tolerance_msgcsh','CSHelpWindow');">optimality tolerance</a>,
and constraints are satisfied to within the value of the <a href = "matlab: helpview('optim','constraint_tolerance','CSHelpWindow');">constraint tolerance</a>.

<<a href = "matlab: createExitMsg({'optimlib:sqpLineSearch:Exit1basic'},{'optimlib:sqpLineSearch:Exit1detailed','2.232403e-10','1.000000e-09','0.000000e+00','1.000000e-09'},true,true);;">stopping criteria details</a>>

<a href = "matlab: helpview('optim','local_min_found','CSHelpWindow');">Local minimum found that satisfies the constraints</a>.

Optimization completed because the objective function is non-decreasing in 
<a href = "matlab: helpview('optim','feasible_directions','CSHelpWindow');">feasible directions</a>, to within the value of the <a href = "matlab: helpview('optim','optimality_tolerance_msgcsh','CSHelpWindow');">optimality tolerance</a>,
and constraints are satisfied to within the value of the <a href = "matlab: helpview('optim','constraint_tolerance','CSHelpWindow');">constraint tolerance</a>.

<<a href = "matlab: createExitMsg({'optimlib:sqpLineSearch:Exit1basic'},{'optimlib:sqpLineSearch:Exit1detailed','5.729458e-11','1.000000e-09','0.000000e+00','1.000000e-09'},true,true);;">stopping criteria details</a>>

<a href = "matlab: helpview('optim','local_min_found','CSHelpWindow');">Local minimum found that satisfies the constraints</a>.

Optimization completed because the objective function is non-decreasing in 
<a href = "matlab: helpview('optim','feasible_directions','CSHelpWindow');">feasible directions</a>, to within the value of the <a href = "matlab: helpview('optim','optimality_tolerance_msgcsh','CSHelpWindow');">optimality tolerance</a>,
and constraints are satisfied to within the value of the <a href = "matlab: helpview('optim','constraint_tolerance','CSHelpWindow');">constraint tolerance</a>.

<<a href = "matlab: createExitMsg({'optimlib:sqpLineSearch:Exit1basic'},{'optimlib:sqpLineSearch:Exit1detailed','2.672792e-10','1.000000e-09','0.000000e+00','1.000000e-09'},true,true);;">stopping criteria details</a>>

<a href = "matlab: helpview('optim','local_min_found','CSHelpWindow');">Local minimum found that satisfies the constraints</a>.

Optimization completed because the objective function is non-decreasing in 
<a href = "matlab: helpview('optim','feasible_directions','CSHelpWindow');">feasible directions</a>, to within the value of the <a href = "matlab: helpview('optim','optimality_tolerance_msgcsh','CSHelpWindow');">optimality tolerance</a>,
and constraints are satisfied to within the value of the <a href = "matlab: helpview('optim','constraint_tolerance','CSHelpWindow');">constraint tolerance</a>.

<<a href = "matlab: createExitMsg({'optimlib:sqpLineSearch:Exit1basic'},{'optimlib:sqpLineSearch:Exit1detailed','9.317161e-10','1.000000e-09','0.000000e+00','1.000000e-09'},true,true);;">stopping criteria details</a>>

<a href = "matlab: helpview('optim','local_min_found','CSHelpWindow');">Local minimum found that satisfies the constraints</a>.

Optimization completed because the objective function is non-decreasing in 
<a href = "matlab: helpview('optim','feasible_directions','CSHelpWindow');">feasible directions</a>, to within the value of the <a href = "matlab: helpview('optim','optimality_tolerance_msgcsh','CSHelpWindow');">optimality tolerance</a>,
and constraints are satisfied to within the value of the <a href = "matlab: helpview('optim','constraint_tolerance','CSHelpWindow');">constraint tolerance</a>.

<<a href = "matlab: createExitMsg({'optimlib:sqpLineSearch:Exit1basic'},{'optimlib:sqpLineSearch:Exit1detailed','3.409027e-11','1.000000e-09','0.000000e+00','1.000000e-09'},true,true);;">stopping criteria details</a>>

<a href = "matlab: helpview('optim','local_min_found','CSHelpWindow');">Local minimum found that satisfies the constraints</a>.

Optimization completed because the objective function is non-decreasing in 
<a href = "matlab: helpview('optim','feasible_directions','CSHelpWindow');">feasible directions</a>, to within the value of the <a href = "matlab: helpview('optim','optimality_tolerance_msgcsh','CSHelpWindow');">optimality tolerance</a>,
and constraints are satisfied to within the value of the <a href = "matlab: helpview('optim','constraint_tolerance','CSHelpWindow');">constraint tolerance</a>.

<<a href = "matlab: createExitMsg({'optimlib:sqpLineSearch:Exit1basic'},{'optimlib:sqpLineSearch:Exit1detailed','6.271294e-10','1.000000e-09','0.000000e+00','1.000000e-09'},true,true);;">stopping criteria details</a>>

<a href = "matlab: helpview('optim','local_min_found','CSHelpWindow');">Local minimum found that satisfies the constraints</a>.

Optimization completed because the objective function is non-decreasing in 
<a href = "matlab: helpview('optim','feasible_directions','CSHelpWindow');">feasible directions</a>, to within the value of the <a href = "matlab: helpview('optim','optimality_tolerance_msgcsh','CSHelpWindow');">optimality tolerance</a>,
and constraints are satisfied to within the value of the <a href = "matlab: helpview('optim','constraint_tolerance','CSHelpWindow');">constraint tolerance</a>.

<<a href = "matlab: createExitMsg({'optimlib:sqpLineSearch:Exit1basic'},{'optimlib:sqpLineSearch:Exit1detailed','1.299832e-10','1.000000e-09','0.000000e+00','1.000000e-09'},true,true);;">stopping criteria details</a>>

<a href = "matlab: helpview('optim','local_min_found','CSHelpWindow');">Local minimum found that satisfies the constraints</a>.

Optimization completed because the objective function is non-decreasing in 
<a href = "matlab: helpview('optim','feasible_directions','CSHelpWindow');">feasible directions</a>, to within the value of the <a href = "matlab: helpview('optim','optimality_tolerance_msgcsh','CSHelpWindow');">optimality tolerance</a>,
and constraints are satisfied to within the value of the <a href = "matlab: helpview('optim','constraint_tolerance','CSHelpWindow');">constraint tolerance</a>.

<<a href = "matlab: createExitMsg({'optimlib:sqpLineSearch:Exit1basic'},{'optimlib:sqpLineSearch:Exit1detailed','1.395123e-10','1.000000e-09','0.000000e+00','1.000000e-09'},true,true);;">stopping criteria details</a>>

<a href = "matlab: helpview('optim','local_min_found','CSHelpWindow');">Local minimum found that satisfies the constraints</a>.

Optimization completed because the objective function is non-decreasing in 
<a href = "matlab: helpview('optim','feasible_directions','CSHelpWindow');">feasible directions</a>, to within the value of the <a href = "matlab: helpview('optim','optimality_tolerance_msgcsh','CSHelpWindow');">optimality tolerance</a>,
and constraints are satisfied to within the value of the <a href = "matlab: helpview('optim','constraint_tolerance','CSHelpWindow');">constraint tolerance</a>.

<<a href = "matlab: createExitMsg({'optimlib:sqpLineSearch:Exit1basic'},{'optimlib:sqpLineSearch:Exit1detailed','8.536892e-11','1.000000e-09','0.000000e+00','1.000000e-09'},true,true);;">stopping criteria details</a>>

<a href = "matlab: helpview('optim','local_min_found','CSHelpWindow');">Local minimum found that satisfies the constraints</a>.

Optimization completed because the objective function is non-decreasing in 
<a href = "matlab: helpview('optim','feasible_directions','CSHelpWindow');">feasible directions</a>, to within the value of the <a href = "matlab: helpview('optim','optimality_tolerance_msgcsh','CSHelpWindow');">optimality tolerance</a>,
and constraints are satisfied to within the value of the <a href = "matlab: helpview('optim','constraint_tolerance','CSHelpWindow');">constraint tolerance</a>.

<<a href = "matlab: createExitMsg({'optimlib:sqpLineSearch:Exit1basic'},{'optimlib:sqpLineSearch:Exit1detailed','2.310815e-10','1.000000e-09','0.000000e+00','1.000000e-09'},true,true);;">stopping criteria details</a>>

<a href = "matlab: helpview('optim','local_min_found','CSHelpWindow');">Local minimum found that satisfies the constraints</a>.

Optimization completed because the objective function is non-decreasing in 
<a href = "matlab: helpview('optim','feasible_directions','CSHelpWindow');">feasible directions</a>, to within the value of the <a href = "matlab: helpview('optim','optimality_tolerance_msgcsh','CSHelpWindow');">optimality tolerance</a>,
and constraints are satisfied to within the value of the <a href = "matlab: helpview('optim','constraint_tolerance','CSHelpWindow');">constraint tolerance</a>.

<<a href = "matlab: createExitMsg({'optimlib:sqpLineSearch:Exit1basic'},{'optimlib:sqpLineSearch:Exit1detailed','1.930827e-10','1.000000e-09','0.000000e+00','1.000000e-09'},true,true);;">stopping criteria details</a>>

<a href = "matlab: helpview('optim','local_min_found','CSHelpWindow');">Local minimum found that satisfies the constraints</a>.

Optimization completed because the objective function is non-decreasing in 
<a href = "matlab: helpview('optim','feasible_directions','CSHelpWindow');">feasible directions</a>, to within the value of the <a href = "matlab: helpview('optim','optimality_tolerance_msgcsh','CSHelpWindow');">optimality tolerance</a>,
and constraints are satisfied to within the value of the <a href = "matlab: helpview('optim','constraint_tolerance','CSHelpWindow');">constraint tolerance</a>.

<<a href = "matlab: createExitMsg({'optimlib:sqpLineSearch:Exit1basic'},{'optimlib:sqpLineSearch:Exit1detailed','7.276411e-10','1.000000e-09','0.000000e+00','1.000000e-09'},true,true);;">stopping criteria details</a>>

<a href = "matlab: helpview('optim','local_min_found','CSHelpWindow');">Local minimum found that satisfies the constraints</a>.

Optimization completed because the objective function is non-decreasing in 
<a href = "matlab: helpview('optim','feasible_directions','CSHelpWindow');">feasible directions</a>, to within the value of the <a href = "matlab: helpview('optim','optimality_tolerance_msgcsh','CSHelpWindow');">optimality tolerance</a>,
and constraints are satisfied to within the value of the <a href = "matlab: helpview('optim','constraint_tolerance','CSHelpWindow');">constraint tolerance</a>.

<<a href = "matlab: createExitMsg({'optimlib:sqpLineSearch:Exit1basic'},{'optimlib:sqpLineSearch:Exit1detailed','4.726803e-11','1.000000e-09','0.000000e+00','1.000000e-09'},true,true);;">stopping criteria details</a>>

<a href = "matlab: helpview('optim','local_min_found','CSHelpWindow');">Local minimum found that satisfies the constraints</a>.

Optimization completed because the objective function is non-decreasing in 
<a href = "matlab: helpview('optim','feasible_directions','CSHelpWindow');">feasible directions</a>, to within the value of the <a href = "matlab: helpview('optim','optimality_tolerance_msgcsh','CSHelpWindow');">optimality tolerance</a>,
and constraints are satisfied to within the value of the <a href = "matlab: helpview('optim','constraint_tolerance','CSHelpWindow');">constraint tolerance</a>.

<<a href = "matlab: createExitMsg({'optimlib:sqpLineSearch:Exit1basic'},{'optimlib:sqpLineSearch:Exit1detailed','7.209052e-11','1.000000e-09','0.000000e+00','1.000000e-09'},true,true);;">stopping criteria details</a>>

<a href = "matlab: helpview('optim','local_min_found','CSHelpWindow');">Local minimum found that satisfies the constraints</a>.

Optimization completed because the objective function is non-decreasing in 
<a href = "matlab: helpview('optim','feasible_directions','CSHelpWindow');">feasible directions</a>, to within the value of the <a href = "matlab: helpview('optim','optimality_tolerance_msgcsh','CSHelpWindow');">optimality tolerance</a>,
and constraints are satisfied to within the value of the <a href = "matlab: helpview('optim','constraint_tolerance','CSHelpWindow');">constraint tolerance</a>.

<<a href = "matlab: createExitMsg({'optimlib:sqpLineSearch:Exit1basic'},{'optimlib:sqpLineSearch:Exit1detailed','9.334015e-10','1.000000e-09','0.000000e+00','1.000000e-09'},true,true);;">stopping criteria details</a>>

<a href = "matlab: helpview('optim','local_min_found','CSHelpWindow');">Local minimum found that satisfies the constraints</a>.

Optimization completed because the objective function is non-decreasing in 
<a href = "matlab: helpview('optim','feasible_directions','CSHelpWindow');">feasible directions</a>, to within the value of the <a href = "matlab: helpview('optim','optimality_tolerance_msgcsh','CSHelpWindow');">optimality tolerance</a>,
and constraints are satisfied to within the value of the <a href = "matlab: helpview('optim','constraint_tolerance','CSHelpWindow');">constraint tolerance</a>.

<<a href = "matlab: createExitMsg({'optimlib:sqpLineSearch:Exit1basic'},{'optimlib:sqpLineSearch:Exit1detailed','4.239799e-11','1.000000e-09','0.000000e+00','1.000000e-09'},true,true);;">stopping criteria details</a>>

<a href = "matlab: helpview('optim','local_min_found','CSHelpWindow');">Local minimum found that satisfies the constraints</a>.

Optimization completed because the objective function is non-decreasing in 
<a href = "matlab: helpview('optim','feasible_directions','CSHelpWindow');">feasible directions</a>, to within the value of the <a href = "matlab: helpview('optim','optimality_tolerance_msgcsh','CSHelpWindow');">optimality tolerance</a>,
and constraints are satisfied to within the value of the <a href = "matlab: helpview('optim','constraint_tolerance','CSHelpWindow');">constraint tolerance</a>.

<<a href = "matlab: createExitMsg({'optimlib:sqpLineSearch:Exit1basic'},{'optimlib:sqpLineSearch:Exit1detailed','3.870249e-10','1.000000e-09','0.000000e+00','1.000000e-09'},true,true);;">stopping criteria details</a>>

<a href = "matlab: helpview('optim','local_min_found','CSHelpWindow');">Local minimum found that satisfies the constraints</a>.

Optimization completed because the objective function is non-decreasing in 
<a href = "matlab: helpview('optim','feasible_directions','CSHelpWindow');">feasible directions</a>, to within the value of the <a href = "matlab: helpview('optim','optimality_tolerance_msgcsh','CSHelpWindow');">optimality tolerance</a>,
and constraints are satisfied to within the value of the <a href = "matlab: helpview('optim','constraint_tolerance','CSHelpWindow');">constraint tolerance</a>.

<<a href = "matlab: createExitMsg({'optimlib:sqpLineSearch:Exit1basic'},{'optimlib:sqpLineSearch:Exit1detailed','2.543879e-10','1.000000e-09','0.000000e+00','1.000000e-09'},true,true);;">stopping criteria details</a>>

<a href = "matlab: helpview('optim','local_min_found','CSHelpWindow');">Local minimum found that satisfies the constraints</a>.

Optimization completed because the objective function is non-decreasing in 
<a href = "matlab: helpview('optim','feasible_directions','CSHelpWindow');">feasible directions</a>, to within the value of the <a href = "matlab: helpview('optim','optimality_tolerance_msgcsh','CSHelpWindow');">optimality tolerance</a>,
and constraints are satisfied to within the value of the <a href = "matlab: helpview('optim','constraint_tolerance','CSHelpWindow');">constraint tolerance</a>.

<<a href = "matlab: createExitMsg({'optimlib:sqpLineSearch:Exit1basic'},{'optimlib:sqpLineSearch:Exit1detailed','3.093907e-11','1.000000e-09','0.000000e+00','1.000000e-09'},true,true);;">stopping criteria details</a>>

<a href = "matlab: helpview('optim','local_min_found','CSHelpWindow');">Local minimum found that satisfies the constraints</a>.

Optimization completed because the objective function is non-decreasing in 
<a href = "matlab: helpview('optim','feasible_directions','CSHelpWindow');">feasible directions</a>, to within the value of the <a href = "matlab: helpview('optim','optimality_tolerance_msgcsh','CSHelpWindow');">optimality tolerance</a>,
and constraints are satisfied to within the value of the <a href = "matlab: helpview('optim','constraint_tolerance','CSHelpWindow');">constraint tolerance</a>.

<<a href = "matlab: createExitMsg({'optimlib:sqpLineSearch:Exit1basic'},{'optimlib:sqpLineSearch:Exit1detailed','2.970132e-11','1.000000e-09','0.000000e+00','1.000000e-09'},true,true);;">stopping criteria details</a>>

<a href = "matlab: helpview('optim','local_min_found','CSHelpWindow');">Local minimum found that satisfies the constraints</a>.

Optimization completed because the objective function is non-decreasing in 
<a href = "matlab: helpview('optim','feasible_directions','CSHelpWindow');">feasible directions</a>, to within the value of the <a href = "matlab: helpview('optim','optimality_tolerance_msgcsh','CSHelpWindow');">optimality tolerance</a>,
and constraints are satisfied to within the value of the <a href = "matlab: helpview('optim','constraint_tolerance','CSHelpWindow');">constraint tolerance</a>.

<<a href = "matlab: createExitMsg({'optimlib:sqpLineSearch:Exit1basic'},{'optimlib:sqpLineSearch:Exit1detailed','5.109669e-11','1.000000e-09','0.000000e+00','1.000000e-09'},true,true);;">stopping criteria details</a>>

<a href = "matlab: helpview('optim','local_min_found','CSHelpWindow');">Local minimum found that satisfies the constraints</a>.

Optimization completed because the objective function is non-decreasing in 
<a href = "matlab: helpview('optim','feasible_directions','CSHelpWindow');">feasible directions</a>, to within the value of the <a href = "matlab: helpview('optim','optimality_tolerance_msgcsh','CSHelpWindow');">optimality tolerance</a>,
and constraints are satisfied to within the value of the <a href = "matlab: helpview('optim','constraint_tolerance','CSHelpWindow');">constraint tolerance</a>.

<<a href = "matlab: createExitMsg({'optimlib:sqpLineSearch:Exit1basic'},{'optimlib:sqpLineSearch:Exit1detailed','2.346213e-10','1.000000e-09','0.000000e+00','1.000000e-09'},true,true);;">stopping criteria details</a>>

<a href = "matlab: helpview('optim','local_min_found','CSHelpWindow');">Local minimum found that satisfies the constraints</a>.

Optimization completed because the objective function is non-decreasing in 
<a href = "matlab: helpview('optim','feasible_directions','CSHelpWindow');">feasible directions</a>, to within the value of the <a href = "matlab: helpview('optim','optimality_tolerance_msgcsh','CSHelpWindow');">optimality tolerance</a>,
and constraints are satisfied to within the value of the <a href = "matlab: helpview('optim','constraint_tolerance','CSHelpWindow');">constraint tolerance</a>.

<<a href = "matlab: createExitMsg({'optimlib:sqpLineSearch:Exit1basic'},{'optimlib:sqpLineSearch:Exit1detailed','7.476942e-11','1.000000e-09','0.000000e+00','1.000000e-09'},true,true);;">stopping criteria details</a>>

<a href = "matlab: helpview('optim','local_min_poss_with_constr','CSHelpWindow');">Local minimum possible. Constraints satisfied</a>.

fmincon stopped because the <a href = "matlab: helpview('optim','norm_curr_step_simple_fminconip','CSHelpWindow');">size of the current step</a> is less than
the value of the <a href = "matlab: helpview('optim','step_size_tol','CSHelpWindow');">step size tolerance</a> and constraints are 
satisfied to within the value of the <a href = "matlab: helpview('optim','constraint_tolerance','CSHelpWindow');">constraint tolerance</a>.

<<a href = "matlab: createExitMsg({'optimlib:sqpLineSearch:Exit2basic','fmincon'},{'optimlib:sqpLineSearch:Exit2detailed','1.000000e-09','0.000000e+00','1.000000e-09'},true,true);;">stopping criteria details</a>>

<a href = "matlab: helpview('optim','local_min_found','CSHelpWindow');">Local minimum found that satisfies the constraints</a>.

Optimization completed because the objective function is non-decreasing in 
<a href = "matlab: helpview('optim','feasible_directions','CSHelpWindow');">feasible directions</a>, to within the value of the <a href = "matlab: helpview('optim','optimality_tolerance_msgcsh','CSHelpWindow');">optimality tolerance</a>,
and constraints are satisfied to within the value of the <a href = "matlab: helpview('optim','constraint_tolerance','CSHelpWindow');">constraint tolerance</a>.

<<a href = "matlab: createExitMsg({'optimlib:sqpLineSearch:Exit1basic'},{'optimlib:sqpLineSearch:Exit1detailed','1.596993e-10','1.000000e-09','0.000000e+00','1.000000e-09'},true,true);;">stopping criteria details</a>>

<a href = "matlab: helpview('optim','local_min_found','CSHelpWindow');">Local minimum found that satisfies the constraints</a>.

Optimization completed because the objective function is non-decreasing in 
<a href = "matlab: helpview('optim','feasible_directions','CSHelpWindow');">feasible directions</a>, to within the value of the <a href = "matlab: helpview('optim','optimality_tolerance_msgcsh','CSHelpWindow');">optimality tolerance</a>,
and constraints are satisfied to within the value of the <a href = "matlab: helpview('optim','constraint_tolerance','CSHelpWindow');">constraint tolerance</a>.

<<a href = "matlab: createExitMsg({'optimlib:sqpLineSearch:Exit1basic'},{'optimlib:sqpLineSearch:Exit1detailed','1.756079e-10','1.000000e-09','0.000000e+00','1.000000e-09'},true,true);;">stopping criteria details</a>>

<a href = "matlab: helpview('optim','local_min_found','CSHelpWindow');">Local minimum found that satisfies the constraints</a>.

Optimization completed because the objective function is non-decreasing in 
<a href = "matlab: helpview('optim','feasible_directions','CSHelpWindow');">feasible directions</a>, to within the value of the <a href = "matlab: helpview('optim','optimality_tolerance_msgcsh','CSHelpWindow');">optimality tolerance</a>,
and constraints are satisfied to within the value of the <a href = "matlab: helpview('optim','constraint_tolerance','CSHelpWindow');">constraint tolerance</a>.

<<a href = "matlab: createExitMsg({'optimlib:sqpLineSearch:Exit1basic'},{'optimlib:sqpLineSearch:Exit1detailed','7.889714e-10','1.000000e-09','0.000000e+00','1.000000e-09'},true,true);;">stopping criteria details</a>>

<a href = "matlab: helpview('optim','local_min_found','CSHelpWindow');">Local minimum found that satisfies the constraints</a>.

Optimization completed because the objective function is non-decreasing in 
<a href = "matlab: helpview('optim','feasible_directions','CSHelpWindow');">feasible directions</a>, to within the value of the <a href = "matlab: helpview('optim','optimality_tolerance_msgcsh','CSHelpWindow');">optimality tolerance</a>,
and constraints are satisfied to within the value of the <a href = "matlab: helpview('optim','constraint_tolerance','CSHelpWindow');">constraint tolerance</a>.

<<a href = "matlab: createExitMsg({'optimlib:sqpLineSearch:Exit1basic'},{'optimlib:sqpLineSearch:Exit1detailed','5.369506e-11','1.000000e-09','0.000000e+00','1.000000e-09'},true,true);;">stopping criteria details</a>>
[truncated: 3,772,636 more chars]
