# Supplementary material for: A General-Purpose Model Adsorption Isotherm and Whole Isotherm Surface Area Measurement Method
Source: ACS Omega. 2026 Mar 31;11(14):22171–97. doi: 10.1021/acsomega.5c13463 (PMC13084505; doi:10.1021/acsomega.5c13463)
Supplement: Supplementary file 2 [file ao5c13463_si_002.zip › N2_adsorption_on_IRMOF_1/matlab_optimization/N2_adsorption_on_IRMOF_1.m]

clear
clc
format long
diary on

% Experimental isotherm data
% material: IRMOF-1
% adsorption temperature (K): 77
% adsorbing molecule: N2
%
% xA is dimensionless
xA_data=[
0.0
4.90E-05
0.000104
0.000154
0.000196
0.000231
0.000266
0.000344
0.000416
0.000442
0.000538
0.000691
0.000836
0.001032
0.001406
0.001777
0.00211
0.002669
0.003137
0.003467
0.003787
0.004043
0.004259
0.004443
0.004611
0.004764
0.004895
0.005025
0.00515
0.005268
0.005395
0.005525
0.005647
0.005775
0.005951
0.006136
0.006361
0.006625
0.006961
0.007375
0.007944
0.008648
0.009664
0.010859
0.012885
0.013534
0.017006
0.017419
0.021951
0.029949
0.037994
0.044397
0.057102
0.075995
0.095877
0.122948
0.150675
0.189137
0.236555
0.296521
0.381866
0.483596
0.564854
0.630571
0.672483
0.71328
0.753944
0.794626
0.821107
0.846777
0.872632
0.898282
0.948431
0.975297
    ];
	
% QA in mmol per gram
QA_exp=[
0.000000000000000
0.046221111805122
0.085127152672437
0.096176942982065
0.120505933791380
0.140582671544570
0.169774694387436
0.796564647095565
1.681056482555550
1.984465066476310
2.868439368251990
3.725961452663510
4.097278486660120
4.402511822967790
5.023869010439900
5.549567234763990
5.993441599000620
6.875747300794150
7.759703756580710
8.507718390291780
9.390514856785940
10.273177478361700
11.154858570536300
12.036539662710800
12.917060765592900
13.798028018202900
14.679129115731200
15.558311769429800
16.438342107611300
17.317970911037700
18.195547425716100
19.074685464441900
19.952886588739200
20.832738467029500
21.709824217007200
22.594717587222300
23.471223342553800
24.349558311769400
25.225484072454700
26.102614437405200
26.974301775675900
27.832783082002300
28.696261265280600
29.441286695815100
30.307709467297200
30.508253769965200
31.371285803515700
31.437360578210000
32.112117426608400
32.862496653877000
33.340189167484600
33.619434282145100
34.042384224145600
34.476889444097400
34.800972606406700
35.127420362273600
35.389667172303000
35.691978227893300
36.027616668153800
36.416257696082800
36.842821450878900
37.087668421522300
37.159855447488200
37.178415276166700
37.174399928616000
37.163960024984400
37.150486303203400
37.133577228517900
37.117381993397000
37.104979030962800
37.088873025787400
37.073659320067800
37.044838047648800
37.031319710895000
    ];
	
% The cross-sectional area of the adsorbate in nm^2
% Used to compute the surface area
adsorbate_cross_section = 0.162 %for N2 at 77 K

run_fmincon_optimization_with_SurfaceArea

diary off
