# Supplementary material for: A General-Purpose Model Adsorption Isotherm and Whole Isotherm Surface Area Measurement Method
Source: ACS Omega. 2026 Mar 31;11(14):22171–97. doi: 10.1021/acsomega.5c13463 (PMC13084505; doi:10.1021/acsomega.5c13463)
Supplement: Supplementary file 2 [file ao5c13463_si_002.zip › N2_adsorption_on_IRMOF_1/Nitrogen Physisorption IRMOF1_with_isotherm_fitting_02_15_2026.xls]

## Sheet: data_fitting
													BET slope
22.414	cm3 STP/mmol						model params			MD isotherm			0.00133627
1	P0 (atm)						alpha	1.46405	unitless	computed surface area	3459.62		BET intercept
6.02214e+23	Avogadro's number						K1	191.495	unitless		m^2/g		2.06371e-06
1.62e-19	area per N2 molecule						K2	0.666667	unitless				c
RUN 1							m	0.10336	unitless	FITSCORE	0.969644		648.51		BET FITSCORE
Pressure							N	35.4619	mmol/g				Vm		0.570594
atm					capillary					summed error term	summed normalization		747.197	cm3 STP/g		summed error term
xA		experiment	exp uptake		condensation	MD model	MD model	MD isotherm		0.0285884	29.1685		33.3362	mmol/g	BET	16.5195
P/P0	xA^(1/3)	cm3/gm	mmol/gm	K2*xA	term	numerator	denominator	model predict	(sqrt(Qpred)-sqrt(Qexp))^2	error quadrature term	normalization term		Surface Area (m^2/g)	BET isotherm	(sqrt(Qpred)-sqrt(Qexp))^2	error quadrature term
0	0	0	0	0	1	0	1	0	0	0	0		3252.23	0	0	0
4.9e-05	0.0365931	1.036	0.0462211	3.26667e-05	1.00005	0.0010751	1.00108	0.0380841	0.000393602	9.2549e-06	0.00108681		BET_y	1.0268	0.637313	0.0149854
0.000104	0.0470267	1.90804	0.0851272	6.93333e-05	1.0001	0.00323574	1.00324	0.114375	0.00215563	1.83315e-05	0.000723922			2.10672	1.34488	0.0114369
0.000154	0.0536011	2.15571	0.0961769	0.000102667	1.00015	0.005749	1.00575	0.202705	0.0196291	0.00010856	0.000531914			3.02788	2.04478	0.0113088
0.000196	0.0580879	2.70102	0.120506	0.000130667	1.0002	0.0081836	1.00818	0.28785	0.0358637	0.000139095	0.000467373			3.76083	2.53493	0.00983152
0.000231	0.0613579	3.15102	0.140583	0.000154	1.00023	0.0104094	1.01041	0.365333	0.0526631	0.000163899	0.000437523			4.34518	2.92261	0.00909579
0.000266	0.0643123	3.80533	0.169775	0.000177333	1.00027	0.0127979	1.0128	0.448102	0.0662378	0.000288467	0.000739372			4.90698	3.25129	0.0141594
0.000344	0.070068	17.8542	0.796565	0.000229333	1.00034	0.0186493	1.01865	0.649233	0.00752635	3.89035e-05	0.00411742			6.08422	2.47784	0.0128079
0.000416	0.0746502	37.6792	1.68106	0.000277333	1.00042	0.0246332	1.02463	0.852541	0.139296	0.000425282	0.0051324			7.08794	1.86531	0.00569494
0.000442	0.0761741	44.4798	1.98447	0.000294667	1.00044	0.02692	1.02692	0.929613	0.197621	0.000660217	0.00662975			7.43256	1.73597	0.00579957
0.000538	0.0813319	64.2932	2.86844	0.000358667	1.00054	0.0358985	1.03589	1.22892	0.342319	0.00209398	0.0175464			8.63063	1.5479	0.00946859
0.000691	0.0884082	83.5137	3.72596	0.000460667	1.00069	0.0517914	1.05178	1.7462	0.37068	0.00238569	0.0239803			10.3279	1.6472	0.0106014
0.000836	0.0942039	91.8364	4.09728	0.000557333	1.00084	0.0684571	1.06844	2.27212	0.267101	0.00168905	0.0259097			11.7357	1.9644	0.0124221
0.001032	0.101055	98.6779	4.40251	0.000688	1.00103	0.0931959	1.09316	3.02324	0.129218	0.00115163	0.0392365			13.3877	2.43578	0.0217084
0.001406	0.112028	112.605	5.02387	0.000937333	1.00141	0.146599	1.14653	4.53426	0.012548	0.000125908	0.05041			15.9333	3.06338	0.0307382
0.001777	0.121124	124.388	5.54957	0.00118467	1.00178	0.2066	1.20649	6.07252	0.0117715	9.554e-05	0.0450413			17.8948	3.51366	0.0285175
0.00211	0.128261	134.337	5.99344	0.00140667	1.00211	0.265723	1.26556	7.44578	0.0787056	0.000692176	0.0527093			19.3185	3.7913	0.0333425
0.002669	0.138713	154.113	6.87575	0.00177933	1.00267	0.374977	1.37469	9.67304	0.23813	0.00215829	0.0623181			21.2063	3.93175	0.0356353
0.003137	0.146388	173.926	7.7597	0.00209133	1.00315	0.475171	1.47475	11.426	0.353562	0.00223417	0.0490339			22.4435	3.80967	0.0240734
0.003467	0.151351	190.692	8.50772	0.00231133	1.00348	0.550211	1.54968	12.5907	0.398842	0.00189113	0.0403399			23.1788	3.60103	0.0170745
0.003787	0.155871	210.479	9.39051	0.00252467	1.0038	0.626242	1.62559	13.6614	0.399087	0.00158759	0.0373561			23.8062	3.29336	0.0131012
0.004043	0.159307	230.263	10.2732	0.00269533	1.00406	0.68928	1.68852	14.4761	0.359484	0.0011187	0.0319698			24.2572	2.95834	0.00920624
0.004259	0.162095	250.025	11.1549	0.00283933	1.00427	0.743946	1.74309	15.1351	0.303043	0.000771158	0.0283859			24.6074	2.62667	0.00668411
0.004443	0.164396	269.787	12.0365	0.002962	1.00446	0.79155	1.7906	15.6762	0.24005	0.000521865	0.0261672			24.8862	2.30809	0.00501775
0.004611	0.166443	289.523	12.9171	0.003074	1.00463	0.835828	1.83479	16.1544	0.180818	0.00034965	0.0249779			25.1266	2.01246	0.00389152
0.004764	0.168264	309.269	13.798	0.003176	1.00478	0.876817	1.8757	16.577	0.127393	0.000213341	0.023107			25.3346	1.73918	0.00291253
0.004895	0.169792	329.018	14.6791	0.00326333	1.00492	0.912405	1.91122	16.9293	0.0801969	0.000121032	0.0221534			25.505	1.48575	0.00224227
0.005025	0.171282	348.724	15.5583	0.00335	1.00505	0.948165	1.9469	17.2704	0.0446735	6.47457e-05	0.0225488			25.6676	1.2587	0.00182425
0.00515	0.172691	368.449	16.4383	0.00343333	1.00517	0.982962	1.98163	17.5904	0.0195089	2.65089e-05	0.0223366			25.8182	1.05418	0.00143244
0.005268	0.174	388.165	17.318	0.003512	1.00529	1.01617	2.01477	17.8857	0.0045779	6.17135e-06	0.0233459			25.9553	0.870774	0.00117387
0.005395	0.175387	407.835	18.1955	0.00359667	1.00542	1.05231	2.05082	18.1961	4.00995e-09	5.5833e-12	0.0253348			26.0979	0.710632	0.000989459
0.005525	0.176784	427.54	19.0747	0.00368333	1.00555	1.08972	2.08815	18.5061	0.00430129	5.78377e-06	0.025649			26.2387	0.569904	0.000766327
0.005647	0.178076	447.224	19.9529	0.00376467	1.00567	1.1252	2.12355	18.7901	0.0174522	2.29251e-05	0.0262101			26.3664	0.446168	0.000586085
0.005775	0.179412	466.945	20.8327	0.00385	1.0058	1.16282	2.16107	19.0811	0.0384551	6.03712e-05	0.0327056			26.4959	0.34004	0.000533833
0.005951	0.181216	486.604	21.7098	0.00396733	1.00598	1.21518	2.21331	19.4697	0.0609761	0.00011168	0.0397625			26.667	0.254654	0.000466409
0.006136	0.183075	506.438	22.5947	0.00409067	1.00617	1.271	2.269	19.8643	0.0878811	0.000178821	0.0459758			26.8387	0.182516	0.000371385
0.006361	0.185286	526.084	23.4712	0.00424067	1.00639	1.33997	2.3378	20.326	0.113083	0.000267981	0.0556214			27.0371	0.126032	0.000298667
0.006625	0.187814	545.771	24.3496	0.00441667	1.00666	1.42237	2.41998	20.8431	0.136237	0.000384974	0.0688063			27.2565	0.0819365	0.000231534
0.006961	0.190937	565.404	25.2255	0.00464067	1.007	1.52948	2.5268	21.4652	0.151668	0.000518365	0.0862148			27.5168	0.0497942	0.000170185
0.007375	0.19465	585.064	26.1026	0.00491667	1.00742	1.66483	2.66177	22.18	0.159608	0.00068592	0.112177			27.8117	0.0270971	0.00011645
0.007944	0.199532	604.602	26.9743	0.005296	1.008	1.85674	2.85311	23.0778	0.151901	0.000805879	0.143107			28.1771	0.0131184	6.95973e-05
0.008648	0.20526	623.844	27.8328	0.00576533	1.00871	2.10326	3.09885	24.0688	0.136665	0.000920489	0.187464		1.39834e-05	28.5758	0.00489355	3.29598e-05
0.009664	0.213003	643.198	28.6963	0.00644267	1.00974	2.47593	3.47025	25.3012	0.106839	0.000864498	0.232199		1.51715e-05	29.0682	0.00119717	9.68703e-06
0.010859	0.221444	659.897	29.4413	0.00723933	1.01096	2.93846	3.93103	26.5079	0.0769522	0.00082474	0.315539		1.66363e-05	29.5514	0.000102702	1.10071e-06
0.012885	0.234438	679.317	30.3077	0.00859	1.01302	3.77839	4.76742	28.1051	0.0415417	0.000350325	0.255588		1.92152e-05	30.2033	9.00101e-05	7.59065e-07
0.013534	0.23831	683.812	30.5083	0.00902267	1.01369	4.06147	5.0492	28.5248	0.0333306	0.000378641	0.346579		2.00635e-05	30.3791	0.000136918	1.55542e-06
0.017006	0.257158	703.156	31.3713	0.0113373	1.01725	5.68284	6.66223	30.2487	0.0102258	0.000106929	0.328044		2.46037e-05	31.1375	0.000437	4.56963e-06
0.017419	0.259224	704.637	31.4374	0.0116127	1.01768	5.8871	6.86535	30.4089	0.00855173	9.76494e-05	0.358973		2.51588e-05	31.2122	0.00040444	4.61816e-06
0.021951	0.279996	719.761	32.1121	0.014634	1.02236	8.27538	9.23871	31.7642	0.000947293	2.43092e-05	0.824054		3.11821e-05	31.8931	0.000374622	9.61347e-06
0.029949	0.310547	736.58	32.8625	0.019966	1.03071	13.0844	14.0107	33.1172	0.000491751	1.38143e-05	0.923175		4.19148e-05	32.7306	0.000132546	3.72349e-06
0.037994	0.33618	747.287	33.3402	0.0253293	1.03923	18.5948	19.4696	33.8685	0.00207657	4.52135e-05	0.725922		5.28506e-05	33.3506	8.20006e-07	1.78541e-08
0.044397	0.354093	753.546	33.6194	0.029598	1.0461	23.4129	24.236	34.2575	0.00299897	7.33242e-05	0.82199		6.16547e-05	33.7643	0.000155759	3.80829e-06
0.057102	0.38508	763.026	34.0424	0.038068	1.05995	33.9969	34.6886	34.7547	0.00368786	0.000128116	1.18263			34.4771	0.0013793	4.79167e-05
0.075995	0.423573	772.765	34.4769	0.0506633	1.08111	51.9922	52.4156	35.1755	0.00350353	0.000127197	1.25169			35.4139	0.00628198	0.000228069
0.095877	0.45769	780.029	34.801	0.063918	1.10415	73.5286	73.5724	35.4408	0.00291418	0.000107352	1.282			36.3428	0.0167095	0.000615541
0.122948	0.497249	787.346	35.1274	0.0819653	1.13687	106.697	106.06	35.675	0.00211712	7.87941e-05	1.30736			37.5958	0.0419028	0.00155952
0.150675	0.532125	793.224	35.3897	0.10045	1.17207	144.865	143.33	35.8417	0.00143422	5.5052e-05	1.35842			38.912	0.0835352	0.00320646
0.189137	0.574018	800	35.692	0.126091	1.224	204.277	201.154	36.0125	0.000716447	3.09267e-05	1.54071			40.842	0.173468	0.00748807
0.236555	0.618459	807.523	36.0276	0.157703	1.29342	287.155	281.512	36.1727	0.000145834	6.76794e-06	1.67199			43.4492	0.347276	0.0161166
0.296521	0.666835	816.234	36.4163	0.197681	1.39086	406.314	396.568	36.3334	4.7237e-05	2.52814e-06	1.94901			47.2149	0.700097	0.0374694
0.381866	0.725499	825.795	36.8428	0.254577	1.55131	602.505	585.066	36.5189	0.000715336	4.22366e-05	2.17536			53.796	1.59959	0.094447
0.483596	0.784924	831.283	37.0877	0.322397	1.78346	877.199	847.506	36.7043	0.000995752	5.03514e-05	1.87538			64.4483	3.75587	0.18992
0.564854	0.826632	832.901	37.1599	0.376569	2.00847	1130.13	1087.95	36.8367	0.000705775	2.56185e-05	1.34884			76.5183	7.03089	0.25521
0.630571	0.857521	833.317	37.1784	0.420381	2.22166	1358.36	1304.1	36.9374	0.000391881	9.69551e-06	0.919829			90.1556	11.5438	0.285605
0.672483	0.876114	833.227	37.1744	0.448322	2.37446	1515.97	1452.97	36.9996	0.000205948	3.70326e-06	0.668451			101.708	15.9039	0.285975
0.71328	0.893484	832.993	37.164	0.47552	2.5373	1679.14	1606.78	37.059	7.41486e-05	1.26188e-06	0.632465			116.195	21.9321	0.373245
0.753944	0.91015	832.691	37.1505	0.502629	2.71481	1852.1	1769.49	37.1175	7.34653e-06	1.20302e-07	0.608351			135.414	30.7096	0.50288
0.794626	0.926234	832.312	37.1336	0.529751	2.90901	2036.26	1942.41	37.1753	1.16927e-05	1.53531e-07	0.487583			162.255	44.1453	0.57965
0.821107	0.936411	831.949	37.1174	0.547405	3.0451	2162.58	2060.83	37.2126	6.10439e-05	6.05403e-07	0.368112			186.284	57.0962	0.566251
0.846777	0.946069	831.671	37.105	0.564518	3.18481	2290.2	2180.33	37.2487	0.000138972	1.33349e-06	0.356037			217.506	74.9382	0.719063
0.872632	0.955602	831.31	37.0889	0.581755	3.33373	2424.18	2305.65	37.285	0.000258542	2.43097e-06	0.348732			261.672	101.732	0.956545
0.898282	0.964875	830.969	37.0737	0.598855	3.49008	2562.83	2435.17	37.3209	0.000410674	5.52441e-06	0.498717			327.674	144.311	1.94128
0.948431	0.982506	830.323	37.0448	0.632287	3.82238	2851.71	2704.59	37.3908	0.000804103	1.07839e-05	0.496813			646.384	373.944	5.01501
0.975297	0.991697	830.02	37.0313	0.650198	4.016	3016.97	2858.47	37.4283	0.00105803	4.86207e-06	0.170174			1349.43	939.373	4.31681
