# Supplementary material for: A General-Purpose Model Adsorption Isotherm and Whole Isotherm Surface Area Measurement Method
Source: ACS Omega. 2026 Mar 31;11(14):22171–97. doi: 10.1021/acsomega.5c13463 (PMC13084505; doi:10.1021/acsomega.5c13463)
Supplement: Supplementary file 2 [file ao5c13463_si_002.zip › N2_adsorption_on_sponge_nickel_materials/AlNiFeCr_catalyst/matlab_optimization/AlNiFeCr_catalyst_liquid_nitrogen_adsorp_data_.m]

clear
clc
format long
diary on

% Experimental isotherm data
% material: AlNiFeCr catalyst
% adsorption temperature (K): 77
% adsorbing molecule: N2
%
% xA is dimensionless
xA_data=[ 
0.000000
0.010010819
0.028751647
0.058596419
0.08400715
0.099440244
0.118983357
0.138952143
0.158908514
0.17901855
0.199258896
0.249152887
0.30012033
0.351246394
0.400234564
0.450081903
0.500542739
0.551421808
0.603307487
0.653743229
0.701091185
0.746428358
0.795306439
0.820146891
0.851821986
0.873876328
0.899149087
0.924243514
    ];

% QA in mmol per gram
QA_exp=[
0.000000000000000
0.895034353529044
1.017582760774520
1.137472115642010
1.219037208887300
1.264575711608820
1.319398590166860
1.372521638261800
1.424627464977250
1.475939145177120
1.526416525385920
1.653497813866330
1.788110109752830
1.934746140804850
2.088435799054160
2.261318818595520
2.453377353439810
2.657651467832600
2.854684572142410
3.004840724547160
3.097287409654680
3.159792986526280
3.224895154813960
3.255715178013740
3.282568930132950
3.295685732131700
3.309239760863750
3.325733916302310
    ];

% The cross-sectional area of the adsorbate in nm^2
% Used to compute the surface area
adsorbate_cross_section = 0.162 %for N2 at 77 K

run_fmincon_optimization_with_SurfaceArea

diary off
