# Supplementary material for: A General-Purpose Model Adsorption Isotherm and Whole Isotherm Surface Area Measurement Method
Source: ACS Omega. 2026 Mar 31;11(14):22171–97. doi: 10.1021/acsomega.5c13463 (PMC13084505; doi:10.1021/acsomega.5c13463)
Supplement: Supplementary file 2 [file ao5c13463_si_002.zip › N2_adsorption_on_sponge_nickel_materials/AlNiFeCr_catalyst/Nitrogen physisorption AlNiFeCr_catalyst_with_isotherm_fitting_02_15_2026.xls]

## Sheet: data_fitting
													BET slope
22.414	cm3 STP/mmol						model params			MD isotherm			0.0339997
1	P0 (atm)						alpha	0.483597	unitless	computed surface area	118.353		BET intercept
6.02214e+23	Avogadro's number						K1	727.035	unitless		m^2/g		0.000510584
1.62e-19	area per N2 molecule						K2	1.30933	unitless				c
							m	1.93022	unitless	FITSCORE	0.994337		67.5897		BET FITSCORE
Pressure							N	1.21315	mmol/g				Vm		0.784126
atm					capillary					summed error term	summed normalization		28.9769	cm3 STP/g		summed error term
xA		experiment	exp uptake		condensation	MD model	MD model	MD isotherm		4.77238e-05	1.47138		1.2928	mmol/g	BET	0.111521
P/P0	xA^(1/3)	cm3/gm	mmol/gm	K2*xA	term	numerator	denominator	model predict	(sqrt(Qpred)-sqrt(Qexp))^2	error quadrature term	normalization term		Surface Area (m^2/g)	BET isotherm	(sqrt(Qpred)-sqrt(Qexp))^2	error quadrature term
0	0	0	0	0	1	0	1	0	0	0	0		126.124	0	0	0
1e-05	0.0215443			1.30933e-05	1.00002	0.0924411	1.09244	0.102656						0.00087323
0.0001	0.0464159			0.000130933	1.0002	0.281556	1.28152	0.266535						0.00868109
0.0003	0.0669433			0.000392799	1.00059	0.479211	1.47902	0.393068						0.0257084
0.001	0.1			0.00130933	1.00197	0.859383	1.85826	0.561043						0.0820069
0.003	0.144225			0.00392799	1.00592	1.46961	2.46384	0.723611						0.21915
0.0100108	0.215521	20.0613	0.895034	0.0131075	1.01999	2.68122	3.64608	0.892115	2.38492e-06	3.65312e-07	0.137098		BET_y	0.530172	0.0474951	0.00727511
0.0287516	0.306352	22.8081	1.01758	0.0376454	1.05925	4.69629	5.5198	1.03216	5.18267e-05	4.48012e-06	0.0879643			0.887508	0.0044458	0.000384315
0.0585964	0.38841	25.4953	1.13747	0.0767221	1.1272	7.19602	7.64746	1.14154	3.62426e-06	2.38498e-07	0.0748526			1.10954	0.000173635	1.14263e-05
0.0840072	0.437964	27.3235	1.21904	0.109993	1.19097	9.20901	9.20846	1.21322	6.94621e-06	2.6007e-07	0.0456415			1.21531	2.85085e-06	1.06738e-07
0.0994402	0.463291	28.3442	1.26458	0.1302	1.23267	10.4517	10.1132	1.25375	2.32473e-05	6.26298e-07	0.0340684		0.0038957	1.26593	3.64698e-07	9.82519e-09
0.118983	0.491846	29.573	1.3194	0.155789	1.28903	12.0815	11.2413	1.30382	4.62709e-05	1.26457e-06	0.0360588		0.00456674	1.32252	1.83996e-06	5.02857e-08
0.138952	0.517951	30.7637	1.37252	0.181934	1.3511	13.8384	12.3936	1.35457	5.90925e-05	1.47142e-06	0.0341763		0.00524565	1.37534	1.44311e-06	3.5934e-08
0.158909	0.541646	31.9316	1.42463	0.208064	1.41811	15.7125	13.5614	1.40558	6.41101e-05	1.46308e-06	0.032512		0.00591675	1.42543	1.12962e-07	2.57795e-09
0.179019	0.563594	33.0817	1.47594	0.234395	1.49118	17.746	14.7686	1.45773	5.65425e-05	1.19966e-06	0.0313151		0.00659139	1.47465	2.82002e-07	5.98324e-09
0.199259	0.58408	34.2131	1.52642	0.260896	1.57092	19.9663	16.0276	1.51128	3.77133e-05	1.23803e-06	0.0501082		0.00727333	1.5239	1.03462e-06	3.39639e-08
0.249153	0.629248	37.0615	1.6535	0.326224	1.7981	26.3746	19.4016	1.64917	2.84177e-06	1.21403e-07	0.0706392		0.00895347	1.6483	4.08922e-06	1.74696e-07
0.30012	0.669522	40.0787	1.78811	0.392957	2.08467	34.7584	23.426	1.80002	1.97641e-05	7.54173e-07	0.0682318		0.0106994	1.78557	9.001e-07	3.43466e-08
0.351246	0.705565	43.3654	1.93475	0.459898	2.44199	45.8232	28.3367	1.96178	9.37964e-05	3.16225e-06	0.0652279		0.012485	1.93974	3.22241e-06	1.0864e-07
0.400235	0.73695	46.8102	2.08844	0.524039	2.86666	59.9625	34.2293	2.12519	0.000160266	4.87132e-06	0.0634785			2.10876	4.92186e-05	1.49601e-06
0.450082	0.766356	50.6852	2.26132	0.589306	3.40169	79.3756	41.9272	2.29671	0.000137408	3.91868e-06	0.0644898			2.30916	0.000250391	7.14081e-06
0.500543	0.793988	54.99	2.45338	0.655376	4.07412	106.308	52.1957	2.47085	3.09842e-05	8.31473e-07	0.0658373			2.55076	0.000947645	2.54304e-05
0.551422	0.820027	59.5686	2.65765	0.721994	4.91645	143.918	66.1121	2.64089	2.65204e-05	6.76165e-07	0.0677595			2.84773	0.00328225	8.36842e-05
0.603307	0.84498	63.9849	2.85468	0.789929	5.98435	197.488	85.4938	2.80234	0.000242188	5.79702e-06	0.0683299			3.22756	0.0114403	0.000273836
0.653743	0.867899	67.3505	3.00484	0.855966	7.26942	270.111	111.347	2.94293	0.000322254	6.99058e-06	0.0651833			3.70463	0.0365929	0.000793801
0.701091	0.888365	69.4226	3.09729	0.91796	8.74365	363.589	144.253	3.05775	0.000126986	2.49e-06	0.0607332			4.29797	0.0981209	0.001924
0.746428	0.907116	70.8236	3.15979	0.977322	10.445	483.913	186.279	3.1515	5.44787e-06	1.03873e-07	0.0602472			5.07288	0.225364	0.00429696
0.795306	0.926499	72.2828	3.2249	1.04132	12.6554	658.478	246.895	3.23551	8.72845e-06	1.26258e-07	0.0466486			6.29184	0.507735	0.00734446
0.820147	0.936046	72.9736	3.25572	1.07384	13.9502	769.633	285.36	3.27194	2.01629e-05	2.16205e-07	0.0349108			7.16486	0.761023	0.00816038
0.851822	0.947945	73.5755	3.28257	1.11532	15.7903	938.14	343.545	3.31283	6.9406e-05	6.94405e-07	0.032842			8.70227	1.29544	0.0129609
0.873876	0.956056	73.8695	3.29569	1.14419	17.2079	1075.98	391.059	3.33792	0.000134462	1.15909e-06	0.0284095			10.2284	1.91211	0.0164828
0.899149	0.965185	74.1733	3.30924	1.17728	18.9824	1257.85	453.671	3.36359	0.000221377	1.99526e-06	0.029826			12.7977	3.09147	0.0278633
0.924244	0.974082	74.543	3.32573	1.21014	20.916	1467.25	525.675	3.38612	0.000271694	1.20862e-06	0.0147943			17.0446	5.31233	0.0236316
0.96	0.986485			1.25696	23.9944	1823.44	648.005	3.41372						32.3002
0.99	0.996655			1.29624	26.8994	2183.69	771.597	3.43332						129.261
desorption
0.924244	0.974082	74.543	3.32573
0.800522	0.928519	74.3266	3.31608
0.749688	0.908434	74.0228	3.30253
0.704316	0.889725	73.5262	3.28037
0.655939	0.868869	72.2104	3.22167
0.602319	0.844518	70.0328	3.12451
0.53921	0.813928	68.2968	3.04706
0.506423	0.797085	67.4289	3.00834
0.450765	0.766744	56.8564	2.53665
0.405572	0.740212	48.681	2.1719
0.345296	0.701559	43.2504	1.92962
0.306457	0.674202	40.686	1.8152
0.240623	0.621984	36.7027	1.63749
0.201674	0.586431	34.4667	1.53773
0.141659	0.521293	30.9819	1.38226
