# Supplementary material for: A General-Purpose Model Adsorption Isotherm and Whole Isotherm Surface Area Measurement Method
Source: ACS Omega. 2026 Mar 31;11(14):22171–97. doi: 10.1021/acsomega.5c13463 (PMC13084505; doi:10.1021/acsomega.5c13463)
Supplement: Supplementary file 2 [file ao5c13463_si_002.zip › N2_adsorption_on_sponge_nickel_materials/AlNiFe_catalyst/Nitrogen physisorption AlNiFe_catalyst_with_isotherm_fitting_02_15_2026.xls]

## Sheet: data_fitting
													BET slope
22.414	cm3 STP/mmol						model params			MD isotherm			0.0505981
1	P0 (atm)						alpha	0.666902	unitless	computed surface area	76.4779		BET intercept
6.02214e+23	Avogadro's number						K1	472.534	unitless		m^2/g		0.00101978
1.62e-19	area per N2 molecule						K2	1.09754	unitless				c
							m	5.441	unitless	FITSCORE	0.981441		50.6169		BET FITSCORE
Pressure							N	0.783917	mmol/g				Vm		0.62849
atm					capillary					summed error term	summed normalization		19.3731	cm3 STP/g		summed error term
xA		experiment	exp uptake		condensation	MD model	MD model	MD isotherm		0.000437878	1.22451		0.864332	mmol/g	BET	0.427866
P/P0	xA^(1/3)	cm3/gm	mmol/gm	K2*xA	term	numerator	denominator	model predict	(sqrt(Qpred)-sqrt(Qexp))^2	error quadrature term	normalization term		Surface Area (m^2/g)	BET isotherm	(sqrt(Qpred)-sqrt(Qexp))^2	error quadrature term
0	0	0	0	0	1	0	1	0	0	0	0		84.3231	0	0	0
1e-05	0.0215443			1.09754e-05	1.00002	0.0281245	1.02812	0.0214442						0.000437286
0.0001	0.0464159			0.000109754	1.00016	0.130639	1.13062	0.0905782						0.00435382
0.0003	0.0669433			0.000329263	1.00049	0.271929	1.27184	0.167608						0.0129363
0.001	0.1			0.00109754	1.00165	0.607901	1.60723	0.296499						0.0417234
0.003	0.144225			0.00329263	1.00496	1.27039	2.26621	0.439448						0.114588
0.0107529	0.22072	13.4146	0.598492	0.0118018	1.01797	3.02774	3.992	0.594562	6.47361e-06	1.03748e-06	0.0959164		BET_y	0.310104	0.0469819	0.00752948
0.0329302	0.320527	15.3918	0.686705	0.0361423	1.05677	6.71335	7.47071	0.704445	0.000113117	1.00121e-05	0.0607809			0.565606	0.00586884	0.000519456
0.0629223	0.397742	16.8706	0.752681	0.0690599	1.11331	11.0831	11.3177	0.767667	7.38572e-05	3.98851e-06	0.040647			0.712683	0.000545997	2.94854e-05
0.078696	0.428533	17.5526	0.783109	0.0863722	1.1451	13.3584	13.2046	0.793047	3.13322e-05	1.03743e-06	0.0259292			0.761935	0.000145095	4.80418e-06
0.0998737	0.463963	18.4209	0.821848	0.109616	1.19021	16.4878	15.6804	0.824277	1.79247e-06	5.76546e-08	0.0264346		0.00602333	0.815101	1.3905e-05	4.47253e-07
0.119723	0.492863	19.2336	0.858107	0.131401	1.23522	19.5516	17.9824	0.85232	9.78963e-06	2.68937e-07	0.0235736		0.00707127	0.857348	1.67567e-07	4.60334e-09
0.139723	0.518907	20.0115	0.892813	0.153352	1.28348	22.8117	20.3134	0.880327	4.39566e-05	1.08908e-06	0.0221205		0.00811614	0.895755	2.41998e-06	5.99579e-08
0.159586	0.542415	20.8001	0.927996	0.175153	1.33454	26.2614	22.6615	0.908445	0.000104075	2.35262e-06	0.0209775		0.00912927	0.931542	3.38146e-06	7.64383e-08
0.179518	0.564117	21.5906	0.963264	0.197028	1.38917	29.9748	25.0686	0.937337	0.000176853	3.7008e-06	0.0201571		0.0101338	0.966201	2.23499e-06	4.67691e-08
0.19945	0.584267	22.396	0.999197	0.218905	1.44749	33.9822	27.5428	0.967196	0.000260414	8.26478e-06	0.0317115		0.0111243	1.00035	3.31105e-07	1.05083e-08
0.24719	0.627591	24.3273	1.08536	0.271301	1.60406	45.0579	33.8309	1.04406	0.000400509	1.69527e-05	0.045941		0.0134974	1.08298	1.30714e-06	5.53285e-08
0.299314	0.668922	26.5054	1.18254	0.32851	1.80694	60.3069	41.4859	1.13956	0.000397797	1.53611e-05	0.0456641		0.0161164	1.17902	2.61543e-06	1.00996e-07
0.350137	0.704822	28.7125	1.28101	0.38429	2.04387	79.7017	50.0499	1.24834	0.000210912	7.15004e-06	0.0434268		0.0187648	1.28298	7.57112e-07	2.56665e-08
0.399865	0.736723	31.0534	1.38545	0.438869	2.32119	104.988	59.8783	1.37449	2.17505e-05	6.67114e-07	0.0424933			1.39875	3.18062e-05	9.75535e-07
0.449744	0.766164	33.7091	1.50393	0.493613	2.654	139.663	71.7381	1.52616	8.15379e-05	2.31242e-06	0.0426515			1.53371	0.000145976	4.13989e-06
0.499514	0.793443	36.8776	1.64529	0.548238	3.05172	188.341	86.4067	1.70871	0.000599518	1.58075e-05	0.0433816			1.69346	0.000347526	9.16326e-06
0.549149	0.818898	40.8852	1.82409	0.602714	3.5266	258.5	105.136	1.92743	0.0014234	3.52401e-05	0.0451604			1.88651	0.000525055	1.29992e-05
0.598989	0.842959	46.1668	2.05973	0.657416	4.09729	362.912	130.075	2.18715	0.00191181	4.44947e-05	0.0479374			2.12725	0.000544428	1.26708e-05
0.648215	0.865445	53.3389	2.37971	0.711444	4.7706	518.561	163.821	2.48143	0.00106421	2.35884e-05	0.0527468			2.43093	0.000272619	6.04266e-06
0.698547	0.887289	63.3502	2.82637	0.766685	5.59248	762.963	212.678	2.81222	1.77413e-05	3.9112e-07	0.0623094			2.84298	2.43459e-05	5.36724e-07
0.752421	0.909537	75.8257	3.38296	0.825814	6.64932	1177.14	290.079	3.18114	0.00310342	7.13855e-05	0.0778154			3.46859	0.000535143	1.23094e-05
0.812933	0.933294	85.6015	3.81911	0.892229	8.09712	1951.77	427.038	3.58288	0.00377046	5.81054e-05	0.0588551			4.59953	0.0362515	0.000558661
0.831534	0.940358	87.4482	3.9015	0.912644	8.60584	2286.25	484.565	3.69864	0.00270785	1.79582e-05	0.0258744			5.11016	0.0814217	0.000539981
0.848088	0.946557	88.6743	3.9562	0.930812	9.08629	2633.78	543.699	3.79744	0.0016256	1.33769e-05	0.0325552			5.66962	0.153723	0.00126498
0.875963	0.956816	89.8464	4.00849	0.961406	9.95829	3346.25	663.473	3.95371	0.000188491	1.73577e-06	0.0369132			6.94888	0.401893	0.00370093
0.898562	0.964975	90.3852	4.03253	0.98621	10.7273	4065.68	783.02	4.07034	8.81916e-05	7.55828e-07	0.03456			8.50182	0.823866	0.00706078
0.923887	0.973957	90.882	4.0547	1.01401	11.6601	5058.34	946.41	4.18985	0.00110787	9.9095e-06	0.0362677			11.3375	1.83195	0.0163861
0.949468	0.982864	91.4809	4.08142	1.04208	12.6843	6306.05	1150.03	4.29851	0.0028126	2.44867e-05	0.0355331			17.0867	4.46627	0.0388837
0.97433	0.991369	92.4201	4.12332	1.06937	13.7646	7808.65	1393.49	4.39281	0.00426499	2.27402e-05	0.0219849			33.6529	14.2168	0.0758016
0.980709	0.993528	92.899	4.14469	1.07637	14.0561	8247.77	1464.36	4.41527	0.00427763	1.19217e-05	0.0115512			44.7866	21.6823	0.0604283
0.990857	0.996943	93.8307	4.18625	1.08751	14.5321	8996.63	1585	4.44959	0.0040158	9.48076e-06	0.00988319			94.5143	58.9181	0.139098
0.994758	0.998249	94.5421	4.21799	1.09179	14.7193	9301.83	1634.09	4.46232	0.00343937	2.24691e-06	0.00275557			164.856	116.335	0.0760001
desorption
0.994758	0.998249	94.5421	4.21799
0.976191	0.992	93.4236	4.16809
0.959964	0.986473	92.6031	4.13148
0.934684	0.977736	91.838	4.09735
0.90867	0.96858	91.3094	4.07377
0.883176	0.959435	90.8897	4.05504
0.875856	0.956777	90.731	4.04796
0.84921	0.946975	90.3868	4.0326
0.82643	0.93843	90.0489	4.01753
0.800442	0.928489	89.593	3.99719
0.755234	0.910669	87.7282	3.91399
0.697356	0.886785	81.1515	3.62057
0.64591	0.864419	72.6108	3.23953
0.604967	0.845753	61.1812	2.7296
0.545623	0.817142	45.034	2.00919
0.493396	0.790191	38.4896	1.71721
0.448685	0.765562	34.2867	1.5297
0.400808	0.737302	31.1124	1.38808
0.352103	0.706139	28.7236	1.2815
0.302576	0.671343	26.5263	1.18347
0.250671	0.630524	24.3453	1.08616
0.200781	0.585564	22.2747	0.993785
0.141047	0.52054	19.8366	0.885009
