# Supplementary material for: A General-Purpose Model Adsorption Isotherm and Whole Isotherm Surface Area Measurement Method
Source: ACS Omega. 2026 Mar 31;11(14):22171–97. doi: 10.1021/acsomega.5c13463 (PMC13084505; doi:10.1021/acsomega.5c13463)
Supplement: Supplementary file 2 [file ao5c13463_si_002.zip › N2_adsorption_on_sponge_nickel_materials/AlNi_catalyst/Nitrogen physisorption NiAl_catalyst_with_isotherm_fitting_02_15_2026.xls]

## Sheet: data_fitting
													BET slope
22.414	cm3 STP/mmol						model params			MD isotherm			0.047122
1	P0 (atm)						alpha	0.430134	unitless	computed surface area	87.4534		BET intercept
6.02214e+23	Avogadro's number						K1	697.935	unitless		m^2/g		0.000907934
1.62e-19	area per N2 molecule						K2	1.07719	unitless				c
							m	4.86138	unitless	FITSCORE	0.980484		52.9003		BET FITSCORE
Pressure							N	0.896418	mmol/g				Vm		0.621346
atm					capillary					summed error term	summed normalization		20.8203	cm3 STP/g		summed error term
xA		experiment	exp uptake		condensation	MD model	MD model	MD isotherm		0.000521709	1.31686		0.928898	mmol/g	BET	0.489055
P/P0	xA^(1/3)	cm3/gm	mmol/gm	K2*xA	term	numerator	denominator	model predict	(sqrt(Qpred)-sqrt(Qexp))^2	error quadrature term	normalization term		Surface Area (m^2/g)	BET isotherm	(sqrt(Qpred)-sqrt(Qexp))^2	error quadrature term
0	0	0	0	0	1	0	1	0	0	0	0		90.6221	0	0	0
4.8792e-05	0.0365412	4.031	0.179843	5.25585e-05	1.00008	0.233711	1.2337	0.169817	0.000143781	6.16916e-06	0.00771648		BET_y	0.00239165	0.140756	0.00603938
0.000631927	0.0858135	8.043	0.358838	0.000680708	1.00102	0.704159	1.70368	0.370504	9.33093e-05	5.38152e-06	0.0206956			0.0300852	0.181119	0.0104458
0.00350413	0.151889	11.9748	0.534255	0.00377463	1.00569	1.48029	2.4747	0.536209	1.78351e-06	1.63954e-07	0.0491131			0.146205	0.121494	0.0111687
0.0196109	0.26967	15.4282	0.688329	0.0211247	1.03254	3.21597	4.14803	0.694993	1.60518e-05	1.24078e-06	0.0532067			0.487129	0.0173473	0.00134092
0.0287893	0.306486	16.2126	0.723325	0.0310117	1.04839	3.87122	4.75117	0.730396	1.71965e-05	1.00068e-06	0.042091			0.584006	0.00744458	0.000433207
0.0575356	0.386052	17.9172	0.799375	0.061977	1.10073	5.56419	6.21934	0.801989	2.13248e-06	1.38413e-07	0.0518852			0.752572	0.000705901	4.5818e-05
0.0830531	0.4363	19.1352	0.853716	0.0894644	1.15094	6.91523	7.29657	0.849569	5.04822e-06	1.93271e-07	0.0326845			0.838116	7.19259e-05	2.75368e-06
0.0990097	0.462622	19.8555	0.885853	0.106653	1.1843	7.74799	7.92164	0.876767	2.34155e-05	6.4016e-07	0.0242185		0.00553448	0.879655	1.08786e-05	2.97413e-07
0.118355	0.490978	20.6985	0.923463	0.127492	1.22694	8.77063	8.65244	0.908663	5.97809e-05	1.62278e-06	0.0250678		0.00648567	0.923548	1.95306e-09	5.30167e-11
0.138118	0.516912	21.5379	0.960913	0.14878	1.27318	9.8477	9.38253	0.94086	0.000105721	2.61104e-06	0.0237321		0.00744046	0.964037	2.53592e-06	6.26308e-08
0.157791	0.540373	22.3777	0.99838	0.169972	1.32211	10.9676	10.1034	0.973096	0.000162143	3.6679e-06	0.0225848		0.00837233	1.00185	3.00408e-06	6.79565e-08
0.177652	0.562155	23.226	1.03623	0.191365	1.37469	12.1603	10.8331	1.00624	0.000220179	4.62703e-06	0.0217761		0.00930119	1.03868	1.44857e-06	3.04415e-08
0.197547	0.582403	24.0799	1.07432	0.212797	1.43082	13.4313	11.5729	1.04036	0.000272755	8.83259e-06	0.0347897		0.0102234	1.07503	1.14451e-07	3.70626e-09
0.246399	0.626921	26.1926	1.16858	0.265419	1.58519	16.965	13.4615	1.12972	0.000328514	1.40118e-05	0.0498425		0.012483	1.16524	2.3883e-06	1.01866e-07
0.297686	0.667707	28.4571	1.26961	0.320666	1.7769	21.5254	15.6213	1.23522	0.000236103	9.18082e-06	0.0493686		0.0148949	1.26616	2.35376e-06	9.15256e-08
0.349941	0.704691	30.8831	1.37785	0.376955	2.01022	27.4548	18.1044	1.35939	6.22336e-05	2.13506e-06	0.0472702		0.017431	1.38047	1.2455e-06	4.27298e-08
0.399212	0.736322	33.3781	1.48916	0.430029	2.27284	34.7544	20.8182	1.4965	9.01665e-06	2.74998e-07	0.0454179			1.50336	3.36944e-05	1.02764e-06
0.448907	0.765688	36.2343	1.61659	0.48356	2.5883	44.564	24.0715	1.65956	0.000281751	7.94209e-06	0.045569			1.64733	0.000144715	4.07927e-06
0.498109	0.792698	39.6307	1.76812	0.53656	2.96056	57.8307	28.0137	1.85054	0.000938719	2.40632e-05	0.0453242			1.8162	0.000322485	8.2666e-06
0.545252	0.816957	43.6622	1.94799	0.587342	3.38386	75.442	32.7497	2.06498	0.00170587	4.21568e-05	0.0481402			2.01096	0.000500863	1.23777e-05
0.597212	0.842124	49.4534	2.20636	0.643313	3.94022	103.188	39.5489	2.33887	0.00193194	4.62749e-05	0.0528479			2.27714	0.000558653	1.33811e-05
0.646904	0.864862	56.8874	2.53803	0.696842	4.5768	142.059	48.3284	2.63498	0.000908602	1.96224e-05	0.0548119			2.60386	0.000421403	9.10072e-06
0.693898	0.885317	66.4717	2.96563	0.747464	5.28976	195.52	59.6521	2.93816	6.39155e-05	1.35584e-06	0.06291			3.00951	0.000161101	3.41744e-06
0.746853	0.907288	78.8544	3.51809	0.804506	6.24536	285.101	77.6381	3.29181	0.00376042	8.14286e-05	0.0761811			3.64604	0.0011427	2.47442e-05
0.800794	0.928625	88.433	3.94544	0.862611	7.41417	424.878	104.502	3.6446	0.00596429	8.92379e-05	0.0590317			4.64118	0.0282335	0.00042243
0.823215	0.937212	90.062	4.01811	0.886763	7.9663	503.151	119.195	3.78401	0.00351289	3.01429e-05	0.034478			5.23314	0.0801362	0.000687621
0.846016	0.945786	91.3177	4.07414	0.911325	8.57197	598.425	136.864	3.9195	0.00149584	1.46442e-05	0.0398855			6.01177	0.187872	0.00183925
0.875895	0.956792	92.3733	4.12123	0.94351	9.43833	752.325	165.061	4.08576	7.66502e-05	6.97778e-07	0.0375173			7.46479	0.492936	0.0044874
0.895822	0.963993	92.8759	4.14366	0.964974	10.0654	877.002	187.681	4.18881	0.000122336	1.0222e-06	0.0346231			8.89687	0.897122	0.00749606
0.922597	0.973503	93.4609	4.16976	0.993816	10.9748	1078.18	223.891	4.31683	0.00127449	1.19477e-05	0.0390894			11.9817	2.01488	0.0188885
0.949114	0.982742	94.0316	4.19522	1.02238	11.9567	1323.07	267.627	4.43163	0.0032399	2.81926e-05	0.0365055			18.2361	4.93796	0.0429686
0.972966	0.990906	94.707	4.22535	1.04807	12.9142	1590.2	315.038	4.52481	0.0051258	2.75395e-05	0.0227016			34.3427	14.4758	0.0777741
0.980589	0.993487	95.0565	4.24094	1.05629	13.2358	1686.33	332.04	4.55263	0.00552558	1.57746e-05	0.0121071			47.8366	23.5909	0.0673478
0.989882	0.996616	95.6852	4.26899	1.0663	13.6386	1811.27	354.102	4.58529	0.00565133	1.34557e-05	0.0101644			91.7908	56.4692	0.134452
0.994757	0.998249	96.2729	4.29521	1.07155	13.8547	1880.41	366.293	4.60188	0.00528684	4.31774e-06	0.00350788			177.161	126.285	0.103137
desorption
0.994757	0.998249	96.2729	4.29521
0.983652	0.994521	95.609	4.26559
0.971814	0.990515	95.0326	4.23988
0.944338	0.981091	94.3164	4.20792
0.915358	0.97095	93.8134	4.18548
0.903402	0.966704	93.6242	4.17704
0.875522	0.956656	93.1981	4.15803
0.851136	0.94769	92.7747	4.13914
0.825031	0.9379	92.2754	4.11686
0.800673	0.928578	91.7276	4.09242
0.751893	0.909324	90.0929	4.01949
0.706601	0.890686	87.4443	3.90133
0.651189	0.866767	79.3915	3.54205
0.599327	0.843117	63.9087	2.85128
0.542802	0.815731	47.5134	2.11981
0.489311	0.788004	40.3659	1.80092
0.448139	0.765251	36.5962	1.63274
0.395079	0.733772	33.1133	1.47735
0.343913	0.70062	30.4966	1.3606
0.305719	0.67366	28.7125	1.28101
0.251713	0.631396	26.2837	1.17265
0.20063	0.585417	24.0604	1.07345
0.14391	0.52404	21.6168	0.964433
