# Supplementary material for: A General-Purpose Model Adsorption Isotherm and Whole Isotherm Surface Area Measurement Method
Source: ACS Omega. 2026 Mar 31;11(14):22171–97. doi: 10.1021/acsomega.5c13463 (PMC13084505; doi:10.1021/acsomega.5c13463)
Supplement: Supplementary file 2 [file ao5c13463_si_002.zip › N2_adsorption_on_sponge_nickel_materials/MnNi_leached_14days/matlab_optimization/MnNi_leached_14days_Matlab_opt_with_confidence_intervals.txt]

adsorbate_cross_section =

   0.162000000000000


options = 

  <a href="matlab: helpPopup fmincon" style="font-weight:bold">fmincon</a> options:

   Options used by current <strong>Algorithm</strong> ('sqp'):
   (<a href = "matlab: helpview('optim','choose_algorithm');">Other available algorithms</a>: 'active-set', 'interior-point', 'sqp-legacy', 'trust-region-reflective')

   <strong>Set properties:</strong>
                    Algorithm: 'sqp'
          ConstraintTolerance: 1.000000000000000e-09
         FiniteDifferenceType: 'central'
       MaxFunctionEvaluations: 10000
                MaxIterations: 10000
          OptimalityTolerance: 1.000000000000000e-09
                StepTolerance: 1.000000000000000e-09

   <strong>Default properties:</strong>
               CheckGradients: 0
                      Display: 'final'
     FiniteDifferenceStepSize: 'eps^(1/3)'
               ObjectiveLimit: -1.000000000000000e+20
                    OutputFcn: []
                      PlotFcn: []
                 ScaleProblem: 0
    SpecifyConstraintGradient: 0
     SpecifyObjectiveGradient: 0
                     TypicalX: 'ones(numberOfVariables,1)'
                  UseParallel: 0

   <a href="matlab: fprintf('   <strong>Default properties:</strong>\n       FunctionTolerance: 1.000000000000000e-06\n    HessianApproximation: ''not applicable''\n              HessianFcn: []\n      HessianMultiplyFcn: []\n             HonorBounds: 1\n     SubproblemAlgorithm: ''factorization''\n\n')">Show options</a> not used by current <strong>Algorithm</strong> ('sqp')


<a href = "matlab: helpview('optim','local_min_found','CSHelpWindow');">Local minimum found that satisfies the constraints</a>.

Optimization completed because the objective function is non-decreasing in 
<a href = "matlab: helpview('optim','feasible_directions','CSHelpWindow');">feasible directions</a>, to within the value of the <a href = "matlab: helpview('optim','optimality_tolerance_msgcsh','CSHelpWindow');">optimality tolerance</a>,
and constraints are satisfied to within the value of the <a href = "matlab: helpview('optim','constraint_tolerance','CSHelpWindow');">constraint tolerance</a>.

<<a href = "matlab: createExitMsg({'optimlib:sqpLineSearch:Exit1basic'},{'optimlib:sqpLineSearch:Exit1detailed','8.476195e-10','1.000000e-09','0.000000e+00','1.000000e-09'},true,true);;">stopping criteria details</a>>

options = 

  <a href="matlab: helpPopup fmincon" style="font-weight:bold">fmincon</a> options:

   Options used by current <strong>Algorithm</strong> ('interior-point'):
   (<a href = "matlab: helpview('optim','choose_algorithm');">Other available algorithms</a>: 'active-set', 'sqp', 'sqp-legacy', 'trust-region-reflective')

   <strong>Set properties:</strong>
                    Algorithm: 'interior-point'
          ConstraintTolerance: 1.000000000000000e-09
         FiniteDifferenceType: 'central'
       MaxFunctionEvaluations: 10000
                MaxIterations: 10000
          OptimalityTolerance: 1.000000000000000e-09
                StepTolerance: 1.000000000000000e-09

   <strong>Default properties:</strong>
               CheckGradients: 0
                      Display: 'final'
     FiniteDifferenceStepSize: 'eps^(1/3)'
         HessianApproximation: 'bfgs'
                   HessianFcn: []
           HessianMultiplyFcn: []
                  HonorBounds: 1
               ObjectiveLimit: -1.000000000000000e+20
                    OutputFcn: []
                      PlotFcn: []
                 ScaleProblem: 0
    SpecifyConstraintGradient: 0
     SpecifyObjectiveGradient: 0
          SubproblemAlgorithm: 'factorization'
                     TypicalX: 'ones(numberOfVariables,1)'
                  UseParallel: 0

   <a href="matlab: fprintf('   <strong>Default properties:</strong>\n    FunctionTolerance: 1.000000000000000e-06\n\n')">Show options</a> not used by current <strong>Algorithm</strong> ('interior-point')

[Warning: Matrix is singular to working precision.] 
[> In backsolveSys
  In solveKKTsystem
  In computeTrialStep
  In barrier
  In <a href="matlab:matlab.internal.language.introspective.errorDocCallback('fmincon', 'C:\Program Files\MATLAB\R2020a\toolbox\shared\optimlib\fmincon.m', 834)" style="font-weight:bold">fmincon</a> (<a href="matlab: opentoline('C:\Program Files\MATLAB\R2020a\toolbox\shared\optimlib\fmincon.m',834,0)">line 834</a>)
  In <a href="matlab:matlab.internal.language.introspective.errorDocCallback('use_initial_guess_to_optimize_solution', 'D:\Ni_alloy_2026\4_Isotherms_2026\Supporting_Data\N2_adsorption_on_sponge_nickel_materials\MnNi_leached_14days\matlab_optimization\use_initial_guess_to_optimize_solution.m', 15)" style="font-weight:bold">use_initial_guess_to_optimize_solution</a> (<a href="matlab: opentoline('D:\Ni_alloy_2026\4_Isotherms_2026\Supporting_Data\N2_adsorption_on_sponge_nickel_materials\MnNi_leached_14days\matlab_optimization\use_initial_guess_to_optimize_solution.m',15,0)">line 15</a>)
  In <a href="matlab:matlab.internal.language.introspective.errorDocCallback('run_fmincon_optimization_with_SurfaceArea', 'D:\Ni_alloy_2026\4_Isotherms_2026\Supporting_Data\N2_adsorption_on_sponge_nickel_materials\MnNi_leached_14days\matlab_optimization\run_fmincon_optimization_with_SurfaceArea.m', 29)" style="font-weight:bold">run_fmincon_optimization_with_SurfaceArea</a> (<a href="matlab: opentoline('D:\Ni_alloy_2026\4_Isotherms_2026\Supporting_Data\N2_adsorption_on_sponge_nickel_materials\MnNi_leached_14days\matlab_optimization\run_fmincon_optimization_with_SurfaceArea.m',29,0)">line 29</a>)
  In <a href="matlab:matlab.internal.language.introspective.errorDocCallback('MnNi_leached_14days_liquid_nitrogen_adsorption_data', 'D:\Ni_alloy_2026\4_Isotherms_2026\Supporting_Data\N2_adsorption_on_sponge_nickel_materials\MnNi_leached_14days\matlab_optimization\MnNi_leached_14days_liquid_nitrogen_adsorption_data.m', 115)" style="font-weight:bold">MnNi_leached_14days_liquid_nitrogen_adsorption_data</a> (<a href="matlab: opentoline('D:\Ni_alloy_2026\4_Isotherms_2026\Supporting_Data\N2_adsorption_on_sponge_nickel_materials\MnNi_leached_14days\matlab_optimization\MnNi_leached_14days_liquid_nitrogen_adsorption_data.m',115,0)">line
  115</a>)
] 

<a href = "matlab: helpview('optim','local_min_poss_with_constr','CSHelpWindow');">Local minimum possible. Constraints satisfied</a>.

fmincon stopped because the <a href = "matlab: helpview('optim','norm_curr_step_simple_fminconip','CSHelpWindow');">size of the current step</a> is less than
the value of the <a href = "matlab: helpview('optim','step_size_tol','CSHelpWindow');">step size tolerance</a> and constraints are 
satisfied to within the value of the <a href = "matlab: helpview('optim','constraint_tolerance','CSHelpWindow');">constraint tolerance</a>.

<<a href = "matlab: createExitMsg({'optimlib:sqpLineSearch:Exit2basic','fmincon'},{'optimlib:sqpLineSearch:Exit2detailed','1.000000e-09','0.000000e+00','1.000000e-09'},true,true);;">stopping criteria details</a>>

options = 

  <a href="matlab: helpPopup fmincon" style="font-weight:bold">fmincon</a> options:

   Options used by current <strong>Algorithm</strong> ('sqp'):
   (<a href = "matlab: helpview('optim','choose_algorithm');">Other available algorithms</a>: 'active-set', 'interior-point', 'sqp-legacy', 'trust-region-reflective')

   <strong>Set properties:</strong>
                    Algorithm: 'sqp'
          ConstraintTolerance: 1.000000000000000e-08
         FiniteDifferenceType: 'central'
       MaxFunctionEvaluations: 10000
                MaxIterations: 10000
          OptimalityTolerance: 1.000000000000000e-08
                StepTolerance: 1.000000000000000e-08

   <strong>Default properties:</strong>
               CheckGradients: 0
                      Display: 'final'
     FiniteDifferenceStepSize: 'eps^(1/3)'
               ObjectiveLimit: -1.000000000000000e+20
                    OutputFcn: []
                      PlotFcn: []
                 ScaleProblem: 0
    SpecifyConstraintGradient: 0
     SpecifyObjectiveGradient: 0
                     TypicalX: 'ones(numberOfVariables,1)'
                  UseParallel: 0

   <a href="matlab: fprintf('   <strong>Default properties:</strong>\n       FunctionTolerance: 1.000000000000000e-06\n    HessianApproximation: ''not applicable''\n              HessianFcn: []\n      HessianMultiplyFcn: []\n             HonorBounds: 1\n     SubproblemAlgorithm: ''factorization''\n\n')">Show options</a> not used by current <strong>Algorithm</strong> ('sqp')


<a href = "matlab: helpview('optim','local_min_found','CSHelpWindow');">Local minimum found that satisfies the constraints</a>.

Optimization completed because the objective function is non-decreasing in 
<a href = "matlab: helpview('optim','feasible_directions','CSHelpWindow');">feasible directions</a>, to within the value of the <a href = "matlab: helpview('optim','optimality_tolerance_msgcsh','CSHelpWindow');">optimality tolerance</a>,
and constraints are satisfied to within the value of the <a href = "matlab: helpview('optim','constraint_tolerance','CSHelpWindow');">constraint tolerance</a>.

<<a href = "matlab: createExitMsg({'optimlib:sqpLineSearch:Exit1basic'},{'optimlib:sqpLineSearch:Exit1detailed','8.476195e-10','1.000000e-08','0.000000e+00','1.000000e-08'},true,true);;">stopping criteria details</a>>

options = 

  <a href="matlab: helpPopup fmincon" style="font-weight:bold">fmincon</a> options:

   Options used by current <strong>Algorithm</strong> ('interior-point'):
   (<a href = "matlab: helpview('optim','choose_algorithm');">Other available algorithms</a>: 'active-set', 'sqp', 'sqp-legacy', 'trust-region-reflective')

   <strong>Set properties:</strong>
                    Algorithm: 'interior-point'
          ConstraintTolerance: 1.000000000000000e-08
         FiniteDifferenceType: 'central'
       MaxFunctionEvaluations: 10000
                MaxIterations: 10000
          OptimalityTolerance: 1.000000000000000e-08
                StepTolerance: 1.000000000000000e-08

   <strong>Default properties:</strong>
               CheckGradients: 0
                      Display: 'final'
     FiniteDifferenceStepSize: 'eps^(1/3)'
         HessianApproximation: 'bfgs'
                   HessianFcn: []
           HessianMultiplyFcn: []
                  HonorBounds: 1
               ObjectiveLimit: -1.000000000000000e+20
                    OutputFcn: []
                      PlotFcn: []
                 ScaleProblem: 0
    SpecifyConstraintGradient: 0
     SpecifyObjectiveGradient: 0
          SubproblemAlgorithm: 'factorization'
                     TypicalX: 'ones(numberOfVariables,1)'
                  UseParallel: 0

   <a href="matlab: fprintf('   <strong>Default properties:</strong>\n    FunctionTolerance: 1.000000000000000e-06\n\n')">Show options</a> not used by current <strong>Algorithm</strong> ('interior-point')

[Warning: Matrix is singular to working precision.] 
[> In backsolveSys
  In solveKKTsystem
  In computeTrialStep
  In barrier
  In <a href="matlab:matlab.internal.language.introspective.errorDocCallback('fmincon', 'C:\Program Files\MATLAB\R2020a\toolbox\shared\optimlib\fmincon.m', 834)" style="font-weight:bold">fmincon</a> (<a href="matlab: opentoline('C:\Program Files\MATLAB\R2020a\toolbox\shared\optimlib\fmincon.m',834,0)">line 834</a>)
  In <a href="matlab:matlab.internal.language.introspective.errorDocCallback('use_initial_guess_to_optimize_solution', 'D:\Ni_alloy_2026\4_Isotherms_2026\Supporting_Data\N2_adsorption_on_sponge_nickel_materials\MnNi_leached_14days\matlab_optimization\use_initial_guess_to_optimize_solution.m', 35)" style="font-weight:bold">use_initial_guess_to_optimize_solution</a> (<a href="matlab: opentoline('D:\Ni_alloy_2026\4_Isotherms_2026\Supporting_Data\N2_adsorption_on_sponge_nickel_materials\MnNi_leached_14days\matlab_optimization\use_initial_guess_to_optimize_solution.m',35,0)">line 35</a>)
  In <a href="matlab:matlab.internal.language.introspective.errorDocCallback('run_fmincon_optimization_with_SurfaceArea', 'D:\Ni_alloy_2026\4_Isotherms_2026\Supporting_Data\N2_adsorption_on_sponge_nickel_materials\MnNi_leached_14days\matlab_optimization\run_fmincon_optimization_with_SurfaceArea.m', 29)" style="font-weight:bold">run_fmincon_optimization_with_SurfaceArea</a> (<a href="matlab: opentoline('D:\Ni_alloy_2026\4_Isotherms_2026\Supporting_Data\N2_adsorption_on_sponge_nickel_materials\MnNi_leached_14days\matlab_optimization\run_fmincon_optimization_with_SurfaceArea.m',29,0)">line 29</a>)
  In <a href="matlab:matlab.internal.language.introspective.errorDocCallback('MnNi_leached_14days_liquid_nitrogen_adsorption_data', 'D:\Ni_alloy_2026\4_Isotherms_2026\Supporting_Data\N2_adsorption_on_sponge_nickel_materials\MnNi_leached_14days\matlab_optimization\MnNi_leached_14days_liquid_nitrogen_adsorption_data.m', 115)" style="font-weight:bold">MnNi_leached_14days_liquid_nitrogen_adsorption_data</a> (<a href="matlab: opentoline('D:\Ni_alloy_2026\4_Isotherms_2026\Supporting_Data\N2_adsorption_on_sponge_nickel_materials\MnNi_leached_14days\matlab_optimization\MnNi_leached_14days_liquid_nitrogen_adsorption_data.m',115,0)">line
  115</a>)
] 

<a href = "matlab: helpview('optim','local_min_poss_with_constr','CSHelpWindow');">Local minimum possible. Constraints satisfied</a>.

fmincon stopped because the <a href = "matlab: helpview('optim','norm_curr_step_simple_fminconip','CSHelpWindow');">size of the current step</a> is less than
the value of the <a href = "matlab: helpview('optim','step_size_tol','CSHelpWindow');">step size tolerance</a> and constraints are 
satisfied to within the value of the <a href = "matlab: helpview('optim','constraint_tolerance','CSHelpWindow');">constraint tolerance</a>.

<<a href = "matlab: createExitMsg({'optimlib:sqpLineSearch:Exit2basic','fmincon'},{'optimlib:sqpLineSearch:Exit2detailed','1.000000e-08','0.000000e+00','1.000000e-08'},true,true);;">stopping criteria details</a>>

options = 

  <a href="matlab: helpPopup fmincon" style="font-weight:bold">fmincon</a> options:

   Options used by current <strong>Algorithm</strong> ('active-set'):
   (<a href = "matlab: helpview('optim','choose_algorithm');">Other available algorithms</a>: 'interior-point', 'sqp', 'sqp-legacy', 'trust-region-reflective')

   <strong>Set properties:</strong>
                    Algorithm: 'active-set'
          ConstraintTolerance: 1.000000000000000e-08
         FiniteDifferenceType: 'central'
       MaxFunctionEvaluations: 10000
                MaxIterations: 10000
          OptimalityTolerance: 1.000000000000000e-08
                StepTolerance: 1.000000000000000e-08

   <strong>Default properties:</strong>
               CheckGradients: 0
                      Display: 'final'
     FiniteDifferenceStepSize: 'eps^(1/3)'
            FunctionTolerance: 1.000000000000000e-06
                    OutputFcn: []
                      PlotFcn: []
    SpecifyConstraintGradient: 0
     SpecifyObjectiveGradient: 0
                     TypicalX: 'ones(numberOfVariables,1)'
                  UseParallel: 0

   <a href="matlab: fprintf('   <strong>Default properties:</strong>\n    HessianApproximation: ''not applicable''\n              HessianFcn: []\n      HessianMultiplyFcn: []\n             HonorBounds: 1\n          ObjectiveLimit: -1.000000000000000e+20\n            ScaleProblem: 0\n     SubproblemAlgorithm: ''cg''\n\n')">Show options</a> not used by current <strong>Algorithm</strong> ('active-set')

No active inequalities.

<a href = "matlab: helpview('optim','local_min_poss_with_constr','CSHelpWindow');">Local minimum possible. Constraints satisfied</a>.

fmincon stopped because the <a href = "matlab: helpview('optim','pred_change','CSHelpWindow');">predicted change in the objective function</a>
is less than the value of the <a href = "matlab: helpview('optim','function_tolerance','CSHelpWindow');">function tolerance</a> and constraints 
are satisfied to within the value of the <a href = "matlab: helpview('optim','constraint_tolerance','CSHelpWindow');">constraint tolerance</a>.

<<a href = "matlab: createExitMsg({'optimlib:nlconst:Exit5basic','fmincon'},{'optimlib:nlconst:Exit5detailed','5.703136e-07','1.000000e-06','-1.964587e-01','1.000000e-08'},true,true);;">stopping criteria details</a>>

options = 

  <a href="matlab: helpPopup fmincon" style="font-weight:bold">fmincon</a> options:

   Options used by current <strong>Algorithm</strong> ('sqp-legacy'):
   (<a href = "matlab: helpview('optim','choose_algorithm');">Other available algorithms</a>: 'active-set', 'interior-point', 'sqp', 'trust-region-reflective')

   <strong>Set properties:</strong>
                    Algorithm: 'sqp-legacy'
          ConstraintTolerance: 1.000000000000000e-08
         FiniteDifferenceType: 'central'
       MaxFunctionEvaluations: 10000
                MaxIterations: 10000
          OptimalityTolerance: 1.000000000000000e-08
                StepTolerance: 1.000000000000000e-08

   <strong>Default properties:</strong>
               CheckGradients: 0
                      Display: 'final'
     FiniteDifferenceStepSize: 'eps^(1/3)'
               ObjectiveLimit: -1.000000000000000e+20
                    OutputFcn: []
                      PlotFcn: []
                 ScaleProblem: 0
    SpecifyConstraintGradient: 0
     SpecifyObjectiveGradient: 0
                     TypicalX: 'ones(numberOfVariables,1)'
                  UseParallel: 0

   <a href="matlab: fprintf('   <strong>Default properties:</strong>\n       FunctionTolerance: 1.000000000000000e-06\n    HessianApproximation: ''not applicable''\n              HessianFcn: []\n      HessianMultiplyFcn: []\n             HonorBounds: 1\n     SubproblemAlgorithm: ''factorization''\n\n')">Show options</a> not used by current <strong>Algorithm</strong> ('sqp-legacy')


<a href = "matlab: helpview('optim','local_min_found','CSHelpWindow');">Local minimum found that satisfies the constraints</a>.

Optimization completed because the objective function is non-decreasing in 
<a href = "matlab: helpview('optim','feasible_directions','CSHelpWindow');">feasible directions</a>, to within the value of the <a href = "matlab: helpview('optim','optimality_tolerance_msgcsh','CSHelpWindow');">optimality tolerance</a>,
and constraints are satisfied to within the value of the <a href = "matlab: helpview('optim','constraint_tolerance','CSHelpWindow');">constraint tolerance</a>.

<<a href = "matlab: createExitMsg({'optimlib:sqpLineSearch:Exit1basic'},{'optimlib:sqpLineSearch:Exit1detailed','6.880183e-10','1.000000e-08','0.000000e+00','1.000000e-08'},true,true);;">stopping criteria details</a>>

options = 

  <a href="matlab: helpPopup fmincon" style="font-weight:bold">fmincon</a> options:

   Options used by current <strong>Algorithm</strong> ('sqp'):
   (<a href = "matlab: helpview('optim','choose_algorithm');">Other available algorithms</a>: 'active-set', 'interior-point', 'sqp-legacy', 'trust-region-reflective')

   <strong>Set properties:</strong>
                    Algorithm: 'sqp'
          ConstraintTolerance: 1.000000000000000e-09
         FiniteDifferenceType: 'central'
       MaxFunctionEvaluations: 10000
                MaxIterations: 10000
          OptimalityTolerance: 1.000000000000000e-09
                StepTolerance: 1.000000000000000e-09

   <strong>Default properties:</strong>
               CheckGradients: 0
                      Display: 'final'
     FiniteDifferenceStepSize: 'eps^(1/3)'
               ObjectiveLimit: -1.000000000000000e+20
                    OutputFcn: []
                      PlotFcn: []
                 ScaleProblem: 0
    SpecifyConstraintGradient: 0
     SpecifyObjectiveGradient: 0
                     TypicalX: 'ones(numberOfVariables,1)'
                  UseParallel: 0

   <a href="matlab: fprintf('   <strong>Default properties:</strong>\n       FunctionTolerance: 1.000000000000000e-06\n    HessianApproximation: ''not applicable''\n              HessianFcn: []\n      HessianMultiplyFcn: []\n             HonorBounds: 1\n     SubproblemAlgorithm: ''factorization''\n\n')">Show options</a> not used by current <strong>Algorithm</strong> ('sqp')


<a href = "matlab: helpview('optim','local_min_found','CSHelpWindow');">Local minimum found that satisfies the constraints</a>.

Optimization completed because the objective function is non-decreasing in 
<a href = "matlab: helpview('optim','feasible_directions','CSHelpWindow');">feasible directions</a>, to within the value of the <a href = "matlab: helpview('optim','optimality_tolerance_msgcsh','CSHelpWindow');">optimality tolerance</a>,
and constraints are satisfied to within the value of the <a href = "matlab: helpview('optim','constraint_tolerance','CSHelpWindow');">constraint tolerance</a>.

<<a href = "matlab: createExitMsg({'optimlib:sqpLineSearch:Exit1basic'},{'optimlib:sqpLineSearch:Exit1detailed','2.009428e-10','1.000000e-09','0.000000e+00','1.000000e-09'},true,true);;">stopping criteria details</a>>

options = 

  <a href="matlab: helpPopup fmincon" style="font-weight:bold">fmincon</a> options:

   Options used by current <strong>Algorithm</strong> ('interior-point'):
   (<a href = "matlab: helpview('optim','choose_algorithm');">Other available algorithms</a>: 'active-set', 'sqp', 'sqp-legacy', 'trust-region-reflective')

   <strong>Set properties:</strong>
                    Algorithm: 'interior-point'
          ConstraintTolerance: 1.000000000000000e-09
         FiniteDifferenceType: 'central'
       MaxFunctionEvaluations: 10000
                MaxIterations: 10000
          OptimalityTolerance: 1.000000000000000e-09
                StepTolerance: 1.000000000000000e-09

   <strong>Default properties:</strong>
               CheckGradients: 0
                      Display: 'final'
     FiniteDifferenceStepSize: 'eps^(1/3)'
         HessianApproximation: 'bfgs'
                   HessianFcn: []
           HessianMultiplyFcn: []
                  HonorBounds: 1
               ObjectiveLimit: -1.000000000000000e+20
                    OutputFcn: []
                      PlotFcn: []
                 ScaleProblem: 0
    SpecifyConstraintGradient: 0
     SpecifyObjectiveGradient: 0
          SubproblemAlgorithm: 'factorization'
                     TypicalX: 'ones(numberOfVariables,1)'
                  UseParallel: 0

   <a href="matlab: fprintf('   <strong>Default properties:</strong>\n    FunctionTolerance: 1.000000000000000e-06\n\n')">Show options</a> not used by current <strong>Algorithm</strong> ('interior-point')


<a href = "matlab: helpview('optim','local_min_found','CSHelpWindow');">Local minimum found that satisfies the constraints</a>.

Optimization completed because the objective function is non-decreasing in 
<a href = "matlab: helpview('optim','feasible_directions','CSHelpWindow');">feasible directions</a>, to within the value of the <a href = "matlab: helpview('optim','optimality_tolerance_msgcsh','CSHelpWindow');">optimality tolerance</a>,
and constraints are satisfied to within the value of the <a href = "matlab: helpview('optim','constraint_tolerance','CSHelpWindow');">constraint tolerance</a>.

<<a href = "matlab: createExitMsg({'optimlib:sqpLineSearch:Exit1basic'},{'optimlib:sqpLineSearch:Exit1detailed','4.819178e-10','1.000000e-09','0.000000e+00','1.000000e-09'},true,true);;">stopping criteria details</a>>

options = 

  <a href="matlab: helpPopup fmincon" style="font-weight:bold">fmincon</a> options:

   Options used by current <strong>Algorithm</strong> ('sqp'):
   (<a href = "matlab: helpview('optim','choose_algorithm');">Other available algorithms</a>: 'active-set', 'interior-point', 'sqp-legacy', 'trust-region-reflective')

   <strong>Set properties:</strong>
                    Algorithm: 'sqp'
          ConstraintTolerance: 1.000000000000000e-08
         FiniteDifferenceType: 'central'
       MaxFunctionEvaluations: 10000
                MaxIterations: 10000
          OptimalityTolerance: 1.000000000000000e-08
                StepTolerance: 1.000000000000000e-08

   <strong>Default properties:</strong>
               CheckGradients: 0
                      Display: 'final'
     FiniteDifferenceStepSize: 'eps^(1/3)'
               ObjectiveLimit: -1.000000000000000e+20
                    OutputFcn: []
                      PlotFcn: []
                 ScaleProblem: 0
    SpecifyConstraintGradient: 0
     SpecifyObjectiveGradient: 0
                     TypicalX: 'ones(numberOfVariables,1)'
                  UseParallel: 0

   <a href="matlab: fprintf('   <strong>Default properties:</strong>\n       FunctionTolerance: 1.000000000000000e-06\n    HessianApproximation: ''not applicable''\n              HessianFcn: []\n      HessianMultiplyFcn: []\n             HonorBounds: 1\n     SubproblemAlgorithm: ''factorization''\n\n')">Show options</a> not used by current <strong>Algorithm</strong> ('sqp')


<a href = "matlab: helpview('optim','local_min_found','CSHelpWindow');">Local minimum found that satisfies the constraints</a>.

Optimization completed because the objective function is non-decreasing in 
<a href = "matlab: helpview('optim','feasible_directions','CSHelpWindow');">feasible directions</a>, to within the value of the <a href = "matlab: helpview('optim','optimality_tolerance_msgcsh','CSHelpWindow');">optimality tolerance</a>,
and constraints are satisfied to within the value of the <a href = "matlab: helpview('optim','constraint_tolerance','CSHelpWindow');">constraint tolerance</a>.

<<a href = "matlab: createExitMsg({'optimlib:sqpLineSearch:Exit1basic'},{'optimlib:sqpLineSearch:Exit1detailed','4.738226e-09','1.000000e-08','0.000000e+00','1.000000e-08'},true,true);;">stopping criteria details</a>>

options = 

  <a href="matlab: helpPopup fmincon" style="font-weight:bold">fmincon</a> options:

   Options used by current <strong>Algorithm</strong> ('interior-point'):
   (<a href = "matlab: helpview('optim','choose_algorithm');">Other available algorithms</a>: 'active-set', 'sqp', 'sqp-legacy', 'trust-region-reflective')

   <strong>Set properties:</strong>
                    Algorithm: 'interior-point'
          ConstraintTolerance: 1.000000000000000e-08
         FiniteDifferenceType: 'central'
       MaxFunctionEvaluations: 10000
                MaxIterations: 10000
          OptimalityTolerance: 1.000000000000000e-08
                StepTolerance: 1.000000000000000e-08

   <strong>Default properties:</strong>
               CheckGradients: 0
                      Display: 'final'
     FiniteDifferenceStepSize: 'eps^(1/3)'
         HessianApproximation: 'bfgs'
                   HessianFcn: []
           HessianMultiplyFcn: []
                  HonorBounds: 1
               ObjectiveLimit: -1.000000000000000e+20
                    OutputFcn: []
                      PlotFcn: []
                 ScaleProblem: 0
    SpecifyConstraintGradient: 0
     SpecifyObjectiveGradient: 0
          SubproblemAlgorithm: 'factorization'
                     TypicalX: 'ones(numberOfVariables,1)'
                  UseParallel: 0

   <a href="matlab: fprintf('   <strong>Default properties:</strong>\n    FunctionTolerance: 1.000000000000000e-06\n\n')">Show options</a> not used by current <strong>Algorithm</strong> ('interior-point')


<a href = "matlab: helpview('optim','local_min_found','CSHelpWindow');">Local minimum found that satisfies the constraints</a>.

Optimization completed because the objective function is non-decreasing in 
<a href = "matlab: helpview('optim','feasible_directions','CSHelpWindow');">feasible directions</a>, to within the value of the <a href = "matlab: helpview('optim','optimality_tolerance_msgcsh','CSHelpWindow');">optimality tolerance</a>,
and constraints are satisfied to within the value of the <a href = "matlab: helpview('optim','constraint_tolerance','CSHelpWindow');">constraint tolerance</a>.

<<a href = "matlab: createExitMsg({'optimlib:sqpLineSearch:Exit1basic'},{'optimlib:sqpLineSearch:Exit1detailed','2.617603e-09','1.000000e-08','0.000000e+00','1.000000e-08'},true,true);;">stopping criteria details</a>>

options = 

  <a href="matlab: helpPopup fmincon" style="font-weight:bold">fmincon</a> options:

   Options used by current <strong>Algorithm</strong> ('active-set'):
   (<a href = "matlab: helpview('optim','choose_algorithm');">Other available algorithms</a>: 'interior-point', 'sqp', 'sqp-legacy', 'trust-region-reflective')

   <strong>Set properties:</strong>
                    Algorithm: 'active-set'
          ConstraintTolerance: 1.000000000000000e-08
         FiniteDifferenceType: 'central'
       MaxFunctionEvaluations: 10000
                MaxIterations: 10000
          OptimalityTolerance: 1.000000000000000e-08
                StepTolerance: 1.000000000000000e-08

   <strong>Default properties:</strong>
               CheckGradients: 0
                      Display: 'final'
     FiniteDifferenceStepSize: 'eps^(1/3)'
            FunctionTolerance: 1.000000000000000e-06
                    OutputFcn: []
                      PlotFcn: []
    SpecifyConstraintGradient: 0
     SpecifyObjectiveGradient: 0
                     TypicalX: 'ones(numberOfVariables,1)'
                  UseParallel: 0

   <a href="matlab: fprintf('   <strong>Default properties:</strong>\n    HessianApproximation: ''not applicable''\n              HessianFcn: []\n      HessianMultiplyFcn: []\n             HonorBounds: 1\n          ObjectiveLimit: -1.000000000000000e+20\n            ScaleProblem: 0\n     SubproblemAlgorithm: ''cg''\n\n')">Show options</a> not used by current <strong>Algorithm</strong> ('active-set')

No active inequalities.

<a href = "matlab: helpview('optim','local_min_poss_with_constr','CSHelpWindow');">Local minimum possible. Constraints satisfied</a>.

fmincon stopped because the <a href = "matlab: helpview('optim','pred_change','CSHelpWindow');">predicted change in the objective function</a>
is less than the value of the <a href = "matlab: helpview('optim','function_tolerance','CSHelpWindow');">function tolerance</a> and constraints 
are satisfied to within the value of the <a href = "matlab: helpview('optim','constraint_tolerance','CSHelpWindow');">constraint tolerance</a>.

<<a href = "matlab: createExitMsg({'optimlib:nlconst:Exit5basic','fmincon'},{'optimlib:nlconst:Exit5detailed','8.514187e-07','1.000000e-06','-1.803064e-01','1.000000e-08'},true,true);;">stopping criteria details</a>>

options = 

  <a href="matlab: helpPopup fmincon" style="font-weight:bold">fmincon</a> options:

   Options used by current <strong>Algorithm</strong> ('sqp-legacy'):
   (<a href = "matlab: helpview('optim','choose_algorithm');">Other available algorithms</a>: 'active-set', 'interior-point', 'sqp', 'trust-region-reflective')

   <strong>Set properties:</strong>
                    Algorithm: 'sqp-legacy'
          ConstraintTolerance: 1.000000000000000e-08
         FiniteDifferenceType: 'central'
       MaxFunctionEvaluations: 10000
                MaxIterations: 10000
          OptimalityTolerance: 1.000000000000000e-08
                StepTolerance: 1.000000000000000e-08

   <strong>Default properties:</strong>
               CheckGradients: 0
                      Display: 'final'
     FiniteDifferenceStepSize: 'eps^(1/3)'
               ObjectiveLimit: -1.000000000000000e+20
                    OutputFcn: []
                      PlotFcn: []
                 ScaleProblem: 0
    SpecifyConstraintGradient: 0
     SpecifyObjectiveGradient: 0
                     TypicalX: 'ones(numberOfVariables,1)'
                  UseParallel: 0

   <a href="matlab: fprintf('   <strong>Default properties:</strong>\n       FunctionTolerance: 1.000000000000000e-06\n    HessianApproximation: ''not applicable''\n              HessianFcn: []\n      HessianMultiplyFcn: []\n             HonorBounds: 1\n     SubproblemAlgorithm: ''factorization''\n\n')">Show options</a> not used by current <strong>Algorithm</strong> ('sqp-legacy')


<a href = "matlab: helpview('optim','local_min_found','CSHelpWindow');">Local minimum found that satisfies the constraints</a>.

Optimization completed because the objective function is non-decreasing in 
<a href = "matlab: helpview('optim','feasible_directions','CSHelpWindow');">feasible directions</a>, to within the value of the <a href = "matlab: helpview('optim','optimality_tolerance_msgcsh','CSHelpWindow');">optimality tolerance</a>,
and constraints are satisfied to within the value of the <a href = "matlab: helpview('optim','constraint_tolerance','CSHelpWindow');">constraint tolerance</a>.

<<a href = "matlab: createExitMsg({'optimlib:sqpLineSearch:Exit1basic'},{'optimlib:sqpLineSearch:Exit1detailed','4.712470e-09','1.000000e-08','0.000000e+00','1.000000e-08'},true,true);;">stopping criteria details</a>>

options = 

  <a href="matlab: helpPopup fmincon" style="font-weight:bold">fmincon</a> options:

   Options used by current <strong>Algorithm</strong> ('sqp'):
   (<a href = "matlab: helpview('optim','choose_algorithm');">Other available algorithms</a>: 'active-set', 'interior-point', 'sqp-legacy', 'trust-region-reflective')

   <strong>Set properties:</strong>
                    Algorithm: 'sqp'
          ConstraintTolerance: 1.000000000000000e-09
         FiniteDifferenceType: 'central'
       MaxFunctionEvaluations: 10000
                MaxIterations: 10000
          OptimalityTolerance: 1.000000000000000e-09
                StepTolerance: 1.000000000000000e-09

   <strong>Default properties:</strong>
               CheckGradients: 0
                      Display: 'final'
     FiniteDifferenceStepSize: 'eps^(1/3)'
               ObjectiveLimit: -1.000000000000000e+20
                    OutputFcn: []
                      PlotFcn: []
                 ScaleProblem: 0
    SpecifyConstraintGradient: 0
     SpecifyObjectiveGradient: 0
                     TypicalX: 'ones(numberOfVariables,1)'
                  UseParallel: 0

   <a href="matlab: fprintf('   <strong>Default properties:</strong>\n       FunctionTolerance: 1.000000000000000e-06\n    HessianApproximation: ''not applicable''\n              HessianFcn: []\n      HessianMultiplyFcn: []\n             HonorBounds: 1\n     SubproblemAlgorithm: ''factorization''\n\n')">Show options</a> not used by current <strong>Algorithm</strong> ('sqp')


<a href = "matlab: helpview('optim','local_min_found','CSHelpWindow');">Local minimum found that satisfies the constraints</a>.

Optimization completed because the objective function is non-decreasing in 
<a href = "matlab: helpview('optim','feasible_directions','CSHelpWindow');">feasible directions</a>, to within the value of the <a href = "matlab: helpview('optim','optimality_tolerance_msgcsh','CSHelpWindow');">optimality tolerance</a>,
and constraints are satisfied to within the value of the <a href = "matlab: helpview('optim','constraint_tolerance','CSHelpWindow');">constraint tolerance</a>.

<<a href = "matlab: createExitMsg({'optimlib:sqpLineSearch:Exit1basic'},{'optimlib:sqpLineSearch:Exit1detailed','2.545132e-11','1.000000e-09','0.000000e+00','1.000000e-09'},true,true);;">stopping criteria details</a>>

options = 

  <a href="matlab: helpPopup fmincon" style="font-weight:bold">fmincon</a> options:

   Options used by current <strong>Algorithm</strong> ('interior-point'):
   (<a href = "matlab: helpview('optim','choose_algorithm');">Other available algorithms</a>: 'active-set', 'sqp', 'sqp-legacy', 'trust-region-reflective')

   <strong>Set properties:</strong>
                    Algorithm: 'interior-point'
          ConstraintTolerance: 1.000000000000000e-09
         FiniteDifferenceType: 'central'
       MaxFunctionEvaluations: 10000
                MaxIterations: 10000
          OptimalityTolerance: 1.000000000000000e-09
                StepTolerance: 1.000000000000000e-09

   <strong>Default properties:</strong>
               CheckGradients: 0
                      Display: 'final'
     FiniteDifferenceStepSize: 'eps^(1/3)'
         HessianApproximation: 'bfgs'
                   HessianFcn: []
           HessianMultiplyFcn: []
                  HonorBounds: 1
               ObjectiveLimit: -1.000000000000000e+20
                    OutputFcn: []
                      PlotFcn: []
                 ScaleProblem: 0
    SpecifyConstraintGradient: 0
     SpecifyObjectiveGradient: 0
          SubproblemAlgorithm: 'factorization'
                     TypicalX: 'ones(numberOfVariables,1)'
                  UseParallel: 0

   <a href="matlab: fprintf('   <strong>Default properties:</strong>\n    FunctionTolerance: 1.000000000000000e-06\n\n')">Show options</a> not used by current <strong>Algorithm</strong> ('interior-point')


<a href = "matlab: helpview('optim','local_min_found','CSHelpWindow');">Local minimum found that satisfies the constraints</a>.

Optimization completed because the objective function is non-decreasing in 
<a href = "matlab: helpview('optim','feasible_directions','CSHelpWindow');">feasible directions</a>, to within the value of the <a href = "matlab: helpview('optim','optimality_tolerance_msgcsh','CSHelpWindow');">optimality tolerance</a>,
and constraints are satisfied to within the value of the <a href = "matlab: helpview('optim','constraint_tolerance','CSHelpWindow');">constraint tolerance</a>.

<<a href = "matlab: createExitMsg({'optimlib:sqpLineSearch:Exit1basic'},{'optimlib:sqpLineSearch:Exit1detailed','6.400000e-10','1.000000e-09','0.000000e+00','1.000000e-09'},true,true);;">stopping criteria details</a>>

options = 

  <a href="matlab: helpPopup fmincon" style="font-weight:bold">fmincon</a> options:

   Options used by current <strong>Algorithm</strong> ('sqp'):
   (<a href = "matlab: helpview('optim','choose_algorithm');">Other available algorithms</a>: 'active-set', 'interior-point', 'sqp-legacy', 'trust-region-reflective')

   <strong>Set properties:</strong>
                    Algorithm: 'sqp'
          ConstraintTolerance: 1.000000000000000e-08
         FiniteDifferenceType: 'central'
       MaxFunctionEvaluations: 10000
                MaxIterations: 10000
          OptimalityTolerance: 1.000000000000000e-08
                StepTolerance: 1.000000000000000e-08

   <strong>Default properties:</strong>
               CheckGradients: 0
                      Display: 'final'
     FiniteDifferenceStepSize: 'eps^(1/3)'
               ObjectiveLimit: -1.000000000000000e+20
                    OutputFcn: []
                      PlotFcn: []
                 ScaleProblem: 0
    SpecifyConstraintGradient: 0
     SpecifyObjectiveGradient: 0
                     TypicalX: 'ones(numberOfVariables,1)'
                  UseParallel: 0

   <a href="matlab: fprintf('   <strong>Default properties:</strong>\n       FunctionTolerance: 1.000000000000000e-06\n    HessianApproximation: ''not applicable''\n              HessianFcn: []\n      HessianMultiplyFcn: []\n             HonorBounds: 1\n     SubproblemAlgorithm: ''factorization''\n\n')">Show options</a> not used by current <strong>Algorithm</strong> ('sqp')


<a href = "matlab: helpview('optim','local_min_found','CSHelpWindow');">Local minimum found that satisfies the constraints</a>.

Optimization completed because the objective function is non-decreasing in 
<a href = "matlab: helpview('optim','feasible_directions','CSHelpWindow');">feasible directions</a>, to within the value of the <a href = "matlab: helpview('optim','optimality_tolerance_msgcsh','CSHelpWindow');">optimality tolerance</a>,
and constraints are satisfied to within the value of the <a href = "matlab: helpview('optim','constraint_tolerance','CSHelpWindow');">constraint tolerance</a>.

<<a href = "matlab: createExitMsg({'optimlib:sqpLineSearch:Exit1basic'},{'optimlib:sqpLineSearch:Exit1detailed','1.311276e-09','1.000000e-08','0.000000e+00','1.000000e-08'},true,true);;">stopping criteria details</a>>

options = 

  <a href="matlab: helpPopup fmincon" style="font-weight:bold">fmincon</a> options:

   Options used by current <strong>Algorithm</strong> ('interior-point'):
   (<a href = "matlab: helpview('optim','choose_algorithm');">Other available algorithms</a>: 'active-set', 'sqp', 'sqp-legacy', 'trust-region-reflective')

   <strong>Set properties:</strong>
                    Algorithm: 'interior-point'
          ConstraintTolerance: 1.000000000000000e-08
         FiniteDifferenceType: 'central'
       MaxFunctionEvaluations: 10000
                MaxIterations: 10000
          OptimalityTolerance: 1.000000000000000e-08
                StepTolerance: 1.000000000000000e-08

   <strong>Default properties:</strong>
               CheckGradients: 0
                      Display: 'final'
     FiniteDifferenceStepSize: 'eps^(1/3)'
         HessianApproximation: 'bfgs'
                   HessianFcn: []
           HessianMultiplyFcn: []
                  HonorBounds: 1
               ObjectiveLimit: -1.000000000000000e+20
                    OutputFcn: []
                      PlotFcn: []
                 ScaleProblem: 0
    SpecifyConstraintGradient: 0
     SpecifyObjectiveGradient: 0
          SubproblemAlgorithm: 'factorization'
                     TypicalX: 'ones(numberOfVariables,1)'
                  UseParallel: 0

   <a href="matlab: fprintf('   <strong>Default properties:</strong>\n    FunctionTolerance: 1.000000000000000e-06\n\n')">Show options</a> not used by current <strong>Algorithm</strong> ('interior-point')


<a href = "matlab: helpview('optim','local_min_found','CSHelpWindow');">Local minimum found that satisfies the constraints</a>.

Optimization completed because the objective function is non-decreasing in 
<a href = "matlab: helpview('optim','feasible_directions','CSHelpWindow');">feasible directions</a>, to within the value of the <a href = "matlab: helpview('optim','optimality_tolerance_msgcsh','CSHelpWindow');">optimality tolerance</a>,
and constraints are satisfied to within the value of the <a href = "matlab: helpview('optim','constraint_tolerance','CSHelpWindow');">constraint tolerance</a>.

<<a href = "matlab: createExitMsg({'optimlib:sqpLineSearch:Exit1basic'},{'optimlib:sqpLineSearch:Exit1detailed','1.858916e-09','1.000000e-08','0.000000e+00','1.000000e-08'},true,true);;">stopping criteria details</a>>

options = 

  <a href="matlab: helpPopup fmincon" style="font-weight:bold">fmincon</a> options:

   Options used by current <strong>Algorithm</strong> ('active-set'):
   (<a href = "matlab: helpview('optim','choose_algorithm');">Other available algorithms</a>: 'interior-point', 'sqp', 'sqp-legacy', 'trust-region-reflective')

   <strong>Set properties:</strong>
                    Algorithm: 'active-set'
          ConstraintTolerance: 1.000000000000000e-08
         FiniteDifferenceType: 'central'
       MaxFunctionEvaluations: 10000
                MaxIterations: 10000
          OptimalityTolerance: 1.000000000000000e-08
                StepTolerance: 1.000000000000000e-08

   <strong>Default properties:</strong>
               CheckGradients: 0
                      Display: 'final'
     FiniteDifferenceStepSize: 'eps^(1/3)'
            FunctionTolerance: 1.000000000000000e-06
                    OutputFcn: []
                      PlotFcn: []
    SpecifyConstraintGradient: 0
     SpecifyObjectiveGradient: 0
                     TypicalX: 'ones(numberOfVariables,1)'
                  UseParallel: 0

   <a href="matlab: fprintf('   <strong>Default properties:</strong>\n    HessianApproximation: ''not applicable''\n              HessianFcn: []\n      HessianMultiplyFcn: []\n             HonorBounds: 1\n          ObjectiveLimit: -1.000000000000000e+20\n            ScaleProblem: 0\n     SubproblemAlgorithm: ''cg''\n\n')">Show options</a> not used by current <strong>Algorithm</strong> ('active-set')

No active inequalities.

<a href = "matlab: helpview('optim','local_min_poss_with_constr','CSHelpWindow');">Local minimum possible. Constraints satisfied</a>.

fmincon stopped because the <a href = "matlab: helpview('optim','pred_change','CSHelpWindow');">predicted change in the objective function</a>
is less than the value of the <a href = "matlab: helpview('optim','function_tolerance','CSHelpWindow');">function tolerance</a> and constraints 
are satisfied to within the value of the <a href = "matlab: helpview('optim','constraint_tolerance','CSHelpWindow');">constraint tolerance</a>.

<<a href = "matlab: createExitMsg({'optimlib:nlconst:Exit5basic','fmincon'},{'optimlib:nlconst:Exit5detailed','6.860367e-07','1.000000e-06','-2.486993e-01','1.000000e-08'},true,true);;">stopping criteria details</a>>

options = 

  <a href="matlab: helpPopup fmincon" style="font-weight:bold">fmincon</a> options:

   Options used by current <strong>Algorithm</strong> ('sqp-legacy'):
   (<a href = "matlab: helpview('optim','choose_algorithm');">Other available algorithms</a>: 'active-set', 'interior-point', 'sqp', 'trust-region-reflective')

   <strong>Set properties:</strong>
                    Algorithm: 'sqp-legacy'
          ConstraintTolerance: 1.000000000000000e-08
         FiniteDifferenceType: 'central'
       MaxFunctionEvaluations: 10000
                MaxIterations: 10000
          OptimalityTolerance: 1.000000000000000e-08
                StepTolerance: 1.000000000000000e-08

   <strong>Default properties:</strong>
               CheckGradients: 0
                      Display: 'final'
     FiniteDifferenceStepSize: 'eps^(1/3)'
               ObjectiveLimit: -1.000000000000000e+20
                    OutputFcn: []
                      PlotFcn: []
                 ScaleProblem: 0
    SpecifyConstraintGradient: 0
     SpecifyObjectiveGradient: 0
                     TypicalX: 'ones(numberOfVariables,1)'
                  UseParallel: 0

   <a href="matlab: fprintf('   <strong>Default properties:</strong>\n       FunctionTolerance: 1.000000000000000e-06\n    HessianApproximation: ''not applicable''\n              HessianFcn: []\n      HessianMultiplyFcn: []\n             HonorBounds: 1\n     SubproblemAlgorithm: ''factorization''\n\n')">Show options</a> not used by current <strong>Algorithm</strong> ('sqp-legacy')


<a href = "matlab: helpview('optim','local_min_found','CSHelpWindow');">Local minimum found that satisfies the constraints</a>.

Optimization completed because the objective function is non-decreasing in 
<a href = "matlab: helpview('optim','feasible_directions','CSHelpWindow');">feasible directions</a>, to within the value of the <a href = "matlab: helpview('optim','optimality_tolerance_msgcsh','CSHelpWindow');">optimality tolerance</a>,
and constraints are satisfied to within the value of the <a href = "matlab: helpview('optim','constraint_tolerance','CSHelpWindow');">constraint tolerance</a>.

<<a href = "matlab: createExitMsg({'optimlib:sqpLineSearch:Exit1basic'},{'optimlib:sqpLineSearch:Exit1detailed','1.254724e-09','1.000000e-08','0.000000e+00','1.000000e-08'},true,true);;">stopping criteria details</a>>

options = 

  <a href="matlab: helpPopup fmincon" style="font-weight:bold">fmincon</a> options:

   Options used by current <strong>Algorithm</strong> ('sqp'):
   (<a href = "matlab: helpview('optim','choose_algorithm');">Other available algorithms</a>: 'active-set', 'interior-point', 'sqp-legacy', 'trust-region-reflective')

   <strong>Set properties:</strong>
                    Algorithm: 'sqp'
          ConstraintTolerance: 1.000000000000000e-09
         FiniteDifferenceType: 'central'
       MaxFunctionEvaluations: 10000
                MaxIterations: 10000
          OptimalityTolerance: 1.000000000000000e-09
                StepTolerance: 1.000000000000000e-09

   <strong>Default properties:</strong>
               CheckGradients: 0
                      Display: 'final'
     FiniteDifferenceStepSize: 'eps^(1/3)'
               ObjectiveLimit: -1.000000000000000e+20
                    OutputFcn: []
                      PlotFcn: []
                 ScaleProblem: 0
    SpecifyConstraintGradient: 0
     SpecifyObjectiveGradient: 0
                     TypicalX: 'ones(numberOfVariables,1)'
                  UseParallel: 0

   <a href="matlab: fprintf('   <strong>Default properties:</strong>\n       FunctionTolerance: 1.000000000000000e-06\n    HessianApproximation: ''not applicable''\n              HessianFcn: []\n      HessianMultiplyFcn: []\n             HonorBounds: 1\n     SubproblemAlgorithm: ''factorization''\n\n')">Show options</a> not used by current <strong>Algorithm</strong> ('sqp')


<a href = "matlab: helpview('optim','local_min_found','CSHelpWindow');">Local minimum found that satisfies the constraints</a>.

Optimization completed because the objective function is non-decreasing in 
<a href = "matlab: helpview('optim','feasible_directions','CSHelpWindow');">feasible directions</a>, to within the value of the <a href = "matlab: helpview('optim','optimality_tolerance_msgcsh','CSHelpWindow');">optimality tolerance</a>,
and constraints are satisfied to within the value of the <a href = "matlab: helpview('optim','constraint_tolerance','CSHelpWindow');">constraint tolerance</a>.

<<a href = "matlab: createExitMsg({'optimlib:sqpLineSearch:Exit1basic'},{'optimlib:sqpLineSearch:Exit1detailed','2.560351e-11','1.000000e-09','0.000000e+00','1.000000e-09'},true,true);;">stopping criteria details</a>>

options = 

  <a href="matlab: helpPopup fmincon" style="font-weight:bold">fmincon</a> options:

   Options used by current <strong>Algorithm</strong> ('interior-point'):
   (<a href = "matlab: helpview('optim','choose_algorithm');">Other available algorithms</a>: 'active-set', 'sqp', 'sqp-legacy', 'trust-region-reflective')

   <strong>Set properties:</strong>
                    Algorithm: 'interior-point'
          ConstraintTolerance: 1.000000000000000e-09
         FiniteDifferenceType: 'central'
       MaxFunctionEvaluations: 10000
                MaxIterations: 10000
          OptimalityTolerance: 1.000000000000000e-09
                StepTolerance: 1.000000000000000e-09

   <strong>Default properties:</strong>
               CheckGradients: 0
                      Display: 'final'
     FiniteDifferenceStepSize: 'eps^(1/3)'
         HessianApproximation: 'bfgs'
                   HessianFcn: []
           HessianMultiplyFcn: []
                  HonorBounds: 1
               ObjectiveLimit: -1.000000000000000e+20
                    OutputFcn: []
                      PlotFcn: []
                 ScaleProblem: 0
    SpecifyConstraintGradient: 0
     SpecifyObjectiveGradient: 0
          SubproblemAlgorithm: 'factorization'
                     TypicalX: 'ones(numberOfVariables,1)'
                  UseParallel: 0

   <a href="matlab: fprintf('   <strong>Default properties:</strong>\n    FunctionTolerance: 1.000000000000000e-06\n\n')">Show options</a> not used by current <strong>Algorithm</strong> ('interior-point')


<a href = "matlab: helpview('optim','local_min_found','CSHelpWindow');">Local minimum found that satisfies the constraints</a>.

Optimization completed because the objective function is non-decreasing in 
<a href = "matlab: helpview('optim','feasible_directions','CSHelpWindow');">feasible directions</a>, to within the value of the <a href = "matlab: helpview('optim','optimality_tolerance_msgcsh','CSHelpWindow');">optimality tolerance</a>,
and constraints are satisfied to within the value of the <a href = "matlab: helpview('optim','constraint_tolerance','CSHelpWindow');">constraint tolerance</a>.

<<a href = "matlab: createExitMsg({'optimlib:sqpLineSearch:Exit1basic'},{'optimlib:sqpLineSearch:Exit1detailed','6.400000e-10','1.000000e-09','0.000000e+00','1.000000e-09'},true,true);;">stopping criteria details</a>>

options = 

  <a href="matlab: helpPopup fmincon" style="font-weight:bold">fmincon</a> options:

   Options used by current <strong>Algorithm</strong> ('sqp'):
   (<a href = "matlab: helpview('optim','choose_algorithm');">Other available algorithms</a>: 'active-set', 'interior-point', 'sqp-legacy', 'trust-region-reflective')

   <strong>Set properties:</strong>
                    Algorithm: 'sqp'
          ConstraintTolerance: 1.000000000000000e-08
         FiniteDifferenceType: 'central'
       MaxFunctionEvaluations: 10000
                MaxIterations: 10000
          OptimalityTolerance: 1.000000000000000e-08
                StepTolerance: 1.000000000000000e-08

   <strong>Default properties:</strong>
               CheckGradients: 0
                      Display: 'final'
     FiniteDifferenceStepSize: 'eps^(1/3)'
               ObjectiveLimit: -1.000000000000000e+20
                    OutputFcn: []
                      PlotFcn: []
                 ScaleProblem: 0
    SpecifyConstraintGradient: 0
     SpecifyObjectiveGradient: 0
                     TypicalX: 'ones(numberOfVariables,1)'
                  UseParallel: 0

   <a href="matlab: fprintf('   <strong>Default properties:</strong>\n       FunctionTolerance: 1.000000000000000e-06\n    HessianApproximation: ''not applicable''\n              HessianFcn: []\n      HessianMultiplyFcn: []\n             HonorBounds: 1\n     SubproblemAlgorithm: ''factorization''\n\n')">Show options</a> not used by current <strong>Algorithm</strong> ('sqp')


<a href = "matlab: helpview('optim','local_min_found','CSHelpWindow');">Local minimum found that satisfies the constraints</a>.

Optimization completed because the objective function is non-decreasing in 
<a href = "matlab: helpview('optim','feasible_directions','CSHelpWindow');">feasible directions</a>, to within the value of the <a href = "matlab: helpview('optim','optimality_tolerance_msgcsh','CSHelpWindow');">optimality tolerance</a>,
and constraints are satisfied to within the value of the <a href = "matlab: helpview('optim','constraint_tolerance','CSHelpWindow');">constraint tolerance</a>.

<<a href = "matlab: createExitMsg({'optimlib:sqpLineSearch:Exit1basic'},{'optimlib:sqpLineSearch:Exit1detailed','2.383365e-09','1.000000e-08','0.000000e+00','1.000000e-08'},true,true);;">stopping criteria details</a>>

options = 

  <a href="matlab: helpPopup fmincon" style="font-weight:bold">fmincon</a> options:

   Options used by current <strong>Algorithm</strong> ('interior-point'):
   (<a href = "matlab: helpview('optim','choose_algorithm');">Other available algorithms</a>: 'active-set', 'sqp', 'sqp-legacy', 'trust-region-reflective')

   <strong>Set properties:</strong>
                    Algorithm: 'interior-point'
          ConstraintTolerance: 1.000000000000000e-08
         FiniteDifferenceType: 'central'
       MaxFunctionEvaluations: 10000
                MaxIterations: 10000
          OptimalityTolerance: 1.000000000000000e-08
                StepTolerance: 1.000000000000000e-08

   <strong>Default properties:</strong>
               CheckGradients: 0
                      Display: 'final'
     FiniteDifferenceStepSize: 'eps^(1/3)'
         HessianApproximation: 'bfgs'
                   HessianFcn: []
           HessianMultiplyFcn: []
                  HonorBounds: 1
               ObjectiveLimit: -1.000000000000000e+20
                    OutputFcn: []
                      PlotFcn: []
                 ScaleProblem: 0
    SpecifyConstraintGradient: 0
     SpecifyObjectiveGradient: 0
          SubproblemAlgorithm: 'factorization'
                     TypicalX: 'ones(numberOfVariables,1)'
                  UseParallel: 0

   <a href="matlab: fprintf('   <strong>Default properties:</strong>\n    FunctionTolerance: 1.000000000000000e-06\n\n')">Show options</a> not used by current <strong>Algorithm</strong> ('interior-point')


<a href = "matlab: helpview('optim','local_min_found','CSHelpWindow');">Local minimum found that satisfies the constraints</a>.

Optimization completed because the objective function is non-decreasing in 
<a href = "matlab: helpview('optim','feasible_directions','CSHelpWindow');">feasible directions</a>, to within the value of the <a href = "matlab: helpview('optim','optimality_tolerance_msgcsh','CSHelpWindow');">optimality tolerance</a>,
and constraints are satisfied to within the value of the <a href = "matlab: helpview('optim','constraint_tolerance','CSHelpWindow');">constraint tolerance</a>.

<<a href = "matlab: createExitMsg({'optimlib:sqpLineSearch:Exit1basic'},{'optimlib:sqpLineSearch:Exit1detailed','6.400000e-10','1.000000e-08','0.000000e+00','1.000000e-08'},true,true);;">stopping criteria details</a>>

options = 

  <a href="matlab: helpPopup fmincon" style="font-weight:bold">fmincon</a> options:

   Options used by current <strong>Algorithm</strong> ('active-set'):
   (<a href = "matlab: helpview('optim','choose_algorithm');">Other available algorithms</a>: 'interior-point', 'sqp', 'sqp-legacy', 'trust-region-reflective')

   <strong>Set properties:</strong>
                    Algorithm: 'active-set'
          ConstraintTolerance: 1.000000000000000e-08
         FiniteDifferenceType: 'central'
       MaxFunctionEvaluations: 10000
                MaxIterations: 10000
          OptimalityTolerance: 1.000000000000000e-08
                StepTolerance: 1.000000000000000e-08

   <strong>Default properties:</strong>
               CheckGradients: 0
                      Display: 'final'
     FiniteDifferenceStepSize: 'eps^(1/3)'
            FunctionTolerance: 1.000000000000000e-06
                    OutputFcn: []
                      PlotFcn: []
    SpecifyConstraintGradient: 0
     SpecifyObjectiveGradient: 0
                     TypicalX: 'ones(numberOfVariables,1)'
                  UseParallel: 0

   <a href="matlab: fprintf('   <strong>Default properties:</strong>\n    HessianApproximation: ''not applicable''\n              HessianFcn: []\n      HessianMultiplyFcn: []\n             HonorBounds: 1\n          ObjectiveLimit: -1.000000000000000e+20\n            ScaleProblem: 0\n     SubproblemAlgorithm: ''cg''\n\n')">Show options</a> not used by current <strong>Algorithm</strong> ('active-set')

No active inequalities.

<a href = "matlab: helpview('optim','local_min_poss_with_constr','CSHelpWindow');">Local minimum possible. Constraints satisfied</a>.

fmincon stopped because the <a href = "matlab: helpview('optim','pred_change','CSHelpWindow');">predicted change in the objective function</a>
is less than the value of the <a href = "matlab: helpview('optim','function_tolerance','CSHelpWindow');">function tolerance</a> and constraints 
are satisfied to within the value of the <a href = "matlab: helpview('optim','constraint_tolerance','CSHelpWindow');">constraint tolerance</a>.

<<a href = "matlab: createExitMsg({'optimlib:nlconst:Exit5basic','fmincon'},{'optimlib:nlconst:Exit5detailed','4.376584e-07','1.000000e-06','-2.454812e-01','1.000000e-08'},true,true);;">stopping criteria details</a>>

options = 

  <a href="matlab: helpPopup fmincon" style="font-weight:bold">fmincon</a> options:

   Options used by current <strong>Algorithm</strong> ('sqp-legacy'):
   (<a href = "matlab: helpview('optim','choose_algorithm');">Other available algorithms</a>: 'active-set', 'interior-point', 'sqp', 'trust-region-reflective')

   <strong>Set properties:</strong>
                    Algorithm: 'sqp-legacy'
          ConstraintTolerance: 1.000000000000000e-08
         FiniteDifferenceType: 'central'
       MaxFunctionEvaluations: 10000
                MaxIterations: 10000
          OptimalityTolerance: 1.000000000000000e-08
                StepTolerance: 1.000000000000000e-08

   <strong>Default properties:</strong>
               CheckGradients: 0
                      Display: 'final'
     FiniteDifferenceStepSize: 'eps^(1/3)'
               ObjectiveLimit: -1.000000000000000e+20
                    OutputFcn: []
                      PlotFcn: []
                 ScaleProblem: 0
    SpecifyConstraintGradient: 0
     SpecifyObjectiveGradient: 0
                     TypicalX: 'ones(numberOfVariables,1)'
                  UseParallel: 0

   <a href="matlab: fprintf('   <strong>Default properties:</strong>\n       FunctionTolerance: 1.000000000000000e-06\n    HessianApproximation: ''not applicable''\n              HessianFcn: []\n      HessianMultiplyFcn: []\n             HonorBounds: 1\n     SubproblemAlgorithm: ''factorization''\n\n')">Show options</a> not used by current <strong>Algorithm</strong> ('sqp-legacy')


<a href = "matlab: helpview('optim','local_min_found','CSHelpWindow');">Local minimum found that satisfies the constraints</a>.

Optimization completed because the objective function is non-decreasing in 
<a href = "matlab: helpview('optim','feasible_directions','CSHelpWindow');">feasible directions</a>, to within the value of the <a href = "matlab: helpview('optim','optimality_tolerance_msgcsh','CSHelpWindow');">optimality tolerance</a>,
and constraints are satisfied to within the value of the <a href = "matlab: helpview('optim','constraint_tolerance','CSHelpWindow');">constraint tolerance</a>.

<<a href = "matlab: createExitMsg({'optimlib:sqpLineSearch:Exit1basic'},{'optimlib:sqpLineSearch:Exit1detailed','2.393284e-09','1.000000e-08','0.000000e+00','1.000000e-08'},true,true);;">stopping criteria details</a>>

lb =

  Columns 1 through 3

                   0                   0   0.666666666666667

  Columns 4 through 5

                   0                   0


ub =

  Columns 1 through 3

                 Inf                 Inf   1.500000000000000

  Columns 4 through 5

                 Inf   3.958918533059700


options = 

  <a href="matlab: helpPopup fmincon" style="font-weight:bold">fmincon</a> options:

   Options used by current <strong>Algorithm</strong> ('sqp'):
   (<a href = "matlab: helpview('optim','choose_algorithm');">Other available algorithms</a>: 'active-set', 'interior-point', 'sqp-legacy', 'trust-region-reflective')

   <strong>Set properties:</strong>
                    Algorithm: 'sqp'
          ConstraintTolerance: 1.000000000000000e-12
         FiniteDifferenceType: 'central'
       MaxFunctionEvaluations: 10000
                MaxIterations: 10000
          OptimalityTolerance: 1.000000000000000e-12
                StepTolerance: 1.000000000000000e-12

   <strong>Default properties:</strong>
               CheckGradients: 0
                      Display: 'final'
     FiniteDifferenceStepSize: 'eps^(1/3)'
               ObjectiveLimit: -1.000000000000000e+20
                    OutputFcn: []
                      PlotFcn: []
                 ScaleProblem: 0
    SpecifyConstraintGradient: 0
     SpecifyObjectiveGradient: 0
                     TypicalX: 'ones(numberOfVariables,1)'
                  UseParallel: 0

   <a href="matlab: fprintf('   <strong>Default properties:</strong>\n       FunctionTolerance: 1.000000000000000e-06\n    HessianApproximation: ''not applicable''\n              HessianFcn: []\n      HessianMultiplyFcn: []\n             HonorBounds: 1\n     SubproblemAlgorithm: ''factorization''\n\n')">Show options</a> not used by current <strong>Algorithm</strong> ('sqp')


<a href = "matlab: helpview('optim','local_min_poss_with_constr','CSHelpWindow');">Local minimum possible. Constraints satisfied</a>.

fmincon stopped because the <a href = "matlab: helpview('optim','norm_curr_step_simple_fminconip','CSHelpWindow');">size of the current step</a> is less than
the value of the <a href = "matlab: helpview('optim','step_size_tol','CSHelpWindow');">step size tolerance</a> and constraints are 
satisfied to within the value of the <a href = "matlab: helpview('optim','constraint_tolerance','CSHelpWindow');">constraint tolerance</a>.

<<a href = "matlab: createExitMsg({'optimlib:sqpLineSearch:Exit2basic','fmincon'},{'optimlib:sqpLineSearch:Exit2detailed','1.000000e-12','0.000000e+00','1.000000e-12'},true,true);;">stopping criteria details</a>>

options = 

  <a href="matlab: helpPopup fmincon" style="font-weight:bold">fmincon</a> options:

   Options used by current <strong>Algorithm</strong> ('interior-point'):
   (<a href = "matlab: helpview('optim','choose_algorithm');">Other available algorithms</a>: 'active-set', 'sqp', 'sqp-legacy', 'trust-region-reflective')

   <strong>Set properties:</strong>
                    Algorithm: 'interior-point'
          ConstraintTolerance: 1.000000000000000e-12
         FiniteDifferenceType: 'central'
       MaxFunctionEvaluations: 10000
                MaxIterations: 10000
          OptimalityTolerance: 1.000000000000000e-12
                StepTolerance: 1.000000000000000e-12

   <strong>Default properties:</strong>
               CheckGradients: 0
                      Display: 'final'
     FiniteDifferenceStepSize: 'eps^(1/3)'
         HessianApproximation: 'bfgs'
                   HessianFcn: []
           HessianMultiplyFcn: []
                  HonorBounds: 1
               ObjectiveLimit: -1.000000000000000e+20
                    OutputFcn: []
                      PlotFcn: []
                 ScaleProblem: 0
    SpecifyConstraintGradient: 0
     SpecifyObjectiveGradient: 0
          SubproblemAlgorithm: 'factorization'
                     TypicalX: 'ones(numberOfVariables,1)'
                  UseParallel: 0

   <a href="matlab: fprintf('   <strong>Default properties:</strong>\n    FunctionTolerance: 1.000000000000000e-06\n\n')">Show options</a> not used by current <strong>Algorithm</strong> ('interior-point')


<a href = "matlab: helpview('optim','local_min_poss_with_constr','CSHelpWindow');">Local minimum possible. Constraints satisfied</a>.

fmincon stopped because the <a href = "matlab: helpview('optim','norm_curr_step_simple_fminconip','CSHelpWindow');">size of the current step</a> is less than
the value of the <a href = "matlab: helpview('optim','step_size_tol','CSHelpWindow');">step size tolerance</a> and constraints are 
satisfied to within the value of the <a href = "matlab: helpview('optim','constraint_tolerance','CSHelpWindow');">constraint tolerance</a>.

<<a href = "matlab: createExitMsg({'optimlib:sqpLineSearch:Exit2basic','fmincon'},{'optimlib:sqpLineSearch:Exit2detailed','1.000000e-12','0.000000e+00','1.000000e-12'},true,true);;">stopping criteria details</a>>

options = 

  <a href="matlab: helpPopup fmincon" style="font-weight:bold">fmincon</a> options:

   Options used by current <strong>Algorithm</strong> ('active-set'):
   (<a href = "matlab: helpview('optim','choose_algorithm');">Other available algorithms</a>: 'interior-point', 'sqp', 'sqp-legacy', 'trust-region-reflective')

   <strong>Set properties:</strong>
                    Algorithm: 'active-set'
          ConstraintTolerance: 1.000000000000000e-12
         FiniteDifferenceType: 'central'
       MaxFunctionEvaluations: 10000
                MaxIterations: 10000
          OptimalityTolerance: 1.000000000000000e-12
                StepTolerance: 1.000000000000000e-12

   <strong>Default properties:</strong>
               CheckGradients: 0
                      Display: 'final'
     FiniteDifferenceStepSize: 'eps^(1/3)'
            FunctionTolerance: 1.000000000000000e-06
                    OutputFcn: []
                      PlotFcn: []
    SpecifyConstraintGradient: 0
     SpecifyObjectiveGradient: 0
                     TypicalX: 'ones(numberOfVariables,1)'
                  UseParallel: 0

   <a href="matlab: fprintf('   <strong>Default properties:</strong>\n    HessianApproximation: ''not applicable''\n              HessianFcn: []\n      HessianMultiplyFcn: []\n             HonorBounds: 1\n          ObjectiveLimit: -1.000000000000000e+20\n            ScaleProblem: 0\n     SubproblemAlgorithm: ''cg''\n\n')">Show options</a> not used by current <strong>Algorithm</strong> ('active-set')

No active inequalities.

<a href = "matlab: helpview('optim','local_min_poss_with_constr','CSHelpWindow');">Local minimum possible. Constraints satisfied</a>.

fmincon stopped because the <a href = "matlab: helpview('optim','pred_change','CSHelpWindow');">predicted change in the objective function</a>
is less than the value of the <a href = "matlab: helpview('optim','function_tolerance','CSHelpWindow');">function tolerance</a> and constraints 
are satisfied to within the value of the <a href = "matlab: helpview('optim','constraint_tolerance','CSHelpWindow');">constraint tolerance</a>.

<<a href = "matlab: createExitMsg({'optimlib:nlconst:Exit5basic','fmincon'},{'optimlib:nlconst:Exit5detailed','1.175049e-21','1.000000e-06','-1.140170e-01','1.000000e-12'},true,true);;">stopping criteria details</a>>

options = 

  <a href="matlab: helpPopup fmincon" style="font-weight:bold">fmincon</a> options:

   Options used by current <strong>Algorithm</strong> ('sqp-legacy'):
   (<a href = "matlab: helpview('optim','choose_algorithm');">Other available algorithms</a>: 'active-set', 'interior-point', 'sqp', 'trust-region-reflective')

   <strong>Set properties:</strong>
                    Algorithm: 'sqp-legacy'
          ConstraintTolerance: 1.000000000000000e-12
         FiniteDifferenceType: 'central'
       MaxFunctionEvaluations: 10000
                MaxIterations: 10000
          OptimalityTolerance: 1.000000000000000e-12
                StepTolerance: 1.000000000000000e-12

   <strong>Default properties:</strong>
               CheckGradients: 0
                      Display: 'final'
     FiniteDifferenceStepSize: 'eps^(1/3)'
               ObjectiveLimit: -1.000000000000000e+20
                    OutputFcn: []
                      PlotFcn: []
                 ScaleProblem: 0
    SpecifyConstraintGradient: 0
     SpecifyObjectiveGradient: 0
                     TypicalX: 'ones(numberOfVariables,1)'
                  UseParallel: 0

   <a href="matlab: fprintf('   <strong>Default properties:</strong>\n       FunctionTolerance: 1.000000000000000e-06\n    HessianApproximation: ''not applicable''\n              HessianFcn: []\n      HessianMultiplyFcn: []\n             HonorBounds: 1\n     SubproblemAlgorithm: ''factorization''\n\n')">Show options</a> not used by current <strong>Algorithm</strong> ('sqp-legacy')


<a href = "matlab: helpview('optim','local_min_poss_with_constr','CSHelpWindow');">Local minimum possible. Constraints satisfied</a>.

fmincon stopped because the <a href = "matlab: helpview('optim','norm_curr_step_simple_fminconip','CSHelpWindow');">size of the current step</a> is less than
the value of the <a href = "matlab: helpview('optim','step_size_tol','CSHelpWindow');">step size tolerance</a> and constraints are 
satisfied to within the value of the <a href = "matlab: helpview('optim','constraint_tolerance','CSHelpWindow');">constraint tolerance</a>.

<<a href = "matlab: createExitMsg({'optimlib:sqpLineSearch:Exit2basic','fmincon'},{'optimlib:sqpLineSearch:Exit2detailed','1.000000e-12','0.000000e+00','1.000000e-12'},true,true);;">stopping criteria details</a>>

ans =

    'Solver converged. The optimized parameter values are:'


params =

   1.0e+04 *

  Columns 1 through 3

   0.000044442652239   0.002957024548416   0.000078068362758

  Columns 4 through 5

   3.885027344204646   0.000037685832359


ans =

    'The optimized fval is'


fval =

     8.103778636983209e-04


alpha =

   0.444426522391755


K1 =

  29.570245484161191


K2 =

   0.780683627577120


m =

     3.885027344204646e+04


N =

   0.376858323585635


fitscore =

   0.954734546647874


Avogadro =

     6.022140800000000e+23

The surface area in m^2/g is

surface_area =

  36.765800957811400


Nbootstrap =

        5000


<a href = "matlab: helpview('optim','local_min_found','CSHelpWindow');">Local minimum found that satisfies the constraints</a>.

Optimization completed because the objective function is non-decreasing in 
<a href = "matlab: helpview('optim','feasible_directions','CSHelpWindow');">feasible directions</a>, to within the value of the <a href = "matlab: helpview('optim','optimality_tolerance_msgcsh','CSHelpWindow');">optimality tolerance</a>,
and constraints are satisfied to within the value of the <a href = "matlab: helpview('optim','constraint_tolerance','CSHelpWindow');">constraint tolerance</a>.

<<a href = "matlab: createExitMsg({'optimlib:sqpLineSearch:Exit1basic'},{'optimlib:sqpLineSearch:Exit1detailed','5.279874e-10','1.000000e-09','0.000000e+00','1.000000e-09'},true,true);;">stopping criteria details</a>>

<a href = "matlab: helpview('optim','local_min_found','CSHelpWindow');">Local minimum found that satisfies the constraints</a>.

Optimization completed because the objective function is non-decreasing in 
<a href = "matlab: helpview('optim','feasible_directions','CSHelpWindow');">feasible directions</a>, to within the value of the <a href = "matlab: helpview('optim','optimality_tolerance_msgcsh','CSHelpWindow');">optimality tolerance</a>,
and constraints are satisfied to within the value of the <a href = "matlab: helpview('optim','constraint_tolerance','CSHelpWindow');">constraint tolerance</a>.

<<a href = "matlab: createExitMsg({'optimlib:sqpLineSearch:Exit1basic'},{'optimlib:sqpLineSearch:Exit1detailed','1.546954e-11','1.000000e-09','0.000000e+00','1.000000e-09'},true,true);;">stopping criteria details</a>>

<a href = "matlab: helpview('optim','local_min_found','CSHelpWindow');">Local minimum found that satisfies the constraints</a>.

Optimization completed because the objective function is non-decreasing in 
<a href = "matlab: helpview('optim','feasible_directions','CSHelpWindow');">feasible directions</a>, to within the value of the <a href = "matlab: helpview('optim','optimality_tolerance_msgcsh','CSHelpWindow');">optimality tolerance</a>,
and constraints are satisfied to within the value of the <a href = "matlab: helpview('optim','constraint_tolerance','CSHelpWindow');">constraint tolerance</a>.

<<a href = "matlab: createExitMsg({'optimlib:sqpLineSearch:Exit1basic'},{'optimlib:sqpLineSearch:Exit1detailed','9.492995e-11','1.000000e-09','0.000000e+00','1.000000e-09'},true,true);;">stopping criteria details</a>>

<a href = "matlab: helpview('optim','local_min_found','CSHelpWindow');">Local minimum found that satisfies the constraints</a>.

Optimization completed because the objective function is non-decreasing in 
<a href = "matlab: helpview('optim','feasible_directions','CSHelpWindow');">feasible directions</a>, to within the value of the <a href = "matlab: helpview('optim','optimality_tolerance_msgcsh','CSHelpWindow');">optimality tolerance</a>,
and constraints are satisfied to within the value of the <a href = "matlab: helpview('optim','constraint_tolerance','CSHelpWindow');">constraint tolerance</a>.

<<a href = "matlab: createExitMsg({'optimlib:sqpLineSearch:Exit1basic'},{'optimlib:sqpLineSearch:Exit1detailed','8.576282e-12','1.000000e-09','0.000000e+00','1.000000e-09'},true,true);;">stopping criteria details</a>>

<a href = "matlab: helpview('optim','local_min_found','CSHelpWindow');">Local minimum found that satisfies the constraints</a>.

Optimization completed because the objective function is non-decreasing in 
<a href = "matlab: helpview('optim','feasible_directions','CSHelpWindow');">feasible directions</a>, to within the value of the <a href = "matlab: helpview('optim','optimality_tolerance_msgcsh','CSHelpWindow');">optimality tolerance</a>,
and constraints are satisfied to within the value of the <a href = "matlab: helpview('optim','constraint_tolerance','CSHelpWindow');">constraint tolerance</a>.

<<a href = "matlab: createExitMsg({'optimlib:sqpLineSearch:Exit1basic'},{'optimlib:sqpLineSearch:Exit1detailed','4.015276e-10','1.000000e-09','0.000000e+00','1.000000e-09'},true,true);;">stopping criteria details</a>>

<a href = "matlab: helpview('optim','local_min_found','CSHelpWindow');">Local minimum found that satisfies the constraints</a>.

Optimization completed because the objective function is non-decreasing in 
<a href = "matlab: helpview('optim','feasible_directions','CSHelpWindow');">feasible directions</a>, to within the value of the <a href = "matlab: helpview('optim','optimality_tolerance_msgcsh','CSHelpWindow');">optimality tolerance</a>,
and constraints are satisfied to within the value of the <a href = "matlab: helpview('optim','constraint_tolerance','CSHelpWindow');">constraint tolerance</a>.

<<a href = "matlab: createExitMsg({'optimlib:sqpLineSearch:Exit1basic'},{'optimlib:sqpLineSearch:Exit1detailed','6.309565e-11','1.000000e-09','0.000000e+00','1.000000e-09'},true,true);;">stopping criteria details</a>>

<a href = "matlab: helpview('optim','local_min_found','CSHelpWindow');">Local minimum found that satisfies the constraints</a>.

Optimization completed because the objective function is non-decreasing in 
<a href = "matlab: helpview('optim','feasible_directions','CSHelpWindow');">feasible directions</a>, to within the value of the <a href = "matlab: helpview('optim','optimality_tolerance_msgcsh','CSHelpWindow');">optimality tolerance</a>,
and constraints are satisfied to within the value of the <a href = "matlab: helpview('optim','constraint_tolerance','CSHelpWindow');">constraint tolerance</a>.

<<a href = "matlab: createExitMsg({'optimlib:sqpLineSearch:Exit1basic'},{'optimlib:sqpLineSearch:Exit1detailed','1.095132e-10','1.000000e-09','0.000000e+00','1.000000e-09'},true,true);;">stopping criteria details</a>>

<a href = "matlab: helpview('optim','local_min_found','CSHelpWindow');">Local minimum found that satisfies the constraints</a>.

Optimization completed because the objective function is non-decreasing in 
<a href = "matlab: helpview('optim','feasible_directions','CSHelpWindow');">feasible directions</a>, to within the value of the <a href = "matlab: helpview('optim','optimality_tolerance_msgcsh','CSHelpWindow');">optimality tolerance</a>,
and constraints are satisfied to within the value of the <a href = "matlab: helpview('optim','constraint_tolerance','CSHelpWindow');">constraint tolerance</a>.

<<a href = "matlab: createExitMsg({'optimlib:sqpLineSearch:Exit1basic'},{'optimlib:sqpLineSearch:Exit1detailed','4.275608e-11','1.000000e-09','0.000000e+00','1.000000e-09'},true,true);;">stopping criteria details</a>>

<a href = "matlab: helpview('optim','local_min_found','CSHelpWindow');">Local minimum found that satisfies the constraints</a>.

Optimization completed because the objective function is non-decreasing in 
<a href = "matlab: helpview('optim','feasible_directions','CSHelpWindow');">feasible directions</a>, to within the value of the <a href = "matlab: helpview('optim','optimality_tolerance_msgcsh','CSHelpWindow');">optimality tolerance</a>,
and constraints are satisfied to within the value of the <a href = "matlab: helpview('optim','constraint_tolerance','CSHelpWindow');">constraint tolerance</a>.

<<a href = "matlab: createExitMsg({'optimlib:sqpLineSearch:Exit1basic'},{'optimlib:sqpLineSearch:Exit1detailed','3.079583e-12','1.000000e-09','0.000000e+00','1.000000e-09'},true,true);;">stopping criteria details</a>>

<a href = "matlab: helpview('optim','local_min_found','CSHelpWindow');">Local minimum found that satisfies the constraints</a>.

Optimization completed because the objective function is non-decreasing in 
<a href = "matlab: helpview('optim','feasible_directions','CSHelpWindow');">feasible directions</a>, to within the value of the <a href = "matlab: helpview('optim','optimality_tolerance_msgcsh','CSHelpWindow');">optimality tolerance</a>,
and constraints are satisfied to within the value of the <a href = "matlab: helpview('optim','constraint_tolerance','CSHelpWindow');">constraint tolerance</a>.

<<a href = "matlab: createExitMsg({'optimlib:sqpLineSearch:Exit1basic'},{'optimlib:sqpLineSearch:Exit1detailed','6.248690e-11','1.000000e-09','0.000000e+00','1.000000e-09'},true,true);;">stopping criteria details</a>>

<a href = "matlab: helpview('optim','local_min_found','CSHelpWindow');">Local minimum found that satisfies the constraints</a>.

Optimization completed because the objective function is non-decreasing in 
<a href = "matlab: helpview('optim','feasible_directions','CSHelpWindow');">feasible directions</a>, to within the value of the <a href = "matlab: helpview('optim','optimality_tolerance_msgcsh','CSHelpWindow');">optimality tolerance</a>,
and constraints are satisfied to within the value of the <a href = "matlab: helpview('optim','constraint_tolerance','CSHelpWindow');">constraint tolerance</a>.

<<a href = "matlab: createExitMsg({'optimlib:sqpLineSearch:Exit1basic'},{'optimlib:sqpLineSearch:Exit1detailed','3.645367e-11','1.000000e-09','0.000000e+00','1.000000e-09'},true,true);;">stopping criteria details</a>>

<a href = "matlab: helpview('optim','local_min_found','CSHelpWindow');">Local minimum found that satisfies the constraints</a>.

Optimization completed because the objective function is non-decreasing in 
<a href = "matlab: helpview('optim','feasible_directions','CSHelpWindow');">feasible directions</a>, to within the value of the <a href = "matlab: helpview('optim','optimality_tolerance_msgcsh','CSHelpWindow');">optimality tolerance</a>,
and constraints are satisfied to within the value of the <a href = "matlab: helpview('optim','constraint_tolerance','CSHelpWindow');">constraint tolerance</a>.

<<a href = "matlab: createExitMsg({'optimlib:sqpLineSearch:Exit1basic'},{'optimlib:sqpLineSearch:Exit1detailed','4.870934e-11','1.000000e-09','0.000000e+00','1.000000e-09'},true,true);;">stopping criteria details</a>>

<a href = "matlab: helpview('optim','local_min_found','CSHelpWindow');">Local minimum found that satisfies the constraints</a>.

Optimization completed because the objective function is non-decreasing in 
<a href = "matlab: helpview('optim','feasible_directions','CSHelpWindow');">feasible directions</a>, to within the value of the <a href = "matlab: helpview('optim','optimality_tolerance_msgcsh','CSHelpWindow');">optimality tolerance</a>,
and constraints are satisfied to within the value of the <a href = "matlab: helpview('optim','constraint_tolerance','CSHelpWindow');">constraint tolerance</a>.

<<a href = "matlab: createExitMsg({'optimlib:sqpLineSearch:Exit1basic'},{'optimlib:sqpLineSearch:Exit1detailed','1.045357e-10','1.000000e-09','0.000000e+00','1.000000e-09'},true,true);;">stopping criteria details</a>>

<a href = "matlab: helpview('optim','local_min_found','CSHelpWindow');">Local minimum found that satisfies the constraints</a>.

Optimization completed because the objective function is non-decreasing in 
<a href = "matlab: helpview('optim','feasible_directions','CSHelpWindow');">feasible directions</a>, to within the value of the <a href = "matlab: helpview('optim','optimality_tolerance_msgcsh','CSHelpWindow');">optimality tolerance</a>,
and constraints are satisfied to within the value of the <a href = "matlab: helpview('optim','constraint_tolerance','CSHelpWindow');">constraint tolerance</a>.

<<a href = "matlab: createExitMsg({'optimlib:sqpLineSearch:Exit1basic'},{'optimlib:sqpLineSearch:Exit1detailed','5.106916e-10','1.000000e-09','0.000000e+00','1.000000e-09'},true,true);;">stopping criteria details</a>>

<a href = "matlab: helpview('optim','local_min_found','CSHelpWindow');">Local minimum found that satisfies the constraints</a>.

Optimization completed because the objective function is non-decreasing in 
<a href = "matlab: helpview('optim','feasible_directions','CSHelpWindow');">feasible directions</a>, to within the value of the <a href = "matlab: helpview('optim','optimality_tolerance_msgcsh','CSHelpWindow');">optimality tolerance</a>,
and constraints are satisfied to within the value of the <a href = "matlab: helpview('optim','constraint_tolerance','CSHelpWindow');">constraint tolerance</a>.

<<a href = "matlab: createExitMsg({'optimlib:sqpLineSearch:Exit1basic'},{'optimlib:sqpLineSearch:Exit1detailed','2.048818e-10','1.000000e-09','0.000000e+00','1.000000e-09'},true,true);;">stopping criteria details</a>>

<a href = "matlab: helpview('optim','local_min_found','CSHelpWindow');">Local minimum found that satisfies the constraints</a>.

Optimization completed because the objective function is non-decreasing in 
<a href = "matlab: helpview('optim','feasible_directions','CSHelpWindow');">feasible directions</a>, to within the value of the <a href = "matlab: helpview('optim','optimality_tolerance_msgcsh','CSHelpWindow');">optimality tolerance</a>,
and constraints are satisfied to within the value of the <a href = "matlab: helpview('optim','constraint_tolerance','CSHelpWindow');">constraint tolerance</a>.

<<a href = "matlab: createExitMsg({'optimlib:sqpLineSearch:Exit1basic'},{'optimlib:sqpLineSearch:Exit1detailed','2.202260e-12','1.000000e-09','0.000000e+00','1.000000e-09'},true,true);;">stopping criteria details</a>>

<a href = "matlab: helpview('optim','local_min_found','CSHelpWindow');">Local minimum found that satisfies the constraints</a>.

Optimization completed because the objective function is non-decreasing in 
<a href = "matlab: helpview('optim','feasible_directions','CSHelpWindow');">feasible directions</a>, to within the value of the <a href = "matlab: helpview('optim','optimality_tolerance_msgcsh','CSHelpWindow');">optimality tolerance</a>,
and constraints are satisfied to within the value of the <a href = "matlab: helpview('optim','constraint_tolerance','CSHelpWindow');">constraint tolerance</a>.

<<a href = "matlab: createExitMsg({'optimlib:sqpLineSearch:Exit1basic'},{'optimlib:sqpLineSearch:Exit1detailed','6.959321e-10','1.000000e-09','0.000000e+00','1.000000e-09'},true,true);;">stopping criteria details</a>>

<a href = "matlab: helpview('optim','local_min_found','CSHelpWindow');">Local minimum found that satisfies the constraints</a>.

Optimization completed because the objective function is non-decreasing in 
<a href = "matlab: helpview('optim','feasible_directions','CSHelpWindow');">feasible directions</a>, to within the value of the <a href = "matlab: helpview('optim','optimality_tolerance_msgcsh','CSHelpWindow');">optimality tolerance</a>,
and constraints are satisfied to within the value of the <a href = "matlab: helpview('optim','constraint_tolerance','CSHelpWindow');">constraint tolerance</a>.

<<a href = "matlab: createExitMsg({'optimlib:sqpLineSearch:Exit1basic'},{'optimlib:sqpLineSearch:Exit1detailed','3.140638e-10','1.000000e-09','0.000000e+00','1.000000e-09'},true,true);;">stopping criteria details</a>>

<a href = "matlab: helpview('optim','local_min_found','CSHelpWindow');">Local minimum found that satisfies the constraints</a>.

Optimization completed because the objective function is non-decreasing in 
<a href = "matlab: helpview('optim','feasible_directions','CSHelpWindow');">feasible directions</a>, to within the value of the <a href = "matlab: helpview('optim','optimality_tolerance_msgcsh','CSHelpWindow');">optimality tolerance</a>,
and constraints are satisfied to within the value of the <a href = "matlab: helpview('optim','constraint_tolerance','CSHelpWindow');">constraint tolerance</a>.

<<a href = "matlab: createExitMsg({'optimlib:sqpLineSearch:Exit1basic'},{'optimlib:sqpLineSearch:Exit1detailed','5.505114e-10','1.000000e-09','0.000000e+00','1.000000e-09'},true,true);;">stopping criteria details</a>>

<a href = "matlab: helpview('optim','local_min_found','CSHelpWindow');">Local minimum found that satisfies the constraints</a>.

Optimization completed because the objective function is non-decreasing in 
<a href = "matlab: helpview('optim','feasible_directions','CSHelpWindow');">feasible directions</a>, to within the value of the <a href = "matlab: helpview('optim','optimality_tolerance_msgcsh','CSHelpWindow');">optimality tolerance</a>,
and constraints are satisfied to within the value of the <a href = "matlab: helpview('optim','constraint_tolerance','CSHelpWindow');">constraint tolerance</a>.

<<a href = "matlab: createExitMsg({'optimlib:sqpLineSearch:Exit1basic'},{'optimlib:sqpLineSearch:Exit1detailed','2.095728e-10','1.000000e-09','0.000000e+00','1.000000e-09'},true,true);;">stopping criteria details</a>>

<a href = "matlab: helpview('optim','local_min_found','CSHelpWindow');">Local minimum found that satisfies the constraints</a>.

Optimization completed because the objective function is non-decreasing in 
<a href = "matlab: helpview('optim','feasible_directions','CSHelpWindow');">feasible directions</a>, to within the value of the <a href = "matlab: helpview('optim','optimality_tolerance_msgcsh','CSHelpWindow');">optimality tolerance</a>,
and constraints are satisfied to within the value of the <a href = "matlab: helpview('optim','constraint_tolerance','CSHelpWindow');">constraint tolerance</a>.

<<a href = "matlab: createExitMsg({'optimlib:sqpLineSearch:Exit1basic'},{'optimlib:sqpLineSearch:Exit1detailed','4.008293e-10','1.000000e-09','0.000000e+00','1.000000e-09'},true,true);;">stopping criteria details</a>>

<a href = "matlab: helpview('optim','local_min_found','CSHelpWindow');">Local minimum found that satisfies the constraints</a>.

Optimization completed because the objective function is non-decreasing in 
<a href = "matlab: helpview('optim','feasible_directions','CSHelpWindow');">feasible directions</a>, to within the value of the <a href = "matlab: helpview('optim','optimality_tolerance_msgcsh','CSHelpWindow');">optimality tolerance</a>,
and constraints are satisfied to within the value of the <a href = "matlab: helpview('optim','constraint_tolerance','CSHelpWindow');">constraint tolerance</a>.

<<a href = "matlab: createExitMsg({'optimlib:sqpLineSearch:Exit1basic'},{'optimlib:sqpLineSearch:Exit1detailed','2.599741e-11','1.000000e-09','0.000000e+00','1.000000e-09'},true,true);;">stopping criteria details</a>>

<a href = "matlab: helpview('optim','local_min_found','CSHelpWindow');">Local minimum found that satisfies the constraints</a>.

Optimization completed because the objective function is non-decreasing in 
<a href = "matlab: helpview('optim','feasible_directions','CSHelpWindow');">feasible directions</a>, to within the value of the <a href = "matlab: helpview('optim','optimality_tolerance_msgcsh','CSHelpWindow');">optimality tolerance</a>,
and constraints are satisfied to within the value of the <a href = "matlab: helpview('optim','constraint_tolerance','CSHelpWindow');">constraint tolerance</a>.

<<a href = "matlab: createExitMsg({'optimlib:sqpLineSearch:Exit1basic'},{'optimlib:sqpLineSearch:Exit1detailed','5.066989e-12','1.000000e-09','0.000000e+00','1.000000e-09'},true,true);;">stopping criteria details</a>>

<a href = "matlab: helpview('optim','local_min_found','CSHelpWindow');">Local minimum found that satisfies the constraints</a>.

Optimization completed because the objective function is non-decreasing in 
<a href = "matlab: helpview('optim','feasible_directions','CSHelpWindow');">feasible directions</a>, to within the value of the <a href = "matlab: helpview('optim','optimality_tolerance_msgcsh','CSHelpWindow');">optimality tolerance</a>,
and constraints are satisfied to within the value of the <a href = "matlab: helpview('optim','constraint_tolerance','CSHelpWindow');">constraint tolerance</a>.

<<a href = "matlab: createExitMsg({'optimlib:sqpLineSearch:Exit1basic'},{'optimlib:sqpLineSearch:Exit1detailed','1.637013e-10','1.000000e-09','0.000000e+00','1.000000e-09'},true,true);;">stopping criteria details</a>>

<a href = "matlab: helpview('optim','local_min_found','CSHelpWindow');">Local minimum found that satisfies the constraints</a>.

Optimization completed because the objective function is non-decreasing in 
<a href = "matlab: helpview('optim','feasible_directions','CSHelpWindow');">feasible directions</a>, to within the value of the <a href = "matlab: helpview('optim','optimality_tolerance_msgcsh','CSHelpWindow');">optimality tolerance</a>,
and constraints are satisfied to within the value of the <a href = "matlab: helpview('optim','constraint_tolerance','CSHelpWindow');">constraint tolerance</a>.

<<a href = "matlab: createExitMsg({'optimlib:sqpLineSearch:Exit1basic'},{'optimlib:sqpLineSearch:Exit1detailed','8.450950e-12','1.000000e-09','0.000000e+00','1.000000e-09'},true,true);;">stopping criteria details</a>>

<a href = "matlab: helpview('optim','local_min_found','CSHelpWindow');">Local minimum found that satisfies the constraints</a>.

Optimization completed because the objective function is non-decreasing in 
<a href = "matlab: helpview('optim','feasible_directions','CSHelpWindow');">feasible directions</a>, to within the value of the <a href = "matlab: helpview('optim','optimality_tolerance_msgcsh','CSHelpWindow');">optimality tolerance</a>,
and constraints are satisfied to within the value of the <a href = "matlab: helpview('optim','constraint_tolerance','CSHelpWindow');">constraint tolerance</a>.

<<a href = "matlab: createExitMsg({'optimlib:sqpLineSearch:Exit1basic'},{'optimlib:sqpLineSearch:Exit1detailed','9.824229e-11','1.000000e-09','0.000000e+00','1.000000e-09'},true,true);;">stopping criteria details</a>>

<a href = "matlab: helpview('optim','local_min_found','CSHelpWindow');">Local minimum found that satisfies the constraints</a>.

Optimization completed because the objective function is non-decreasing in 
<a href = "matlab: helpview('optim','feasible_directions','CSHelpWindow');">feasible directions</a>, to within the value of the <a href = "matlab: helpview('optim','optimality_tolerance_msgcsh','CSHelpWindow');">optimality tolerance</a>,
and constraints are satisfied to within the value of the <a href = "matlab: helpview('optim','constraint_tolerance','CSHelpWindow');">constraint tolerance</a>.

<<a href = "matlab: createExitMsg({'optimlib:sqpLineSearch:Exit1basic'},{'optimlib:sqpLineSearch:Exit1detailed','9.063286e-11','1.000000e-09','0.000000e+00','1.000000e-09'},true,true);;">stopping criteria details</a>>

<a href = "matlab: helpview('optim','local_min_found','CSHelpWindow');">Local minimum found that satisfies the constraints</a>.

Optimization completed because the objective function is non-decreasing in 
<a href = "matlab: helpview('optim','feasible_directions','CSHelpWindow');">feasible directions</a>, to within the value of the <a href = "matlab: helpview('optim','optimality_tolerance_msgcsh','CSHelpWindow');">optimality tolerance</a>,
and constraints are satisfied to within the value of the <a href = "matlab: helpview('optim','constraint_tolerance','CSHelpWindow');">constraint tolerance</a>.

<<a href = "matlab: createExitMsg({'optimlib:sqpLineSearch:Exit1basic'},{'optimlib:sqpLineSearch:Exit1detailed','2.653813e-10','1.000000e-09','0.000000e+00','1.000000e-09'},true,true);;">stopping criteria details</a>>

<a href = "matlab: helpview('optim','local_min_found','CSHelpWindow');">Local minimum found that satisfies the constraints</a>.

Optimization completed because the objective function is non-decreasing in 
<a href = "matlab: helpview('optim','feasible_directions','CSHelpWindow');">feasible directions</a>, to within the value of the <a href = "matlab: helpview('optim','optimality_tolerance_msgcsh','CSHelpWindow');">optimality tolerance</a>,
and constraints are satisfied to within the value of the <a href = "matlab: helpview('optim','constraint_tolerance','CSHelpWindow');">constraint tolerance</a>.

<<a href = "matlab: createExitMsg({'optimlib:sqpLineSearch:Exit1basic'},{'optimlib:sqpLineSearch:Exit1detailed','6.796569e-11','1.000000e-09','0.000000e+00','1.000000e-09'},true,true);;">stopping criteria details</a>>

<a href = "matlab: helpview('optim','local_min_found','CSHelpWindow');">Local minimum found that satisfies the constraints</a>.

Optimization completed because the objective function is non-decreasing in 
<a href = "matlab: helpview('optim','feasible_directions','CSHelpWindow');">feasible directions</a>, to within the value of the <a href = "matlab: helpview('optim','optimality_tolerance_msgcsh','CSHelpWindow');">optimality tolerance</a>,
and constraints are satisfied to within the value of the <a href = "matlab: helpview('optim','constraint_tolerance','CSHelpWindow');">constraint tolerance</a>.

<<a href = "matlab: createExitMsg({'optimlib:sqpLineSearch:Exit1basic'},{'optimlib:sqpLineSearch:Exit1detailed','4.417591e-10','1.000000e-09','0.000000e+00','1.000000e-09'},true,true);;">stopping criteria details</a>>

<a href = "matlab: helpview('optim','local_min_found','CSHelpWindow');">Local minimum found that satisfies the constraints</a>.

Optimization completed because the objective function is non-decreasing in 
<a href = "matlab: helpview('optim','feasible_directions','CSHelpWindow');">feasible directions</a>, to within the value of the <a href = "matlab: helpview('optim','optimality_tolerance_msgcsh','CSHelpWindow');">optimality tolerance</a>,
and constraints are satisfied to within the value of the <a href = "matlab: helpview('optim','constraint_tolerance','CSHelpWindow');">constraint tolerance</a>.

<<a href = "matlab: createExitMsg({'optimlib:sqpLineSearch:Exit1basic'},{'optimlib:sqpLineSearch:Exit1detailed','7.114554e-10','1.000000e-09','0.000000e+00','1.000000e-09'},true,true);;">stopping criteria details</a>>

<a href = "matlab: helpview('optim','local_min_found','CSHelpWindow');">Local minimum found that satisfies the constraints</a>.

Optimization completed because the objective function is non-decreasing in 
<a href = "matlab: helpview('optim','feasible_directions','CSHelpWindow');">feasible directions</a>, to within the value of the <a href = "matlab: helpview('optim','optimality_tolerance_msgcsh','CSHelpWindow');">optimality tolerance</a>,
and constraints are satisfied to within the value of the <a href = "matlab: helpview('optim','constraint_tolerance','CSHelpWindow');">constraint tolerance</a>.

<<a href = "matlab: createExitMsg({'optimlib:sqpLineSearch:Exit1basic'},{'optimlib:sqpLineSearch:Exit1detailed','1.968606e-11','1.000000e-09','0.000000e+00','1.000000e-09'},true,true);;">stopping criteria details</a>>

<a href = "matlab: helpview('optim','local_min_found','CSHelpWindow');">Local minimum found that satisfies the constraints</a>.

Optimization completed because the objective function is non-decreasing in 
<a href = "matlab: helpview('optim','feasible_directions','CSHelpWindow');">feasible directions</a>, to within the value of the <a href = "matlab: helpview('optim','optimality_tolerance_msgcsh','CSHelpWindow');">optimality tolerance</a>,
and constraints are satisfied to within the value of the <a href = "matlab: helpview('optim','constraint_tolerance','CSHelpWindow');">constraint tolerance</a>.

<<a href = "matlab: createExitMsg({'optimlib:sqpLineSearch:Exit1basic'},{'optimlib:sqpLineSearch:Exit1detailed','8.848431e-11','1.000000e-09','0.000000e+00','1.000000e-09'},true,true);;">stopping criteria details</a>>

<a href = "matlab: helpview('optim','local_min_found','CSHelpWindow');">Local minimum found that satisfies the constraints</a>.

Optimization completed because the objective function is non-decreasing in 
<a href = "matlab: helpview('optim','feasible_directions','CSHelpWindow');">feasible directions</a>, to within the value of the <a href = "matlab: helpview('optim','optimality_tolerance_msgcsh','CSHelpWindow');">optimality tolerance</a>,
and constraints are satisfied to within the value of the <a href = "matlab: helpview('optim','constraint_tolerance','CSHelpWindow');">constraint tolerance</a>.

<<a href = "matlab: createExitMsg({'optimlib:sqpLineSearch:Exit1basic'},{'optimlib:sqpLineSearch:Exit1detailed','1.915787e-12','1.000000e-09','0.000000e+00','1.000000e-09'},true,true);;">stopping criteria details</a>>

<a href = "matlab: helpview('optim','local_min_found','CSHelpWindow');">Local minimum found that satisfies the constraints</a>.

Optimization completed because the objective function is non-decreasing in 
<a href = "matlab: helpview('optim','feasible_directions','CSHelpWindow');">feasible directions</a>, to within the value of the <a href = "matlab: helpview('optim','optimality_tolerance_msgcsh','CSHelpWindow');">optimality tolerance</a>,
and constraints are satisfied to within the value of the <a href = "matlab: helpview('optim','constraint_tolerance','CSHelpWindow');">constraint tolerance</a>.

<<a href = "matlab: createExitMsg({'optimlib:sqpLineSearch:Exit1basic'},{'optimlib:sqpLineSearch:Exit1detailed','1.421443e-10','1.000000e-09','0.000000e+00','1.000000e-09'},true,true);;">stopping criteria details</a>>

<a href = "matlab: helpview('optim','local_min_found','CSHelpWindow');">Local minimum found that satisfies the constraints</a>.

Optimization completed because the objective function is non-decreasing in 
<a href = "matlab: helpview('optim','feasible_directions','CSHelpWindow');">feasible directions</a>, to within the value of the <a href = "matlab: helpview('optim','optimality_tolerance_msgcsh','CSHelpWindow');">optimality tolerance</a>,
and constraints are satisfied to within the value of the <a href = "matlab: helpview('optim','constraint_tolerance','CSHelpWindow');">constraint tolerance</a>.

<<a href = "matlab: createExitMsg({'optimlib:sqpLineSearch:Exit1basic'},{'optimlib:sqpLineSearch:Exit1detailed','2.982899e-10','1.000000e-09','0.000000e+00','1.000000e-09'},true,true);;">stopping criteria details</a>>

<a href = "matlab: helpview('optim','local_min_found','CSHelpWindow');">Local minimum found that satisfies the constraints</a>.

Optimization completed because the objective function is non-decreasing in 
<a href = "matlab: helpview('optim','feasible_directions','CSHelpWindow');">feasible directions</a>, to within the value of the <a href = "matlab: helpview('optim','optimality_tolerance_msgcsh','CSHelpWindow');">optimality tolerance</a>,
and constraints are satisfied to within the value of the <a href = "matlab: helpview('optim','constraint_tolerance','CSHelpWindow');">constraint tolerance</a>.

<<a href = "matlab: createExitMsg({'optimlib:sqpLineSearch:Exit1basic'},{'optimlib:sqpLineSearch:Exit1detailed','8.051678e-11','1.000000e-09','0.000000e+00','1.000000e-09'},true,true);;">stopping criteria details</a>>

<a href = "matlab: helpview('optim','local_min_found','CSHelpWindow');">Local minimum found that satisfies the constraints</a>.

Optimization completed because the objective function is non-decreasing in 
<a href = "matlab: helpview('optim','feasible_directions','CSHelpWindow');">feasible directions</a>, to within the value of the <a href = "matlab: helpview('optim','optimality_tolerance_msgcsh','CSHelpWindow');">optimality tolerance</a>,
and constraints are satisfied to within the value of the <a href = "matlab: helpview('optim','constraint_tolerance','CSHelpWindow');">constraint tolerance</a>.

<<a href = "matlab: createExitMsg({'optimlib:sqpLineSearch:Exit1basic'},{'optimlib:sqpLineSearch:Exit1detailed','2.107008e-10','1.000000e-09','0.000000e+00','1.000000e-09'},true,true);;">stopping criteria details</a>>

<a href = "matlab: helpview('optim','local_min_found','CSHelpWindow');">Local minimum found that satisfies the constraints</a>.

Optimization completed because the objective function is non-decreasing in 
<a href = "matlab: helpview('optim','feasible_directions','CSHelpWindow');">feasible directions</a>, to within the value of the <a href = "matlab: helpview('optim','optimality_tolerance_msgcsh','CSHelpWindow');">optimality tolerance</a>,
and constraints are satisfied to within the value of the <a href = "matlab: helpview('optim','constraint_tolerance','CSHelpWindow');">constraint tolerance</a>.

<<a href = "matlab: createExitMsg({'optimlib:sqpLineSearch:Exit1basic'},{'optimlib:sqpLineSearch:Exit1detailed','1.475335e-11','1.000000e-09','0.000000e+00','1.000000e-09'},true,true);;">stopping criteria details</a>>

<a href = "matlab: helpview('optim','local_min_found','CSHelpWindow');">Local minimum found that satisfies the constraints</a>.

Optimization completed because the objective function is non-decreasing in 
<a href = "matlab: helpview('optim','feasible_directions','CSHelpWindow');">feasible directions</a>, to within the value of the <a href = "matlab: helpview('optim','optimality_tolerance_msgcsh','CSHelpWindow');">optimality tolerance</a>,
and constraints are satisfied to within the value of the <a href = "matlab: helpview('optim','constraint_tolerance','CSHelpWindow');">constraint tolerance</a>.

<<a href = "matlab: createExitMsg({'optimlib:sqpLineSearch:Exit1basic'},{'optimlib:sqpLineSearch:Exit1detailed','3.023363e-10','1.000000e-09','0.000000e+00','1.000000e-09'},true,true);;">stopping criteria details</a>>

<a href = "matlab: helpview('optim','local_min_found','CSHelpWindow');">Local minimum found that satisfies the constraints</a>.

Optimization completed because the objective function is non-decreasing in 
<a href = "matlab: helpview('optim','feasible_directions','CSHelpWindow');">feasible directions</a>, to within the value of the <a href = "matlab: helpview('optim','optimality_tolerance_msgcsh','CSHelpWindow');">optimality tolerance</a>,
and constraints are satisfied to within the value of the <a href = "matlab: helpview('optim','constraint_tolerance','CSHelpWindow');">constraint tolerance</a>.

<<a href = "matlab: createExitMsg({'optimlib:sqpLineSearch:Exit1basic'},{'optimlib:sqpLineSearch:Exit1detailed','1.252245e-10','1.000000e-09','0.000000e+00','1.000000e-09'},true,true);;">stopping criteria details</a>>

<a href = "matlab: helpview('optim','local_min_found','CSHelpWindow');">Local minimum found that satisfies the constraints</a>.

Optimization completed because the objective function is non-decreasing in 
<a href = "matlab: helpview('optim','feasible_directions','CSHelpWindow');">feasible directions</a>, to within the value of the <a href = "matlab: helpview('optim','optimality_tolerance_msgcsh','CSHelpWindow');">optimality tolerance</a>,
and constraints are satisfied to within the value of the <a href = "matlab: helpview('optim','constraint_tolerance','CSHelpWindow');">constraint tolerance</a>.

<<a href = "matlab: createExitMsg({'optimlib:sqpLineSearch:Exit1basic'},{'optimlib:sqpLineSearch:Exit1detailed','9.130428e-10','1.000000e-09','0.000000e+00','1.000000e-09'},true,true);;">stopping criteria details</a>>

<a href = "matlab: helpview('optim','local_min_found','CSHelpWindow');">Local minimum found that satisfies the constraints</a>.

Optimization completed because the objective function is non-decreasing in 
<a href = "matlab: helpview('optim','feasible_directions','CSHelpWindow');">feasible directions</a>, to within the value of the <a href = "matlab: helpview('optim','optimality_tolerance_msgcsh','CSHelpWindow');">optimality tolerance</a>,
and constraints are satisfied to within the value of the <a href = "matlab: helpview('optim','constraint_tolerance','CSHelpWindow');">constraint tolerance</a>.

<<a href = "matlab: createExitMsg({'optimlib:sqpLineSearch:Exit1basic'},{'optimlib:sqpLineSearch:Exit1detailed','5.772966e-10','1.000000e-09','0.000000e+00','1.000000e-09'},true,true);;">stopping criteria details</a>>

<a href = "matlab: helpview('optim','local_min_found','CSHelpWindow');">Local minimum found that satisfies the constraints</a>.

Optimization completed because the objective function is non-decreasing in 
<a href = "matlab: helpview('optim','feasible_directions','CSHelpWindow');">feasible directions</a>, to within the value of the <a href = "matlab: helpview('optim','optimality_tolerance_msgcsh','CSHelpWindow');">optimality tolerance</a>,
and constraints are satisfied to within the value of the <a href = "matlab: helpview('optim','constraint_tolerance','CSHelpWindow');">constraint tolerance</a>.

<<a href = "matlab: createExitMsg({'optimlib:sqpLineSearch:Exit1basic'},{'optimlib:sqpLineSearch:Exit1detailed','1.729580e-11','1.000000e-09','0.000000e+00','1.000000e-09'},true,true);;">stopping criteria details</a>>

<a href = "matlab: helpview('optim','local_min_found','CSHelpWindow');">Local minimum found that satisfies the constraints</a>.

Optimization completed because the objective function is non-decreasing in 
<a href = "matlab: helpview('optim','feasible_directions','CSHelpWindow');">feasible directions</a>, to within the value of the <a href = "matlab: helpview('optim','optimality_tolerance_msgcsh','CSHelpWindow');">optimality tolerance</a>,
and constraints are satisfied to within the value of the <a href = "matlab: helpview('optim','constraint_tolerance','CSHelpWindow');">constraint tolerance</a>.

<<a href = "matlab: createExitMsg({'optimlib:sqpLineSearch:Exit1basic'},{'optimlib:sqpLineSearch:Exit1detailed','1.021455e-10','1.000000e-09','0.000000e+00','1.000000e-09'},true,true);;">stopping criteria details</a>>

<a href = "matlab: helpview('optim','local_min_poss_with_constr','CSHelpWindow');">Local minimum possible. Constraints satisfied</a>.

fmincon stopped because the <a href = "matlab: helpview('optim','norm_curr_step_simple_fminconip','CSHelpWindow');">size of the current step</a> is less than
the value of the <a href = "matlab: helpview('optim','step_size_tol','CSHelpWindow');">step size tolerance</a> and constraints are 
satisfied to within the value of the <a href = "matlab: helpview('optim','constraint_tolerance','CSHelpWindow');">constraint tolerance</a>.

<<a href = "matlab: createExitMsg({'optimlib:sqpLineSearch:Exit2basic','fmincon'},{'optimlib:sqpLineSearch:Exit2detailed','1.000000e-09','0.000000e+00','1.000000e-09'},true,true);;">stopping criteria details</a>>

<a href = "matlab: helpview('optim','local_min_found','CSHelpWindow');">Local minimum found that satisfies the constraints</a>.

Optimization completed because the objective function is non-decreasing in 
<a href = "matlab: helpview('optim','feasible_directions','CSHelpWindow');">feasible directions</a>, to within the value of the <a href = "matlab: helpview('optim','optimality_tolerance_msgcsh','CSHelpWindow');">optimality tolerance</a>,
and constraints are satisfied to within the value of the <a href = "matlab: helpview('optim','constraint_tolerance','CSHelpWindow');">constraint tolerance</a>.

<<a href = "matlab: createExitMsg({'optimlib:sqpLineSearch:Exit1basic'},{'optimlib:sqpLineSearch:Exit1detailed','4.368711e-12','1.000000e-09','0.000000e+00','1.000000e-09'},true,true);;">stopping criteria details</a>>

<a href = "matlab: helpview('optim','local_min_found','CSHelpWindow');">Local minimum found that satisfies the constraints</a>.

Optimization completed because the objective function is non-decreasing in 
<a href = "matlab: helpview('optim','feasible_directions','CSHelpWindow');">feasible directions</a>, to within the value of the <a href = "matlab: helpview('optim','optimality_tolerance_msgcsh','CSHelpWindow');">optimality tolerance</a>,
and constraints are satisfied to within the value of the <a href = "matlab: helpview('optim','constraint_tolerance','CSHelpWindow');">constraint tolerance</a>.

<<a href = "matlab: createExitMsg({'optimlib:sqpLineSearch:Exit1basic'},{'optimlib:sqpLineSearch:Exit1detailed','2.542447e-11','1.000000e-09','0.000000e+00','1.000000e-09'},true,true);;">stopping criteria details</a>>

<a href = "matlab: helpview('optim','local_min_found','CSHelpWindow');">Local minimum found that satisfies the constraints</a>.

Optimization completed because the objective function is non-decreasing in 
<a href = "matlab: helpview('optim','feasible_directions','CSHelpWindow');">feasible directions</a>, to within the value of the <a href = "matlab: helpview('optim','optimality_tolerance_msgcsh','CSHelpWindow');">optimality tolerance</a>,
and constraints are satisfied to within the value of the <a href = "matlab: helpview('optim','constraint_tolerance','CSHelpWindow');">constraint tolerance</a>.

<<a href = "matlab: createExitMsg({'optimlib:sqpLineSearch:Exit1basic'},{'optimlib:sqpLineSearch:Exit1detailed','2.025900e-11','1.000000e-09','0.000000e+00','1.000000e-09'},true,true);;">stopping criteria details</a>>

<a href = "matlab: helpview('optim','local_min_found','CSHelpWindow');">Local minimum found that satisfies the constraints</a>.

Optimization completed because the objective function is non-decreasing in 
<a href = "matlab: helpview('optim','feasible_directions','CSHelpWindow');">feasible directions</a>, to within the value of the <a href = "matlab: helpview('optim','optimality_tolerance_msgcsh','CSHelpWindow');">optimality tolerance</a>,
and constraints are satisfied to within the value of the <a href = "matlab: helpview('optim','constraint_tolerance','CSHelpWindow');">constraint tolerance</a>.

<<a href = "matlab: createExitMsg({'optimlib:sqpLineSearch:Exit1basic'},{'optimlib:sqpLineSearch:Exit1detailed','2.803853e-11','1.000000e-09','0.000000e+00','1.000000e-09'},true,true);;">stopping criteria details</a>>

<a href = "matlab: helpview('optim','local_min_found','CSHelpWindow');">Local minimum found that satisfies the constraints</a>.

Optimization completed because the objective function is non-decreasing in 
<a href = "matlab: helpview('optim','feasible_directions','CSHelpWindow');">feasible directions</a>, to within the value of the <a href = "matlab: helpview('optim','optimality_tolerance_msgcsh','CSHelpWindow');">optimality tolerance</a>,
and constraints are satisfied to within the value of the <a href = "matlab: helpview('optim','constraint_tolerance','CSHelpWindow');">constraint tolerance</a>.

<<a href = "matlab: createExitMsg({'optimlib:sqpLineSearch:Exit1basic'},{'optimlib:sqpLineSearch:Exit1detailed','2.914145e-10','1.000000e-09','0.000000e+00','1.000000e-09'},true,true);;">stopping criteria details</a>>

<a href = "matlab: helpview('optim','local_min_found','CSHelpWindow');">Local minimum found that satisfies the constraints</a>.

Optimization completed because the objective function is non-decreasing in 
<a href = "matlab: helpview('optim','feasible_directions','CSHelpWindow');">feasible directions</a>, to within the value of the <a href = "matlab: helpview('optim','optimality_tolerance_msgcsh','CSHelpWindow');">optimality tolerance</a>,
and constraints are satisfied to within the value of the <a href = "matlab: helpview('optim','constraint_tolerance','CSHelpWindow');">constraint tolerance</a>.

<<a href = "matlab: createExitMsg({'optimlib:sqpLineSearch:Exit1basic'},{'optimlib:sqpLineSearch:Exit1detailed','3.038403e-10','1.000000e-09','0.000000e+00','1.000000e-09'},true,true);;">stopping criteria details</a>>

<a href = "matlab: helpview('optim','local_min_found','CSHelpWindow');">Local minimum found that satisfies the constraints</a>.

Optimization completed because the objective function is non-decreasing in 
<a href = "matlab: helpview('optim','feasible_directions','CSHelpWindow');">feasible directions</a>, to within the value of the <a href = "matlab: helpview('optim','optimality_tolerance_msgcsh','CSHelpWindow');">optimality tolerance</a>,
and constraints are satisfied to within the value of the <a href = "matlab: helpview('optim','constraint_tolerance','CSHelpWindow');">constraint tolerance</a>.

<<a href = "matlab: createExitMsg({'optimlib:sqpLineSearch:Exit1basic'},{'optimlib:sqpLineSearch:Exit1detailed','5.298316e-10','1.000000e-09','0.000000e+00','1.000000e-09'},true,true);;">stopping criteria details</a>>

<a href = "matlab: helpview('optim','local_min_found','CSHelpWindow');">Local minimum found that satisfies the constraints</a>.

Optimization completed because the objective function is non-decreasing in 
<a href = "matlab: helpview('optim','feasible_directions','CSHelpWindow');">feasible directions</a>, to within the value of the <a href = "matlab: helpview('optim','optimality_tolerance_msgcsh','CSHelpWindow');">optimality tolerance</a>,
and constraints are satisfied to within the value of the <a href = "matlab: helpview('optim','constraint_tolerance','CSHelpWindow');">constraint tolerance</a>.

<<a href = "matlab: createExitMsg({'optimlib:sqpLineSearch:Exit1basic'},{'optimlib:sqpLineSearch:Exit1detailed','1.643638e-11','1.000000e-09','0.000000e+00','1.000000e-09'},true,true);;">stopping criteria details</a>>

<a href = "matlab: helpview('optim','local_min_found','CSHelpWindow');">Local minimum found that satisfies the constraints</a>.

Optimization completed because the objective function is non-decreasing in 
<a href = "matlab: helpview('optim','feasible_directions','CSHelpWindow');">feasible directions</a>, to within the value of the <a href = "matlab: helpview('optim','optimality_tolerance_msgcsh','CSHelpWindow');">optimality tolerance</a>,
and constraints are satisfied to within the value of the <a href = "matlab: helpview('optim','constraint_tolerance','CSHelpWindow');">constraint tolerance</a>.

<<a href = "matlab: createExitMsg({'optimlib:sqpLineSearch:Exit1basic'},{'optimlib:sqpLineSearch:Exit1detailed','6.666582e-10','1.000000e-09','0.000000e+00','1.000000e-09'},true,true);;">stopping criteria details</a>>

<a href = "matlab: helpview('optim','local_min_found','CSHelpWindow');">Local minimum found that satisfies the constraints</a>.

Optimization completed because the objective function is non-decreasing in 
<a href = "matlab: helpview('optim','feasible_directions','CSHelpWindow');">feasible directions</a>, to within the value of the <a href = "matlab: helpview('optim','optimality_tolerance_msgcsh','CSHelpWindow');">optimality tolerance</a>,
and constraints are satisfied to within the value of the <a href = "matlab: helpview('optim','constraint_tolerance','CSHelpWindow');">constraint tolerance</a>.

<<a href = "matlab: createExitMsg({'optimlib:sqpLineSearch:Exit1basic'},{'optimlib:sqpLineSearch:Exit1detailed','5.298137e-10','1.000000e-09','0.000000e+00','1.000000e-09'},true,true);;">stopping criteria details</a>>

<a href = "matlab: helpview('optim','local_min_found','CSHelpWindow');">Local minimum found that satisfies the constraints</a>.

Optimization completed because the objective function is non-decreasing in 
<a href = "matlab: helpview('optim','feasible_directions','CSHelpWindow');">feasible directions</a>, to within the value of the <a href = "matlab: helpview('optim','optimality_tolerance_msgcsh','CSHelpWindow');">optimality tolerance</a>,
and constraints are satisfied to within the value of the <a href = "matlab: helpview('optim','constraint_tolerance','CSHelpWindow');">constraint tolerance</a>.

<<a href = "matlab: createExitMsg({'optimlib:sqpLineSearch:Exit1basic'},{'optimlib:sqpLineSearch:Exit1detailed','3.514843e-10','1.000000e-09','0.000000e+00','1.000000e-09'},true,true);;">stopping criteria details</a>>

<a href = "matlab: helpview('optim','local_min_found','CSHelpWindow');">Local minimum found that satisfies the constraints</a>.

Optimization completed because the objective function is non-decreasing in 
<a href = "matlab: helpview('optim','feasible_directions','CSHelpWindow');">feasible directions</a>, to within the value of the <a href = "matlab: helpview('optim','optimality_tolerance_msgcsh','CSHelpWindow');">optimality tolerance</a>,
and constraints are satisfied to within the value of the <a href = "matlab: helpview('optim','constraint_tolerance','CSHelpWindow');">constraint tolerance</a>.

<<a href = "matlab: createExitMsg({'optimlib:sqpLineSearch:Exit1basic'},{'optimlib:sqpLineSearch:Exit1detailed','1.613021e-10','1.000000e-09','0.000000e+00','1.000000e-09'},true,true);;">stopping criteria details</a>>

<a href = "matlab: helpview('optim','local_min_found','CSHelpWindow');">Local minimum found that satisfies the constraints</a>.

Optimization completed because the objective function is non-decreasing in 
<a href = "matlab: helpview('optim','feasible_directions','CSHelpWindow');">feasible directions</a>, to within the value of the <a href = "matlab: helpview('optim','optimality_tolerance_msgcsh','CSHelpWindow');">optimality tolerance</a>,
and constraints are satisfied to within the value of the <a href = "matlab: helpview('optim','constraint_tolerance','CSHelpWindow');">constraint tolerance</a>.

<<a href = "matlab: createExitMsg({'optimlib:sqpLineSearch:Exit1basic'},{'optimlib:sqpLineSearch:Exit1detailed','3.079225e-10','1.000000e-09','0.000000e+00','1.000000e-09'},true,true);;">stopping criteria details</a>>

<a href = "matlab: helpview('optim','local_min_found','CSHelpWindow');">Local minimum found that satisfies the constraints</a>.

Optimization completed because the objective function is non-decreasing in 
<a href = "matlab: helpview('optim','feasible_directions','CSHelpWindow');">feasible directions</a>, to within the value of the <a href = "matlab: helpview('optim','optimality_tolerance_msgcsh','CSHelpWindow');">optimality tolerance</a>,
and constraints are satisfied to within the value of the <a href = "matlab: helpview('optim','constraint_tolerance','CSHelpWindow');">constraint tolerance</a>.

<<a href = "matlab: createExitMsg({'optimlib:sqpLineSearch:Exit1basic'},{'optimlib:sqpLineSearch:Exit1detailed','6.193186e-11','1.000000e-09','0.000000e+00','1.000000e-09'},true,true);;">stopping criteria details</a>>

<a href = "matlab: helpview('optim','local_min_found','CSHelpWindow');">Local minimum found that satisfies the constraints</a>.

Optimization completed because the objective function is non-decreasing in 
<a href = "matlab: helpview('optim','feasible_directions','CSHelpWindow');">feasible directions</a>, to within the value of the <a href = "matlab: helpview('optim','optimality_tolerance_msgcsh','CSHelpWindow');">optimality tolerance</a>,
and constraints are satisfied to within the value of the <a href = "matlab: helpview('optim','constraint_tolerance','CSHelpWindow');">constraint tolerance</a>.

<<a href = "matlab: createExitMsg({'optimlib:sqpLineSearch:Exit1basic'},{'optimlib:sqpLineSearch:Exit1detailed','8.100021e-11','1.000000e-09','0.000000e+00','1.000000e-09'},true,true);;">stopping criteria details</a>>

<a href = "matlab: helpview('optim','local_min_found','CSHelpWindow');">Local minimum found that satisfies the constraints</a>.

Optimization completed because the objective function is non-decreasing in 
<a href = "matlab: helpview('optim','feasible_directions','CSHelpWindow');">feasible directions</a>, to within the value of the <a href = "matlab: helpview('optim','optimality_tolerance_msgcsh','CSHelpWindow');">optimality tolerance</a>,
and constraints are satisfied to within the value of the <a href = "matlab: helpview('optim','constraint_tolerance','CSHelpWindow');">constraint tolerance</a>.

<<a href = "matlab: createExitMsg({'optimlib:sqpLineSearch:Exit1basic'},{'optimlib:sqpLineSearch:Exit1detailed','2.979855e-10','1.000000e-09','0.000000e+00','1.000000e-09'},true,true);;">stopping criteria details</a>>

<a href = "matlab: helpview('optim','local_min_found','CSHelpWindow');">Local minimum found that satisfies the constraints</a>.

Optimization completed because the objective function is non-decreasing in 
<a href = "matlab: helpview('optim','feasible_directions','CSHelpWindow');">feasible directions</a>, to within the value of the <a href = "matlab: helpview('optim','optimality_tolerance_msgcsh','CSHelpWindow');">optimality tolerance</a>,
and constraints are satisfied to within the value of the <a href = "matlab: helpview('optim','constraint_tolerance','CSHelpWindow');">constraint tolerance</a>.

<<a href = "matlab: createExitMsg({'optimlib:sqpLineSearch:Exit1basic'},{'optimlib:sqpLineSearch:Exit1detailed','9.081190e-11','1.000000e-09','0.000000e+00','1.000000e-09'},true,true);;">stopping criteria details</a>>

<a href = "matlab: helpview('optim','local_min_found','CSHelpWindow');">Local minimum found that satisfies the constraints</a>.

Optimization completed because the objective function is non-decreasing in 
<a href = "matlab: helpview('optim','feasible_directions','CSHelpWindow');">feasible directions</a>, to within the value of the <a href = "matlab: helpview('optim','optimality_tolerance_msgcsh','CSHelpWindow');">optimality tolerance</a>,
and constraints are satisfied to within the value of the <a href = "matlab: helpview('optim','constraint_tolerance','CSHelpWindow');">constraint tolerance</a>.

<<a href = "matlab: createExitMsg({'optimlib:sqpLineSearch:Exit1basic'},{'optimlib:sqpLineSearch:Exit1detailed','4.011874e-10','1.000000e-09','0.000000e+00','1.000000e-09'},true,true);;">stopping criteria details</a>>

<a href = "matlab: helpview('optim','local_min_found','CSHelpWindow');">Local minimum found that satisfies the constraints</a>.

Optimization completed because the objective function is non-decreasing in 
<a href = "matlab: helpview('optim','feasible_directions','CSHelpWindow');">feasible directions</a>, to within the value of the <a href = "matlab: helpview('optim','optimality_tolerance_msgcsh','CSHelpWindow');">optimality tolerance</a>,
and constraints are satisfied to within the value of the <a href = "matlab: helpview('optim','constraint_tolerance','CSHelpWindow');">constraint tolerance</a>.

<<a href = "matlab: createExitMsg({'optimlib:sqpLineSearch:Exit1basic'},{'optimlib:sqpLineSearch:Exit1detailed','6.051740e-12','1.000000e-09','0.000000e+00','1.000000e-09'},true,true);;">stopping criteria details</a>>

<a href = "matlab: helpview('optim','local_min_found','CSHelpWindow');">Local minimum found that satisfies the constraints</a>.

Optimization completed because the objective function is non-decreasing in 
<a href = "matlab: helpview('optim','feasible_directions','CSHelpWindow');">feasible directions</a>, to within the value of the <a href = "matlab: helpview('optim','optimality_tolerance_msgcsh','CSHelpWindow');">optimality tolerance</a>,
and constraints are satisfied to within the value of the <a href = "matlab: helpview('optim','constraint_tolerance','CSHelpWindow');">constraint tolerance</a>.

<<a href = "matlab: createExitMsg({'optimlib:sqpLineSearch:Exit1basic'},{'optimlib:sqpLineSearch:Exit1detailed','5.890599e-12','1.000000e-09','0.000000e+00','1.000000e-09'},true,true);;">stopping criteria details</a>>

<a href = "matlab: helpview('optim','local_min_poss_with_constr','CSHelpWindow');">Local minimum possible. Constraints satisfied</a>.

fmincon stopped because the <a href = "matlab: helpview('optim','norm_curr_step_simple_fminconip','CSHelpWindow');">size of the current step</a> is less than
the value of the <a href = "matlab: helpview('optim','step_size_tol','CSHelpWindow');">step size tolerance</a> and constraints are 
satisfied to within the value of the <a href = "matlab: helpview('optim','constraint_tolerance','CSHelpWindow');">constraint tolerance</a>.

<<a href = "matlab: createExitMsg({'optimlib:sqpLineSearch:Exit2basic','fmincon'},{'optimlib:sqpLineSearch:Exit2detailed','1.000000e-09','0.000000e+00','1.000000e-09'},true,true);;">stopping criteria details</a>>

<a href = "matlab: helpview('optim','local_min_found','CSHelpWindow');">Local minimum found that satisfies the constraints</a>.

Optimization completed because the objective function is non-decreasing in 
<a href = "matlab: helpview('optim','feasible_directions','CSHelpWindow');">feasible directions</a>, to within the value of the <a href = "matlab: helpview('optim','optimality_tolerance_msgcsh','CSHelpWindow');">optimality tolerance</a>,
and constraints are satisfied to within the value of the <a href = "matlab: helpview('optim','constraint_tolerance','CSHelpWindow');">constraint tolerance</a>.

<<a href = "matlab: createExitMsg({'optimlib:sqpLineSearch:Exit1basic'},{'optimlib:sqpLineSearch:Exit1detailed','5.094741e-11','1.000000e-09','0.000000e+00','1.000000e-09'},true,true);;">stopping criteria details</a>>

<a href = "matlab: helpview('optim','local_min_found','CSHelpWindow');">Local minimum found that satisfies the constraints</a>.

Optimization completed because the objective function is non-decreasing in 
<a href = "matlab: helpview('optim','feasible_directions','CSHelpWindow');">feasible directions</a>, to within the value of the <a href = "matlab: helpview('optim','optimality_tolerance_msgcsh','CSHelpWindow');">optimality tolerance</a>,
and constraints are satisfied to within the value of the <a href = "matlab: helpview('optim','constraint_tolerance','CSHelpWindow');">constraint tolerance</a>.

<<a href = "matlab: createExitMsg({'optimlib:sqpLineSearch:Exit1basic'},{'optimlib:sqpLineSearch:Exit1detailed','2.076033e-10','1.000000e-09','0.000000e+00','1.000000e-09'},true,true);;">stopping criteria details</a>>

<a href = "matlab: helpview('optim','local_min_found','CSHelpWindow');">Local minimum found that satisfies the constraints</a>.

Optimization completed because the objective function is non-decreasing in 
<a href = "matlab: helpview('optim','feasible_directions','CSHelpWindow');">feasible directions</a>, to within the value of the <a href = "matlab: helpview('optim','optimality_tolerance_msgcsh','CSHelpWindow');">optimality tolerance</a>,
and constraints are satisfied to within the value of the <a href = "matlab: helpview('optim','constraint_tolerance','CSHelpWindow');">constraint tolerance</a>.

<<a href = "matlab: createExitMsg({'optimlib:sqpLineSearch:Exit1basic'},{'optimlib:sqpLineSearch:Exit1detailed','3.859685e-10','1.000000e-09','0.000000e+00','1.000000e-09'},true,true);;">stopping criteria details</a>>

<a href = "matlab: helpview('optim','local_min_found','CSHelpWindow');">Local minimum found that satisfies the constraints</a>.

Optimization completed because the objective function is non-decreasing in 
<a href = "matlab: helpview('optim','feasible_directions','CSHelpWindow');">feasible directions</a>, to within the value of the <a href = "matlab: helpview('optim','optimality_tolerance_msgcsh','CSHelpWindow');">optimality tolerance</a>,
and constraints are satisfied to within the value of the <a href = "matlab: helpview('optim','constraint_tolerance','CSHelpWindow');">constraint tolerance</a>.

<<a href = "matlab: createExitMsg({'optimlib:sqpLineSearch:Exit1basic'},{'optimlib:sqpLineSearch:Exit1detailed','4.022974e-10','1.000000e-09','0.000000e+00','1.000000e-09'},true,true);;">stopping criteria details</a>>

<a href = "matlab: helpview('optim','local_min_found','CSHelpWindow');">Local minimum found that satisfies the constraints</a>.

Optimization completed because the objective function is non-decreasing in 
<a href = "matlab: helpview('optim','feasible_directions','CSHelpWindow');">feasible directions</a>, to within the value of the <a href = "matlab: helpview('optim','optimality_tolerance_msgcsh','CSHelpWindow');">optimality tolerance</a>,
and constraints are satisfied to within the value of the <a href = "matlab: helpview('optim','constraint_tolerance','CSHelpWindow');">constraint tolerance</a>.

<<a href = "matlab: createExitMsg({'optimlib:sqpLineSearch:Exit1basic'},{'optimlib:sqpLineSearch:Exit1detailed','7.442924e-10','1.000000e-09','0.000000e+00','1.000000e-09'},true,true);;">stopping criteria details</a>>

<a href = "matlab: helpview('optim','local_min_found','CSHelpWindow');">Local minimum found that satisfies the constraints</a>.

Optimization completed because the objective function is non-decreasing in 
<a href = "matlab: helpview('optim','feasible_directions','CSHelpWindow');">feasible directions</a>, to within the value of the <a href = "matlab: helpview('optim','optimality_tolerance_msgcsh','CSHelpWindow');">optimality tolerance</a>,
and constraints are satisfied to within the value of the <a href = "matlab: helpview('optim','constraint_tolerance','CSHelpWindow');">constraint tolerance</a>.

<<a href = "matlab: createExitMsg({'optimlib:sqpLineSearch:Exit1basic'},{'optimlib:sqpLineSearch:Exit1detailed','9.863619e-10','1.000000e-09','0.000000e+00','1.000000e-09'},true,true);;">stopping criteria details</a>>

<a href = "matlab: helpview('optim','local_min_found','CSHelpWindow');">Local minimum found that satisfies the constraints</a>.

Optimization completed because the objective function is non-decreasing in 
<a href = "matlab: helpview('optim','feasible_directions','CSHelpWindow');">feasible directions</a>, to within the value of the <a href = "matlab: helpview('optim','optimality_tolerance_msgcsh','CSHelpWindow');">optimality tolerance</a>,
and constraints are satisfied to within the value of the <a href = "matlab: helpview('optim','constraint_tolerance','CSHelpWindow');">constraint tolerance</a>.

<<a href = "matlab: createExitMsg({'optimlib:sqpLineSearch:Exit1basic'},{'optimlib:sqpLineSearch:Exit1detailed','1.760018e-11','1.000000e-09','0.000000e+00','1.000000e-09'},true,true);;">stopping criteria details</a>>

<a href = "matlab: helpview('optim','local_min_found','CSHelpWindow');">Local minimum found that satisfies the constraints</a>.

Optimization completed because the objective function is non-decreasing in 
<a href = "matlab: helpview('optim','feasible_directions','CSHelpWindow');">feasible directions</a>, to within the value of the <a href = "matlab: helpview('optim','optimality_tolerance_msgcsh','CSHelpWindow');">optimality tolerance</a>,
and constraints are satisfied to within the value of the <a href = "matlab: helpview('optim','constraint_tolerance','CSHelpWindow');">constraint tolerance</a>.

<<a href = "matlab: createExitMsg({'optimlib:sqpLineSearch:Exit1basic'},{'optimlib:sqpLineSearch:Exit1detailed','1.093431e-10','1.000000e-09','0.000000e+00','1.000000e-09'},true,true);;">stopping criteria details</a>>

<a href = "matlab: helpview('optim','local_min_found','CSHelpWindow');">Local minimum found that satisfies the constraints</a>.

Optimization completed because the objective function is non-decreasing in 
<a href = "matlab: helpview('optim','feasible_directions','CSHelpWindow');">feasible directions</a>, to within the value of the <a href = "matlab: helpview('optim','optimality_tolerance_msgcsh','CSHelpWindow');">optimality tolerance</a>,
and constraints are satisfied to within the value of the <a href = "matlab: helpview('optim','constraint_tolerance','CSHelpWindow');">constraint tolerance</a>.

<<a href = "matlab: createExitMsg({'optimlib:sqpLineSearch:Exit1basic'},{'optimlib:sqpLineSearch:Exit1detailed','6.332841e-10','1.000000e-09','0.000000e+00','1.000000e-09'},true,true);;">stopping criteria details</a>>

<a href = "matlab: helpview('optim','local_min_found','CSHelpWindow');">Local minimum found that satisfies the constraints</a>.

Optimization completed because the objective function is non-decreasing in 
<a href = "matlab: helpview('optim','feasible_directions','CSHelpWindow');">feasible directions</a>, to within the value of the <a href = "matlab: helpview('optim','optimality_tolerance_msgcsh','CSHelpWindow');">optimality tolerance</a>,
and constraints are satisfied to within the value of the <a href = "matlab: helpview('optim','constraint_tolerance','CSHelpWindow');">constraint tolerance</a>.

<<a href = "matlab: createExitMsg({'optimlib:sqpLineSearch:Exit1basic'},{'optimlib:sqpLineSearch:Exit1detailed','2.903403e-10','1.000000e-09','0.000000e+00','1.000000e-09'},true,true);;">stopping criteria details</a>>

<a href = "matlab: helpview('optim','local_min_found','CSHelpWindow');">Local minimum found that satisfies the constraints</a>.

Optimization completed because the objective function is non-decreasing in 
<a href = "matlab: helpview('optim','feasible_directions','CSHelpWindow');">feasible directions</a>, to within the value of the <a href = "matlab: helpview('optim','optimality_tolerance_msgcsh','CSHelpWindow');">optimality tolerance</a>,
and constraints are satisfied to within the value of the <a href = "matlab: helpview('optim','constraint_tolerance','CSHelpWindow');">constraint tolerance</a>.

<<a href = "matlab: createExitMsg({'optimlib:sqpLineSearch:Exit1basic'},{'optimlib:sqpLineSearch:Exit1detailed','4.555814e-10','1.000000e-09','0.000000e+00','1.000000e-09'},true,true);;">stopping criteria details</a>>

<a href = "matlab: helpview('optim','local_min_found','CSHelpWindow');">Local minimum found that satisfies the constraints</a>.

Optimization completed because the objective function is non-decreasing in 
<a href = "matlab: helpview('optim','feasible_directions','CSHelpWindow');">feasible directions</a>, to within the value of the <a href = "matlab: helpview('optim','optimality_tolerance_msgcsh','CSHelpWindow');">optimality tolerance</a>,
and constraints are satisfied to within the value of the <a href = "matlab: helpview('optim','constraint_tolerance','CSHelpWindow');">constraint tolerance</a>.

<<a href = "matlab: createExitMsg({'optimlib:sqpLineSearch:Exit1basic'},{'optimlib:sqpLineSearch:Exit1detailed','2.079793e-10','1.000000e-09','0.000000e+00','1.000000e-09'},true,true);;">stopping criteria details</a>>

<a href = "matlab: helpview('optim','local_min_found','CSHelpWindow');">Local minimum found that satisfies the constraints</a>.

Optimization completed because the objective function is non-decreasing in 
<a href = "matlab: helpview('optim','feasible_directions','CSHelpWindow');">feasible directions</a>, to within the value of the <a href = "matlab: helpview('optim','optimality_tolerance_msgcsh','CSHelpWindow');">optimality tolerance</a>,
and constraints are satisfied to within the value of the <a href = "matlab: helpview('optim','constraint_tolerance','CSHelpWindow');">constraint tolerance</a>.

<<a href = "matlab: createExitMsg({'optimlib:sqpLineSearch:Exit1basic'},{'optimlib:sqpLineSearch:Exit1detailed','9.055587e-10','1.000000e-09','0.000000e+00','1.000000e-09'},true,true);;">stopping criteria details</a>>

<a href = "matlab: helpview('optim','local_min_found','CSHelpWindow');">Local minimum found that satisfies the constraints</a>.

Optimization completed because the objective function is non-decreasing in 
<a href = "matlab: helpview('optim','feasible_directions','CSHelpWindow');">feasible directions</a>, to within the value of the <a href = "matlab: helpview('optim','optimality_tolerance_msgcsh','CSHelpWindow');">optimality tolerance</a>,
and constraints are satisfied to within the value of the <a href = "matlab: helpview('optim','constraint_tolerance','CSHelpWindow');">constraint tolerance</a>.

<<a href = "matlab: createExitMsg({'optimlib:sqpLineSearch:Exit1basic'},{'optimlib:sqpLineSearch:Exit1detailed','5.124642e-10','1.000000e-09','0.000000e+00','1.000000e-09'},true,true);;">stopping criteria details</a>>

<a href = "matlab: helpview('optim','local_min_found','CSHelpWindow');">Local minimum found that satisfies the constraints</a>.

Optimization completed because the objective function is non-decreasing in 
<a href = "matlab: helpview('optim','feasible_directions','CSHelpWindow');">feasible directions</a>, to within the value of the <a href = "matlab: helpview('optim','optimality_tolerance_msgcsh','CSHelpWindow');">optimality tolerance</a>,
and constraints are satisfied to within the value of the <a href = "matlab: helpview('optim','constraint_tolerance','CSHelpWindow');">constraint tolerance</a>.

<<a href = "matlab: createExitMsg({'optimlib:sqpLineSearch:Exit1basic'},{'optimlib:sqpLineSearch:Exit1detailed','2.191518e-11','1.000000e-09','0.000000e+00','1.000000e-09'},true,true);;">stopping criteria details</a>>

<a href = "matlab: helpview('optim','local_min_found','CSHelpWindow');">Local minimum found that satisfies the constraints</a>.

Optimization completed because the objective function is non-decreasing in 
<a href = "matlab: helpview('optim','feasible_directions','CSHelpWindow');">feasible directions</a>, to within the value of the <a href = "matlab: helpview('optim','optimality_tolerance_msgcsh','CSHelpWindow');">optimality tolerance</a>,
and constraints are satisfied to within the value of the <a href = "matlab: helpview('optim','constraint_tolerance','CSHelpWindow');">constraint tolerance</a>.

<<a href = "matlab: createExitMsg({'optimlib:sqpLineSearch:Exit1basic'},{'optimlib:sqpLineSearch:Exit1detailed','1.047416e-11','1.000000e-09','0.000000e+00','1.000000e-09'},true,true);;">stopping criteria details</a>>

<a href = "matlab: helpview('optim','local_min_found','CSHelpWindow');">Local minimum found that satisfies the constraints</a>.

Optimization completed because the objective function is non-decreasing in 
<a href = "matlab: helpview('optim','feasible_directions','CSHelpWindow');">feasible directions</a>, to within the value of the <a href = "matlab: helpview('optim','optimality_tolerance_msgcsh','CSHelpWindow');">optimality tolerance</a>,
and constraints are satisfied to within the value of the <a href = "matlab: helpview('optim','constraint_tolerance','CSHelpWindow');">constraint tolerance</a>.

<<a href = "matlab: createExitMsg({'optimlib:sqpLineSearch:Exit1basic'},{'optimlib:sqpLineSearch:Exit1detailed','1.903702e-10','1.000000e-09','0.000000e+00','1.000000e-09'},true,true);;">stopping criteria details</a>>

<a href = "matlab: helpview('optim','local_min_poss_with_constr','CSHelpWindow');">Local minimum possible. Constraints satisfied</a>.

fmincon stopped because the <a href = "matlab: helpview('optim','norm_curr_step_simple_fminconip','CSHelpWindow');">size of the current step</a> is less than
the value of the <a href = "matlab: helpview('optim','step_size_tol','CSHelpWindow');">step size tolerance</a> and constraints are 
satisfied to within the value of the <a href = "matlab: helpview('optim','constraint_tolerance','CSHelpWindow');">constraint tolerance</a>.

<<a href = "matlab: createExitMsg({'optimlib:sqpLineSearch:Exit2basic','fmincon'},{'optimlib:sqpLineSearch:Exit2detailed','1.000000e-09','0.000000e+00','1.000000e-09'},true,true);;">stopping criteria details</a>>

<a href = "matlab: helpview('optim','local_min_found','CSHelpWindow');">Local minimum found that satisfies the constraints</a>.

Optimization completed because the objective function is non-decreasing in 
<a href = "matlab: helpview('optim','feasible_directions','CSHelpWindow');">feasible directions</a>, to within the value of the <a href = "matlab: helpview('optim','optimality_tolerance_msgcsh','CSHelpWindow');">optimality tolerance</a>,
and constraints are satisfied to within the value of the <a href = "matlab: helpview('optim','constraint_tolerance','CSHelpWindow');">constraint tolerance</a>.

<<a href = "matlab: createExitMsg({'optimlib:sqpLineSearch:Exit1basic'},{'optimlib:sqpLineSearch:Exit1detailed','3.935421e-11','1.000000e-09','0.000000e+00','1.000000e-09'},true,true);;">stopping criteria details</a>>

<a href = "matlab: helpview('optim','local_min_found','CSHelpWindow');">Local minimum found that satisfies the constraints</a>.

Optimization completed because the objective function is non-decreasing in 
<a href = "matlab: helpview('optim','feasible_directions','CSHelpWindow');">feasible directions</a>, to within the value of the <a href = "matlab: helpview('optim','optimality_tolerance_msgcsh','CSHelpWindow');">optimality tolerance</a>,
and constraints are satisfied to within the value of the <a href = "matlab: helpview('optim','constraint_tolerance','CSHelpWindow');">constraint tolerance</a>.

<<a href = "matlab: createExitMsg({'optimlib:sqpLineSearch:Exit1basic'},{'optimlib:sqpLineSearch:Exit1detailed','6.984388e-10','1.000000e-09','0.000000e+00','1.000000e-09'},true,true);;">stopping criteria details</a>>

<a href = "matlab: helpview('optim','local_min_found','CSHelpWindow');">Local minimum found that satisfies the constraints</a>.

Optimization completed because the objective function is non-decreasing in 
<a href = "matlab: helpview('optim','feasible_directions','CSHelpWindow');">feasible directions</a>, to within the value of the <a href = "matlab: helpview('optim','optimality_tolerance_msgcsh','CSHelpWindow');">optimality tolerance</a>,
and constraints are satisfied to within the value of the <a href = "matlab: helpview('optim','constraint_tolerance','CSHelpWindow');">constraint tolerance</a>.

<<a href = "matlab: createExitMsg({'optimlib:sqpLineSearch:Exit1basic'},{'optimlib:sqpLineSearch:Exit1detailed','7.823395e-10','1.000000e-09','0.000000e+00','1.000000e-09'},true,true);;">stopping criteria details</a>>

<a href = "matlab: helpview('optim','local_min_found','CSHelpWindow');">Local minimum found that satisfies the constraints</a>.

Optimization completed because the objective function is non-decreasing in 
<a href = "matlab: helpview('optim','feasible_directions','CSHelpWindow');">feasible directions</a>, to within the value of the <a href = "matlab: helpview('optim','optimality_tolerance_msgcsh','CSHelpWindow');">optimality tolerance</a>,
and constraints are satisfied to within the value of the <a href = "matlab: helpview('optim','constraint_tolerance','CSHelpWindow');">constraint tolerance</a>.

<<a href = "matlab: createExitMsg({'optimlib:sqpLineSearch:Exit1basic'},{'optimlib:sqpLineSearch:Exit1detailed','3.840885e-10','1.000000e-09','0.000000e+00','1.000000e-09'},true,true);;">stopping criteria details</a>>

<a href = "matlab: helpview('optim','local_min_found','CSHelpWindow');">Local minimum found that satisfies the constraints</a>.

Optimization completed because the objective function is non-decreasing in 
<a href = "matlab: helpview('optim','feasible_directions','CSHelpWindow');">feasible directions</a>, to within the value of the <a href = "matlab: helpview('optim','optimality_tolerance_msgcsh','CSHelpWindow');">optimality tolerance</a>,
and constraints are satisfied to within the value of the <a href = "matlab: helpview('optim','constraint_tolerance','CSHelpWindow');">constraint tolerance</a>.

<<a href = "matlab: createExitMsg({'optimlib:sqpLineSearch:Exit1basic'},{'optimlib:sqpLineSearch:Exit1detailed','1.746500e-10','1.000000e-09','0.000000e+00','1.000000e-09'},true,true);;">stopping criteria details</a>>

<a href = "matlab: helpview('optim','local_min_found','CSHelpWindow');">Local minimum found that satisfies the constraints</a>.

Optimization completed because the objective function is non-decreasing in 
<a href = "matlab: helpview('optim','feasible_directions','CSHelpWindow');">feasible directions</a>, to within the value of the <a href = "matlab: helpview('optim','optimality_tolerance_msgcsh','CSHelpWindow');">optimality tolerance</a>,
and constraints are satisfied to within the value of the <a href = "matlab: helpview('optim','constraint_tolerance','CSHelpWindow');">constraint tolerance</a>.

<<a href = "matlab: createExitMsg({'optimlib:sqpLineSearch:Exit1basic'},{'optimlib:sqpLineSearch:Exit1detailed','2.848078e-10','1.000000e-09','0.000000e+00','1.000000e-09'},true,true);;">stopping criteria details</a>>

<a href = "matlab: helpview('optim','local_min_found','CSHelpWindow');">Local minimum found that satisfies the constraints</a>.

Optimization completed because the objective function is non-decreasing in 
<a href = "matlab: helpview('optim','feasible_directions','CSHelpWindow');">feasible directions</a>, to within the value of the <a href = "matlab: helpview('optim','optimality_tolerance_msgcsh','CSHelpWindow');">optimality tolerance</a>,
and constraints are satisfied to within the value of the <a href = "matlab: helpview('optim','constraint_tolerance','CSHelpWindow');">constraint tolerance</a>.

<<a href = "matlab: createExitMsg({'optimlib:sqpLineSearch:Exit1basic'},{'optimlib:sqpLineSearch:Exit1detailed','3.249229e-10','1.000000e-09','0.000000e+00','1.000000e-09'},true,true);;">stopping criteria details</a>>

<a href = "matlab: helpview('optim','local_min_found','CSHelpWindow');">Local minimum found that satisfies the constraints</a>.

Optimization completed because the objective function is non-decreasing in 
<a href = "matlab: helpview('optim','feasible_directions','CSHelpWindow');">feasible directions</a>, to within the value of the <a href = "matlab: helpview('optim','optimality_tolerance_msgcsh','CSHelpWindow');">optimality tolerance</a>,
and constraints are satisfied to within the value of the <a href = "matlab: helpview('optim','constraint_tolerance','CSHelpWindow');">constraint tolerance</a>.

<<a href = "matlab: createExitMsg({'optimlib:sqpLineSearch:Exit1basic'},{'optimlib:sqpLineSearch:Exit1detailed','4.899761e-10','1.000000e-09','0.000000e+00','1.000000e-09'},true,true);;">stopping criteria details</a>>

<a href = "matlab: helpview('optim','local_min_found','CSHelpWindow');">Local minimum found that satisfies the constraints</a>.

Optimization completed because the objective function is non-decreasing in 
<a href = "matlab: helpview('optim','feasible_directions','CSHelpWindow');">feasible directions</a>, to within the value of the <a href = "matlab: helpview('optim','optimality_tolerance_msgcsh','CSHelpWindow');">optimality tolerance</a>,
and constraints are satisfied to within the value of the <a href = "matlab: helpview('optim','constraint_tolerance','CSHelpWindow');">constraint tolerance</a>.

<<a href = "matlab: createExitMsg({'optimlib:sqpLineSearch:Exit1basic'},{'optimlib:sqpLineSearch:Exit1detailed','4.221536e-10','1.000000e-09','0.000000e+00','1.000000e-09'},true,true);;">stopping criteria details</a>>

<a href = "matlab: helpview('optim','local_min_found','CSHelpWindow');">Local minimum found that satisfies the constraints</a>.

Optimization completed because the objective function is non-decreasing in 
<a href = "matlab: helpview('optim','feasible_directions','CSHelpWindow');">feasible directions</a>, to within the value of the <a href = "matlab: helpview('optim','optimality_tolerance_msgcsh','CSHelpWindow');">optimality tolerance</a>,
and constraints are satisfied to within the value of the <a href = "matlab: helpview('optim','constraint_tolerance','CSHelpWindow');">constraint tolerance</a>.

<<a href = "matlab: createExitMsg({'optimlib:sqpLineSearch:Exit1basic'},{'optimlib:sqpLineSearch:Exit1detailed','1.238279e-10','1.000000e-09','0.000000e+00','1.000000e-09'},true,true);;">stopping criteria details</a>>

<a href = "matlab: helpview('optim','local_min_found','CSHelpWindow');">Local minimum found that satisfies the constraints</a>.

Optimization completed because the objective function is non-decreasing in 
<a href = "matlab: helpview('optim','feasible_directions','CSHelpWindow');">feasible directions</a>, to within the value of the <a href = "matlab: helpview('optim','optimality_tolerance_msgcsh','CSHelpWindow');">optimality tolerance</a>,
and constraints are satisfied to within the value of the <a href = "matlab: helpview('optim','constraint_tolerance','CSHelpWindow');">constraint tolerance</a>.

<<a href = "matlab: createExitMsg({'optimlib:sqpLineSearch:Exit1basic'},{'optimlib:sqpLineSearch:Exit1detailed','2.410848e-10','1.000000e-09','0.000000e+00','1.000000e-09'},true,true);;">stopping criteria details</a>>

<a href = "matlab: helpview('optim','local_min_found','CSHelpWindow');">Local minimum found that satisfies the constraints</a>.

Optimization completed because the objective function is non-decreasing in 
<a href = "matlab: helpview('optim','feasible_directions','CSHelpWindow');">feasible directions</a>, to within the value of the <a href = "matlab: helpview('optim','optimality_tolerance_msgcsh','CSHelpWindow');">optimality tolerance</a>,
and constraints are satisfied to within the value of the <a href = "matlab: helpview('optim','constraint_tolerance','CSHelpWindow');">constraint tolerance</a>.

<<a href = "matlab: createExitMsg({'optimlib:sqpLineSearch:Exit1basic'},{'optimlib:sqpLineSearch:Exit1detailed','2.772520e-10','1.000000e-09','0.000000e+00','1.000000e-09'},true,true);;">stopping criteria details</a>>

<a href = "matlab: helpview('optim','local_min_found','CSHelpWindow');">Local minimum found that satisfies the constraints</a>.

Optimization completed because the objective function is non-decreasing in 
<a href = "matlab: helpview('optim','feasible_directions','CSHelpWindow');">feasible directions</a>, to within the value of the <a href = "matlab: helpview('optim','optimality_tolerance_msgcsh','CSHelpWindow');">optimality tolerance</a>,
and constraints are satisfied to within the value of the <a href = "matlab: helpview('optim','constraint_tolerance','CSHelpWindow');">constraint tolerance</a>.

<<a href = "matlab: createExitMsg({'optimlib:sqpLineSearch:Exit1basic'},{'optimlib:sqpLineSearch:Exit1detailed','4.530569e-10','1.000000e-09','0.000000e+00','1.000000e-09'},true,true);;">stopping criteria details</a>>

<a href = "matlab: helpview('optim','local_min_found','CSHelpWindow');">Local minimum found that satisfies the constraints</a>.

Optimization completed because the objective function is non-decreasing in 
<a href = "matlab: helpview('optim','feasible_directions','CSHelpWindow');">feasible directions</a>, to within the value of the <a href = "matlab: helpview('optim','optimality_tolerance_msgcsh','CSHelpWindow');">optimality tolerance</a>,
and constraints are satisfied to within the value of the <a href = "matlab: helpview('optim','constraint_tolerance','CSHelpWindow');">constraint tolerance</a>.

<<a href = "matlab: createExitMsg({'optimlib:sqpLineSearch:Exit1basic'},{'optimlib:sqpLineSearch:Exit1detailed','2.291425e-10','1.000000e-09','0.000000e+00','1.000000e-09'},true,true);;">stopping criteria details</a>>

<a href = "matlab: helpview('optim','local_min_found','CSHelpWindow');">Local minimum found that satisfies the constraints</a>.

Optimization completed because the objective function is non-decreasing in 
<a href = "matlab: helpview('optim','feasible_directions','CSHelpWindow');">feasible directions</a>, to within the value of the <a href = "matlab: helpview('optim','optimality_tolerance_msgcsh','CSHelpWindow');">optimality tolerance</a>,
and constraints are satisfied to within the value of the <a href = "matlab: helpview('optim','constraint_tolerance','CSHelpWindow');">constraint tolerance</a>.

<<a href = "matlab: createExitMsg({'optimlib:sqpLineSearch:Exit1basic'},{'optimlib:sqpLineSearch:Exit1detailed','1.430216e-10','1.000000e-09','0.000000e+00','1.000000e-09'},true,true);;">stopping criteria details</a>>

<a href = "matlab: helpview('optim','local_min_found','CSHelpWindow');">Local minimum found that satisfies the constraints</a>.

Optimization completed because the objective function is non-decreasing in 
<a href = "matlab: helpview('optim','feasible_directions','CSHelpWindow');">feasible directions</a>, to within the value of the <a href = "matlab: helpview('optim','optimality_tolerance_msgcsh','CSHelpWindow');">optimality tolerance</a>,
and constraints are satisfied to within the value of the <a href = "matlab: helpview('optim','constraint_tolerance','CSHelpWindow');">constraint tolerance</a>.

<<a href = "matlab: createExitMsg({'optimlib:sqpLineSearch:Exit1basic'},{'optimlib:sqpLineSearch:Exit1detailed','7.919364e-10','1.000000e-09','0.000000e+00','1.000000e-09'},true,true);;">stopping criteria details</a>>

<a href = "matlab: helpview('optim','local_min_found','CSHelpWindow');">Local minimum found that satisfies the constraints</a>.

Optimization completed because the objective function is non-decreasing in 
<a href = "matlab: helpview('optim','feasible_directions','CSHelpWindow');">feasible directions</a>, to within the value of the <a href = "matlab: helpview('optim','optimality_tolerance_msgcsh','CSHelpWindow');">optimality tolerance</a>,
and constraints are satisfied to within the value of the <a href = "matlab: helpview('optim','constraint_tolerance','CSHelpWindow');">constraint tolerance</a>.

<<a href = "matlab: createExitMsg({'optimlib:sqpLineSearch:Exit1basic'},{'optimlib:sqpLineSearch:Exit1detailed','5.099575e-10','1.000000e-09','0.000000e+00','1.000000e-09'},true,true);;">stopping criteria details</a>>

<a href = "matlab: helpview('optim','local_min_found','CSHelpWindow');">Local minimum found that satisfies the constraints</a>.

Optimization completed because the objective function is non-decreasing in 
<a href = "matlab: helpview('optim','feasible_directions','CSHelpWindow');">feasible directions</a>, to within the value of the <a href = "matlab: helpview('optim','optimality_tolerance_msgcsh','CSHelpWindow');">optimality tolerance</a>,
and constraints are satisfied to within the value of the <a href = "matlab: helpview('optim','constraint_tolerance','CSHelpWindow');">constraint tolerance</a>.

<<a href = "matlab: createExitMsg({'optimlib:sqpLineSearch:Exit1basic'},{'optimlib:sqpLineSearch:Exit1detailed','3.631581e-10','1.000000e-09','0.000000e+00','1.000000e-09'},true,true);;">stopping criteria details</a>>

<a href = "matlab: helpview('optim','local_min_found','CSHelpWindow');">Local minimum found that satisfies the constraints</a>.

Optimization completed because the objective function is non-decreasing in 
<a href = "matlab: helpview('optim','feasible_directions','CSHelpWindow');">feasible directions</a>, to within the value of the <a href = "matlab: helpview('optim','optimality_tolerance_msgcsh','CSHelpWindow');">optimality tolerance</a>,
and constraints are satisfied to within the value of the <a href = "matlab: helpview('optim','constraint_tolerance','CSHelpWindow');">constraint tolerance</a>.

<<a href = "matlab: createExitMsg({'optimlib:sqpLineSearch:Exit1basic'},{'optimlib:sqpLineSearch:Exit1detailed','5.894180e-10','1.000000e-09','0.000000e+00','1.000000e-09'},true,true);;">stopping criteria details</a>>

<a href = "matlab: helpview('optim','local_min_found','CSHelpWindow');">Local minimum found that satisfies the constraints</a>.

Optimization completed because the objective function is non-decreasing in 
<a href = "matlab: helpview('optim','feasible_directions','CSHelpWindow');">feasible directions</a>, to within the value of the <a href = "matlab: helpview('optim','optimality_tolerance_msgcsh','CSHelpWindow');">optimality tolerance</a>,
and constraints are satisfied to within the value of the <a href = "matlab: helpview('optim','constraint_tolerance','CSHelpWindow');">constraint tolerance</a>.

<<a href = "matlab: createExitMsg({'optimlib:sqpLineSearch:Exit1basic'},{'optimlib:sqpLineSearch:Exit1detailed','4.170866e-10','1.000000e-09','0.000000e+00','1.000000e-09'},true,true);;">stopping criteria details</a>>

<a href = "matlab: helpview('optim','local_min_found','CSHelpWindow');">Local minimum found that satisfies the constraints</a>.

Optimization completed because the objective function is non-decreasing in 
<a href = "matlab: helpview('optim','feasible_directions','CSHelpWindow');">feasible directions</a>, to within the value of the <a href = "matlab: helpview('optim','optimality_tolerance_msgcsh','CSHelpWindow');">optimality tolerance</a>,
and constraints are satisfied to within the value of the <a href = "matlab: helpview('optim','constraint_tolerance','CSHelpWindow');">constraint tolerance</a>.

<<a href = "matlab: createExitMsg({'optimlib:sqpLineSearch:Exit1basic'},{'optimlib:sqpLineSearch:Exit1detailed','3.652529e-12','1.000000e-09','0.000000e+00','1.000000e-09'},true,true);;">stopping criteria details</a>>

<a href = "matlab: helpview('optim','local_min_found','CSHelpWindow');">Local minimum found that satisfies the constraints</a>.

Optimization completed because the objective function is non-decreasing in 
<a href = "matlab: helpview('optim','feasible_directions','CSHelpWindow');">feasible directions</a>, to within the value of the <a href = "matlab: helpview('optim','optimality_tolerance_msgcsh','CSHelpWindow');">optimality tolerance</a>,
and constraints are satisfied to within the value of the <a href = "matlab: helpview('optim','constraint_tolerance','CSHelpWindow');">constraint tolerance</a>.

<<a href = "matlab: createExitMsg({'optimlib:sqpLineSearch:Exit1basic'},{'optimlib:sqpLineSearch:Exit1detailed','1.217599e-10','1.000000e-09','0.000000e+00','1.000000e-09'},true,true);;">stopping criteria details</a>>

<a href = "matlab: helpview('optim','local_min_found','CSHelpWindow');">Local minimum found that satisfies the constraints</a>.

Optimization completed because the objective function is non-decreasing in 
<a href = "matlab: helpview('optim','feasible_directions','CSHelpWindow');">feasible directions</a>, to within the value of the <a href = "matlab: helpview('optim','optimality_tolerance_msgcsh','CSHelpWindow');">optimality tolerance</a>,
and constraints are satisfied to within the value of the <a href = "matlab: helpview('optim','constraint_tolerance','CSHelpWindow');">constraint tolerance</a>.

<<a href = "matlab: createExitMsg({'optimlib:sqpLineSearch:Exit1basic'},{'optimlib:sqpLineSearch:Exit1detailed','9.194526e-10','1.000000e-09','0.000000e+00','1.000000e-09'},true,true);;">stopping criteria details</a>>

<a href = "matlab: helpview('optim','local_min_found','CSHelpWindow');">Local minimum found that satisfies the constraints</a>.

Optimization completed because the objective function is non-decreasing in 
<a href = "matlab: helpview('optim','feasible_directions','CSHelpWindow');">feasible directions</a>, to within the value of the <a href = "matlab: helpview('optim','optimality_tolerance_msgcsh','CSHelpWindow');">optimality tolerance</a>,
and constraints are satisfied to within the value of the <a href = "matlab: helpview('optim','constraint_tolerance','CSHelpWindow');">constraint tolerance</a>.

<<a href = "matlab: createExitMsg({'optimlib:sqpLineSearch:Exit1basic'},{'optimlib:sqpLineSearch:Exit1detailed','1.099519e-10','1.000000e-09','0.000000e+00','1.000000e-09'},true,true);;">stopping criteria details</a>>

<a href = "matlab: helpview('optim','local_min_found','CSHelpWindow');">Local minimum found that satisfies the constraints</a>.

Optimization completed because the objective function is non-decreasing in 
<a href = "matlab: helpview('optim','feasible_directions','CSHelpWindow');">feasible directions</a>, to within the value of the <a href = "matlab: helpview('optim','optimality_tolerance_msgcsh','CSHelpWindow');">optimality tolerance</a>,
and constraints are satisfied to within the value of the <a href = "matlab: helpview('optim','constraint_tolerance','CSHelpWindow');">constraint tolerance</a>.

<<a href = "matlab: createExitMsg({'optimlib:sqpLineSearch:Exit1basic'},{'optimlib:sqpLineSearch:Exit1detailed','2.182565e-11','1.000000e-09','0.000000e+00','1.000000e-09'},true,true);;">stopping criteria details</a>>

<a href = "matlab: helpview('optim','local_min_found','CSHelpWindow');">Local minimum found that satisfies the constraints</a>.

Optimization completed because the objective function is non-decreasing in 
<a href = "matlab: helpview('optim','feasible_directions','CSHelpWindow');">feasible directions</a>, to within the value of the <a href = "matlab: helpview('optim','optimality_tolerance_msgcsh','CSHelpWindow');">optimality tolerance</a>,
and constraints are satisfied to within the value of the <a href = "matlab: helpview('optim','constraint_tolerance','CSHelpWindow');">constraint tolerance</a>.

<<a href = "matlab: createExitMsg({'optimlib:sqpLineSearch:Exit1basic'},{'optimlib:sqpLineSearch:Exit1detailed','4.578195e-11','1.000000e-09','0.000000e+00','1.000000e-09'},true,true);;">stopping criteria details</a>>

<a href = "matlab: helpview('optim','local_min_found','CSHelpWindow');">Local minimum found that satisfies the constraints</a>.

Optimization completed because the objective function is non-decreasing in 
<a href = "matlab: helpview('optim','feasible_directions','CSHelpWindow');">feasible directions</a>, to within the value of the <a href = "matlab: helpview('optim','optimality_tolerance_msgcsh','CSHelpWindow');">optimality tolerance</a>,
and constraints are satisfied to within the value of the <a href = "matlab: helpview('optim','constraint_tolerance','CSHelpWindow');">constraint tolerance</a>.

<<a href = "matlab: createExitMsg({'optimlib:sqpLineSearch:Exit1basic'},{'optimlib:sqpLineSearch:Exit1detailed','1.611410e-12','1.000000e-09','0.000000e+00','1.000000e-09'},true,true);;">stopping criteria details</a>>

<a href = "matlab: helpview('optim','local_min_found','CSHelpWindow');">Local minimum found that satisfies the constraints</a>.

Optimization completed because the objective function is non-decreasing in 
<a href = "matlab: helpview('optim','feasible_directions','CSHelpWindow');">feasible directions</a>, to within the value of the <a href = "matlab: helpview('optim','optimality_tolerance_msgcsh','CSHelpWindow');">optimality tolerance</a>,
and constraints are satisfied to within the value of the <a href = "matlab: helpview('optim','constraint_tolerance','CSHelpWindow');">constraint tolerance</a>.

<<a href = "matlab: createExitMsg({'optimlib:sqpLineSearch:Exit1basic'},{'optimlib:sqpLineSearch:Exit1detailed','3.330247e-12','1.000000e-09','0.000000e+00','1.000000e-09'},true,true);;">stopping criteria details</a>>

<a href = "matlab: helpview('optim','local_min_found','CSHelpWindow');">Local minimum found that satisfies the constraints</a>.

Optimization completed because the objective function is non-decreasing in 
<a href = "matlab: helpview('optim','feasible_directions','CSHelpWindow');">feasible directions</a>, to within the value of the <a href = "matlab: helpview('optim','optimality_tolerance_msgcsh','CSHelpWindow');">optimality tolerance</a>,
and constraints are satisfied to within the value of the <a href = "matlab: helpview('optim','constraint_tolerance','CSHelpWindow');">constraint tolerance</a>.

<<a href = "matlab: createExitMsg({'optimlib:sqpLineSearch:Exit1basic'},{'optimlib:sqpLineSearch:Exit1detailed','3.511083e-11','1.000000e-09','0.000000e+00','1.000000e-09'},true,true);;">stopping criteria details</a>>

<a href = "matlab: helpview('optim','local_min_found','CSHelpWindow');">Local minimum found that satisfies the constraints</a>.

Optimization completed because the objective function is non-decreasing in 
<a href = "matlab: helpview('optim','feasible_directions','CSHelpWindow');">feasible directions</a>, to within the value of the <a href = "matlab: helpview('optim','optimality_tolerance_msgcsh','CSHelpWindow');">optimality tolerance</a>,
and constraints are satisfied to within the value of the <a href = "matlab: helpview('optim','constraint_tolerance','CSHelpWindow');">constraint tolerance</a>.

<<a href = "matlab: createExitMsg({'optimlib:sqpLineSearch:Exit1basic'},{'optimlib:sqpLineSearch:Exit1detailed','7.522778e-10','1.000000e-09','0.000000e+00','1.000000e-09'},true,true);;">stopping criteria details</a>>

<a href = "matlab: helpview('optim','local_min_found','CSHelpWindow');">Local minimum found that satisfies the constraints</a>.

Optimization completed because the objective function is non-decreasing in 
<a href = "matlab: helpview('optim','feasible_directions','CSHelpWindow');">feasible directions</a>, to within the value of the <a href = "matlab: helpview('optim','optimality_tolerance_msgcsh','CSHelpWindow');">optimality tolerance</a>,
and constraints are satisfied to within the value of the <a href = "matlab: helpview('optim','constraint_tolerance','CSHelpWindow');">constraint tolerance</a>.

<<a href = "matlab: createExitMsg({'optimlib:sqpLineSearch:Exit1basic'},{'optimlib:sqpLineSearch:Exit1detailed','1.561277e-11','1.000000e-09','0.000000e+00','1.000000e-09'},true,true);;">stopping criteria details</a>>

<a href = "matlab: helpview('optim','local_min_found','CSHelpWindow');">Local minimum found that satisfies the constraints</a>.

Optimization completed because the objective function is non-decreasing in 
<a href = "matlab: helpview('optim','feasible_directions','CSHelpWindow');">feasible directions</a>, to within the value of the <a href = "matlab: helpview('optim','optimality_tolerance_msgcsh','CSHelpWindow');">optimality tolerance</a>,
and constraints are satisfied to within the value of the <a href = "matlab: helpview('optim','constraint_tolerance','CSHelpWindow');">constraint tolerance</a>.

<<a href = "matlab: createExitMsg({'optimlib:sqpLineSearch:Exit1basic'},{'optimlib:sqpLineSearch:Exit1detailed','4.601292e-10','1.000000e-09','0.000000e+00','1.000000e-09'},true,true);;">stopping criteria details</a>>

<a href = "matlab: helpview('optim','local_min_found','CSHelpWindow');">Local minimum found that satisfies the constraints</a>.

Optimization completed because the objective function is non-decreasing in 
<a href = "matlab: helpview('optim','feasible_directions','CSHelpWindow');">feasible directions</a>, to within the value of the <a href = "matlab: helpview('optim','optimality_tolerance_msgcsh','CSHelpWindow');">optimality tolerance</a>,
and constraints are satisfied to within the value of the <a href = "matlab: helpview('optim','constraint_tolerance','CSHelpWindow');">constraint tolerance</a>.

<<a href = "matlab: createExitMsg({'optimlib:sqpLineSearch:Exit1basic'},{'optimlib:sqpLineSearch:Exit1detailed','3.440360e-10','1.000000e-09','0.000000e+00','1.000000e-09'},true,true);;">stopping criteria details</a>>

<a href = "matlab: helpview('optim','local_min_found','CSHelpWindow');">Local minimum found that satisfies the constraints</a>.

Optimization completed because the objective function is non-decreasing in 
<a href = "matlab: helpview('optim','feasible_directions','CSHelpWindow');">feasible directions</a>, to within the value of the <a href = "matlab: helpview('optim','optimality_tolerance_msgcsh','CSHelpWindow');">optimality tolerance</a>,
and constraints are satisfied to within the value of the <a href = "matlab: helpview('optim','constraint_tolerance','CSHelpWindow');">constraint tolerance</a>.

<<a href = "matlab: createExitMsg({'optimlib:sqpLineSearch:Exit1basic'},{'optimlib:sqpLineSearch:Exit1detailed','5.553098e-11','1.000000e-09','0.000000e+00','1.000000e-09'},true,true);;">stopping criteria details</a>>

<a href = "matlab: helpview('optim','local_min_found','CSHelpWindow');">Local minimum found that satisfies the constraints</a>.

Optimization completed because the objective function is non-decreasing in 
<a href = "matlab: helpview('optim','feasible_directions','CSHelpWindow');">feasible directions</a>, to within the value of the <a href = "matlab: helpview('optim','optimality_tolerance_msgcsh','CSHelpWindow');">optimality tolerance</a>,
and constraints are satisfied to within the value of the <a href = "matlab: helpview('optim','constraint_tolerance','CSHelpWindow');">constraint tolerance</a>.

<<a href = "matlab: createExitMsg({'optimlib:sqpLineSearch:Exit1basic'},{'optimlib:sqpLineSearch:Exit1detailed','1.437020e-10','1.000000e-09','0.000000e+00','1.000000e-09'},true,true);;">stopping criteria details</a>>

<a href = "matlab: helpview('optim','local_min_found','CSHelpWindow');">Local minimum found that satisfies the constraints</a>.

Optimization completed because the objective function is non-decreasing in 
<a href = "matlab: helpview('optim','feasible_directions','CSHelpWindow');">feasible directions</a>, to within the value of the <a href = "matlab: helpview('optim','optimality_tolerance_msgcsh','CSHelpWindow');">optimality tolerance</a>,
and constraints are satisfied to within the value of the <a href = "matlab: helpview('optim','constraint_tolerance','CSHelpWindow');">constraint tolerance</a>.

<<a href = "matlab: createExitMsg({'optimlib:sqpLineSearch:Exit1basic'},{'optimlib:sqpLineSearch:Exit1detailed','1.224672e-11','1.000000e-09','0.000000e+00','1.000000e-09'},true,true);;">stopping criteria details</a>>

<a href = "matlab: helpview('optim','local_min_found','CSHelpWindow');">Local minimum found that satisfies the constraints</a>.

Optimization completed because the objective function is non-decreasing in 
<a href = "matlab: helpview('optim','feasible_directions','CSHelpWindow');">feasible directions</a>, to within the value of the <a href = "matlab: helpview('optim','optimality_tolerance_msgcsh','CSHelpWindow');">optimality tolerance</a>,
and constraints are satisfied to within the value of the <a href = "matlab: helpview('optim','constraint_tolerance','CSHelpWindow');">constraint tolerance</a>.

<<a href = "matlab: createExitMsg({'optimlib:sqpLineSearch:Exit1basic'},{'optimlib:sqpLineSearch:Exit1detailed','9.381987e-10','1.000000e-09','0.000000e+00','1.000000e-09'},true,true);;">stopping criteria details</a>>

<a href = "matlab: helpview('optim','local_min_found','CSHelpWindow');">Local minimum found that satisfies the constraints</a>.

Optimization completed because the objective function is non-decreasing in 
<a href = "matlab: helpview('optim','feasible_directions','CSHelpWindow');">feasible directions</a>, to within the value of the <a href = "matlab: helpview('optim','optimality_tolerance_msgcsh','CSHelpWindow');">optimality tolerance</a>,
and constraints are satisfied to within the value of the <a href = "matlab: helpview('optim','constraint_tolerance','CSHelpWindow');">constraint tolerance</a>.

<<a href = "matlab: createExitMsg({'optimlib:sqpLineSearch:Exit1basic'},{'optimlib:sqpLineSearch:Exit1detailed','2.961413e-11','1.000000e-09','0.000000e+00','1.000000e-09'},true,true);;">stopping criteria details</a>>

<a href = "matlab: helpview('optim','local_min_found','CSHelpWindow');">Local minimum found that satisfies the constraints</a>.

Optimization completed because the objective function is non-decreasing in 
<a href = "matlab: helpview('optim','feasible_directions','CSHelpWindow');">feasible directions</a>, to within the value of the <a href = "matlab: helpview('optim','optimality_tolerance_msgcsh','CSHelpWindow');">optimality tolerance</a>,
and constraints are satisfied to within the value of the <a href = "matlab: helpview('optim','constraint_tolerance','CSHelpWindow');">constraint tolerance</a>.

<<a href = "matlab: createExitMsg({'optimlib:sqpLineSearch:Exit1basic'},{'optimlib:sqpLineSearch:Exit1detailed','3.435705e-10','1.000000e-09','0.000000e+00','1.000000e-09'},true,true);;">stopping criteria details</a>>

<a href = "matlab: helpview('optim','local_min_found','CSHelpWindow');">Local minimum found that satisfies the constraints</a>.

Optimization completed because the objective function is non-decreasing in 
<a href = "matlab: helpview('optim','feasible_directions','CSHelpWindow');">feasible directions</a>, to within the value of the <a href = "matlab: helpview('optim','optimality_tolerance_msgcsh','CSHelpWindow');">optimality tolerance</a>,
and constraints are satisfied to within the value of the <a href = "matlab: helpview('optim','constraint_tolerance','CSHelpWindow');">constraint tolerance</a>.

<<a href = "matlab: createExitMsg({'optimlib:sqpLineSearch:Exit1basic'},{'optimlib:sqpLineSearch:Exit1detailed','1.734235e-10','1.000000e-09','0.000000e+00','1.000000e-09'},true,true);;">stopping criteria details</a>>

<a href = "matlab: helpview('optim','local_min_found','CSHelpWindow');">Local minimum found that satisfies the constraints</a>.

Optimization completed because the objective function is non-decreasing in 
<a href = "matlab: helpview('optim','feasible_directions','CSHelpWindow');">feasible directions</a>, to within the value of the <a href = "matlab: helpview('optim','optimality_tolerance_msgcsh','CSHelpWindow');">optimality tolerance</a>,
and constraints are satisfied to within the value of the <a href = "matlab: helpview('optim','constraint_tolerance','CSHelpWindow');">constraint tolerance</a>.

<<a href = "matlab: createExitMsg({'optimlib:sqpLineSearch:Exit1basic'},{'optimlib:sqpLineSearch:Exit1detailed','6.723698e-10','1.000000e-09','0.000000e+00','1.000000e-09'},true,true);;">stopping criteria details</a>>

<a href = "matlab: helpview('optim','local_min_found','CSHelpWindow');">Local minimum found that satisfies the constraints</a>.

Optimization completed because the objective function is non-decreasing in 
<a href = "matlab: helpview('optim','feasible_directions','CSHelpWindow');">feasible directions</a>, to within the value of the <a href = "matlab: helpview('optim','optimality_tolerance_msgcsh','CSHelpWindow');">optimality tolerance</a>,
and constraints are satisfied to within the value of the <a href = "matlab: helpview('optim','constraint_tolerance','CSHelpWindow');">constraint tolerance</a>.

<<a href = "matlab: createExitMsg({'optimlib:sqpLineSearch:Exit1basic'},{'optimlib:sqpLineSearch:Exit1detailed','4.712479e-11','1.000000e-09','0.000000e+00','1.000000e-09'},true,true);;">stopping criteria details</a>>

<a href = "matlab: helpview('optim','local_min_found','CSHelpWindow');">Local minimum found that satisfies the constraints</a>.

Optimization completed because the objective function is non-decreasing in 
<a href = "matlab: helpview('optim','feasible_directions','CSHelpWindow');">feasible directions</a>, to within the value of the <a href = "matlab: helpview('optim','optimality_tolerance_msgcsh','CSHelpWindow');">optimality tolerance</a>,
and constraints are satisfied to within the value of the <a href = "matlab: helpview('optim','constraint_tolerance','CSHelpWindow');">constraint tolerance</a>.

<<a href = "matlab: createExitMsg({'optimlib:sqpLineSearch:Exit1basic'},{'optimlib:sqpLineSearch:Exit1detailed','2.853449e-10','1.000000e-09','0.000000e+00','1.000000e-09'},true,true);;">stopping criteria details</a>>

<a href = "matlab: helpview('optim','local_min_found','CSHelpWindow');">Local minimum found that satisfies the constraints</a>.

Optimization completed because the objective function is non-decreasing in 
<a href = "matlab: helpview('optim','feasible_directions','CSHelpWindow');">feasible directions</a>, to within the value of the <a href = "matlab: helpview('optim','optimality_tolerance_msgcsh','CSHelpWindow');">optimality tolerance</a>,
and constraints are satisfied to within the value of the <a href = "matlab: helpview('optim','constraint_tolerance','CSHelpWindow');">constraint tolerance</a>.

<<a href = "matlab: createExitMsg({'optimlib:sqpLineSearch:Exit1basic'},{'optimlib:sqpLineSearch:Exit1detailed','6.448684e-10','1.000000e-09','0.000000e+00','1.000000e-09'},true,true);;">stopping criteria details</a>>

<a href = "matlab: helpview('optim','local_min_found','CSHelpWindow');">Local minimum found that satisfies the constraints</a>.

Optimization completed because the objective function is non-decreasing in 
<a href = "matlab: helpview('optim','feasible_directions','CSHelpWindow');">feasible directions</a>, to within the value of the <a href = "matlab: helpview('optim','optimality_tolerance_msgcsh','CSHelpWindow');">optimality tolerance</a>,
and constraints are satisfied to within the value of the <a href = "matlab: helpview('optim','constraint_tolerance','CSHelpWindow');">constraint tolerance</a>.

<<a href = "matlab: createExitMsg({'optimlib:sqpLineSearch:Exit1basic'},{'optimlib:sqpLineSearch:Exit1detailed','2.378710e-10','1.000000e-09','0.000000e+00','1.000000e-09'},true,true);;">stopping criteria details</a>>

<a href = "matlab: helpview('optim','local_min_found','CSHelpWindow');">Local minimum found that satisfies the constraints</a>.

Optimization completed because the objective function is non-decreasing in 
<a href = "matlab: helpview('optim','feasible_directions','CSHelpWindow');">feasible directions</a>, to within the value of the <a href = "matlab: helpview('optim','optimality_tolerance_msgcsh','CSHelpWindow');">optimality tolerance</a>,
and constraints are satisfied to within the value of the <a href = "matlab: helpview('optim','constraint_tolerance','CSHelpWindow');">constraint tolerance</a>.

<<a href = "matlab: createExitMsg({'optimlib:sqpLineSearch:Exit1basic'},{'optimlib:sqpLineSearch:Exit1detailed','9.314308e-10','1.000000e-09','0.000000e+00','1.000000e-09'},true,true);;">stopping criteria details</a>>

<a href = "matlab: helpview('optim','local_min_found','CSHelpWindow');">Local minimum found that satisfies the constraints</a>.

Optimization completed because the objective function is non-decreasing in 
<a href = "matlab: helpview('optim','feasible_directions','CSHelpWindow');">feasible directions</a>, to within the value of the <a href = "matlab: helpview('optim','optimality_tolerance_msgcsh','CSHelpWindow');">optimality tolerance</a>,
and constraints are satisfied to within the value of the <a href = "matlab: helpview('optim','constraint_tolerance','CSHelpWindow');">constraint tolerance</a>.

<<a href = "matlab: createExitMsg({'optimlib:sqpLineSearch:Exit1basic'},{'optimlib:sqpLineSearch:Exit1detailed','1.854912e-10','1.000000e-09','0.000000e+00','1.000000e-09'},true,true);;">stopping criteria details</a>>

<a href = "matlab: helpview('optim','local_min_found','CSHelpWindow');">Local minimum found that satisfies the constraints</a>.

Optimization completed because the objective function is non-decreasing in 
<a href = "matlab: helpview('optim','feasible_directions','CSHelpWindow');">feasible directions</a>, to within the value of the <a href = "matlab: helpview('optim','optimality_tolerance_msgcsh','CSHelpWindow');">optimality tolerance</a>,
and constraints are satisfied to within the value of the <a href = "matlab: helpview('optim','constraint_tolerance','CSHelpWindow');">constraint tolerance</a>.

<<a href = "matlab: createExitMsg({'optimlib:sqpLineSearch:Exit1basic'},{'optimlib:sqpLineSearch:Exit1detailed','1.132642e-10','1.000000e-09','0.000000e+00','1.000000e-09'},true,true);;">stopping criteria details</a>>

<a href = "matlab: helpview('optim','local_min_found','CSHelpWindow');">Local minimum found that satisfies the constraints</a>.

Optimization completed because the objective function is non-decreasing in 
<a href = "matlab: helpview('optim','feasible_directions','CSHelpWindow');">feasible directions</a>, to within the value of the <a href = "matlab: helpview('optim','optimality_tolerance_msgcsh','CSHelpWindow');">optimality tolerance</a>,
and constraints are satisfied to within the value of the <a href = "matlab: helpview('optim','constraint_tolerance','CSHelpWindow');">constraint tolerance</a>.

<<a href = "matlab: createExitMsg({'optimlib:sqpLineSearch:Exit1basic'},{'optimlib:sqpLineSearch:Exit1detailed','2.425709e-10','1.000000e-09','0.000000e+00','1.000000e-09'},true,true);;">stopping criteria details</a>>

<a href = "matlab: helpview('optim','local_min_found','CSHelpWindow');">Local minimum found that satisfies the constraints</a>.

Optimization completed because the objective function is non-decreasing in 
<a href = "matlab: helpview('optim','feasible_directions','CSHelpWindow');">feasible directions</a>, to within the value of the <a href = "matlab: helpview('optim','optimality_tolerance_msgcsh','CSHelpWindow');">optimality tolerance</a>,
and constraints are satisfied to within the value of the <a href = "matlab: helpview('optim','constraint_tolerance','CSHelpWindow');">constraint tolerance</a>.

<<a href = "matlab: createExitMsg({'optimlib:sqpLineSearch:Exit1basic'},{'optimlib:sqpLineSearch:Exit1detailed','1.130673e-10','1.000000e-09','0.000000e+00','1.000000e-09'},true,true);;">stopping criteria details</a>>

<a href = "matlab: helpview('optim','local_min_found','CSHelpWindow');">Local minimum found that satisfies the constraints</a>.

Optimization completed because the objective function is non-decreasing in 
<a href = "matlab: helpview('optim','feasible_directions','CSHelpWindow');">feasible directions</a>, to within the value of the <a href = "matlab: helpview('optim','optimality_tolerance_msgcsh','CSHelpWindow');">optimality tolerance</a>,
and constraints are satisfied to within the value of the <a href = "matlab: helpview('optim','constraint_tolerance','CSHelpWindow');">constraint tolerance</a>.

<<a href = "matlab: createExitMsg({'optimlib:sqpLineSearch:Exit1basic'},{'optimlib:sqpLineSearch:Exit1detailed','3.486017e-10','1.000000e-09','0.000000e+00','1.000000e-09'},true,true);;">stopping criteria details</a>>

<a href = "matlab: helpview('optim','local_min_found','CSHelpWindow');">Local minimum found that satisfies the constraints</a>.

Optimization completed because the objective function is non-decreasing in 
<a href = "matlab: helpview('optim','feasible_directions','CSHelpWindow');">feasible directions</a>, to within the value of the <a href = "matlab: helpview('optim','optimality_tolerance_msgcsh','CSHelpWindow');">optimality tolerance</a>,
and constraints are satisfied to within the value of the <a href = "matlab: helpview('optim','constraint_tolerance','CSHelpWindow');">constraint tolerance</a>.

<<a href = "matlab: createExitMsg({'optimlib:sqpLineSearch:Exit1basic'},{'optimlib:sqpLineSearch:Exit1detailed','7.398162e-11','1.000000e-09','0.000000e+00','1.000000e-09'},true,true);;">stopping criteria details</a>>

<a href = "matlab: helpview('optim','local_min_found','CSHelpWindow');">Local minimum found that satisfies the constraints</a>.

Optimization completed because the objective function is non-decreasing in 
<a href = "matlab: helpview('optim','feasible_directions','CSHelpWindow');">feasible directions</a>, to within the value of the <a href = "matlab: helpview('optim','optimality_tolerance_msgcsh','CSHelpWindow');">optimality tolerance</a>,
and constraints are satisfied to within the value of the <a href = "matlab: helpview('optim','constraint_tolerance','CSHelpWindow');">constraint tolerance</a>.

<<a href = "matlab: createExitMsg({'optimlib:sqpLineSearch:Exit1basic'},{'optimlib:sqpLineSearch:Exit1detailed','5.585147e-10','1.000000e-09','0.000000e+00','1.000000e-09'},true,true);;">stopping criteria details</a>>

<a href = "matlab: helpview('optim','local_min_found','CSHelpWindow');">Local minimum found that satisfies the constraints</a>.

Optimization completed because the objective function is non-decreasing in 
<a href = "matlab: helpview('optim','feasible_directions','CSHelpWindow');">feasible directions</a>, to within the value of the <a href = "matlab: helpview('optim','optimality_tolerance_msgcsh','CSHelpWindow');">optimality tolerance</a>,
and constraints are satisfied to within the value of the <a href = "matlab: helpview('optim','constraint_tolerance','CSHelpWindow');">constraint tolerance</a>.

<<a href = "matlab: createExitMsg({'optimlib:sqpLineSearch:Exit1basic'},{'optimlib:sqpLineSearch:Exit1detailed','9.759057e-10','1.000000e-09','0.000000e+00','1.000000e-09'},true,true);;">stopping criteria details</a>>

<a href = "matlab: helpview('optim','local_min_found','CSHelpWindow');">Local minimum found that satisfies the constraints</a>.

Optimization completed because the objective function is non-decreasing in 
<a href = "matlab: helpview('optim','feasible_directions','CSHelpWindow');">feasible directions</a>, to within the value of the <a href = "matlab: helpview('optim','optimality_tolerance_msgcsh','CSHelpWindow');">optimality tolerance</a>,
and constraints are satisfied to within the value of the <a href = "matlab: helpview('optim','constraint_tolerance','CSHelpWindow');">constraint tolerance</a>.

<<a href = "matlab: createExitMsg({'optimlib:sqpLineSearch:Exit1basic'},{'optimlib:sqpLineSearch:Exit1detailed','1.886961e-10','1.000000e-09','0.000000e+00','1.000000e-09'},true,true);;">stopping criteria details</a>>

<a href = "matlab: helpview('optim','local_min_found','CSHelpWindow');">Local minimum found that satisfies the constraints</a>.

Optimization completed because the objective function is non-decreasing in 
<a href = "matlab: helpview('optim','feasible_directions','CSHelpWindow');">feasible directions</a>, to within the value of the <a href = "matlab: helpview('optim','optimality_tolerance_msgcsh','CSHelpWindow');">optimality tolerance</a>,
and constraints are satisfied to within the value of the <a href = "matlab: helpview('optim','constraint_tolerance','CSHelpWindow');">constraint tolerance</a>.

<<a href = "matlab: createExitMsg({'optimlib:sqpLineSearch:Exit1basic'},{'optimlib:sqpLineSearch:Exit1detailed','2.161080e-11','1.000000e-09','0.000000e+00','1.000000e-09'},true,true);;">stopping criteria details</a>>

<a href = "matlab: helpview('optim','local_min_found','CSHelpWindow');">Local minimum found that satisfies the constraints</a>.

Optimization completed because the objective function is non-decreasing in 
<a href = "matlab: helpview('optim','feasible_directions','CSHelpWindow');">feasible directions</a>, to within the value of the <a href = "matlab: helpview('optim','optimality_tolerance_msgcsh','CSHelpWindow');">optimality tolerance</a>,
and constraints are satisfied to within the value of the <a href = "matlab: helpview('optim','constraint_tolerance','CSHelpWindow');">constraint tolerance</a>.

<<a href = "matlab: createExitMsg({'optimlib:sqpLineSearch:Exit1basic'},{'optimlib:sqpLineSearch:Exit1detailed','1.170600e-10','1.000000e-09','0.000000e+00','1.000000e-09'},true,true);;">stopping criteria details</a>>

<a href = "matlab: helpview('optim','local_min_found','CSHelpWindow');">Local minimum found that satisfies the constraints</a>.

Optimization completed because the objective function is non-decreasing in 
<a href = "matlab: helpview('optim','feasible_directions','CSHelpWindow');">feasible directions</a>, to within the value of the <a href = "matlab: helpview('optim','optimality_tolerance_msgcsh','CSHelpWindow');">optimality tolerance</a>,
and constraints are satisfied to within the value of the <a href = "matlab: helpview('optim','constraint_tolerance','CSHelpWindow');">constraint tolerance</a>.

<<a href = "matlab: createExitMsg({'optimlib:sqpLineSearch:Exit1basic'},{'optimlib:sqpLineSearch:Exit1detailed','3.471693e-10','1.000000e-09','0.000000e+00','1.000000e-09'},true,true);;">stopping criteria details</a>>

<a href = "matlab: helpview('optim','local_min_found','CSHelpWindow');">Local minimum found that satisfies the constraints</a>.

Optimization completed because the objective function is non-decreasing in 
<a href = "matlab: helpview('optim','feasible_directions','CSHelpWindow');">feasible directions</a>, to within the value of the <a href = "matlab: helpview('optim','optimality_tolerance_msgcsh','CSHelpWindow');">optimality tolerance</a>,
and constraints are satisfied to within the value of the <a href = "matlab: helpview('optim','constraint_tolerance','CSHelpWindow');">constraint tolerance</a>.

<<a href = "matlab: createExitMsg({'optimlib:sqpLineSearch:Exit1basic'},{'optimlib:sqpLineSearch:Exit1detailed','6.564347e-10','1.000000e-09','0.000000e+00','1.000000e-09'},true,true);;">stopping criteria details</a>>

<a href = "matlab: helpview('optim','local_min_found','CSHelpWindow');">Local minimum found that satisfies the constraints</a>.

Optimization completed because the objective function is non-decreasing in 
<a href = "matlab: helpview('optim','feasible_directions','CSHelpWindow');">feasible directions</a>, to within the value of the <a href = "matlab: helpview('optim','optimality_tolerance_msgcsh','CSHelpWindow');">optimality tolerance</a>,
and constraints are satisfied to within the value of the <a href = "matlab: helpview('optim','constraint_tolerance','CSHelpWindow');">constraint tolerance</a>.

<<a href = "matlab: createExitMsg({'optimlib:sqpLineSearch:Exit1basic'},{'optimlib:sqpLineSearch:Exit1detailed','2.435019e-12','1.000000e-09','0.000000e+00','1.000000e-09'},true,true);;">stopping criteria details</a>>

<a href = "matlab: helpview('optim','local_min_found','CSHelpWindow');">Local minimum found that satisfies the constraints</a>.

Optimization completed because the objective function is non-decreasing in 
<a href = "matlab: helpview('optim','feasible_directions','CSHelpWindow');">feasible directions</a>, to within the value of the <a href = "matlab: helpview('optim','optimality_tolerance_msgcsh','CSHelpWindow');">optimality tolerance</a>,
and constraints are satisfied to within the value of the <a href = "matlab: helpview('optim','constraint_tolerance','CSHelpWindow');">constraint tolerance</a>.

<<a href = "matlab: createExitMsg({'optimlib:sqpLineSearch:Exit1basic'},{'optimlib:sqpLineSearch:Exit1detailed','6.604990e-10','1.000000e-09','0.000000e+00','1.000000e-09'},true,true);;">stopping criteria details</a>>

<a href = "matlab: helpview('optim','local_min_found','CSHelpWindow');">Local minimum found that satisfies the constraints</a>.

Optimization completed because the objective function is non-decreasing in 
<a href = "matlab: helpview('optim','feasible_directions','CSHelpWindow');">feasible directions</a>, to within the value of the <a href = "matlab: helpview('optim','optimality_tolerance_msgcsh','CSHelpWindow');">optimality tolerance</a>,
and constraints are satisfied to within the value of the <a href = "matlab: helpview('optim','constraint_tolerance','CSHelpWindow');">constraint tolerance</a>.

<<a href = "matlab: createExitMsg({'optimlib:sqpLineSearch:Exit1basic'},{'optimlib:sqpLineSearch:Exit1detailed','1.572557e-10','1.000000e-09','0.000000e+00','1.000000e-09'},true,true);;">stopping criteria details</a>>

<a href = "matlab: helpview('optim','local_min_found','CSHelpWindow');">Local minimum found that satisfies the constraints</a>.

Optimization completed because the objective function is non-decreasing in 
<a href = "matlab: helpview('optim','feasible_directions','CSHelpWindow');">feasible directions</a>, to within the value of the <a href = "matlab: helpview('optim','optimality_tolerance_msgcsh','CSHelpWindow');">optimality tolerance</a>,
and constraints are satisfied to within the value of the <a href = "matlab: helpview('optim','constraint_tolerance','CSHelpWindow');">constraint tolerance</a>.

<<a href = "matlab: createExitMsg({'optimlib:sqpLineSearch:Exit1basic'},{'optimlib:sqpLineSearch:Exit1detailed','2.448448e-11','1.000000e-09','0.000000e+00','1.000000e-09'},true,true);;">stopping criteria details</a>>

<a href = "matlab: helpview('optim','local_min_found','CSHelpWindow');">Local minimum found that satisfies the constraints</a>.

Optimization completed because the objective function is non-decreasing in 
<a href = "matlab: helpview('optim','feasible_directions','CSHelpWindow');">feasible directions</a>, to within the value of the <a href = "matlab: helpview('optim','optimality_tolerance_msgcsh','CSHelpWindow');">optimality tolerance</a>,
and constraints are satisfied to within the value of the <a href = "matlab: helpview('optim','constraint_tolerance','CSHelpWindow');">constraint tolerance</a>.

<<a href = "matlab: createExitMsg({'optimlib:sqpLineSearch:Exit1basic'},{'optimlib:sqpLineSearch:Exit1detailed','6.282708e-11','1.000000e-09','0.000000e+00','1.000000e-09'},true,true);;">stopping criteria details</a>>

<a href = "matlab: helpview('optim','local_min_found','CSHelpWindow');">Local minimum found that satisfies the constraints</a>.

Optimization completed because the objective function is non-decreasing in 
<a href = "matlab: helpview('optim','feasible_directions','CSHelpWindow');">feasible directions</a>, to within the value of the <a href = "matlab: helpview('optim','optimality_tolerance_msgcsh','CSHelpWindow');">optimality tolerance</a>,
and constraints are satisfied to within the value of the <a href = "matlab: helpview('optim','constraint_tolerance','CSHelpWindow');">constraint tolerance</a>.

<<a href = "matlab: createExitMsg({'optimlib:sqpLineSearch:Exit1basic'},{'optimlib:sqpLineSearch:Exit1detailed','2.068155e-10','1.000000e-09','0.000000e+00','1.000000e-09'},true,true);;">stopping criteria details</a>>

<a href = "matlab: helpview('optim','local_min_found','CSHelpWindow');">Local minimum found that satisfies the constraints</a>.

Optimization completed because the objective function is non-decreasing in 
<a href = "matlab: helpview('optim','feasible_directions','CSHelpWindow');">feasible directions</a>, to within the value of the <a href = "matlab: helpview('optim','optimality_tolerance_msgcsh','CSHelpWindow');">optimality tolerance</a>,
and constraints are satisfied to within the value of the <a href = "matlab: helpview('optim','constraint_tolerance','CSHelpWindow');">constraint tolerance</a>.

<<a href = "matlab: createExitMsg({'optimlib:sqpLineSearch:Exit1basic'},{'optimlib:sqpLineSearch:Exit1detailed','1.802810e-10','1.000000e-09','0.000000e+00','1.000000e-09'},true,true);;">stopping criteria details</a>>

<a href = "matlab: helpview('optim','local_min_found','CSHelpWindow');">Local minimum found that satisfies the constraints</a>.

Optimization completed because the objective function is non-decreasing in 
<a href = "matlab: helpview('optim','feasible_directions','CSHelpWindow');">feasible directions</a>, to within the value of the <a href = "matlab: helpview('optim','optimality_tolerance_msgcsh','CSHelpWindow');">optimality tolerance</a>,
and constraints are satisfied to within the value of the <a href = "matlab: helpview('optim','constraint_tolerance','CSHelpWindow');">constraint tolerance</a>.

<<a href = "matlab: createExitMsg({'optimlib:sqpLineSearch:Exit1basic'},{'optimlib:sqpLineSearch:Exit1detailed','3.824055e-10','1.000000e-09','0.000000e+00','1.000000e-09'},true,true);;">stopping criteria details</a>>

<a href = "matlab: helpview('optim','local_min_found','CSHelpWindow');">Local minimum found that satisfies the constraints</a>.

Optimization completed because the objective function is non-decreasing in 
<a href = "matlab: helpview('optim','feasible_directions','CSHelpWindow');">feasible directions</a>, to within the value of the <a href = "matlab: helpview('optim','optimality_tolerance_msgcsh','CSHelpWindow');">optimality tolerance</a>,
and constraints are satisfied to within the value of the <a href = "matlab: helpview('optim','constraint_tolerance','CSHelpWindow');">constraint tolerance</a>.

<<a href = "matlab: createExitMsg({'optimlib:sqpLineSearch:Exit1basic'},{'optimlib:sqpLineSearch:Exit1detailed','5.044429e-10','1.000000e-09','0.000000e+00','1.000000e-09'},true,true);;">stopping criteria details</a>>

<a href = "matlab: helpview('optim','local_min_found','CSHelpWindow');">Local minimum found that satisfies the constraints</a>.

Optimization completed because the objective function is non-decreasing in 
<a href = "matlab: helpview('optim','feasible_directions','CSHelpWindow');">feasible directions</a>, to within the value of the <a href = "matlab: helpview('optim','optimality_tolerance_msgcsh','CSHelpWindow');">optimality tolerance</a>,
and constraints are satisfied to within the value of the <a href = "matlab: helpview('optim','constraint_tolerance','CSHelpWindow');">constraint tolerance</a>.

<<a href = "matlab: createExitMsg({'optimlib:sqpLineSearch:Exit1basic'},{'optimlib:sqpLineSearch:Exit1detailed','4.493148e-10','1.000000e-09','0.000000e+00','1.000000e-09'},true,true);;">stopping criteria details</a>>

<a href = "matlab: helpview('optim','local_min_found','CSHelpWindow');">Local minimum found that satisfies the constraints</a>.

Optimization completed because the objective function is non-decreasing in 
<a href = "matlab: helpview('optim','feasible_directions','CSHelpWindow');">feasible directions</a>, to within the value of the <a href = "matlab: helpview('optim','optimality_tolerance_msgcsh','CSHelpWindow');">optimality tolerance</a>,
and constraints are satisfied to within the value of the <a href = "matlab: helpview('optim','constraint_tolerance','CSHelpWindow');">constraint tolerance</a>.

<<a href = "matlab: createExitMsg({'optimlib:sqpLineSearch:Exit1basic'},{'optimlib:sqpLineSearch:Exit1detailed','4.426006e-11','1.000000e-09','0.000000e+00','1.000000e-09'},true,true);;">stopping criteria details</a>>

<a href = "matlab: helpview('optim','local_min_found','CSHelpWindow');">Local minimum found that satisfies the constraints</a>.

Optimization completed because the objective function is non-decreasing in 
<a href = "matlab: helpview('optim','feasible_directions','CSHelpWindow');">feasible directions</a>, to within the value of the <a href = "matlab: helpview('optim','optimality_tolerance_msgcsh','CSHelpWindow');">optimality tolerance</a>,
and constraints are satisfied to within the value of the <a href = "matlab: helpview('optim','constraint_tolerance','CSHelpWindow');">constraint tolerance</a>.

<<a href = "matlab: createExitMsg({'optimlib:sqpLineSearch:Exit1basic'},{'optimlib:sqpLineSearch:Exit1detailed','5.426154e-10','1.000000e-09','0.000000e+00','1.000000e-09'},true,true);;">stopping criteria details</a>>

<a href = "matlab: helpview('optim','local_min_found','CSHelpWindow');">Local minimum found that satisfies the constraints</a>.

Optimization completed because the objective function is non-decreasing in 
<a href = "matlab: helpview('optim','feasible_directions','CSHelpWindow');">feasible directions</a>, to within the value of the <a href = "matlab: helpview('optim','optimality_tolerance_msgcsh','CSHelpWindow');">optimality tolerance</a>,
and constraints are satisfied to within the value of the <a href = "matlab: helpview('optim','constraint_tolerance','CSHelpWindow');">constraint tolerance</a>.

<<a href = "matlab: createExitMsg({'optimlib:sqpLineSearch:Exit1basic'},{'optimlib:sqpLineSearch:Exit1detailed','9.006707e-10','1.000000e-09','0.000000e+00','1.000000e-09'},true,true);;">stopping criteria details</a>>

<a href = "matlab: helpview('optim','local_min_found','CSHelpWindow');">Local minimum found that satisfies the constraints</a>.

Optimization completed because the objective function is non-decreasing in 
<a href = "matlab: helpview('optim','feasible_directions','CSHelpWindow');">feasible directions</a>, to within the value of the <a href = "matlab: helpview('optim','optimality_tolerance_msgcsh','CSHelpWindow');">optimality tolerance</a>,
and constraints are satisfied to within the value of the <a href = "matlab: helpview('optim','constraint_tolerance','CSHelpWindow');">constraint tolerance</a>.

<<a href = "matlab: createExitMsg({'optimlib:sqpLineSearch:Exit1basic'},{'optimlib:sqpLineSearch:Exit1detailed','5.858728e-10','1.000000e-09','0.000000e+00','1.000000e-09'},true,true);;">stopping criteria details</a>>

<a href = "matlab: helpview('optim','local_min_found','CSHelpWindow');">Local minimum found that satisfies the constraints</a>.

Optimization completed because the objective function is non-decreasing in 
<a href = "matlab: helpview('optim','feasible_directions','CSHelpWindow');">feasible directions</a>, to within the value of the <a href = "matlab: helpview('optim','optimality_tolerance_msgcsh','CSHelpWindow');">optimality tolerance</a>,
and constraints are satisfied to within the value of the <a href = "matlab: helpview('optim','constraint_tolerance','CSHelpWindow');">constraint tolerance</a>.

<<a href = "matlab: createExitMsg({'optimlib:sqpLineSearch:Exit1basic'},{'optimlib:sqpLineSearch:Exit1detailed','1.819103e-11','1.000000e-09','0.000000e+00','1.000000e-09'},true,true);;">stopping criteria details</a>>

<a href = "matlab: helpview('optim','local_min_found','CSHelpWindow');">Local minimum found that satisfies the constraints</a>.

Optimization completed because the objective function is non-decreasing in 
<a href = "matlab: helpview('optim','feasible_directions','CSHelpWindow');">feasible directions</a>, to within the value of the <a href = "matlab: helpview('optim','optimality_tolerance_msgcsh','CSHelpWindow');">optimality tolerance</a>,
and constraints are satisfied to within the value of the <a href = "matlab: helpview('optim','constraint_tolerance','CSHelpWindow');">constraint tolerance</a>.

<<a href = "matlab: createExitMsg({'optimlib:sqpLineSearch:Exit1basic'},{'optimlib:sqpLineSearch:Exit1detailed','3.016559e-10','1.000000e-09','0.000000e+00','1.000000e-09'},true,true);;">stopping criteria details</a>>

<a href = "matlab: helpview('optim','local_min_found','CSHelpWindow');">Local minimum found that satisfies the constraints</a>.

Optimization completed because the objective function is non-decreasing in 
<a href = "matlab: helpview('optim','feasible_directions','CSHelpWindow');">feasible directions</a>, to within the value of the <a href = "matlab: helpview('optim','optimality_tolerance_msgcsh','CSHelpWindow');">optimality tolerance</a>,
and constraints are satisfied to within the value of the <a href = "matlab: helpview('optim','constraint_tolerance','CSHelpWindow');">constraint tolerance</a>.

<<a href = "matlab: createExitMsg({'optimlib:sqpLineSearch:Exit1basic'},{'optimlib:sqpLineSearch:Exit1detailed','3.651992e-10','1.000000e-09','0.000000e+00','1.000000e-09'},true,true);;">stopping criteria details</a>>

<a href = "matlab: helpview('optim','local_min_found','CSHelpWindow');">Local minimum found that satisfies the constraints</a>.

Optimization completed because the objective function is non-decreasing in 
<a href = "matlab: helpview('optim','feasible_directions','CSHelpWindow');">feasible directions</a>, to within the value of the <a href = "matlab: helpview('optim','optimality_tolerance_msgcsh','CSHelpWindow');">optimality tolerance</a>,
and constraints are satisfied to within the value of the <a href = "matlab: helpview('optim','constraint_tolerance','CSHelpWindow');">constraint tolerance</a>.

<<a href = "matlab: createExitMsg({'optimlib:sqpLineSearch:Exit1basic'},{'optimlib:sqpLineSearch:Exit1detailed','2.899285e-10','1.000000e-09','0.000000e+00','1.000000e-09'},true,true);;">stopping criteria details</a>>

<a href = "matlab: helpview('optim','local_min_found','CSHelpWindow');">Local minimum found that satisfies the constraints</a>.

Optimization completed because the objective function is non-decreasing in 
<a href = "matlab: helpview('optim','feasible_directions','CSHelpWindow');">feasible directions</a>, to within the value of the <a href = "matlab: helpview('optim','optimality_tolerance_msgcsh','CSHelpWindow');">optimality tolerance</a>,
and constraints are satisfied to within the value of the <a href = "matlab: helpview('optim','constraint_tolerance','CSHelpWindow');">constraint tolerance</a>.

<<a href = "matlab: createExitMsg({'optimlib:sqpLineSearch:Exit1basic'},{'optimlib:sqpLineSearch:Exit1detailed','6.624685e-13','1.000000e-09','0.000000e+00','1.000000e-09'},true,true);;">stopping criteria details</a>>

<a href = "matlab: helpview('optim','local_min_found','CSHelpWindow');">Local minimum found that satisfies the constraints</a>.

Optimization completed because the objective function is non-decreasing in 
<a href = "matlab: helpview('optim','feasible_directions','CSHelpWindow');">feasible directions</a>, to within the value of the <a href = "matlab: helpview('optim','optimality_tolerance_msgcsh','CSHelpWindow');">optimality tolerance</a>,
and constraints are satisfied to within the value of the <a href = "matlab: helpview('optim','constraint_tolerance','CSHelpWindow');">constraint tolerance</a>.

<<a href = "matlab: createExitMsg({'optimlib:sqpLineSearch:Exit1basic'},{'optimlib:sqpLineSearch:Exit1detailed','2.529914e-10','1.000000e-09','0.000000e+00','1.000000e-09'},true,true);;">stopping criteria details</a>>

<a href = "matlab: helpview('optim','local_min_found','CSHelpWindow');">Local minimum found that satisfies the constraints</a>.

Optimization completed because the objective function is non-decreasing in 
<a href = "matlab: helpview('optim','feasible_directions','CSHelpWindow');">feasible directions</a>, to within the value of the <a href = "matlab: helpview('optim','optimality_tolerance_msgcsh','CSHelpWindow');">optimality tolerance</a>,
and constraints are satisfied to within the value of the <a href = "matlab: helpview('optim','constraint_tolerance','CSHelpWindow');">constraint tolerance</a>.

<<a href = "matlab: createExitMsg({'optimlib:sqpLineSearch:Exit1basic'},{'optimlib:sqpLineSearch:Exit1detailed','2.208527e-11','1.000000e-09','0.000000e+00','1.000000e-09'},true,true);;">stopping criteria details</a>>

<a href = "matlab: helpview('optim','local_min_found','CSHelpWindow');">Local minimum found that satisfies the constraints</a>.

Optimization completed because the objective function is non-decreasing in 
<a href = "matlab: helpview('optim','feasible_directions','CSHelpWindow');">feasible directions</a>, to within the value of the <a href = "matlab: helpview('optim','optimality_tolerance_msgcsh','CSHelpWindow');">optimality tolerance</a>,
and constraints are satisfied to within the value of the <a href = "matlab: helpview('optim','constraint_tolerance','CSHelpWindow');">constraint tolerance</a>.

<<a href = "matlab: createExitMsg({'optimlib:sqpLineSearch:Exit1basic'},{'optimlib:sqpLineSearch:Exit1detailed','5.439404e-11','1.000000e-09','0.000000e+00','1.000000e-09'},true,true);;">stopping criteria details</a>>

<a href = "matlab: helpview('optim','local_min_found','CSHelpWindow');">Local minimum found that satisfies the constraints</a>.

Optimization completed because the objective function is non-decreasing in 
<a href = "matlab: helpview('optim','feasible_directions','CSHelpWindow');">feasible directions</a>, to within the value of the <a href = "matlab: helpview('optim','optimality_tolerance_msgcsh','CSHelpWindow');">optimality tolerance</a>,
and constraints are satisfied to within the value of the <a href = "matlab: helpview('optim','constraint_tolerance','CSHelpWindow');">constraint tolerance</a>.

<<a href = "matlab: createExitMsg({'optimlib:sqpLineSearch:Exit1basic'},{'optimlib:sqpLineSearch:Exit1detailed','5.948788e-11','1.000000e-09','0.000000e+00','1.000000e-09'},true,true);;">stopping criteria details</a>>

<a href = "matlab: helpview('optim','local_min_found','CSHelpWindow');">Local minimum found that satisfies the constraints</a>.

Optimization completed because the objective function is non-decreasing in 
<a href = "matlab: helpview('optim','feasible_directions','CSHelpWindow');">feasible directions</a>, to within the value of the <a href = "matlab: helpview('optim','optimality_tolerance_msgcsh','CSHelpWindow');">optimality tolerance</a>,
and constraints are satisfied to within the value of the <a href = "matlab: helpview('optim','constraint_tolerance','CSHelpWindow');">constraint tolerance</a>.

<<a href = "matlab: createExitMsg({'optimlib:sqpLineSearch:Exit1basic'},{'optimlib:sqpLineSearch:Exit1detailed','7.824291e-12','1.000000e-09','0.000000e+00','1.000000e-09'},true,true);;">stopping criteria details</a>>

<a href = "matlab: helpview('optim','local_min_found','CSHelpWindow');">Local minimum found that satisfies the constraints</a>.

Optimization completed because the objective function is non-decreasing in 
<a href = "matlab: helpview('optim','feasible_directions','CSHelpWindow');">feasible directions</a>, to within the value of the <a href = "matlab: helpview('optim','optimality_tolerance_msgcsh','CSHelpWindow');">optimality tolerance</a>,
and constraints are satisfied to within the value of the <a href = "matlab: helpview('optim','constraint_tolerance','CSHelpWindow');">constraint tolerance</a>.

<<a href = "matlab: createExitMsg({'optimlib:sqpLineSearch:Exit1basic'},{'optimlib:sqpLineSearch:Exit1detailed','3.623255e-10','1.000000e-09','0.000000e+00','1.000000e-09'},true,true);;">stopping criteria details</a>>

<a href = "matlab: helpview('optim','local_min_found','CSHelpWindow');">Local minimum found that satisfies the constraints</a>.

Optimization completed because the objective function is non-decreasing in 
<a href = "matlab: helpview('optim','feasible_directions','CSHelpWindow');">feasible directions</a>, to within the value of the <a href = "matlab: helpview('optim','optimality_tolerance_msgcsh','CSHelpWindow');">optimality tolerance</a>,
and constraints are satisfied to within the value of the <a href = "matlab: helpview('optim','constraint_tolerance','CSHelpWindow');">constraint tolerance</a>.

<<a href = "matlab: createExitMsg({'optimlib:sqpLineSearch:Exit1basic'},{'optimlib:sqpLineSearch:Exit1detailed','1.871026e-10','1.000000e-09','0.000000e+00','1.000000e-09'},true,true);;">stopping criteria details</a>>

<a href = "matlab: helpview('optim','local_min_found','CSHelpWindow');">Local minimum found that satisfies the constraints</a>.

Optimization completed because the objective function is non-decreasing in 
<a href = "matlab: helpview('optim','feasible_directions','CSHelpWindow');">feasible directions</a>, to within the value of the <a href = "matlab: helpview('optim','optimality_tolerance_msgcsh','CSHelpWindow');">optimality tolerance</a>,
and constraints are satisfied to within the value of the <a href = "matlab: helpview('optim','constraint_tolerance','CSHelpWindow');">constraint tolerance</a>.

<<a href = "matlab: createExitMsg({'optimlib:sqpLineSearch:Exit1basic'},{'optimlib:sqpLineSearch:Exit1detailed','5.186950e-10','1.000000e-09','0.000000e+00','1.000000e-09'},true,true);;">stopping criteria details</a>>

<a href = "matlab: helpview('optim','local_min_found','CSHelpWindow');">Local minimum found that satisfies the constraints</a>.

Optimization completed because the objective function is non-decreasing in 
<a href = "matlab: helpview('optim','feasible_directions','CSHelpWindow');">feasible directions</a>, to within the value of the <a href = "matlab: helpview('optim','optimality_tolerance_msgcsh','CSHelpWindow');">optimality tolerance</a>,
and constraints are satisfied to within the value of the <a href = "matlab: helpview('optim','constraint_tolerance','CSHelpWindow');">constraint tolerance</a>.

<<a href = "matlab: createExitMsg({'optimlib:sqpLineSearch:Exit1basic'},{'optimlib:sqpLineSearch:Exit1detailed','7.020734e-10','1.000000e-09','0.000000e+00','1.000000e-09'},true,true);;">stopping criteria details</a>>

<a href = "matlab: helpview('optim','local_min_found','CSHelpWindow');">Local minimum found that satisfies the constraints</a>.

Optimization completed because the objective function is non-decreasing in 
<a href = "matlab: helpview('optim','feasible_directions','CSHelpWindow');">feasible directions</a>, to within the value of the <a href = "matlab: helpview('optim','optimality_tolerance_msgcsh','CSHelpWindow');">optimality tolerance</a>,
and constraints are satisfied to within the value of the <a href = "matlab: helpview('optim','constraint_tolerance','CSHelpWindow');">constraint tolerance</a>.

<<a href = "matlab: createExitMsg({'optimlib:sqpLineSearch:Exit1basic'},{'optimlib:sqpLineSearch:Exit1detailed','4.497624e-11','1.000000e-09','0.000000e+00','1.000000e-09'},true,true);;">stopping criteria details</a>>

<a href = "matlab: helpview('optim','local_min_found','CSHelpWindow');">Local minimum found that satisfies the constraints</a>.

Optimization completed because the objective function is non-decreasing in 
<a href = "matlab: helpview('optim','feasible_directions','CSHelpWindow');">feasible directions</a>, to within the value of the <a href = "matlab: helpview('optim','optimality_tolerance_msgcsh','CSHelpWindow');">optimality tolerance</a>,
and constraints are satisfied to within the value of the <a href = "matlab: helpview('optim','constraint_tolerance','CSHelpWindow');">constraint tolerance</a>.

<<a href = "matlab: createExitMsg({'optimlib:sqpLineSearch:Exit1basic'},{'optimlib:sqpLineSearch:Exit1detailed','2.213540e-10','1.000000e-09','0.000000e+00','1.000000e-09'},true,true);;">stopping criteria details</a>>

<a href = "matlab: helpview('optim','local_min_found','CSHelpWindow');">Local minimum found that satisfies the constraints</a>.

Optimization completed because the objective function is non-decreasing in 
<a href = "matlab: helpview('optim','feasible_directions','CSHelpWindow');">feasible directions</a>, to within the value of the <a href = "matlab: helpview('optim','optimality_tolerance_msgcsh','CSHelpWindow');">optimality tolerance</a>,
and constraints are satisfied to within the value of the <a href = "matlab: helpview('optim','constraint_tolerance','CSHelpWindow');">constraint tolerance</a>.

<<a href = "matlab: createExitMsg({'optimlib:sqpLineSearch:Exit1basic'},{'optimlib:sqpLineSearch:Exit1detailed','7.528865e-11','1.000000e-09','0.000000e+00','1.000000e-09'},true,true);;">stopping criteria details</a>>

<a href = "matlab: helpview('optim','local_min_found','CSHelpWindow');">Local minimum found that satisfies the constraints</a>.

Optimization completed because the objective function is non-decreasing in 
<a href = "matlab: helpview('optim','feasible_directions','CSHelpWindow');">feasible directions</a>, to within the value of the <a href = "matlab: helpview('optim','optimality_tolerance_msgcsh','CSHelpWindow');">optimality tolerance</a>,
and constraints are satisfied to within the value of the <a href = "matlab: helpview('optim','constraint_tolerance','CSHelpWindow');">constraint tolerance</a>.

<<a href = "matlab: createExitMsg({'optimlib:sqpLineSearch:Exit1basic'},{'optimlib:sqpLineSearch:Exit1detailed','8.558377e-12','1.000000e-09','0.000000e+00','1.000000e-09'},true,true);;">stopping criteria details</a>>

<a href = "matlab: helpview('optim','local_min_found','CSHelpWindow');">Local minimum found that satisfies the constraints</a>.

Optimization completed because the objective function is non-decreasing in 
<a href = "matlab: helpview('optim','feasible_directions','CSHelpWindow');">feasible directions</a>, to within the value of the <a href = "matlab: helpview('optim','optimality_tolerance_msgcsh','CSHelpWindow');">optimality tolerance</a>,
and constraints are satisfied to within the value of the <a href = "matlab: helpview('optim','constraint_tolerance','CSHelpWindow');">constraint tolerance</a>.

<<a href = "matlab: createExitMsg({'optimlib:sqpLineSearch:Exit1basic'},{'optimlib:sqpLineSearch:Exit1detailed','4.431377e-11','1.000000e-09','0.000000e+00','1.000000e-09'},true,true);;">stopping criteria details</a>>

<a href = "matlab: helpview('optim','local_min_found','CSHelpWindow');">Local minimum found that satisfies the constraints</a>.

Optimization completed because the objective function is non-decreasing in 
<a href = "matlab: helpview('optim','feasible_directions','CSHelpWindow');">feasible directions</a>, to within the value of the <a href = "matlab: helpview('optim','optimality_tolerance_msgcsh','CSHelpWindow');">optimality tolerance</a>,
and constraints are satisfied to within the value of the <a href = "matlab: helpview('optim','constraint_tolerance','CSHelpWindow');">constraint tolerance</a>.

<<a href = "matlab: createExitMsg({'optimlib:sqpLineSearch:Exit1basic'},{'optimlib:sqpLineSearch:Exit1detailed','2.803853e-11','1.000000e-09','0.000000e+00','1.000000e-09'},true,true);;">stopping criteria details</a>>

<a href = "matlab: helpview('optim','local_min_found','CSHelpWindow');">Local minimum found that satisfies the constraints</a>.

Optimization completed because the objective function is non-decreasing in 
<a href = "matlab: helpview('optim','feasible_directions','CSHelpWindow');">feasible directions</a>, to within the value of the <a href = "matlab: helpview('optim','optimality_tolerance_msgcsh','CSHelpWindow');">optimality tolerance</a>,
and constraints are satisfied to within the value of the <a href = "matlab: helpview('optim','constraint_tolerance','CSHelpWindow');">constraint tolerance</a>.

<<a href = "matlab: createExitMsg({'optimlib:sqpLineSearch:Exit1basic'},{'optimlib:sqpLineSearch:Exit1detailed','2.028049e-10','1.000000e-09','0.000000e+00','1.000000e-09'},true,true);;">stopping criteria details</a>>

<a href = "matlab: helpview('optim','local_min_found','CSHelpWindow');">Local minimum found that satisfies the constraints</a>.

Optimization completed because the objective function is non-decreasing in 
<a href = "matlab: helpview('optim','feasible_directions','CSHelpWindow');">feasible directions</a>, to within the value of the <a href = "matlab: helpview('optim','optimality_tolerance_msgcsh','CSHelpWindow');">optimality tolerance</a>,
and constraints are satisfied to within the value of the <a href = "matlab: helpview('optim','constraint_tolerance','CSHelpWindow');">constraint tolerance</a>.

<<a href = "matlab: createExitMsg({'optimlib:sqpLineSearch:Exit1basic'},{'optimlib:sqpLineSearch:Exit1detailed','4.914800e-11','1.000000e-09','0.000000e+00','1.000000e-09'},true,true);;">stopping criteria details</a>>

<a href = "matlab: helpview('optim','local_min_found','CSHelpWindow');">Local minimum found that satisfies the constraints</a>.

Optimization completed because the objective function is non-decreasing in 
<a href = "matlab: helpview('optim','feasible_directions','CSHelpWindow');">feasible directions</a>, to within the value of the <a href = "matlab: helpview('optim','optimality_tolerance_msgcsh','CSHelpWindow');">optimality tolerance</a>,
and constraints are satisfied to within the value of the <a href = "matlab: helpview('optim','constraint_tolerance','CSHelpWindow');">constraint tolerance</a>.

<<a href = "matlab: createExitMsg({'optimlib:sqpLineSearch:Exit1basic'},{'optimlib:sqpLineSearch:Exit1detailed','1.075706e-10','1.000000e-09','0.000000e+00','1.000000e-09'},true,true);;">stopping criteria details</a>>

<a href = "matlab: helpview('optim','local_min_found','CSHelpWindow');">Local minimum found that satisfies the constraints</a>.

Optimization completed because the objective function is non-decreasing in 
<a href = "matlab: helpview('optim','feasible_directions','CSHelpWindow');">feasible directions</a>, to within the value of the <a href = "matlab: helpview('optim','optimality_tolerance_msgcsh','CSHelpWindow');">optimality tolerance</a>,
and constraints are satisfied to within the value of the <a href = "matlab: helpview('optim','constraint_tolerance','CSHelpWindow');">constraint tolerance</a>.

<<a href = "matlab: createExitMsg({'optimlib:sqpLineSearch:Exit1basic'},{'optimlib:sqpLineSearch:Exit1detailed','1.101846e-10','1.000000e-09','0.000000e+00','1.000000e-09'},true,true);;">stopping criteria details</a>>

<a href = "matlab: helpview('optim','local_min_found','CSHelpWindow');">Local minimum found that satisfies the constraints</a>.

Optimization completed because the objective function is non-decreasing in 
<a href = "matlab: helpview('optim','feasible_directions','CSHelpWindow');">feasible directions</a>, to within the value of the <a href = "matlab: helpview('optim','optimality_tolerance_msgcsh','CSHelpWindow');">optimality tolerance</a>,
and constraints are satisfied to within the value of the <a href = "matlab: helpview('optim','constraint_tolerance','CSHelpWindow');">constraint tolerance</a>.

<<a href = "matlab: createExitMsg({'optimlib:sqpLineSearch:Exit1basic'},{'optimlib:sqpLineSearch:Exit1detailed','1.129240e-10','1.000000e-09','0.000000e+00','1.000000e-09'},true,true);;">stopping criteria details</a>>

<a href = "matlab: helpview('optim','local_min_found','CSHelpWindow');">Local minimum found that satisfies the constraints</a>.

Optimization completed because the objective function is non-decreasing in 
<a href = "matlab: helpview('optim','feasible_directions','CSHelpWindow');">feasible directions</a>, to within the value of the <a href = "matlab: helpview('optim','optimality_tolerance_msgcsh','CSHelpWindow');">optimality tolerance</a>,
and constraints are satisfied to within the value of the <a href = "matlab: helpview('optim','constraint_tolerance','CSHelpWindow');">constraint tolerance</a>.

<<a href = "matlab: createExitMsg({'optimlib:sqpLineSearch:Exit1basic'},{'optimlib:sqpLineSearch:Exit1detailed','1.244008e-10','1.000000e-09','0.000000e+00','1.000000e-09'},true,true);;">stopping criteria details</a>>

<a href = "matlab: helpview('optim','local_min_found','CSHelpWindow');">Local minimum found that satisfies the constraints</a>.

Optimization completed because the objective function is non-decreasing in 
<a href = "matlab: helpview('optim','feasible_directions','CSHelpWindow');">feasible directions</a>, to within the value of the <a href = "matlab: helpview('optim','optimality_tolerance_msgcsh','CSHelpWindow');">optimality tolerance</a>,
and constraints are satisfied to within the value of the <a href = "matlab: helpview('optim','constraint_tolerance','CSHelpWindow');">constraint tolerance</a>.

<<a href = "matlab: createExitMsg({'optimlib:sqpLineSearch:Exit1basic'},{'optimlib:sqpLineSearch:Exit1detailed','6.303478e-10','1.000000e-09','0.000000e+00','1.000000e-09'},true,true);;">stopping criteria details</a>>

<a href = "matlab: helpview('optim','local_min_found','CSHelpWindow');">Local minimum found that satisfies the constraints</a>.

Optimization completed because the objective function is non-decreasing in 
<a href = "matlab: helpview('optim','feasible_directions','CSHelpWindow');">feasible directions</a>, to within the value of the <a href = "matlab: helpview('optim','optimality_tolerance_msgcsh','CSHelpWindow');">optimality tolerance</a>,
and constraints are satisfied to within the value of the <a href = "matlab: helpview('optim','constraint_tolerance','CSHelpWindow');">constraint tolerance</a>.

<<a href = "matlab: createExitMsg({'optimlib:sqpLineSearch:Exit1basic'},{'optimlib:sqpLineSearch:Exit1detailed','5.146575e-10','1.000000e-09','0.000000e+00','1.000000e-09'},true,true);;">stopping criteria details</a>>

<a href = "matlab: helpview('optim','local_min_found','CSHelpWindow');">Local minimum found that satisfies the constraints</a>.

Optimization completed because the objective function is non-decreasing in 
<a href = "matlab: helpview('optim','feasible_directions','CSHelpWindow');">feasible directions</a>, to within the value of the <a href = "matlab: helpview('optim','optimality_tolerance_msgcsh','CSHelpWindow');">optimality tolerance</a>,
and constraints are satisfied to within the value of the <a href = "matlab: helpview('optim','constraint_tolerance','CSHelpWindow');">constraint tolerance</a>.

<<a href = "matlab: createExitMsg({'optimlib:sqpLineSearch:Exit1basic'},{'optimlib:sqpLineSearch:Exit1detailed','6.340003e-11','1.000000e-09','0.000000e+00','1.000000e-09'},true,true);;">stopping criteria details</a>>

<a href = "matlab: helpview('optim','local_min_found','CSHelpWindow');">Local minimum found that satisfies the constraints</a>.

Optimization completed because the objective function is non-decreasing in 
<a href = "matlab: helpview('optim','feasible_directions','CSHelpWindow');">feasible directions</a>, to within the value of the <a href = "matlab: helpview('optim','optimality_tolerance_msgcsh','CSHelpWindow');">optimality tolerance</a>,
and constraints are satisfied to within the value of the <a href = "matlab: helpview('optim','constraint_tolerance','CSHelpWindow');">constraint tolerance</a>.

<<a href = "matlab: createExitMsg({'optimlib:sqpLineSearch:Exit1basic'},{'optimlib:sqpLineSearch:Exit1detailed','1.397361e-10','1.000000e-09','0.000000e+00','1.000000e-09'},true,true);;">stopping criteria details</a>>

<a href = "matlab: helpview('optim','local_min_found','CSHelpWindow');">Local minimum found that satisfies the constraints</a>.

Optimization completed because the objective function is non-decreasing in 
<a href = "matlab: helpview('optim','feasible_directions','CSHelpWindow');">feasible directions</a>, to within the value of the <a href = "matlab: helpview('optim','optimality_tolerance_msgcsh','CSHelpWindow');">optimality tolerance</a>,
and constraints are satisfied to within the value of the <a href = "matlab: helpview('optim','constraint_tolerance','CSHelpWindow');">constraint tolerance</a>.

<<a href = "matlab: createExitMsg({'optimlib:sqpLineSearch:Exit1basic'},{'optimlib:sqpLineSearch:Exit1detailed','5.424901e-10','1.000000e-09','0.000000e+00','1.000000e-09'},true,true);;">stopping criteria details</a>>

<a href = "matlab: helpview('optim','local_min_found','CSHelpWindow');">Local minimum found that satisfies the constraints</a>.

Optimization completed because the objective function is non-decreasing in 
<a href = "matlab: helpview('optim','feasible_directions','CSHelpWindow');">feasible directions</a>, to within the value of the <a href = "matlab: helpview('optim','optimality_tolerance_msgcsh','CSHelpWindow');">optimality tolerance</a>,
and constraints are satisfied to within the value of the <a href = "matlab: helpview('optim','constraint_tolerance','CSHelpWindow');">constraint tolerance</a>.

<<a href = "matlab: createExitMsg({'optimlib:sqpLineSearch:Exit1basic'},{'optimlib:sqpLineSearch:Exit1detailed','7.314011e-12','1.000000e-09','0.000000e+00','1.000000e-09'},true,true);;">stopping criteria details</a>>

<a href = "matlab: helpview('optim','local_min_found','CSHelpWindow');">Local minimum found that satisfies the constraints</a>.

Optimization completed because the objective function is non-decreasing in 
<a href = "matlab: helpview('optim','feasible_directions','CSHelpWindow');">feasible directions</a>, to within the value of the <a href = "matlab: helpview('optim','optimality_tolerance_msgcsh','CSHelpWindow');">optimality tolerance</a>,
and constraints are satisfied to within the value of the <a href = "matlab: helpview('optim','constraint_tolerance','CSHelpWindow');">constraint tolerance</a>.

<<a href = "matlab: createExitMsg({'optimlib:sqpLineSearch:Exit1basic'},{'optimlib:sqpLineSearch:Exit1detailed','7.597798e-10','1.000000e-09','0.000000e+00','1.000000e-09'},true,true);;">stopping criteria details</a>>

<a href = "matlab: helpview('optim','local_min_found','CSHelpWindow');">Local minimum found that satisfies the constraints</a>.

Optimization completed because the objective function is non-decreasing in 
<a href = "matlab: helpview('optim','feasible_directions','CSHelpWindow');">feasible directions</a>, to within the value of the <a href = "matlab: helpview('optim','optimality_tolerance_msgcsh','CSHelpWindow');">optimality tolerance</a>,
and constraints are satisfied to within the value of the <a href = "matlab: helpview('optim','constraint_tolerance','CSHelpWindow');">constraint tolerance</a>.

<<a href = "matlab: createExitMsg({'optimlib:sqpLineSearch:Exit1basic'},{'optimlib:sqpLineSearch:Exit1detailed','4.153946e-10','1.000000e-09','0.000000e+00','1.000000e-09'},true,true);;">stopping criteria details</a>>

<a href = "matlab: helpview('optim','local_min_found','CSHelpWindow');">Local minimum found that satisfies the constraints</a>.

Optimization completed because the objective function is non-decreasing in 
<a href = "matlab: helpview('optim','feasible_directions','CSHelpWindow');">feasible directions</a>, to within the value of the <a href = "matlab: helpview('optim','optimality_tolerance_msgcsh','CSHelpWindow');">optimality tolerance</a>,
and constraints are satisfied to within the value of the <a href = "matlab: helpview('optim','constraint_tolerance','CSHelpWindow');">constraint tolerance</a>.

<<a href = "matlab: createExitMsg({'optimlib:sqpLineSearch:Exit1basic'},{'optimlib:sqpLineSearch:Exit1detailed','3.187996e-10','1.000000e-09','0.000000e+00','1.000000e-09'},true,true);;">stopping criteria details</a>>

<a href = "matlab: helpview('optim','local_min_found','CSHelpWindow');">Local minimum found that satisfies the constraints</a>.

Optimization completed because the objective function is non-decreasing in 
<a href = "matlab: helpview('optim','feasible_directions','CSHelpWindow');">feasible directions</a>, to within the value of the <a href = "matlab: helpview('optim','optimality_tolerance_msgcsh','CSHelpWindow');">optimality tolerance</a>,
and constraints are satisfied to within the value of the <a href = "matlab: helpview('optim','constraint_tolerance','CSHelpWindow');">constraint tolerance</a>.

<<a href = "matlab: createExitMsg({'optimlib:sqpLineSearch:Exit1basic'},{'optimlib:sqpLineSearch:Exit1detailed','2.921665e-10','1.000000e-09','0.000000e+00','1.000000e-09'},true,true);;">stopping criteria details</a>>

<a href = "matlab: helpview('optim','local_min_found','CSHelpWindow');">Local minimum found that satisfies the constraints</a>.

Optimization completed because the objective function is non-decreasing in 
<a href = "matlab: helpview('optim','feasible_directions','CSHelpWindow');">feasible directions</a>, to within the value of the <a href = "matlab: helpview('optim','optimality_tolerance_msgcsh','CSHelpWindow');">optimality tolerance</a>,
and constraints are satisfied to within the value of the <a href = "matlab: helpview('optim','constraint_tolerance','CSHelpWindow');">constraint tolerance</a>.

<<a href = "matlab: createExitMsg({'optimlib:sqpLineSearch:Exit1basic'},{'optimlib:sqpLineSearch:Exit1detailed','8.940281e-10','1.000000e-09','0.000000e+00','1.000000e-09'},true,true);;">stopping criteria details</a>>

<a href = "matlab: helpview('optim','local_min_found','CSHelpWindow');">Local minimum found that satisfies the constraints</a>.

Optimization completed because the objective function is non-decreasing in 
<a href = "matlab: helpview('optim','feasible_directions','CSHelpWindow');">feasible directions</a>, to within the value of the <a href = "matlab: helpview('optim','optimality_tolerance_msgcsh','CSHelpWindow');">optimality tolerance</a>,
and constraints are satisfied to within the value of the <a href = "matlab: helpview('optim','constraint_tolerance','CSHelpWindow');">constraint tolerance</a>.

<<a href = "matlab: createExitMsg({'optimlib:sqpLineSearch:Exit1basic'},{'optimlib:sqpLineSearch:Exit1detailed','1.474261e-10','1.000000e-09','0.000000e+00','1.000000e-09'},true,true);;">stopping criteria details</a>>

<a href = "matlab: helpview('optim','local_min_found','CSHelpWindow');">Local minimum found that satisfies the constraints</a>.

Optimization completed because the objective function is non-decreasing in 
<a href = "matlab: helpview('optim','feasible_directions','CSHelpWindow');">feasible directions</a>, to within the value of the <a href = "matlab: helpview('optim','optimality_tolerance_msgcsh','CSHelpWindow');">optimality tolerance</a>,
and constraints are satisfied to within the value of the <a href = "matlab: helpview('optim','constraint_tolerance','CSHelpWindow');">constraint tolerance</a>.

<<a href = "matlab: createExitMsg({'optimlib:sqpLineSearch:Exit1basic'},{'optimlib:sqpLineSearch:Exit1detailed','1.378651e-11','1.000000e-09','0.000000e+00','1.000000e-09'},true,true);;">stopping criteria details</a>>

<a href = "matlab: helpview('optim','local_min_found','CSHelpWindow');">Local minimum found that satisfies the constraints</a>.

Optimization completed because the objective function is non-decreasing in 
<a href = "matlab: helpview('optim','feasible_directions','CSHelpWindow');">feasible directions</a>, to within the value of the <a href = "matlab: helpview('optim','optimality_tolerance_msgcsh','CSHelpWindow');">optimality tolerance</a>,
and constraints are satisfied to within the value of the <a href = "matlab: helpview('optim','constraint_tolerance','CSHelpWindow');">constraint tolerance</a>.

<<a href = "matlab: createExitMsg({'optimlib:sqpLineSearch:Exit1basic'},{'optimlib:sqpLineSearch:Exit1detailed','6.338212e-12','1.000000e-09','0.000000e+00','1.000000e-09'},true,true);;">stopping criteria details</a>>

<a href = "matlab: helpview('optim','local_min_found','CSHelpWindow');">Local minimum found that satisfies the constraints</a>.

Optimization completed because the objective function is non-decreasing in 
<a href = "matlab: helpview('optim','feasible_directions','CSHelpWindow');">feasible directions</a>, to within the value of the <a href = "matlab: helpview('optim','optimality_tolerance_msgcsh','CSHelpWindow');">optimality tolerance</a>,
and constraints are satisfied to within the value of the <a href = "matlab: helpview('optim','constraint_tolerance','CSHelpWindow');">constraint tolerance</a>.

<<a href = "matlab: createExitMsg({'optimlib:sqpLineSearch:Exit1basic'},{'optimlib:sqpLineSearch:Exit1detailed','1.341051e-11','1.000000e-09','0.000000e+00','1.000000e-09'},true,true);;">stopping criteria details</a>>

<a href = "matlab: helpview('optim','local_min_found','CSHelpWindow');">Local minimum found that satisfies the constraints</a>.

Optimization completed because the objective function is non-decreasing in 
<a href = "matlab: helpview('optim','feasible_directions','CSHelpWindow');">feasible directions</a>, to within the value of the <a href = "matlab: helpview('optim','optimality_tolerance_msgcsh','CSHelpWindow');">optimality tolerance</a>,
and constraints are satisfied to within the value of the <a href = "matlab: helpview('optim','constraint_tolerance','CSHelpWindow');">constraint tolerance</a>.

<<a href = "matlab: createExitMsg({'optimlib:sqpLineSearch:Exit1basic'},{'optimlib:sqpLineSearch:Exit1detailed','9.126847e-11','1.000000e-09','0.000000e+00','1.000000e-09'},true,true);;">stopping criteria details</a>>

<a href = "matlab: helpview('optim','local_min_found','CSHelpWindow');">Local minimum found that satisfies the constraints</a>.

Optimization completed because the objective function is non-decreasing in 
<a href = "matlab: helpview('optim','feasible_directions','CSHelpWindow');">feasible directions</a>, to within the value of the <a href = "matlab: helpview('optim','optimality_tolerance_msgcsh','CSHelpWindow');">optimality tolerance</a>,
and constraints are satisfied to within the value of the <a href = "matlab: helpview('optim','constraint_tolerance','CSHelpWindow');">constraint tolerance</a>.

<<a href = "matlab: createExitMsg({'optimlib:sqpLineSearch:Exit1basic'},{'optimlib:sqpLineSearch:Exit1detailed','1.828055e-11','1.000000e-09','0.000000e+00','1.000000e-09'},true,true);;">stopping criteria details</a>>

<a href = "matlab: helpview('optim','local_min_found','CSHelpWindow');">Local minimum found that satisfies the constraints</a>.

Optimization completed because the objective function is non-decreasing in 
<a href = "matlab: helpview('optim','feasible_directions','CSHelpWindow');">feasible directions</a>, to within the value of the <a href = "matlab: helpview('optim','optimality_tolerance_msgcsh','CSHelpWindow');">optimality tolerance</a>,
and constraints are satisfied to within the value of the <a href = "matlab: helpview('optim','constraint_tolerance','CSHelpWindow');">constraint tolerance</a>.

<<a href = "matlab: createExitMsg({'optimlib:sqpLineSearch:Exit1basic'},{'optimlib:sqpLineSearch:Exit1detailed','2.918442e-12','1.000000e-09','0.000000e+00','1.000000e-09'},true,true);;">stopping criteria details</a>>

<a href = "matlab: helpview('optim','local_min_found','CSHelpWindow');">Local minimum found that satisfies the constraints</a>.

Optimization completed because the objective function is non-decreasing in 
<a href = "matlab: helpview('optim','feasible_directions','CSHelpWindow');">feasible directions</a>, to within the value of the <a href = "matlab: helpview('optim','optimality_tolerance_msgcsh','CSHelpWindow');">optimality tolerance</a>,
and constraints are satisfied to within the value of the <a href = "matlab: helpview('optim','constraint_tolerance','CSHelpWindow');">constraint tolerance</a>.

<<a href = "matlab: createExitMsg({'optimlib:sqpLineSearch:Exit1basic'},{'optimlib:sqpLineSearch:Exit1detailed','7.818203e-10','1.000000e-09','0.000000e+00','1.000000e-09'},true,true);;">stopping criteria details</a>>

<a href = "matlab: helpview('optim','local_min_found','CSHelpWindow');">Local minimum found that satisfies the constraints</a>.

Optimization completed because the objective function is non-decreasing in 
<a href = "matlab: helpview('optim','feasible_directions','CSHelpWindow');">feasible directions</a>, to within the value of the <a href = "matlab: helpview('optim','optimality_tolerance_msgcsh','CSHelpWindow');">optimality tolerance</a>,
and constraints are satisfied to within the value of the <a href = "matlab: helpview('optim','constraint_tolerance','CSHelpWindow');">constraint tolerance</a>.

<<a href = "matlab: createExitMsg({'optimlib:sqpLineSearch:Exit1basic'},{'optimlib:sqpLineSearch:Exit1detailed','1.556264e-10','1.000000e-09','0.000000e+00','1.000000e-09'},true,true);;">stopping criteria details</a>>

<a href = "matlab: helpview('optim','local_min_found','CSHelpWindow');">Local minimum found that satisfies the constraints</a>.

Optimization completed because the objective function is non-decreasing in 
<a href = "matlab: helpview('optim','feasible_directions','CSHelpWindow');">feasible directions</a>, to within the value of the <a href = "matlab: helpview('optim','optimality_tolerance_msgcsh','CSHelpWindow');">optimality tolerance</a>,
and constraints are satisfied to within the value of the <a href = "matlab: helpview('optim','constraint_tolerance','CSHelpWindow');">constraint tolerance</a>.

<<a href = "matlab: createExitMsg({'optimlib:sqpLineSearch:Exit1basic'},{'optimlib:sqpLineSearch:Exit1detailed','1.973082e-11','1.000000e-09','0.000000e+00','1.000000e-09'},true,true);;">stopping criteria details</a>>

<a href = "matlab: helpview('optim','local_min_found','CSHelpWindow');">Local minimum found that satisfies the constraints</a>.

Optimization completed because the objective function is non-decreasing in 
<a href = "matlab: helpview('optim','feasible_directions','CSHelpWindow');">feasible directions</a>, to within the value of the <a href = "matlab: helpview('optim','optimality_tolerance_msgcsh','CSHelpWindow');">optimality tolerance</a>,
and constraints are satisfied to within the value of the <a href = "matlab: helpview('optim','constraint_tolerance','CSHelpWindow');">constraint tolerance</a>.

<<a href = "matlab: createExitMsg({'optimlib:sqpLineSearch:Exit1basic'},{'optimlib:sqpLineSearch:Exit1detailed','4.354209e-10','1.000000e-09','0.000000e+00','1.000000e-09'},true,true);;">stopping criteria details</a>>

<a href = "matlab: helpview('optim','local_min_found','CSHelpWindow');">Local minimum found that satisfies the constraints</a>.

Optimization completed because the objective function is non-decreasing in 
<a href = "matlab: helpview('optim','feasible_directions','CSHelpWindow');">feasible directions</a>, to within the value of the <a href = "matlab: helpview('optim','optimality_tolerance_msgcsh','CSHelpWindow');">optimality tolerance</a>,
and constraints are satisfied to within the value of the <a href = "matlab: helpview('optim','constraint_tolerance','CSHelpWindow');">constraint tolerance</a>.

<<a href = "matlab: createExitMsg({'optimlib:sqpLineSearch:Exit1basic'},{'optimlib:sqpLineSearch:Exit1detailed','1.186714e-10','1.000000e-09','0.000000e+00','1.000000e-09'},true,true);;">stopping criteria details</a>>

<a href = "matlab: helpview('optim','local_min_found','CSHelpWindow');">Local minimum found that satisfies the constraints</a>.

Optimization completed because the objective function is non-decreasing in 
<a href = "matlab: helpview('optim','feasible_directions','CSHelpWindow');">feasible directions</a>, to within the value of the <a href = "matlab: helpview('optim','optimality_tolerance_msgcsh','CSHelpWindow');">optimality tolerance</a>,
and constraints are satisfied to within the value of the <a href = "matlab: helpview('optim','constraint_tolerance','CSHelpWindow');">constraint tolerance</a>.

<<a href = "matlab: createExitMsg({'optimlib:sqpLineSearch:Exit1basic'},{'optimlib:sqpLineSearch:Exit1detailed','4.219566e-10','1.000000e-09','0.000000e+00','1.000000e-09'},true,true);;">stopping criteria details</a>>

<a href = "matlab: helpview('optim','local_min_found','CSHelpWindow');">Local minimum found that satisfies the constraints</a>.

Optimization completed because the objective function is non-decreasing in 
<a href = "matlab: helpview('optim','feasible_directions','CSHelpWindow');">feasible directions</a>, to within the value of the <a href = "matlab: helpview('optim','optimality_tolerance_msgcsh','CSHelpWindow');">optimality tolerance</a>,
and constraints are satisfied to within the value of the <a href = "matlab: helpview('optim','constraint_tolerance','CSHelpWindow');">constraint tolerance</a>.

<<a href = "matlab: createExitMsg({'optimlib:sqpLineSearch:Exit1basic'},{'optimlib:sqpLineSearch:Exit1detailed','5.050159e-10','1.000000e-09','0.000000e+00','1.000000e-09'},true,true);;">stopping criteria details</a>>

<a href = "matlab: helpview('optim','local_min_found','CSHelpWindow');">Local minimum found that satisfies the constraints</a>.

Optimization completed because the objective function is non-decreasing in 
<a href = "matlab: helpview('optim','feasible_directions','CSHelpWindow');">feasible directions</a>, to within the value of the <a href = "matlab: helpview('optim','optimality_tolerance_msgcsh','CSHelpWindow');">optimality tolerance</a>,
and constraints are satisfied to within the value of the <a href = "matlab: helpview('optim','constraint_tolerance','CSHelpWindow');">constraint tolerance</a>.

<<a href = "matlab: createExitMsg({'optimlib:sqpLineSearch:Exit1basic'},{'optimlib:sqpLineSearch:Exit1detailed','3.201334e-11','1.000000e-09','0.000000e+00','1.000000e-09'},true,true);;">stopping criteria details</a>>

<a href = "matlab: helpview('optim','local_min_found','CSHelpWindow');">Local minimum found that satisfies the constraints</a>.

Optimization completed because the objective function is non-decreasing in 
<a href = "matlab: helpview('optim','feasible_directions','CSHelpWindow');">feasible directions</a>, to within the value of the <a href = "matlab: helpview('optim','optimality_tolerance_msgcsh','CSHelpWindow');">optimality tolerance</a>,
and constraints are satisfied to within the value of the <a href = "matlab: helpview('optim','constraint_tolerance','CSHelpWindow');">constraint tolerance</a>.

<<a href = "matlab: createExitMsg({'optimlib:sqpLineSearch:Exit1basic'},{'optimlib:sqpLineSearch:Exit1detailed','6.932823e-10','1.000000e-09','0.000000e+00','1.000000e-09'},true,true);;">stopping criteria details</a>>

<a href = "matlab: helpview('optim','local_min_found','CSHelpWindow');">Local minimum found that satisfies the constraints</a>.

Optimization completed because the objective function is non-decreasing in 
<a href = "matlab: helpview('optim','feasible_directions','CSHelpWindow');">feasible directions</a>, to within the value of the <a href = "matlab: helpview('optim','optimality_tolerance_msgcsh','CSHelpWindow');">optimality tolerance</a>,
and constraints are satisfied to within the value of the <a href = "matlab: helpview('optim','constraint_tolerance','CSHelpWindow');">constraint tolerance</a>.

<<a href = "matlab: createExitMsg({'optimlib:sqpLineSearch:Exit1basic'},{'optimlib:sqpLineSearch:Exit1detailed','7.817487e-10','1.000000e-09','0.000000e+00','1.000000e-09'},true,true);;">stopping criteria details</a>>

<a href = "matlab: helpview('optim','local_min_found','CSHelpWindow');">Local minimum found that satisfies the constraints</a>.

Optimization completed because the objective function is non-decreasing in 
<a href = "matlab: helpview('optim','feasible_directions','CSHelpWindow');">feasible directions</a>, to within the value of the <a href = "matlab: helpview('optim','optimality_tolerance_msgcsh','CSHelpWindow');">optimality tolerance</a>,
and constraints are satisfied to within the value of the <a href = "matlab: helpview('optim','constraint_tolerance','CSHelpWindow');">constraint tolerance</a>.

<<a href = "matlab: createExitMsg({'optimlib:sqpLineSearch:Exit1basic'},{'optimlib:sqpLineSearch:Exit1detailed','1.567544e-11','1.000000e-09','0.000000e+00','1.000000e-09'},true,true);;">stopping criteria details</a>>

<a href = "matlab: helpview('optim','local_min_found','CSHelpWindow');">Local minimum found that satisfies the constraints</a>.

Optimization completed because the objective function is non-decreasing in 
<a href = "matlab: helpview('optim','feasible_directions','CSHelpWindow');">feasible directions</a>, to within the value of the <a href = "matlab: helpview('optim','optimality_tolerance_msgcsh','CSHelpWindow');">optimality tolerance</a>,
and constraints are satisfied to within the value of the <a href = "matlab: helpview('optim','constraint_tolerance','CSHelpWindow');">constraint tolerance</a>.

<<a href = "matlab: createExitMsg({'optimlib:sqpLineSearch:Exit1basic'},{'optimlib:sqpLineSearch:Exit1detailed','3.484405e-10','1.000000e-09','0.000000e+00','1.000000e-09'},true,true);;">stopping criteria details</a>>

<a href = "matlab: helpview('optim','local_min_found','CSHelpWindow');">Local minimum found that satisfies the constraints</a>.

Optimization completed because the objective function is non-decreasing in 
<a href = "matlab: helpview('optim','feasible_directions','CSHelpWindow');">feasible directions</a>, to within the value of the <a href = "matlab: helpview('optim','optimality_tolerance_msgcsh','CSHelpWindow');">optimality tolerance</a>,
and constraints are satisfied to within the value of the <a href = "matlab: helpview('optim','constraint_tolerance','CSHelpWindow');">constraint tolerance</a>.

<<a href = "matlab: createExitMsg({'optimlib:sqpLineSearch:Exit1basic'},{'optimlib:sqpLineSearch:Exit1detailed','3.574107e-10','1.000000e-09','0.000000e+00','1.000000e-09'},true,true);;">stopping criteria details</a>>

<a href = "matlab: helpview('optim','local_min_found','CSHelpWindow');">Local minimum found that satisfies the constraints</a>.

Optimization completed because the objective function is non-decreasing in 
<a href = "matlab: helpview('optim','feasible_directions','CSHelpWindow');">feasible directions</a>, to within the value of the <a href = "matlab: helpview('optim','optimality_tolerance_msgcsh','CSHelpWindow');">optimality tolerance</a>,
and constraints are satisfied to within the value of the <a href = "matlab: helpview('optim','constraint_tolerance','CSHelpWindow');">constraint tolerance</a>.

<<a href = "matlab: createExitMsg({'optimlib:sqpLineSearch:Exit1basic'},{'optimlib:sqpLineSearch:Exit1detailed','6.906682e-11','1.000000e-09','0.000000e+00','1.000000e-09'},true,true);;">stopping criteria details</a>>

<a href = "matlab: helpview('optim','local_min_found','CSHelpWindow');">Local minimum found that satisfies the constraints</a>.

Optimization completed because the objective function is non-decreasing in 
<a href = "matlab: helpview('optim','feasible_directions','CSHelpWindow');">feasible directions</a>, to within the value of the <a href = "matlab: helpview('optim','optimality_tolerance_msgcsh','CSHelpWindow');">optimality tolerance</a>,
and constraints are satisfied to within the value of the <a href = "matlab: helpview('optim','constraint_tolerance','CSHelpWindow');">constraint tolerance</a>.

<<a href = "matlab: createExitMsg({'optimlib:sqpLineSearch:Exit1basic'},{'optimlib:sqpLineSearch:Exit1detailed','8.537608e-10','1.000000e-09','0.000000e+00','1.000000e-09'},true,true);;">stopping criteria details</a>>

<a href = "matlab: helpview('optim','local_min_found','CSHelpWindow');">Local minimum found that satisfies the constraints</a>.

Optimization completed because the objective function is non-decreasing in 
<a href = "matlab: helpview('optim','feasible_directions','CSHelpWindow');">feasible directions</a>, to within the value of the <a href = "matlab: helpview('optim','optimality_tolerance_msgcsh','CSHelpWindow');">optimality tolerance</a>,
and constraints are satisfied to within the value of the <a href = "matlab: helpview('optim','constraint_tolerance','CSHelpWindow');">constraint tolerance</a>.

<<a href = "matlab: createExitMsg({'optimlib:sqpLineSearch:Exit1basic'},{'optimlib:sqpLineSearch:Exit1detailed','9.489414e-12','1.000000e-09','0.000000e+00','1.000000e-09'},true,true);;">stopping criteria details</a>>

<a href = "matlab: helpview('optim','local_min_found','CSHelpWindow');">Local minimum found that satisfies the constraints</a>.

Optimization completed because the objective function is non-decreasing in 
<a href = "matlab: helpview('optim','feasible_directions','CSHelpWindow');">feasible directions</a>, to within the value of the <a href = "matlab: helpview('optim','optimality_tolerance_msgcsh','CSHelpWindow');">optimality tolerance</a>,
and constraints are satisfied to within the value of the <a href = "matlab: helpview('optim','constraint_tolerance','CSHelpWindow');">constraint tolerance</a>.

<<a href = "matlab: createExitMsg({'optimlib:sqpLineSearch:Exit1basic'},{'optimlib:sqpLineSearch:Exit1detailed','1.312583e-10','1.000000e-09','0.000000e+00','1.000000e-09'},true,true);;">stopping criteria details</a>>

<a href = "matlab: helpview('optim','local_min_found','CSHelpWindow');">Local minimum found that satisfies the constraints</a>.

Optimization completed because the objective function is non-decreasing in 
<a href = "matlab: helpview('optim','feasible_directions','CSHelpWindow');">feasible directions</a>, to within the value of the <a href = "matlab: helpview('optim','optimality_tolerance_msgcsh','CSHelpWindow');">optimality tolerance</a>,
and constraints are satisfied to within the value of the <a href = "matlab: helpview('optim','constraint_tolerance','CSHelpWindow');">constraint tolerance</a>.

<<a href = "matlab: createExitMsg({'optimlib:sqpLineSearch:Exit1basic'},{'optimlib:sqpLineSearch:Exit1detailed','2.037359e-10','1.000000e-09','0.000000e+00','1.000000e-09'},true,true);;">stopping criteria details</a>>

<a href = "matlab: helpview('optim','local_min_found','CSHelpWindow');">Local minimum found that satisfies the constraints</a>.

Optimization completed because the objective function is non-decreasing in 
<a href = "matlab: helpview('optim','feasible_directions','CSHelpWindow');">feasible directions</a>, to within the value of the <a href = "matlab: helpview('optim','optimality_tolerance_msgcsh','CSHelpWindow');">optimality tolerance</a>,
and constraints are satisfied to within the value of the <a href = "matlab: helpview('optim','constraint_tolerance','CSHelpWindow');">constraint tolerance</a>.

<<a href = "matlab: createExitMsg({'optimlib:sqpLineSearch:Exit1basic'},{'optimlib:sqpLineSearch:Exit1detailed','7.795643e-11','1.000000e-09','0.000000e+00','1.000000e-09'},true,true);;">stopping criteria details</a>>

<a href = "matlab: helpview('optim','local_min_poss_with_constr','CSHelpWindow');">Local minimum possible. Constraints satisfied</a>.

fmincon stopped because the <a href = "matlab: helpview('optim','norm_curr_step_simple_fminconip','CSHelpWindow');">size of the current step</a> is less than
the value of the <a href = "matlab: helpview('optim','step_size_tol','CSHelpWindow');">step size tolerance</a> and constraints are 
satisfied to within the value of the <a href = "matlab: helpview('optim','constraint_tolerance','CSHelpWindow');">constraint tolerance</a>.

<<a href = "matlab: createExitMsg({'optimlib:sqpLineSearch:Exit2basic','fmincon'},{'optimlib:sqpLineSearch:Exit2detailed','1.000000e-09','0.000000e+00','1.000000e-09'},true,true);;">stopping criteria details</a>>

<a href = "matlab: helpview('optim','local_min_found','CSHelpWindow');">Local minimum found that satisfies the constraints</a>.

Optimization completed because the objective function is non-decreasing in 
<a href = "matlab: helpview('optim','feasible_directions','CSHelpWindow');">feasible directions</a>, to within the value of the <a href = "matlab: helpview('optim','optimality_tolerance_msgcsh','CSHelpWindow');">optimality tolerance</a>,
and constraints are satisfied to within the value of the <a href = "matlab: helpview('optim','constraint_tolerance','CSHelpWindow');">constraint tolerance</a>.

<<a href = "matlab: createExitMsg({'optimlib:sqpLineSearch:Exit1basic'},{'optimlib:sqpLineSearch:Exit1detailed','7.729396e-11','1.000000e-09','0.000000e+00','1.000000e-09'},true,true);;">stopping criteria details</a>>

<a href = "matlab: helpview('optim','local_min_found','CSHelpWindow');">Local minimum found that satisfies the constraints</a>.

Optimization completed because the objective function is non-decreasing in 
<a href = "matlab: helpview('optim','feasible_directions','CSHelpWindow');">feasible directions</a>, to within the value of the <a href = "matlab: helpview('optim','optimality_tolerance_msgcsh','CSHelpWindow');">optimality tolerance</a>,
and constraints are satisfied to within the value of the <a href = "matlab: helpview('optim','constraint_tolerance','CSHelpWindow');">constraint tolerance</a>.

<<a href = "matlab: createExitMsg({'optimlib:sqpLineSearch:Exit1basic'},{'optimlib:sqpLineSearch:Exit1detailed','3.328099e-10','1.000000e-09','0.000000e+00','1.000000e-09'},true,true);;">stopping criteria details</a>>

<a href = "matlab: helpview('optim','local_min_found','CSHelpWindow');">Local minimum found that satisfies the constraints</a>.

Optimization completed because the objective function is non-decreasing in 
<a href = "matlab: helpview('optim','feasible_directions','CSHelpWindow');">feasible directions</a>, to within the value of the <a href = "matlab: helpview('optim','optimality_tolerance_msgcsh','CSHelpWindow');">optimality tolerance</a>,
and constraints are satisfied to within the value of the <a href = "matlab: helpview('optim','constraint_tolerance','CSHelpWindow');">constraint tolerance</a>.

<<a href = "matlab: createExitMsg({'optimlib:sqpLineSearch:Exit1basic'},{'optimlib:sqpLineSearch:Exit1detailed','5.557305e-10','1.000000e-09','0.000000e+00','1.000000e-09'},true,true);;">stopping criteria details</a>>

<a href = "matlab: helpview('optim','local_min_found','CSHelpWindow');">Local minimum found that satisfies the constraints</a>.

Optimization completed because the objective function is non-decreasing in 
<a href = "matlab: helpview('optim','feasible_directions','CSHelpWindow');">feasible directions</a>, to within the value of the <a href = "matlab: helpview('optim','optimality_tolerance_msgcsh','CSHelpWindow');">optimality tolerance</a>,
and constraints are satisfied to within the value of the <a href = "matlab: helpview('optim','constraint_tolerance','CSHelpWindow');">constraint tolerance</a>.

<<a href = "matlab: createExitMsg({'optimlib:sqpLineSearch:Exit1basic'},{'optimlib:sqpLineSearch:Exit1detailed','8.771979e-10','1.000000e-09','0.000000e+00','1.000000e-09'},true,true);;">stopping criteria details</a>>

<a href = "matlab: helpview('optim','local_min_found','CSHelpWindow');">Local minimum found that satisfies the constraints</a>.

Optimization completed because the objective function is non-decreasing in 
<a href = "matlab: helpview('optim','feasible_directions','CSHelpWindow');">feasible directions</a>, to within the value of the <a href = "matlab: helpview('optim','optimality_tolerance_msgcsh','CSHelpWindow');">optimality tolerance</a>,
and constraints are satisfied to within the value of the <a href = "matlab: helpview('optim','constraint_tolerance','CSHelpWindow');">constraint tolerance</a>.

<<a href = "matlab: createExitMsg({'optimlib:sqpLineSearch:Exit1basic'},{'optimlib:sqpLineSearch:Exit1detailed','1.918652e-10','1.000000e-09','0.000000e+00','1.000000e-09'},true,true);;">stopping criteria details</a>>

<a href = "matlab: helpview('optim','local_min_found','CSHelpWindow');">Local minimum found that satisfies the constraints</a>.

Optimization completed because the objective function is non-decreasing in 
<a href = "matlab: helpview('optim','feasible_directions','CSHelpWindow');">feasible directions</a>, to within the value of the <a href = "matlab: helpview('optim','optimality_tolerance_msgcsh','CSHelpWindow');">optimality tolerance</a>,
and constraints are satisfied to within the value of the <a href = "matlab: helpview('optim','constraint_tolerance','CSHelpWindow');">constraint tolerance</a>.

<<a href = "matlab: createExitMsg({'optimlib:sqpLineSearch:Exit1basic'},{'optimlib:sqpLineSearch:Exit1detailed','1.948016e-11','1.000000e-09','0.000000e+00','1.000000e-09'},true,true);;">stopping criteria details</a>>

<a href = "matlab: helpview('optim','local_min_found','CSHelpWindow');">Local minimum found that satisfies the constraints</a>.

Optimization completed because the objective function is non-decreasing in 
<a href = "matlab: helpview('optim','feasible_directions','CSHelpWindow');">feasible directions</a>, to within the value of the <a href = "matlab: helpview('optim','optimality_tolerance_msgcsh','CSHelpWindow');">optimality tolerance</a>,
and constraints are satisfied to within the value of the <a href = "matlab: helpview('optim','constraint_tolerance','CSHelpWindow');">constraint tolerance</a>.

<<a href = "matlab: createExitMsg({'optimlib:sqpLineSearch:Exit1basic'},{'optimlib:sqpLineSearch:Exit1detailed','6.857445e-12','1.000000e-09','0.000000e+00','1.000000e-09'},true,true);;">stopping criteria details</a>>

<a href = "matlab: helpview('optim','local_min_found','CSHelpWindow');">Local minimum found that satisfies the constraints</a>.

Optimization completed because the objective function is non-decreasing in 
<a href = "matlab: helpview('optim','feasible_directions','CSHelpWindow');">feasible directions</a>, to within the value of the <a href = "matlab: helpview('optim','optimality_tolerance_msgcsh','CSHelpWindow');">optimality tolerance</a>,
and constraints are satisfied to within the value of the <a href = "matlab: helpview('optim','constraint_tolerance','CSHelpWindow');">constraint tolerance</a>.

<<a href = "matlab: createExitMsg({'optimlib:sqpLineSearch:Exit1basic'},{'optimlib:sqpLineSearch:Exit1detailed','1.184923e-10','1.000000e-09','0.000000e+00','1.000000e-09'},true,true);;">stopping criteria details</a>>

<a href = "matlab: helpview('optim','local_min_found','CSHelpWindow');">Local minimum found that satisfies the constraints</a>.

Optimization completed because the objective function is non-decreasing in 
<a href = "matlab: helpview('optim','feasible_directions','CSHelpWindow');">feasible directions</a>, to within the value of the <a href = "matlab: helpview('optim','optimality_tolerance_msgcsh','CSHelpWindow');">optimality tolerance</a>,
and constraints are satisfied to within the value of the <a href = "matlab: helpview('optim','constraint_tolerance','CSHelpWindow');">constraint tolerance</a>.

<<a href = "matlab: createExitMsg({'optimlib:sqpLineSearch:Exit1basic'},{'optimlib:sqpLineSearch:Exit1detailed','7.235231e-11','1.000000e-09','0.000000e+00','1.000000e-09'},true,true);;">stopping criteria details</a>>

<a href = "matlab: helpview('optim','local_min_found','CSHelpWindow');">Local minimum found that satisfies the constraints</a>.

Optimization completed because the objective function is non-decreasing in 
<a href = "matlab: helpview('optim','feasible_directions','CSHelpWindow');">feasible directions</a>, to within the value of the <a href = "matlab: helpview('optim','optimality_tolerance_msgcsh','CSHelpWindow');">optimality tolerance</a>,
and constraints are satisfied to within the value of the <a href = "matlab: helpview('optim','constraint_tolerance','CSHelpWindow');">constraint tolerance</a>.

<<a href = "matlab: createExitMsg({'optimlib:sqpLineSearch:Exit1basic'},{'optimlib:sqpLineSearch:Exit1detailed','2.392944e-11','1.000000e-09','0.000000e+00','1.000000e-09'},true,true);;">stopping criteria details</a>>

<a href = "matlab: helpview('optim','local_min_found','CSHelpWindow');">Local minimum found that satisfies the constraints</a>.

Optimization completed because the objective function is non-decreasing in 
<a href = "matlab: helpview('optim','feasible_directions','CSHelpWindow');">feasible directions</a>, to within the value of the <a href = "matlab: helpview('optim','optimality_tolerance_msgcsh','CSHelpWindow');">optimality tolerance</a>,
and constraints are satisfied to within the value of the <a href = "matlab: helpview('optim','constraint_tolerance','CSHelpWindow');">constraint tolerance</a>.

<<a href = "matlab: createExitMsg({'optimlib:sqpLineSearch:Exit1basic'},{'optimlib:sqpLineSearch:Exit1detailed','7.727606e-11','1.000000e-09','0.000000e+00','1.000000e-09'},true,true);;">stopping criteria details</a>>

<a href = "matlab: helpview('optim','local_min_found','CSHelpWindow');">Local minimum found that satisfies the constraints</a>.

Optimization completed because the objective function is non-decreasing in 
<a href = "matlab: helpview('optim','feasible_directions','CSHelpWindow');">feasible directions</a>, to within the value of the <a href = "matlab: helpview('optim','optimality_tolerance_msgcsh','CSHelpWindow');">optimality tolerance</a>,
and constraints are satisfied to within the value of the <a href = "matlab: helpview('optim','constraint_tolerance','CSHelpWindow');">constraint tolerance</a>.

<<a href = "matlab: createExitMsg({'optimlib:sqpLineSearch:Exit1basic'},{'optimlib:sqpLineSearch:Exit1detailed','4.240515e-10','1.000000e-09','0.000000e+00','1.000000e-09'},true,true);;">stopping criteria details</a>>

<a href = "matlab: helpview('optim','local_min_found','CSHelpWindow');">Local minimum found that satisfies the constraints</a>.

Optimization completed because the objective function is non-decreasing in 
<a href = "matlab: helpview('optim','feasible_directions','CSHelpWindow');">feasible directions</a>, to within the value of the <a href = "matlab: helpview('optim','optimality_tolerance_msgcsh','CSHelpWindow');">optimality tolerance</a>,
and constraints are satisfied to within the value of the <a href = "matlab: helpview('optim','constraint_tolerance','CSHelpWindow');">constraint tolerance</a>.

<<a href = "matlab: createExitMsg({'optimlib:sqpLineSearch:Exit1basic'},{'optimlib:sqpLineSearch:Exit1detailed','2.327592e-11','1.000000e-09','0.000000e+00','1.000000e-09'},true,true);;">stopping criteria details</a>>

<a href = "matlab: helpview('optim','local_min_found','CSHelpWindow');">Local minimum found that satisfies the constraints</a>.

Optimization completed because the objective function is non-decreasing in 
<a href = "matlab: helpview('optim','feasible_directions','CSHelpWindow');">feasible directions</a>, to within the value of the <a href = "matlab: helpview('optim','optimality_tolerance_msgcsh','CSHelpWindow');">optimality tolerance</a>,
and constraints are satisfied to within the value of the <a href = "matlab: helpview('optim','constraint_tolerance','CSHelpWindow');">constraint tolerance</a>.

<<a href = "matlab: createExitMsg({'optimlib:sqpLineSearch:Exit1basic'},{'optimlib:sqpLineSearch:Exit1detailed','4.890629e-10','1.000000e-09','0.000000e+00','1.000000e-09'},true,true);;">stopping criteria details</a>>

<a href = "matlab: helpview('optim','local_min_found','CSHelpWindow');">Local minimum found that satisfies the constraints</a>.

Optimization completed because the objective function is non-decreasing in 
<a href = "matlab: helpview('optim','feasible_directions','CSHelpWindow');">feasible directions</a>, to within the value of the <a href = "matlab: helpview('optim','optimality_tolerance_msgcsh','CSHelpWindow');">optimality tolerance</a>,
and constraints are satisfied to within the value of the <a href = "matlab: helpview('optim','constraint_tolerance','CSHelpWindow');">constraint tolerance</a>.

<<a href = "matlab: createExitMsg({'optimlib:sqpLineSearch:Exit1basic'},{'optimlib:sqpLineSearch:Exit1detailed','9.574461e-10','1.000000e-09','0.000000e+00','1.000000e-09'},true,true);;">stopping criteria details</a>>

<a href = "matlab: helpview('optim','local_min_found','CSHelpWindow');">Local minimum found that satisfies the constraints</a>.

Optimization completed because the objective function is non-decreasing in 
<a href = "matlab: helpview('optim','feasible_directions','CSHelpWindow');">feasible directions</a>, to within the value of the <a href = "matlab: helpview('optim','optimality_tolerance_msgcsh','CSHelpWindow');">optimality tolerance</a>,
and constraints are satisfied to within the value of the <a href = "matlab: helpview('optim','constraint_tolerance','CSHelpWindow');">constraint tolerance</a>.

<<a href = "matlab: createExitMsg({'optimlib:sqpLineSearch:Exit1basic'},{'optimlib:sqpLineSearch:Exit1detailed','3.482525e-10','1.000000e-09','0.000000e+00','1.000000e-09'},true,true);;">stopping criteria details</a>>

<a href = "matlab: helpview('optim','local_min_found','CSHelpWindow');">Local minimum found that satisfies the constraints</a>.

Optimization completed because the objective function is non-decreasing in 
<a href = "matlab: helpview('optim','feasible_directions','CSHelpWindow');">feasible directions</a>, to within the value of the <a href = "matlab: helpview('optim','optimality_tolerance_msgcsh','CSHelpWindow');">optimality tolerance</a>,
and constraints are satisfied to within the value of the <a href = "matlab: helpview('optim','constraint_tolerance','CSHelpWindow');">constraint tolerance</a>.

<<a href = "matlab: createExitMsg({'optimlib:sqpLineSearch:Exit1basic'},{'optimlib:sqpLineSearch:Exit1detailed','9.591470e-11','1.000000e-09','0.000000e+00','1.000000e-09'},true,true);;">stopping criteria details</a>>

<a href = "matlab: helpview('optim','local_min_found','CSHelpWindow');">Local minimum found that satisfies the constraints</a>.

Optimization completed because the objective function is non-decreasing in 
<a href = "matlab: helpview('optim','feasible_directions','CSHelpWindow');">feasible directions</a>, to within the value of the <a href = "matlab: helpview('optim','optimality_tolerance_msgcsh','CSHelpWindow');">optimality tolerance</a>,
and constraints are satisfied to within the value of the <a href = "matlab: helpview('optim','constraint_tolerance','CSHelpWindow');">constraint tolerance</a>.

<<a href = "matlab: createExitMsg({'optimlib:sqpLineSearch:Exit1basic'},{'optimlib:sqpLineSearch:Exit1detailed','3.252362e-10','1.000000e-09','0.000000e+00','1.000000e-09'},true,true);;">stopping criteria details</a>>

<a href = "matlab: helpview('optim','local_min_found','CSHelpWindow');">Local minimum found that satisfies the constraints</a>.

Optimization completed because the objective function is non-decreasing in 
<a href = "matlab: helpview('optim','feasible_directions','CSHelpWindow');">feasible directions</a>, to within the value of the <a href = "matlab: helpview('optim','optimality_tolerance_msgcsh','CSHelpWindow');">optimality tolerance</a>,
and constraints are satisfied to within the value of the <a href = "matlab: helpview('optim','constraint_tolerance','CSHelpWindow');">constraint tolerance</a>.

<<a href = "matlab: createExitMsg({'optimlib:sqpLineSearch:Exit1basic'},{'optimlib:sqpLineSearch:Exit1detailed','2.130194e-10','1.000000e-09','0.000000e+00','1.000000e-09'},true,true);;">stopping criteria details</a>>

<a href = "matlab: helpview('optim','local_min_found','CSHelpWindow');">Local minimum found that satisfies the constraints</a>.

Optimization completed because the objective function is non-decreasing in 
<a href = "matlab: helpview('optim','feasible_directions','CSHelpWindow');">feasible directions</a>, to within the value of the <a href = "matlab: helpview('optim','optimality_tolerance_msgcsh','CSHelpWindow');">optimality tolerance</a>,
and constraints are satisfied to within the value of the <a href = "matlab: helpview('optim','constraint_tolerance','CSHelpWindow');">constraint tolerance</a>.

<<a href = "matlab: createExitMsg({'optimlib:sqpLineSearch:Exit1basic'},{'optimlib:sqpLineSearch:Exit1detailed','2.533495e-11','1.000000e-09','0.000000e+00','1.000000e-09'},true,true);;">stopping criteria details</a>>

<a href = "matlab: helpview('optim','local_min_found','CSHelpWindow');">Local minimum found that satisfies the constraints</a>.

Optimization completed because the objective function is non-decreasing in 
<a href = "matlab: helpview('optim','feasible_directions','CSHelpWindow');">feasible directions</a>, to within the value of the <a href = "matlab: helpview('optim','optimality_tolerance_msgcsh','CSHelpWindow');">optimality tolerance</a>,
and constraints are satisfied to within the value of the <a href = "matlab: helpview('optim','constraint_tolerance','CSHelpWindow');">constraint tolerance</a>.

<<a href = "matlab: createExitMsg({'optimlib:sqpLineSearch:Exit1basic'},{'optimlib:sqpLineSearch:Exit1detailed','3.016559e-10','1.000000e-09','0.000000e+00','1.000000e-09'},true,true);;">stopping criteria details</a>>

<a href = "matlab: helpview('optim','local_min_found','CSHelpWindow');">Local minimum found that satisfies the constraints</a>.

Optimization completed because the objective function is non-decreasing in 
<a href = "matlab: helpview('optim','feasible_directions','CSHelpWindow');">feasible directions</a>, to within the value of the <a href = "matlab: helpview('optim','optimality_tolerance_msgcsh','CSHelpWindow');">optimality tolerance</a>,
and constraints are satisfied to within the value of the <a href = "matlab: helpview('optim','constraint_tolerance','CSHelpWindow');">constraint tolerance</a>.

<<a href = "matlab: createExitMsg({'optimlib:sqpLineSearch:Exit1basic'},{'optimlib:sqpLineSearch:Exit1detailed','7.407472e-10','1.000000e-09','0.000000e+00','1.000000e-09'},true,true);;">stopping criteria details</a>>

<a href = "matlab: helpview('optim','local_min_found','CSHelpWindow');">Local minimum found that satisfies the constraints</a>.

Optimization completed because the objective function is non-decreasing in 
<a href = "matlab: helpview('optim','feasible_directions','CSHelpWindow');">feasible directions</a>, to within the value of the <a href = "matlab: helpview('optim','optimality_tolerance_msgcsh','CSHelpWindow');">optimality tolerance</a>,
and constraints are satisfied to within the value of the <a href = "matlab: helpview('optim','constraint_tolerance','CSHelpWindow');">constraint tolerance</a>.

<<a href = "matlab: createExitMsg({'optimlib:sqpLineSearch:Exit1basic'},{'optimlib:sqpLineSearch:Exit1detailed','5.365995e-11','1.000000e-09','0.000000e+00','1.000000e-09'},true,true);;">stopping criteria details</a>>

<a href = "matlab: helpview('optim','local_min_found','CSHelpWindow');">Local minimum found that satisfies the constraints</a>.

Optimization completed because the objective function is non-decreasing in 
<a href = "matlab: helpview('optim','feasible_directions','CSHelpWindow');">feasible directions</a>, to within the value of the <a href = "matlab: helpview('optim','optimality_tolerance_msgcsh','CSHelpWindow');">optimality tolerance</a>,
and constraints are satisfied to within the value of the <a href = "matlab: helpview('optim','constraint_tolerance','CSHelpWindow');">constraint tolerance</a>.

<<a href = "matlab: createExitMsg({'optimlib:sqpLineSearch:Exit1basic'},{'optimlib:sqpLineSearch:Exit1detailed','2.345676e-10','1.000000e-09','0.000000e+00','1.000000e-09'},true,true);;">stopping criteria details</a>>

<a href = "matlab: helpview('optim','local_min_found','CSHelpWindow');">Local minimum found that satisfies the constraints</a>.

Optimization completed because the objective function is non-decreasing in 
<a href = "matlab: helpview('optim','feasible_directions','CSHelpWindow');">feasible directions</a>, to within the value of the <a href = "matlab: helpview('optim','optimality_tolerance_msgcsh','CSHelpWindow');">optimality tolerance</a>,
and constraints are satisfied to within the value of the <a href = "matlab: helpview('optim','constraint_tolerance','CSHelpWindow');">constraint tolerance</a>.

<<a href = "matlab: createExitMsg({'optimlib:sqpLineSearch:Exit1basic'},{'optimlib:sqpLineSearch:Exit1detailed','5.579059e-11','1.000000e-09','0.000000e+00','1.000000e-09'},true,true);;">stopping criteria details</a>>

<a href = "matlab: helpview('optim','local_min_found','CSHelpWindow');">Local minimum found that satisfies the constraints</a>.

Optimization completed because the objective function is non-decreasing in 
<a href = "matlab: helpview('optim','feasible_directions','CSHelpWindow');">feasible directions</a>, to within the value of the <a href = "matlab: helpview('optim','optimality_tolerance_msgcsh','CSHelpWindow');">optimality tolerance</a>,
and constraints are satisfied to within the value of the <a href = "matlab: helpview('optim','constraint_tolerance','CSHelpWindow');">constraint tolerance</a>.

<<a href = "matlab: createExitMsg({'optimlib:sqpLineSearch:Exit1basic'},{'optimlib:sqpLineSearch:Exit1detailed','4.318489e-10','1.000000e-09','0.000000e+00','1.000000e-09'},true,true);;">stopping criteria details</a>>

<a href = "matlab: helpview('optim','local_min_found','CSHelpWindow');">Local minimum found that satisfies the constraints</a>.

Optimization completed because the objective function is non-decreasing in 
<a href = "matlab: helpview('optim','feasible_directions','CSHelpWindow');">feasible directions</a>, to within the value of the <a href = "matlab: helpview('optim','optimality_tolerance_msgcsh','CSHelpWindow');">optimality tolerance</a>,
and constraints are satisfied to within the value of the <a href = "matlab: helpview('optim','constraint_tolerance','CSHelpWindow');">constraint tolerance</a>.

<<a href = "matlab: createExitMsg({'optimlib:sqpLineSearch:Exit1basic'},{'optimlib:sqpLineSearch:Exit1detailed','7.749091e-11','1.000000e-09','0.000000e+00','1.000000e-09'},true,true);;">stopping criteria details</a>>

<a href = "matlab: helpview('optim','local_min_found','CSHelpWindow');">Local minimum found that satisfies the constraints</a>.

Optimization completed because the objective function is non-decreasing in 
<a href = "matlab: helpview('optim','feasible_directions','CSHelpWindow');">feasible directions</a>, to within the value of the <a href = "matlab: helpview('optim','optimality_tolerance_msgcsh','CSHelpWindow');">optimality tolerance</a>,
and constraints are satisfied to within the value of the <a href = "matlab: helpview('optim','constraint_tolerance','CSHelpWindow');">constraint tolerance</a>.

<<a href = "matlab: createExitMsg({'optimlib:sqpLineSearch:Exit1basic'},{'optimlib:sqpLineSearch:Exit1detailed','9.081190e-10','1.000000e-09','0.000000e+00','1.000000e-09'},true,true);;">stopping criteria details</a>>

<a href = "matlab: helpview('optim','local_min_found','CSHelpWindow');">Local minimum found that satisfies the constraints</a>.

Optimization completed because the objective function is non-decreasing in 
<a href = "matlab: helpview('optim','feasible_directions','CSHelpWindow');">feasible directions</a>, to within the value of the <a href = "matlab: helpview('optim','optimality_tolerance_msgcsh','CSHelpWindow');">optimality tolerance</a>,
and constraints are satisfied to within the value of the <a href = "matlab: helpview('optim','constraint_tolerance','CSHelpWindow');">constraint tolerance</a>.

<<a href = "matlab: createExitMsg({'optimlib:sqpLineSearch:Exit1basic'},{'optimlib:sqpLineSearch:Exit1detailed','2.936347e-12','1.000000e-09','0.000000e+00','1.000000e-09'},true,true);;">stopping criteria details</a>>

<a href = "matlab: helpview('optim','local_min_found','CSHelpWindow');">Local minimum found that satisfies the constraints</a>.

Optimization completed because the objective function is non-decreasing in 
<a href = "matlab: helpview('optim','feasible_directions','CSHelpWindow');">feasible directions</a>, to within the value of the <a href = "matlab: helpview('optim','optimality_tolerance_msgcsh','CSHelpWindow');">optimality tolerance</a>,
and constraints are satisfied to within the value of the <a href = "matlab: helpview('optim','constraint_tolerance','CSHelpWindow');">constraint tolerance</a>.

<<a href = "matlab: createExitMsg({'optimlib:sqpLineSearch:Exit1basic'},{'optimlib:sqpLineSearch:Exit1detailed','2.558024e-10','1.000000e-09','0.000000e+00','1.000000e-09'},true,true);;">stopping criteria details</a>>

<a href = "matlab: helpview('optim','local_min_found','CSHelpWindow');">Local minimum found that satisfies the constraints</a>.

Optimization completed because the objective function is non-decreasing in 
<a href = "matlab: helpview('optim','feasible_directions','CSHelpWindow');">feasible directions</a>, to within the value of the <a href = "matlab: helpview('optim','optimality_tolerance_msgcsh','CSHelpWindow');">optimality tolerance</a>,
and constraints are satisfied to within the value of the <a href = "matlab: helpview('optim','constraint_tolerance','CSHelpWindow');">constraint tolerance</a>.

<<a href = "matlab: createExitMsg({'optimlib:sqpLineSearch:Exit1basic'},{'optimlib:sqpLineSearch:Exit1detailed','6.156481e-11','1.000000e-09','0.000000e+00','1.000000e-09'},true,true);;">stopping criteria details</a>>

<a href = "matlab: helpview('optim','local_min_found','CSHelpWindow');">Local minimum found that satisfies the constraints</a>.

Optimization completed because the objective function is non-decreasing in 
<a href = "matlab: helpview('optim','feasible_directions','CSHelpWindow');">feasible directions</a>, to within the value of the <a href = "matlab: helpview('optim','optimality_tolerance_msgcsh','CSHelpWindow');">optimality tolerance</a>,
and constraints are satisfied to within the value of the <a href = "matlab: helpview('optim','constraint_tolerance','CSHelpWindow');">constraint tolerance</a>.

<<a href = "matlab: createExitMsg({'optimlib:sqpLineSearch:Exit1basic'},{'optimlib:sqpLineSearch:Exit1detailed','2.665988e-10','1.000000e-09','0.000000e+00','1.000000e-09'},true,true);;">stopping criteria details</a>>

<a href = "matlab: helpview('optim','local_min_found','CSHelpWindow');">Local minimum found that satisfies the constraints</a>.

Optimization completed because the objective function is non-decreasing in 
<a href = "matlab: helpview('optim','feasible_directions','CSHelpWindow');">feasible directions</a>, to within the value of the <a href = "matlab: helpview('optim','optimality_tolerance_msgcsh','CSHelpWindow');">optimality tolerance</a>,
and constraints are satisfied to within the value of the <a href = "matlab: helpview('optim','constraint_tolerance','CSHelpWindow');">constraint tolerance</a>.

<<a href = "matlab: createExitMsg({'optimlib:sqpLineSearch:Exit1basic'},{'optimlib:sqpLineSearch:Exit1detailed','2.218016e-10','1.000000e-09','0.000000e+00','1.000000e-09'},true,true);;">stopping criteria details</a>>

<a href = "matlab: helpview('optim','local_min_found','CSHelpWindow');">Local minimum found that satisfies the constraints</a>.

Optimization completed because the objective function is non-decreasing in 
<a href = "matlab: helpview('optim','feasible_directions','CSHelpWindow');">feasible directions</a>, to within the value of the <a href = "matlab: helpview('optim','optimality_tolerance_msgcsh','CSHelpWindow');">optimality tolerance</a>,
and constraints are satisfied to within the value of the <a href = "matlab: helpview('optim','constraint_tolerance','CSHelpWindow');">constraint tolerance</a>.

<<a href = "matlab: createExitMsg({'optimlib:sqpLineSearch:Exit1basic'},{'optimlib:sqpLineSearch:Exit1detailed','6.505441e-10','1.000000e-09','0.000000e+00','1.000000e-09'},true,true);;">stopping criteria details</a>>

<a href = "matlab: helpview('optim','local_min_found','CSHelpWindow');">Local minimum found that satisfies the constraints</a>.

Optimization completed because the objective function is non-decreasing in 
<a href = "matlab: helpview('optim','feasible_directions','CSHelpWindow');">feasible directions</a>, to within the value of the <a href = "matlab: helpview('optim','optimality_tolerance_msgcsh','CSHelpWindow');">optimality tolerance</a>,
and constraints are satisfied to within the value of the <a href = "matlab: helpview('optim','constraint_tolerance','CSHelpWindow');">constraint tolerance</a>.

<<a href = "matlab: createExitMsg({'optimlib:sqpLineSearch:Exit1basic'},{'optimlib:sqpLineSearch:Exit1detailed','2.094475e-10','1.000000e-09','0.000000e+00','1.000000e-09'},true,true);;">stopping criteria details</a>>

<a href = "matlab: helpview('optim','local_min_found','CSHelpWindow');">Local minimum found that satisfies the constraints</a>.

Optimization completed because the objective function is non-decreasing in 
<a href = "matlab: helpview('optim','feasible_directions','CSHelpWindow');">feasible directions</a>, to within the value of the <a href = "matlab: helpview('optim','optimality_tolerance_msgcsh','CSHelpWindow');">optimality tolerance</a>,
and constraints are satisfied to within the value of the <a href = "matlab: helpview('optim','constraint_tolerance','CSHelpWindow');">constraint tolerance</a>.

<<a href = "matlab: createExitMsg({'optimlib:sqpLineSearch:Exit1basic'},{'optimlib:sqpLineSearch:Exit1detailed','1.965473e-10','1.000000e-09','0.000000e+00','1.000000e-09'},true,true);;">stopping criteria details</a>>

<a href = "matlab: helpview('optim','local_min_found','CSHelpWindow');">Local minimum found that satisfies the constraints</a>.

Optimization completed because the objective function is non-decreasing in 
<a href = "matlab: helpview('optim','feasible_directions','CSHelpWindow');">feasible directions</a>, to within the value of the <a href = "matlab: helpview('optim','optimality_tolerance_msgcsh','CSHelpWindow');">optimality tolerance</a>,
and constraints are satisfied to within the value of the <a href = "matlab: helpview('optim','constraint_tolerance','CSHelpWindow');">constraint tolerance</a>.

<<a href = "matlab: createExitMsg({'optimlib:sqpLineSearch:Exit1basic'},{'optimlib:sqpLineSearch:Exit1detailed','3.130611e-10','1.000000e-09','0.000000e+00','1.000000e-09'},true,true);;">stopping criteria details</a>>

<a href = "matlab: helpview('optim','local_min_found','CSHelpWindow');">Local minimum found that satisfies the constraints</a>.

Optimization completed because the objective function is non-decreasing in 
<a href = "matlab: helpview('optim','feasible_directions','CSHelpWindow');">feasible directions</a>, to within the value of the <a href = "matlab: helpview('optim','optimality_tolerance_msgcsh','CSHelpWindow');">optimality tolerance</a>,
and constraints are satisfied to within the value of the <a href = "matlab: helpview('optim','constraint_tolerance','CSHelpWindow');">constraint tolerance</a>.

<<a href = "matlab: createExitMsg({'optimlib:sqpLineSearch:Exit1basic'},{'optimlib:sqpLineSearch:Exit1detailed','3.099189e-10','1.000000e-09','0.000000e+00','1.000000e-09'},true,true);;">stopping criteria details</a>>

<a href = "matlab: helpview('optim','local_min_found','CSHelpWindow');">Local minimum found that satisfies the constraints</a>.

Optimization completed because the objective function is non-decreasing in 
<a href = "matlab: helpview('optim','feasible_directions','CSHelpWindow');">feasible directions</a>, to within the value of the <a href = "matlab: helpview('optim','optimality_tolerance_msgcsh','CSHelpWindow');">optimality tolerance</a>,
and constraints are satisfied to within the value of the <a href = "matlab: helpview('optim','constraint_tolerance','CSHelpWindow');">constraint tolerance</a>.

<<a href = "matlab: createExitMsg({'optimlib:sqpLineSearch:Exit1basic'},{'optimlib:sqpLineSearch:Exit1detailed','4.016350e-10','1.000000e-09','0.000000e+00','1.000000e-09'},true,true);;">stopping criteria details</a>>

<a href = "matlab: helpview('optim','local_min_poss_with_constr','CSHelpWindow');">Local minimum possible. Constraints satisfied</a>.

fmincon stopped because the <a href = "matlab: helpview('optim','norm_curr_step_simple_fminconip','CSHelpWindow');">size of the current step</a> is less than
the value of the <a href = "matlab: helpview('optim','step_size_tol','CSHelpWindow');">step size tolerance</a> and constraints are 
satisfied to within the value of the <a href = "matlab: helpview('optim','constraint_tolerance','CSHelpWindow');">constraint tolerance</a>.

<<a href = "matlab: createExitMsg({'optimlib:sqpLineSearch:Exit2basic','fmincon'},{'optimlib:sqpLineSearch:Exit2detailed','1.000000e-09','0.000000e+00','1.000000e-09'},true,true);;">stopping criteria details</a>>

<a href = "matlab: helpview('optim','local_min_found','CSHelpWindow');">Local minimum found that satisfies the constraints</a>.

Optimization completed because the objective function is non-decreasing in 
<a href = "matlab: helpview('optim','feasible_directions','CSHelpWindow');">feasible directions</a>, to within the value of the <a href = "matlab: helpview('optim','optimality_tolerance_msgcsh','CSHelpWindow');">optimality tolerance</a>,
and constraints are satisfied to within the value of the <a href = "matlab: helpview('optim','constraint_tolerance','CSHelpWindow');">constraint tolerance</a>.

<<a href = "matlab: createExitMsg({'optimlib:sqpLineSearch:Exit1basic'},{'optimlib:sqpLineSearch:Exit1detailed','1.452059e-11','1.000000e-09','0.000000e+00','1.000000e-09'},true,true);;">stopping criteria details</a>>

<a href = "matlab: helpview('optim','local_min_found','CSHelpWindow');">Local minimum found that satisfies the constraints</a>.

Optimization completed because the objective function is non-decreasing in 
<a href = "matlab: helpview('optim','feasible_directions','CSHelpWindow');">feasible directions</a>, to within the value of the <a href = "matlab: helpview('optim','optimality_tolerance_msgcsh','CSHelpWindow');">optimality tolerance</a>,
and constraints are satisfied to within the value of the <a href = "matlab: helpview('optim','constraint_tolerance','CSHelpWindow');">constraint tolerance</a>.

<<a href = "matlab: createExitMsg({'optimlib:sqpLineSearch:Exit1basic'},{'optimlib:sqpLineSearch:Exit1detailed','2.103427e-10','1.000000e-09','0.000000e+00','1.000000e-09'},true,true);;">stopping criteria details</a>>

<a href = "matlab: helpview('optim','local_min_found','CSHelpWindow');">Local minimum found that satisfies the constraints</a>.

Optimization completed because the objective function is non-decreasing in 
<a href = "matlab: helpview('optim','feasible_directions','CSHelpWindow');">feasible directions</a>, to within the value of the <a href = "matlab: helpview('optim','optimality_tolerance_msgcsh','CSHelpWindow');">optimality tolerance</a>,
and constraints are satisfied to within the value of the <a href = "matlab: helpview('optim','constraint_tolerance','CSHelpWindow');">constraint tolerance</a>.

<<a href = "matlab: createExitMsg({'optimlib:sqpLineSearch:Exit1basic'},{'optimlib:sqpLineSearch:Exit1detailed','9.647690e-10','1.000000e-09','0.000000e+00','1.000000e-09'},true,true);;">stopping criteria details</a>>

<a href = "matlab: helpview('optim','local_min_found','CSHelpWindow');">Local minimum found that satisfies the constraints</a>.

Optimization completed because the objective function is non-decreasing in 
<a href = "matlab: helpview('optim','feasible_directions','CSHelpWindow');">feasible directions</a>, to within the value of the <a href = "matlab: helpview('optim','optimality_tolerance_msgcsh','CSHelpWindow');">optimality tolerance</a>,
and constraints are satisfied to within the value of the <a href = "matlab: helpview('optim','constraint_tolerance','CSHelpWindow');">constraint tolerance</a>.

<<a href = "matlab: createExitMsg({'optimlib:sqpLineSearch:Exit1basic'},{'optimlib:sqpLineSearch:Exit1detailed','1.035779e-10','1.000000e-09','0.000000e+00','1.000000e-09'},true,true);;">stopping criteria details</a>>

<a href = "matlab: helpview('optim','local_min_found','CSHelpWindow');">Local minimum found that satisfies the constraints</a>.

Optimization completed because the objective function is non-decreasing in 
<a href = "matlab: helpview('optim','feasible_directions','CSHelpWindow');">feasible directions</a>, to within the value of the <a href = "matlab: helpview('optim','optimality_tolerance_msgcsh','CSHelpWindow');">optimality tolerance</a>,
and constraints are satisfied to within the value of the <a href = "matlab: helpview('optim','constraint_tolerance','CSHelpWindow');">constraint tolerance</a>.

<<a href = "matlab: createExitMsg({'optimlib:sqpLineSearch:Exit1basic'},{'optimlib:sqpLineSearch:Exit1detailed','3.179849e-10','1.000000e-09','0.000000e+00','1.000000e-09'},true,true);;">stopping criteria details</a>>

<a href = "matlab: helpview('optim','local_min_found','CSHelpWindow');">Local minimum found that satisfies the constraints</a>.

Optimization completed because the objective function is non-decreasing in 
<a href = "matlab: helpview('optim','feasible_directions','CSHelpWindow');">feasible directions</a>, to within the value of the <a href = "matlab: helpview('optim','optimality_tolerance_msgcsh','CSHelpWindow');">optimality tolerance</a>,
and constraints are satisfied to within the value of the <a href = "matlab: helpview('optim','constraint_tolerance','CSHelpWindow');">constraint tolerance</a>.

<<a href = "matlab: createExitMsg({'optimlib:sqpLineSearch:Exit1basic'},{'optimlib:sqpLineSearch:Exit1detailed','1.595296e-11','1.000000e-09','0.000000e+00','1.000000e-09'},true,true);;">stopping criteria details</a>>

<a href = "matlab: helpview('optim','local_min_found','CSHelpWindow');">Local minimum found that satisfies the constraints</a>.

Optimization completed because the objective function is non-decreasing in 
<a href = "matlab: helpview('optim','feasible_directions','CSHelpWindow');">feasible directions</a>, to within the value of the <a href = "matlab: helpview('optim','optimality_tolerance_msgcsh','CSHelpWindow');">optimality tolerance</a>,
and constraints are satisfied to within the value of the <a href = "matlab: helpview('optim','constraint_tolerance','CSHelpWindow');">constraint tolerance</a>.

<<a href = "matlab: createExitMsg({'optimlib:sqpLineSearch:Exit1basic'},{'optimlib:sqpLineSearch:Exit1detailed','9.645184e-11','1.000000e-09','0.000000e+00','1.000000e-09'},true,true);;">stopping criteria details</a>>

<a href = "matlab: helpview('optim','local_min_found','CSHelpWindow');">Local minimum found that satisfies the constraints</a>.

Optimization completed because the objective function is non-decreasing in 
<a href = "matlab: helpview('optim','feasible_directions','CSHelpWindow');">feasible directions</a>, to within the value of the <a href = "matlab: helpview('optim','optimality_tolerance_msgcsh','CSHelpWindow');">optimality tolerance</a>,
and constraints are satisfied to within the value of the <a href = "matlab: helpview('optim','constraint_tolerance','CSHelpWindow');">constraint tolerance</a>.

<<a href = "matlab: createExitMsg({'optimlib:sqpLineSearch:Exit1basic'},{'optimlib:sqpLineSearch:Exit1detailed','7.074985e-11','1.000000e-09','0.000000e+00','1.000000e-09'},true,true);;">stopping criteria details</a>>

<a href = "matlab: helpview('optim','local_min_found','CSHelpWindow');">Local minimum found that satisfies the constraints</a>.

Optimization completed because the objective function is non-decreasing in 
<a href = "matlab: helpview('optim','feasible_directions','CSHelpWindow');">feasible directions</a>, to within the value of the <a href = "matlab: helpview('optim','optimality_tolerance_msgcsh','CSHelpWindow');">optimality tolerance</a>,
and constraints are satisfied to within the value of the <a href = "matlab: helpview('optim','constraint_tolerance','CSHelpWindow');">constraint tolerance</a>.

<<a href = "matlab: createExitMsg({'optimlib:sqpLineSearch:Exit1basic'},{'optimlib:sqpLineSearch:Exit1detailed','6.050307e-10','1.000000e-09','0.000000e+00','1.000000e-09'},true,true);;">stopping criteria details</a>>

<a href = "matlab: helpview('optim','local_min_found','CSHelpWindow');">Local minimum found that satisfies the constraints</a>.

Optimization completed because the objective function is non-decreasing in 
<a href = "matlab: helpview('optim','feasible_directions','CSHelpWindow');">feasible directions</a>, to within the value of the <a href = "matlab: helpview('optim','optimality_tolerance_msgcsh','CSHelpWindow');">optimality tolerance</a>,
and constraints are satisfied to within the value of the <a href = "matlab: helpview('optim','constraint_tolerance','CSHelpWindow');">constraint tolerance</a>.

<<a href = "matlab: createExitMsg({'optimlib:sqpLineSearch:Exit1basic'},{'optimlib:sqpLineSearch:Exit1detailed','2.815312e-10','1.000000e-09','0.000000e+00','1.000000e-09'},true,true);;">stopping criteria details</a>>

<a href = "matlab: helpview('optim','local_min_found','CSHelpWindow');">Local minimum found that satisfies the constraints</a>.

Optimization completed because the objective function is non-decreasing in 
<a href = "matlab: helpview('optim','feasible_directions','CSHelpWindow');">feasible directions</a>, to within the value of the <a href = "matlab: helpview('optim','optimality_tolerance_msgcsh','CSHelpWindow');">optimality tolerance</a>,
and constraints are satisfied to within the value of the <a href = "matlab: helpview('optim','constraint_tolerance','CSHelpWindow');">constraint tolerance</a>.

<<a href = "matlab: createExitMsg({'optimlib:sqpLineSearch:Exit1basic'},{'optimlib:sqpLineSearch:Exit1detailed','1.121899e-10','1.000000e-09','0.000000e+00','1.000000e-09'},true,true);;">stopping criteria details</a>>

<a href = "matlab: helpview('optim','local_min_found','CSHelpWindow');">Local minimum found that satisfies the constraints</a>.

Optimization completed because the objective function is non-decreasing in 
<a href = "matlab: helpview('optim','feasible_directions','CSHelpWindow');">feasible directions</a>, to within the value of the <a href = "matlab: helpview('optim','optimality_tolerance_msgcsh','CSHelpWindow');">optimality tolerance</a>,
and constraints are satisfied to within the value of the <a href = "matlab: helpview('optim','constraint_tolerance','CSHelpWindow');">constraint tolerance</a>.

<<a href = "matlab: createExitMsg({'optimlib:sqpLineSearch:Exit1basic'},{'optimlib:sqpLineSearch:Exit1detailed','2.085164e-10','1.000000e-09','0.000000e+00','1.000000e-09'},true,true);;">stopping criteria details</a>>

<a href = "matlab: helpview('optim','local_min_found','CSHelpWindow');">Local minimum found that satisfies the constraints</a>.

Optimization completed because the objective function is non-decreasing in 
<a href = "matlab: helpview('optim','feasible_directions','CSHelpWindow');">feasible directions</a>, to within the value of the <a href = "matlab: helpview('optim','optimality_tolerance_msgcsh','CSHelpWindow');">optimality tolerance</a>,
and constraints are satisfied to within the value of the <a href = "matlab: helpview('optim','constraint_tolerance','CSHelpWindow');">constraint tolerance</a>.

<<a href = "matlab: createExitMsg({'optimlib:sqpLineSearch:Exit1basic'},{'optimlib:sqpLineSearch:Exit1detailed','4.234964e-10','1.000000e-09','0.000000e+00','1.000000e-09'},true,true);;">stopping criteria details</a>>

<a href = "matlab: helpview('optim','local_min_poss_with_constr','CSHelpWindow');">Local minimum possible. Constraints satisfied</a>.

fmincon stopped because the <a href = "matlab: helpview('optim','norm_curr_step_simple_fminconip','CSHelpWindow');">size of the current step</a> is less than
the value of the <a href = "matlab: helpview('optim','step_size_tol','CSHelpWindow');">step size tolerance</a> and constraints are 
satisfied to within the value of the <a href = "matlab: helpview('optim','constraint_tolerance','CSHelpWindow');">constraint tolerance</a>.

<<a href = "matlab: createExitMsg({'optimlib:sqpLineSearch:Exit2basic','fmincon'},{'optimlib:sqpLineSearch:Exit2detailed','1.000000e-09','0.000000e+00','1.000000e-09'},true,true);;">stopping criteria details</a>>

<a href = "matlab: helpview('optim','local_min_found','CSHelpWindow');">Local minimum found that satisfies the constraints</a>.

Optimization completed because the objective function is non-decreasing in 
<a href = "matlab: helpview('optim','feasible_directions','CSHelpWindow');">feasible directions</a>, to within the value of the <a href = "matlab: helpview('optim','optimality_tolerance_msgcsh','CSHelpWindow');">optimality tolerance</a>,
and constraints are satisfied to within the value of the <a href = "matlab: helpview('optim','constraint_tolerance','CSHelpWindow');">constraint tolerance</a>.

<<a href = "matlab: createExitMsg({'optimlib:sqpLineSearch:Exit1basic'},{'optimlib:sqpLineSearch:Exit1detailed','1.428067e-10','1.000000e-09','0.000000e+00','1.000000e-09'},true,true);;">stopping criteria details</a>>

<a href = "matlab: helpview('optim','local_min_found','CSHelpWindow');">Local minimum found that satisfies the constraints</a>.

Optimization completed because the objective function is non-decreasing in 
<a href = "matlab: helpview('optim','feasible_directions','CSHelpWindow');">feasible directions</a>, to within the value of the <a href = "matlab: helpview('optim','optimality_tolerance_msgcsh','CSHelpWindow');">optimality tolerance</a>,
and constraints are satisfied to within the value of the <a href = "matlab: helpview('optim','constraint_tolerance','CSHelpWindow');">constraint tolerance</a>.

<<a href = "matlab: createExitMsg({'optimlib:sqpLineSearch:Exit1basic'},{'optimlib:sqpLineSearch:Exit1detailed','3.367847e-11','1.000000e-09','0.000000e+00','1.000000e-09'},true,true);;">stopping criteria details</a>>

<a href = "matlab: helpview('optim','local_min_found','CSHelpWindow');">Local minimum found that satisfies the constraints</a>.

Optimization completed because the objective function is non-decreasing in 
<a href = "matlab: helpview('optim','feasible_directions','CSHelpWindow');">feasible directions</a>, to within the value of the <a href = "matlab: helpview('optim','optimality_tolerance_msgcsh','CSHelpWindow');">optimality tolerance</a>,
and constraints are satisfied to within the value of the <a href = "matlab: helpview('optim','constraint_tolerance','CSHelpWindow');">constraint tolerance</a>.

<<a href = "matlab: createExitMsg({'optimlib:sqpLineSearch:Exit1basic'},{'optimlib:sqpLineSearch:Exit1detailed','3.474647e-10','1.000000e-09','0.000000e+00','1.000000e-09'},true,true);;">stopping criteria details</a>>

<a href = "matlab: helpview('optim','local_min_found','CSHelpWindow');">Local minimum found that satisfies the constraints</a>.

Optimization completed because the objective function is non-decreasing in 
<a href = "matlab: helpview('optim','feasible_directions','CSHelpWindow');">feasible directions</a>, to within the value of the <a href = "matlab: helpview('optim','optimality_tolerance_msgcsh','CSHelpWindow');">optimality tolerance</a>,
and constraints are satisfied to within the value of the <a href = "matlab: helpview('optim','constraint_tolerance','CSHelpWindow');">constraint tolerance</a>.

<<a href = "matlab: createExitMsg({'optimlib:sqpLineSearch:Exit1basic'},{'optimlib:sqpLineSearch:Exit1detailed','5.178534e-10','1.000000e-09','0.000000e+00','1.000000e-09'},true,true);;">stopping criteria details</a>>

<a href = "matlab: helpview('optim','local_min_found','CSHelpWindow');">Local minimum found that satisfies the constraints</a>.

Optimization completed because the objective function is non-decreasing in 
<a href = "matlab: helpview('optim','feasible_directions','CSHelpWindow');">feasible directions</a>, to within the value of the <a href = "matlab: helpview('optim','optimality_tolerance_msgcsh','CSHelpWindow');">optimality tolerance</a>,
and constraints are satisfied to within the value of the <a href = "matlab: helpview('optim','constraint_tolerance','CSHelpWindow');">constraint tolerance</a>.

<<a href = "matlab: createExitMsg({'optimlib:sqpLineSearch:Exit1basic'},{'optimlib:sqpLineSearch:Exit1detailed','3.016918e-11','1.000000e-09','0.000000e+00','1.000000e-09'},true,true);;">stopping criteria details</a>>

<a href = "matlab: helpview('optim','local_min_found','CSHelpWindow');">Local minimum found that satisfies the constraints</a>.

Optimization completed because the objective function is non-decreasing in 
<a href = "matlab: helpview('optim','feasible_directions','CSHelpWindow');">feasible directions</a>, to within the value of the <a href = "matlab: helpview('optim','optimality_tolerance_msgcsh','CSHelpWindow');">optimality tolerance</a>,
and constraints are satisfied to within the value of the <a href = "matlab: helpview('optim','constraint_tolerance','CSHelpWindow');">constraint tolerance</a>.

<<a href = "matlab: createExitMsg({'optimlib:sqpLineSearch:Exit1basic'},{'optimlib:sqpLineSearch:Exit1detailed','4.607200e-10','1.000000e-09','0.000000e+00','1.000000e-09'},true,true);;">stopping criteria details</a>>

<a href = "matlab: helpview('optim','local_min_found','CSHelpWindow');">Local minimum found that satisfies the constraints</a>.

Optimization completed because the objective function is non-decreasing in 
<a href = "matlab: helpview('optim','feasible_directions','CSHelpWindow');">feasible directions</a>, to within the value of the <a href = "matlab: helpview('optim','optimality_tolerance_msgcsh','CSHelpWindow');">optimality tolerance</a>,
and constraints are satisfied to within the value of the <a href = "matlab: helpview('optim','constraint_tolerance','CSHelpWindow');">constraint tolerance</a>.

<<a href = "matlab: createExitMsg({'optimlib:sqpLineSearch:Exit1basic'},{'optimlib:sqpLineSearch:Exit1detailed','6.925661e-10','1.000000e-09','0.000000e+00','1.000000e-09'},true,true);;">stopping criteria details</a>>

<a href = "matlab: helpview('optim','local_min_found','CSHelpWindow');">Local minimum found that satisfies the constraints</a>.

Optimization completed because the objective function is non-decreasing in 
<a href = "matlab: helpview('optim','feasible_directions','CSHelpWindow');">feasible directions</a>, to within the value of the <a href = "matlab: helpview('optim','optimality_tolerance_msgcsh','CSHelpWindow');">optimality tolerance</a>,
and constraints are satisfied to within the value of the <a href = "matlab: helpview('optim','constraint_tolerance','CSHelpWindow');">constraint tolerance</a>.

<<a href = "matlab: createExitMsg({'optimlib:sqpLineSearch:Exit1basic'},{'optimlib:sqpLineSearch:Exit1detailed','5.805194e-10','1.000000e-09','0.000000e+00','1.000000e-09'},true,true);;">stopping criteria details</a>>

<a href = "matlab: helpview('optim','local_min_found','CSHelpWindow');">Local minimum found that satisfies the constraints</a>.

Optimization completed because the objective function is non-decreasing in 
<a href = "matlab: helpview('optim','feasible_directions','CSHelpWindow');">feasible directions</a>, to within the value of the <a href = "matlab: helpview('optim','optimality_tolerance_msgcsh','CSHelpWindow');">optimality tolerance</a>,
and constraints are satisfied to within the value of the <a href = "matlab: helpview('optim','constraint_tolerance','CSHelpWindow');">constraint tolerance</a>.

<<a href = "matlab: createExitMsg({'optimlib:sqpLineSearch:Exit1basic'},{'optimlib:sqpLineSearch:Exit1detailed','1.942644e-12','1.000000e-09','0.000000e+00','1.000000e-09'},true,true);;">stopping criteria details</a>>

<a href = "matlab: helpview('optim','local_min_found','CSHelpWindow');">Local minimum found that satisfies the constraints</a>.

Optimization completed because the objective function is non-decreasing in 
<a href = "matlab: helpview('optim','feasible_directions','CSHelpWindow');">feasible directions</a>, to within the value of the <a href = "matlab: helpview('optim','optimality_tolerance_msgcsh','CSHelpWindow');">optimality tolerance</a>,
and constraints are satisfied to within the value of the <a href = "matlab: helpview('optim','constraint_tolerance','CSHelpWindow');">constraint tolerance</a>.

<<a href = "matlab: createExitMsg({'optimlib:sqpLineSearch:Exit1basic'},{'optimlib:sqpLineSearch:Exit1detailed','5.070570e-11','1.000000e-09','0.000000e+00','1.000000e-09'},true,true);;">stopping criteria details</a>>

<a href = "matlab: helpview('optim','local_min_found','CSHelpWindow');">Local minimum found that satisfies the constraints</a>.

Optimization completed because the objective function is non-decreasing in 
<a href = "matlab: helpview('optim','feasible_directions','CSHelpWindow');">feasible directions</a>, to within the value of the <a href = "matlab: helpview('optim','optimality_tolerance_msgcsh','CSHelpWindow');">optimality tolerance</a>,
and constraints are satisfied to within the value of the <a href = "matlab: helpview('optim','constraint_tolerance','CSHelpWindow');">constraint tolerance</a>.

<<a href = "matlab: createExitMsg({'optimlib:sqpLineSearch:Exit1basic'},{'optimlib:sqpLineSearch:Exit1detailed','6.488611e-11','1.000000e-09','0.000000e+00','1.000000e-09'},true,true);;">stopping criteria details</a>>

<a href = "matlab: helpview('optim','local_min_found','CSHelpWindow');">Local minimum found that satisfies the constraints</a>.

Optimization completed because the objective function is non-decreasing in 
<a href = "matlab: helpview('optim','feasible_directions','CSHelpWindow');">feasible directions</a>, to within the value of the <a href = "matlab: helpview('optim','optimality_tolerance_msgcsh','CSHelpWindow');">optimality tolerance</a>,
and constraints are satisfied to within the value of the <a href = "matlab: helpview('optim','constraint_tolerance','CSHelpWindow');">constraint tolerance</a>.

<<a href = "matlab: createExitMsg({'optimlib:sqpLineSearch:Exit1basic'},{'optimlib:sqpLineSearch:Exit1detailed','5.177997e-11','1.000000e-09','0.000000e+00','1.000000e-09'},true,true);;">stopping criteria details</a>>

<a href = "matlab: helpview('optim','local_min_poss_with_constr','CSHelpWindow');">Local minimum possible. Constraints satisfied</a>.

fmincon stopped because the <a href = "matlab: helpview('optim','norm_curr_step_simple_fminconip','CSHelpWindow');">size of the current step</a> is less than
the value of the <a href = "matlab: helpview('optim','step_size_tol','CSHelpWindow');">step size tolerance</a> and constraints are 
satisfied to within the value of the <a href = "matlab: helpview('optim','constraint_tolerance','CSHelpWindow');">constraint tolerance</a>.

<<a href = "matlab: createExitMsg({'optimlib:sqpLineSearch:Exit2basic','fmincon'},{'optimlib:sqpLineSearch:Exit2detailed','1.000000e-09','0.000000e+00','1.000000e-09'},true,true);;">stopping criteria details</a>>

<a href = "matlab: helpview('optim','local_min_found','CSHelpWindow');">Local minimum found that satisfies the constraints</a>.

Optimization completed because the objective function is non-decreasing in 
<a href = "matlab: helpview('optim','feasible_directions','CSHelpWindow');">feasible directions</a>, to within the value of the <a href = "matlab: helpview('optim','optimality_tolerance_msgcsh','CSHelpWindow');">optimality tolerance</a>,
and constraints are satisfied to within the value of the <a href = "matlab: helpview('optim','constraint_tolerance','CSHelpWindow');">constraint tolerance</a>.

<<a href = "matlab: createExitMsg({'optimlib:sqpLineSearch:Exit1basic'},{'optimlib:sqpLineSearch:Exit1detailed','2.131179e-10','1.000000e-09','0.000000e+00','1.000000e-09'},true,true);;">stopping criteria details</a>>

<a href = "matlab: helpview('optim','local_min_found','CSHelpWindow');">Local minimum found that satisfies the constraints</a>.

Optimization completed because the objective function is non-decreasing in 
<a href = "matlab: helpview('optim','feasible_directions','CSHelpWindow');">feasible directions</a>, to within the value of the <a href = "matlab: helpview('optim','optimality_tolerance_msgcsh','CSHelpWindow');">optimality tolerance</a>,
and constraints are satisfied to within the value of the <a href = "matlab: helpview('optim','constraint_tolerance','CSHelpWindow');">constraint tolerance</a>.

<<a href = "matlab: createExitMsg({'optimlib:sqpLineSearch:Exit1basic'},{'optimlib:sqpLineSearch:Exit1detailed','4.352776e-10','1.000000e-09','0.000000e+00','1.000000e-09'},true,true);;">stopping criteria details</a>>

<a href = "matlab: helpview('optim','local_min_found','CSHelpWindow');">Local minimum found that satisfies the constraints</a>.

Optimization completed because the objective function is non-decreasing in 
<a href = "matlab: helpview('optim','feasible_directions','CSHelpWindow');">feasible directions</a>, to within the value of the <a href = "matlab: helpview('optim','optimality_tolerance_msgcsh','CSHelpWindow');">optimality tolerance</a>,
and constraints are satisfied to within the value of the <a href = "matlab: helpview('optim','constraint_tolerance','CSHelpWindow');">constraint tolerance</a>.

<<a href = "matlab: createExitMsg({'optimlib:sqpLineSearch:Exit1basic'},{'optimlib:sqpLineSearch:Exit1detailed','5.013275e-12','1.000000e-09','0.000000e+00','1.000000e-09'},true,true);;">stopping criteria details</a>>

<a href = "matlab: helpview('optim','local_min_found','CSHelpWindow');">Local minimum found that satisfies the constraints</a>.

Optimization completed because the objective function is non-decreasing in 
<a href = "matlab: helpview('optim','feasible_directions','CSHelpWindow');">feasible directions</a>, to within the value of the <a href = "matlab: helpview('optim','optimality_tolerance_msgcsh','CSHelpWindow');">optimality tolerance</a>,
and constraints are satisfied to within the value of the <a href = "matlab: helpview('optim','constraint_tolerance','CSHelpWindow');">constraint tolerance</a>.

<<a href = "matlab: createExitMsg({'optimlib:sqpLineSearch:Exit1basic'},{'optimlib:sqpLineSearch:Exit1detailed','4.726803e-11','1.000000e-09','0.000000e+00','1.000000e-09'},true,true);;">stopping criteria details</a>>

<a href = "matlab: helpview('optim','local_min_found','CSHelpWindow');">Local minimum found that satisfies the constraints</a>.

Optimization completed because the objective function is non-decreasing in 
<a href = "matlab: helpview('optim','feasible_directions','CSHelpWindow');">feasible directions</a>, to within the value of the <a href = "matlab: helpview('optim','optimality_tolerance_msgcsh','CSHelpWindow');">optimality tolerance</a>,
and constraints are satisfied to within the value of the <a href = "matlab: helpview('optim','constraint_tolerance','CSHelpWindow');">constraint tolerance</a>.

<<a href = "matlab: createExitMsg({'optimlib:sqpLineSearch:Exit1basic'},{'optimlib:sqpLineSearch:Exit1detailed','9.423167e-11','1.000000e-09','0.000000e+00','1.000000e-09'},true,true);;">stopping criteria details</a>>

<a href = "matlab: helpview('optim','local_min_found','CSHelpWindow');">Local minimum found that satisfies the constraints</a>.

Optimization completed because the objective function is non-decreasing in 
<a href = "matlab: helpview('optim','feasible_directions','CSHelpWindow');">feasible directions</a>, to within the value of the <a href = "matlab: helpview('optim','optimality_tolerance_msgcsh','CSHelpWindow');">optimality tolerance</a>,
and constraints are satisfied to within the value of the <a href = "matlab: helpview('optim','constraint_tolerance','CSHelpWindow');">constraint tolerance</a>.

<<a href = "matlab: createExitMsg({'optimlib:sqpLineSearch:Exit1basic'},{'optimlib:sqpLineSearch:Exit1detailed','9.951352e-11','1.000000e-09','0.000000e+00','1.000000e-09'},true,true);;">stopping criteria details</a>>

<a href = "matlab: helpview('optim','local_min_found','CSHelpWindow');">Local minimum found that satisfies the constraints</a>.

Optimization completed because the objective function is non-decreasing in 
<a href = "matlab: helpview('optim','feasible_directions','CSHelpWindow');">feasible directions</a>, to within the value of the <a href = "matlab: helpview('optim','optimality_tolerance_msgcsh','CSHelpWindow');">optimality tolerance</a>,
and constraints are satisfied to within the value of the <a href = "matlab: helpview('optim','constraint_tolerance','CSHelpWindow');">constraint tolerance</a>.

<<a href = "matlab: createExitMsg({'optimlib:sqpLineSearch:Exit1basic'},{'optimlib:sqpLineSearch:Exit1detailed','3.115930e-10','1.000000e-09','0.000000e+00','1.000000e-09'},true,true);;">stopping criteria details</a>>

<a href = "matlab: helpview('optim','local_min_found','CSHelpWindow');">Local minimum found that satisfies the constraints</a>.

Optimization completed because the objective function is non-decreasing in 
<a href = "matlab: helpview('optim','feasible_directions','CSHelpWindow');">feasible directions</a>, to within the value of the <a href = "matlab: helpview('optim','optimality_tolerance_msgcsh','CSHelpWindow');">optimality tolerance</a>,
and constraints are satisfied to within the value of the <a href = "matlab: helpview('optim','constraint_tolerance','CSHelpWindow');">constraint tolerance</a>.

<<a href = "matlab: createExitMsg({'optimlib:sqpLineSearch:Exit1basic'},{'optimlib:sqpLineSearch:Exit1detailed','1.172748e-11','1.000000e-09','0.000000e+00','1.000000e-09'},true,true);;">stopping criteria details</a>>

<a href = "matlab: helpview('optim','local_min_found','CSHelpWindow');">Local minimum found that satisfies the constraints</a>.

Optimization completed because the objective function is non-decreasing in 
<a href = "matlab: helpview('optim','feasible_directions','CSHelpWindow');">feasible directions</a>, to within the value of the <a href = "matlab: helpview('optim','optimality_tolerance_msgcsh','CSHelpWindow');">optimality tolerance</a>,
and constraints are satisfied to within the value of the <a href = "matlab: helpview('optim','constraint_tolerance','CSHelpWindow');">constraint tolerance</a>.

<<a href = "matlab: createExitMsg({'optimlib:sqpLineSearch:Exit1basic'},{'optimlib:sqpLineSearch:Exit1detailed','1.770223e-10','1.000000e-09','0.000000e+00','1.000000e-09'},true,true);;">stopping criteria details</a>>

<a href = "matlab: helpview('optim','local_min_found','CSHelpWindow');">Local minimum found that satisfies the constraints</a>.

Optimization completed because the objective function is non-decreasing in 
<a href = "matlab: helpview('optim','feasible_directions','CSHelpWindow');">feasible directions</a>, to within the value of the <a href = "matlab: helpview('optim','optimality_tolerance_msgcsh','CSHelpWindow');">optimality tolerance</a>,
and constraints are satisfied to within the value of the <a href = "matlab: helpview('optim','constraint_tolerance','CSHelpWindow');">constraint tolerance</a>.

<<a href = "matlab: createExitMsg({'optimlib:sqpLineSearch:Exit1basic'},{'optimlib:sqpLineSearch:Exit1detailed','3.832470e-11','1.000000e-09','0.000000e+00','1.000000e-09'},true,true);;">stopping criteria details</a>>

<a href = "matlab: helpview('optim','local_min_found','CSHelpWindow');">Local minimum found that satisfies the constraints</a>.

Optimization completed because the objective function is non-decreasing in 
<a href = "matlab: helpview('optim','feasible_directions','CSHelpWindow');">feasible directions</a>, to within the value of the <a href = "matlab: helpview('optim','optimality_tolerance_msgcsh','CSHelpWindow');">optimality tolerance</a>,
and constraints are satisfied to within the value of the <a href = "matlab: helpview('optim','constraint_tolerance','CSHelpWindow');">constraint tolerance</a>.

<<a href = "matlab: createExitMsg({'optimlib:sqpLineSearch:Exit1basic'},{'optimlib:sqpLineSearch:Exit1detailed','3.337051e-10','1.000000e-09','0.000000e+00','1.000000e-09'},true,true);;">stopping criteria details</a>>

<a href = "matlab: helpview('optim','local_min_found','CSHelpWindow');">Local minimum found that satisfies the constraints</a>.

Optimization completed because the objective function is non-decreasing in 
<a href = "matlab: helpview('optim','feasible_directions','CSHelpWindow');">feasible directions</a>, to within the value of the <a href = "matlab: helpview('optim','optimality_tolerance_msgcsh','CSHelpWindow');">optimality tolerance</a>,
and constraints are satisfied to within the value of the <a href = "matlab: helpview('optim','constraint_tolerance','CSHelpWindow');">constraint tolerance</a>.

<<a href = "matlab: createExitMsg({'optimlib:sqpLineSearch:Exit1basic'},{'optimlib:sqpLineSearch:Exit1detailed','1.144280e-10','1.000000e-09','0.000000e+00','1.000000e-09'},true,true);;">stopping criteria details</a>>

<a href = "matlab: helpview('optim','local_min_found','CSHelpWindow');">Local minimum found that satisfies the constraints</a>.

Optimization completed because the objective function is non-decreasing in 
<a href = "matlab: helpview('optim','feasible_directions','CSHelpWindow');">feasible directions</a>, to within the value of the <a href = "matlab: helpview('optim','optimality_tolerance_msgcsh','CSHelpWindow');">optimality tolerance</a>,
and constraints are satisfied to within the value of the <a href = "matlab: helpview('optim','constraint_tolerance','CSHelpWindow');">constraint tolerance</a>.

<<a href = "matlab: createExitMsg({'optimlib:sqpLineSearch:Exit1basic'},{'optimlib:sqpLineSearch:Exit1detailed','2.510935e-10','1.000000e-09','0.000000e+00','1.000000e-09'},true,true);;">stopping criteria details</a>>

<a href = "matlab: helpview('optim','local_min_found','CSHelpWindow');">Local minimum found that satisfies the constraints</a>.

Optimization completed because the objective function is non-decreasing in 
<a href = "matlab: helpview('optim','feasible_directions','CSHelpWindow');">feasible directions</a>, to within the value of the <a href = "matlab: helpview('optim','optimality_tolerance_msgcsh','CSHelpWindow');">optimality tolerance</a>,
and constraints are satisfied to within the value of the <a href = "matlab: helpview('optim','constraint_tolerance','CSHelpWindow');">constraint tolerance</a>.

<<a href = "matlab: createExitMsg({'optimlib:sqpLineSearch:Exit1basic'},{'optimlib:sqpLineSearch:Exit1detailed','4.634057e-10','1.000000e-09','0.000000e+00','1.000000e-09'},true,true);;">stopping criteria details</a>>

<a href = "matlab: helpview('optim','local_min_found','CSHelpWindow');">Local minimum found that satisfies the constraints</a>.

Optimization completed because the objective function is non-decreasing in 
<a href = "matlab: helpview('optim','feasible_directions','CSHelpWindow');">feasible directions</a>, to within the value of the <a href = "matlab: helpview('optim','optimality_tolerance_msgcsh','CSHelpWindow');">optimality tolerance</a>,
and constraints are satisfied to within the value of the <a href = "matlab: helpview('optim','constraint_tolerance','CSHelpWindow');">constraint tolerance</a>.

<<a href = "matlab: createExitMsg({'optimlib:sqpLineSearch:Exit1basic'},{'optimlib:sqpLineSearch:Exit1detailed','4.296556e-10','1.000000e-09','0.000000e+00','1.000000e-09'},true,true);;">stopping criteria details</a>>

<a href = "matlab: helpview('optim','local_min_found','CSHelpWindow');">Local minimum found that satisfies the constraints</a>.

Optimization completed because the objective function is non-decreasing in 
<a href = "matlab: helpview('optim','feasible_directions','CSHelpWindow');">feasible directions</a>, to within the value of the <a href = "matlab: helpview('optim','optimality_tolerance_msgcsh','CSHelpWindow');">optimality tolerance</a>,
and constraints are satisfied to within the value of the <a href = "matlab: helpview('optim','constraint_tolerance','CSHelpWindow');">constraint tolerance</a>.

<<a href = "matlab: createExitMsg({'optimlib:sqpLineSearch:Exit1basic'},{'optimlib:sqpLineSearch:Exit1detailed','1.137118e-10','1.000000e-09','0.000000e+00','1.000000e-09'},true,true);;">stopping criteria details</a>>

<a href = "matlab: helpview('optim','local_min_found','CSHelpWindow');">Local minimum found that satisfies the constraints</a>.

Optimization completed because the objective function is non-decreasing in 
<a href = "matlab: helpview('optim','feasible_directions','CSHelpWindow');">feasible directions</a>, to within the value of the <a href = "matlab: helpview('optim','optimality_tolerance_msgcsh','CSHelpWindow');">optimality tolerance</a>,
and constraints are satisfied to within the value of the <a href = "matlab: helpview('optim','constraint_tolerance','CSHelpWindow');">constraint tolerance</a>.

<<a href = "matlab: createExitMsg({'optimlib:sqpLineSearch:Exit1basic'},{'optimlib:sqpLineSearch:Exit1detailed','4.162809e-11','1.000000e-09','0.000000e+00','1.000000e-09'},true,true);;">stopping criteria details</a>>

<a href = "matlab: helpview('optim','local_min_found','CSHelpWindow');">Local minimum found that satisfies the constraints</a>.

Optimization completed because the objective function is non-decreasing in 
<a href = "matlab: helpview('optim','feasible_directions','CSHelpWindow');">feasible directions</a>, to within the value of the <a href = "matlab: helpview('optim','optimality_tolerance_msgcsh','CSHelpWindow');">optimality tolerance</a>,
and constraints are satisfied to within the value of the <a href = "matlab: helpview('optim','constraint_tolerance','CSHelpWindow');">constraint tolerance</a>.

<<a href = "matlab: createExitMsg({'optimlib:sqpLineSearch:Exit1basic'},{'optimlib:sqpLineSearch:Exit1detailed','7.186888e-11','1.000000e-09','0.000000e+00','1.000000e-09'},true,true);;">stopping criteria details</a>>

<a href = "matlab: helpview('optim','local_min_found','CSHelpWindow');">Local minimum found that satisfies the constraints</a>.

Optimization completed because the objective function is non-decreasing in 
<a href = "matlab: helpview('optim','feasible_directions','CSHelpWindow');">feasible directions</a>, to within the value of the <a href = "matlab: helpview('optim','optimality_tolerance_msgcsh','CSHelpWindow');">optimality tolerance</a>,
and constraints are satisfied to within the value of the <a href = "matlab: helpview('optim','constraint_tolerance','CSHelpWindow');">constraint tolerance</a>.

<<a href = "matlab: createExitMsg({'optimlib:sqpLineSearch:Exit1basic'},{'optimlib:sqpLineSearch:Exit1detailed','7.258149e-10','1.000000e-09','0.000000e+00','1.000000e-09'},true,true);;">stopping criteria details</a>>

<a href = "matlab: helpview('optim','local_min_found','CSHelpWindow');">Local minimum found that satisfies the constraints</a>.

Optimization completed because the objective function is non-decreasing in 
<a href = "matlab: helpview('optim','feasible_directions','CSHelpWindow');">feasible directions</a>, to within the value of the <a href = "matlab: helpview('optim','optimality_tolerance_msgcsh','CSHelpWindow');">optimality tolerance</a>,
and constraints are satisfied to within the value of the <a href = "matlab: helpview('optim','constraint_tolerance','CSHelpWindow');">constraint tolerance</a>.

<<a href = "matlab: createExitMsg({'optimlib:sqpLineSearch:Exit1basic'},{'optimlib:sqpLineSearch:Exit1detailed','5.174416e-11','1.000000e-09','0.000000e+00','1.000000e-09'},true,true);;">stopping criteria details</a>>

<a href = "matlab: helpview('optim','local_min_found','CSHelpWindow');">Local minimum found that satisfies the constraints</a>.

Optimization completed because the objective function is non-decreasing in 
<a href = "matlab: helpview('optim','feasible_directions','CSHelpWindow');">feasible directions</a>, to within the value of the <a href = "matlab: helpview('optim','optimality_tolerance_msgcsh','CSHelpWindow');">optimality tolerance</a>,
and constraints are satisfied to within the value of the <a href = "matlab: helpview('optim','constraint_tolerance','CSHelpWindow');">constraint tolerance</a>.

<<a href = "matlab: createExitMsg({'optimlib:sqpLineSearch:Exit1basic'},{'optimlib:sqpLineSearch:Exit1detailed','5.495982e-10','1.000000e-09','0.000000e+00','1.000000e-09'},true,true);;">stopping criteria details</a>>

<a href = "matlab: helpview('optim','local_min_found','CSHelpWindow');">Local minimum found that satisfies the constraints</a>.

Optimization completed because the objective function is non-decreasing in 
<a href = "matlab: helpview('optim','feasible_directions','CSHelpWindow');">feasible directions</a>, to within the value of the <a href = "matlab: helpview('optim','optimality_tolerance_msgcsh','CSHelpWindow');">optimality tolerance</a>,
and constraints are satisfied to within the value of the <a href = "matlab: helpview('optim','constraint_tolerance','CSHelpWindow');">constraint tolerance</a>.

<<a href = "matlab: createExitMsg({'optimlib:sqpLineSearch:Exit1basic'},{'optimlib:sqpLineSearch:Exit1detailed','3.950461e-10','1.000000e-09','0.000000e+00','1.000000e-09'},true,true);;">stopping criteria details</a>>

<a href = "matlab: helpview('optim','local_min_found','CSHelpWindow');">Local minimum found that satisfies the constraints</a>.

Optimization completed because the objective function is non-decreasing in 
<a href = "matlab: helpview('optim','feasible_directions','CSHelpWindow');">feasible directions</a>, to within the value of the <a href = "matlab: helpview('optim','optimality_tolerance_msgcsh','CSHelpWindow');">optimality tolerance</a>,
and constraints are satisfied to within the value of the <a href = "matlab: helpview('optim','constraint_tolerance','CSHelpWindow');">constraint tolerance</a>.

<<a href = "matlab: createExitMsg({'optimlib:sqpLineSearch:Exit1basic'},{'optimlib:sqpLineSearch:Exit1detailed','1.726894e-10','1.000000e-09','0.000000e+00','1.000000e-09'},true,true);;">stopping criteria details</a>>

<a href = "matlab: helpview('optim','local_min_found','CSHelpWindow');">Local minimum found that satisfies the constraints</a>.

Optimization completed because the objective function is non-decreasing in 
<a href = "matlab: helpview('optim','feasible_directions','CSHelpWindow');">feasible directions</a>, to within the value of the <a href = "matlab: helpview('optim','optimality_tolerance_msgcsh','CSHelpWindow');">optimality tolerance</a>,
and constraints are satisfied to within the value of the <a href = "matlab: helpview('optim','constraint_tolerance','CSHelpWindow');">constraint tolerance</a>.

<<a href = "matlab: createExitMsg({'optimlib:sqpLineSearch:Exit1basic'},{'optimlib:sqpLineSearch:Exit1detailed','1.278296e-10','1.000000e-09','0.000000e+00','1.000000e-09'},true,true);;">stopping criteria details</a>>

<a href = "matlab: helpview('optim','local_min_found','CSHelpWindow');">Local minimum found that satisfies the constraints</a>.

Optimization completed because the objective function is non-decreasing in 
<a href = "matlab: helpview('optim','feasible_directions','CSHelpWindow');">feasible directions</a>, to within the value of the <a href = "matlab: helpview('optim','optimality_tolerance_msgcsh','CSHelpWindow');">optimality tolerance</a>,
and constraints are satisfied to within the value of the <a href = "matlab: helpview('optim','constraint_tolerance','CSHelpWindow');">constraint tolerance</a>.

<<a href = "matlab: createExitMsg({'optimlib:sqpLineSearch:Exit1basic'},{'optimlib:sqpLineSearch:Exit1detailed','1.551072e-10','1.000000e-09','0.000000e+00','1.000000e-09'},true,true);;">stopping criteria details</a>>

<a href = "matlab: helpview('optim','local_min_found','CSHelpWindow');">Local minimum found that satisfies the constraints</a>.

Optimization completed because the objective function is non-decreasing in 
<a href = "matlab: helpview('optim','feasible_directions','CSHelpWindow');">feasible directions</a>, to within the value of the <a href = "matlab: helpview('optim','optimality_tolerance_msgcsh','CSHelpWindow');">optimality tolerance</a>,
and constraints are satisfied to within the value of the <a href = "matlab: helpview('optim','constraint_tolerance','CSHelpWindow');">constraint tolerance</a>.

<<a href = "matlab: createExitMsg({'optimlib:sqpLineSearch:Exit1basic'},{'optimlib:sqpLineSearch:Exit1detailed','5.550412e-12','1.000000e-09','0.000000e+00','1.000000e-09'},true,true);;">stopping criteria details</a>>

<a href = "matlab: helpview('optim','local_min_found','CSHelpWindow');">Local minimum found that satisfies the constraints</a>.

Optimization completed because the objective function is non-decreasing in 
<a href = "matlab: helpview('optim','feasible_directions','CSHelpWindow');">feasible directions</a>, to within the value of the <a href = "matlab: helpview('optim','optimality_tolerance_msgcsh','CSHelpWindow');">optimality tolerance</a>,
and constraints are satisfied to within the value of the <a href = "matlab: helpview('optim','constraint_tolerance','CSHelpWindow');">constraint tolerance</a>.

<<a href = "matlab: createExitMsg({'optimlib:sqpLineSearch:Exit1basic'},{'optimlib:sqpLineSearch:Exit1detailed','7.421438e-12','1.000000e-09','0.000000e+00','1.000000e-09'},true,true);;">stopping criteria details</a>>

<a href = "matlab: helpview('optim','local_min_found','CSHelpWindow');">Local minimum found that satisfies the constraints</a>.

Optimization completed because the objective function is non-decreasing in 
<a href = "matlab: helpview('optim','feasible_directions','CSHelpWindow');">feasible directions</a>, to within the value of the <a href = "matlab: helpview('optim','optimality_tolerance_msgcsh','CSHelpWindow');">optimality tolerance</a>,
and constraints are satisfied to within the value of the <a href = "matlab: helpview('optim','constraint_tolerance','CSHelpWindow');">constraint tolerance</a>.

<<a href = "matlab: createExitMsg({'optimlib:sqpLineSearch:Exit1basic'},{'optimlib:sqpLineSearch:Exit1detailed','3.030525e-10','1.000000e-09','0.000000e+00','1.000000e-09'},true,true);;">stopping criteria details</a>>

<a href = "matlab: helpview('optim','local_min_found','CSHelpWindow');">Local minimum found that satisfies the constraints</a>.

Optimization completed because the objective function is non-decreasing in 
<a href = "matlab: helpview('optim','feasible_directions','CSHelpWindow');">feasible directions</a>, to within the value of the <a href = "matlab: helpview('optim','optimality_tolerance_msgcsh','CSHelpWindow');">optimality tolerance</a>,
and constraints are satisfied to within the value of the <a href = "matlab: helpview('optim','constraint_tolerance','CSHelpWindow');">constraint tolerance</a>.

<<a href = "matlab: createExitMsg({'optimlib:sqpLineSearch:Exit1basic'},{'optimlib:sqpLineSearch:Exit1detailed','6.303746e-10','1.000000e-09','0.000000e+00','1.000000e-09'},true,true);;">stopping criteria details</a>>

<a href = "matlab: helpview('optim','local_min_found','CSHelpWindow');">Local minimum found that satisfies the constraints</a>.

Optimization completed because the objective function is non-decreasing in 
<a href = "matlab: helpview('optim','feasible_directions','CSHelpWindow');">feasible directions</a>, to within the value of the <a href = "matlab: helpview('optim','optimality_tolerance_msgcsh','CSHelpWindow');">optimality tolerance</a>,
and constraints are satisfied to within the value of the <a href = "matlab: helpview('optim','constraint_tolerance','CSHelpWindow');">constraint tolerance</a>.

<<a href = "matlab: createExitMsg({'optimlib:sqpLineSearch:Exit1basic'},{'optimlib:sqpLineSearch:Exit1detailed','1.582942e-10','1.000000e-09','0.000000e+00','1.000000e-09'},true,true);;">stopping criteria details</a>>

<a href = "matlab: helpview('optim','local_min_found','CSHelpWindow');">Local minimum found that satisfies the constraints</a>.

Optimization completed because the objective function is non-decreasing in 
<a href = "matlab: helpview('optim','feasible_directions','CSHelpWindow');">feasible directions</a>, to within the value of the <a href = "matlab: helpview('optim','optimality_tolerance_msgcsh','CSHelpWindow');">optimality tolerance</a>,
and constraints are satisfied to within the value of the <a href = "matlab: helpview('optim','constraint_tolerance','CSHelpWindow');">constraint tolerance</a>.

<<a href = "matlab: createExitMsg({'optimlib:sqpLineSearch:Exit1basic'},{'optimlib:sqpLineSearch:Exit1detailed','6.396402e-11','1.000000e-09','0.000000e+00','1.000000e-09'},true,true);;">stopping criteria details</a>>

<a href = "matlab: helpview('optim','local_min_found','CSHelpWindow');">Local minimum found that satisfies the constraints</a>.

Optimization completed because the objective function is non-decreasing in 
<a href = "matlab: helpview('optim','feasible_directions','CSHelpWindow');">feasible directions</a>, to within the value of the <a href = "matlab: helpview('optim','optimality_tolerance_msgcsh','CSHelpWindow');">optimality tolerance</a>,
and constraints are satisfied to within the value of the <a href = "matlab: helpview('optim','constraint_tolerance','CSHelpWindow');">constraint tolerance</a>.

<<a href = "matlab: createExitMsg({'optimlib:sqpLineSearch:Exit1basic'},{'optimlib:sqpLineSearch:Exit1detailed','4.921156e-10','1.000000e-09','0.000000e+00','1.000000e-09'},true,true);;">stopping criteria details</a>>

<a href = "matlab: helpview('optim','local_min_found','CSHelpWindow');">Local minimum found that satisfies the constraints</a>.

Optimization completed because the objective function is non-decreasing in 
<a href = "matlab: helpview('optim','feasible_directions','CSHelpWindow');">feasible directions</a>, to within the value of the <a href = "matlab: helpview('optim','optimality_tolerance_msgcsh','CSHelpWindow');">optimality tolerance</a>,
and constraints are satisfied to within the value of the <a href = "matlab: helpview('optim','constraint_tolerance','CSHelpWindow');">constraint tolerance</a>.

<<a href = "matlab: createExitMsg({'optimlib:sqpLineSearch:Exit1basic'},{'optimlib:sqpLineSearch:Exit1detailed','1.916325e-10','1.000000e-09','0.000000e+00','1.000000e-09'},true,true);;">stopping criteria details</a>>

<a href = "matlab: helpview('optim','local_min_found','CSHelpWindow');">Local minimum found that satisfies the constraints</a>.

Optimization completed because the objective function is non-decreasing in 
<a href = "matlab: helpview('optim','feasible_directions','CSHelpWindow');">feasible directions</a>, to within the value of the <a href = "matlab: helpview('optim','optimality_tolerance_msgcsh','CSHelpWindow');">optimality tolerance</a>,
and constraints are satisfied to within the value of the <a href = "matlab: helpview('optim','constraint_tolerance','CSHelpWindow');">constraint tolerance</a>.

<<a href = "matlab: createExitMsg({'optimlib:sqpLineSearch:Exit1basic'},{'optimlib:sqpLineSearch:Exit1detailed','8.263758e-10','1.000000e-09','0.000000e+00','1.000000e-09'},true,true);;">stopping criteria details</a>>

<a href = "matlab: helpview('optim','local_min_found','CSHelpWindow');">Local minimum found that satisfies the constraints</a>.

Optimization completed because the objective function is non-decreasing in 
<a href = "matlab: helpview('optim','feasible_directions','CSHelpWindow');">feasible directions</a>, to within the value of the <a href = "matlab: helpview('optim','optimality_tolerance_msgcsh','CSHelpWindow');">optimality tolerance</a>,
and constraints are satisfied to within the value of the <a href = "matlab: helpview('optim','constraint_tolerance','CSHelpWindow');">constraint tolerance</a>.

<<a href = "matlab: createExitMsg({'optimlib:sqpLineSearch:Exit1basic'},{'optimlib:sqpLineSearch:Exit1detailed','2.202260e-12','1.000000e-09','0.000000e+00','1.000000e-09'},true,true);;">stopping criteria details</a>>

<a href = "matlab: helpview('optim','local_min_found','CSHelpWindow');">Local minimum found that satisfies the constraints</a>.

Optimization completed because the objective function is non-decreasing in 
<a href = "matlab: helpview('optim','feasible_directions','CSHelpWindow');">feasible directions</a>, to within the value of the <a href = "matlab: helpview('optim','optimality_tolerance_msgcsh','CSHelpWindow');">optimality tolerance</a>,
and constraints are satisfied to within the value of the <a href = "matlab: helpview('optim','constraint_tolerance','CSHelpWindow');">constraint tolerance</a>.

<<a href = "matlab: createExitMsg({'optimlib:sqpLineSearch:Exit1basic'},{'optimlib:sqpLineSearch:Exit1detailed','1.371489e-11','1.000000e-09','0.000000e+00','1.000000e-09'},true,true);;">stopping criteria details</a>>

<a href = "matlab: helpview('optim','local_min_found','CSHelpWindow');">Local minimum found that satisfies the constraints</a>.

Optimization completed because the objective function is non-decreasing in 
<a href = "matlab: helpview('optim','feasible_directions','CSHelpWindow');">feasible directions</a>, to within the value of the <a href = "matlab: helpview('optim','optimality_tolerance_msgcsh','CSHelpWindow');">optimality tolerance</a>,
and constraints are satisfied to within the value of the <a href = "matlab: helpview('optim','constraint_tolerance','CSHelpWindow');">constraint tolerance</a>.

<<a href = "matlab: createExitMsg({'optimlib:sqpLineSearch:Exit1basic'},{'optimlib:sqpLineSearch:Exit1detailed','2.151053e-10','1.000000e-09','0.000000e+00','1.000000e-09'},true,true);;">stopping criteria details</a>>

<a href = "matlab: helpview('optim','local_min_found','CSHelpWindow');">Local minimum found that satisfies the constraints</a>.

Optimization completed because the objective function is non-decreasing in 
<a href = "matlab: helpview('optim','feasible_directions','CSHelpWindow');">feasible directions</a>, to within the value of the <a href = "matlab: helpview('optim','optimality_tolerance_msgcsh','CSHelpWindow');">optimality tolerance</a>,
and constraints are satisfied to within the value of the <a href = "matlab: helpview('optim','constraint_tolerance','CSHelpWindow');">constraint tolerance</a>.

<<a href = "matlab: createExitMsg({'optimlib:sqpLineSearch:Exit1basic'},{'optimlib:sqpLineSearch:Exit1detailed','8.287839e-10','1.000000e-09','0.000000e+00','1.000000e-09'},true,true);;">stopping criteria details</a>>

<a href = "matlab: helpview('optim','local_min_found','CSHelpWindow');">Local minimum found that satisfies the constraints</a>.

Optimization completed because the objective function is non-decreasing in 
<a href = "matlab: helpview('optim','feasible_directions','CSHelpWindow');">feasible directions</a>, to within the value of the <a href = "matlab: helpview('optim','optimality_tolerance_msgcsh','CSHelpWindow');">optimality tolerance</a>,
and constraints are satisfied to within the value of the <a href = "matlab: helpview('optim','constraint_tolerance','CSHelpWindow');">constraint tolerance</a>.

<<a href = "matlab: createExitMsg({'optimlib:sqpLineSearch:Exit1basic'},{'optimlib:sqpLineSearch:Exit1detailed','5.609676e-10','1.000000e-09','0.000000e+00','1.000000e-09'},true,true);;">stopping criteria details</a>>

<a href = "matlab: helpview('optim','local_min_found','CSHelpWindow');">Local minimum found that satisfies the constraints</a>.

Optimization completed because the objective function is non-decreasing in 
<a href = "matlab: helpview('optim','feasible_directions','CSHelpWindow');">feasible directions</a>, to within the value of the <a href = "matlab: helpview('optim','optimality_tolerance_msgcsh','CSHelpWindow');">optimality tolerance</a>,
and constraints are satisfied to within the value of the <a href = "matlab: helpview('optim','constraint_tolerance','CSHelpWindow');">constraint tolerance</a>.

<<a href = "matlab: createExitMsg({'optimlib:sqpLineSearch:Exit1basic'},{'optimlib:sqpLineSearch:Exit1detailed','2.535285e-10','1.000000e-09','0.000000e+00','1.000000e-09'},true,true);;">stopping criteria details</a>>

<a href = "matlab: helpview('optim','local_min_found','CSHelpWindow');">Local minimum found that satisfies the constraints</a>.

Optimization completed because the objective function is non-decreasing in 
<a href = "matlab: helpview('optim','feasible_directions','CSHelpWindow');">feasible directions</a>, to within the value of the <a href = "matlab: helpview('optim','optimality_tolerance_msgcsh','CSHelpWindow');">optimality tolerance</a>,
and constraints are satisfied to within the value of the <a href = "matlab: helpview('optim','constraint_tolerance','CSHelpWindow');">constraint tolerance</a>.

<<a href = "matlab: createExitMsg({'optimlib:sqpLineSearch:Exit1basic'},{'optimlib:sqpLineSearch:Exit1detailed','3.084955e-11','1.000000e-09','0.000000e+00','1.000000e-09'},true,true);;">stopping criteria details</a>>

<a href = "matlab: helpview('optim','local_min_poss_with_constr','CSHelpWindow');">Local minimum possible. Constraints satisfied</a>.

fmincon stopped because the <a href = "matlab: helpview('optim','norm_curr_step_simple_fminconip','CSHelpWindow');">size of the current step</a> is less than
the value of the <a href = "matlab: helpview('optim','step_size_tol','CSHelpWindow');">step size tolerance</a> and constraints are 
satisfied to within the value of the <a href = "matlab: helpview('optim','constraint_tolerance','CSHelpWindow');">constraint tolerance</a>.

<<a href = "matlab: createExitMsg({'optimlib:sqpLineSearch:Exit2basic','fmincon'},{'optimlib:sqpLineSearch:Exit2detailed','1.000000e-09','0.000000e+00','1.000000e-09'},true,true);;">stopping criteria details</a>>

<a href = "matlab: helpview('optim','local_min_found','CSHelpWindow');">Local minimum found that satisfies the constraints</a>.

Optimization completed because the objective function is non-decreasing in 
<a href = "matlab: helpview('optim','feasible_directions','CSHelpWindow');">feasible directions</a>, to within the value of the <a href = "matlab: helpview('optim','optimality_tolerance_msgcsh','CSHelpWindow');">optimality tolerance</a>,
and constraints are satisfied to within the value of the <a href = "matlab: helpview('optim','constraint_tolerance','CSHelpWindow');">constraint tolerance</a>.

<<a href = "matlab: createExitMsg({'optimlib:sqpLineSearch:Exit1basic'},{'optimlib:sqpLineSearch:Exit1detailed','9.602034e-10','1.000000e-09','0.000000e+00','1.000000e-09'},true,true);;">stopping criteria details</a>>

<a href = "matlab: helpview('optim','local_min_found','CSHelpWindow');">Local minimum found that satisfies the constraints</a>.

Optimization completed because the objective function is non-decreasing in 
<a href = "matlab: helpview('optim','feasible_directions','CSHelpWindow');">feasible directions</a>, to within the value of the <a href = "matlab: helpview('optim','optimality_tolerance_msgcsh','CSHelpWindow');">optimality tolerance</a>,
and constraints are satisfied to within the value of the <a href = "matlab: helpview('optim','constraint_tolerance','CSHelpWindow');">constraint tolerance</a>.

<<a href = "matlab: createExitMsg({'optimlib:sqpLineSearch:Exit1basic'},{'optimlib:sqpLineSearch:Exit1detailed','3.426932e-11','1.000000e-09','0.000000e+00','1.000000e-09'},true,true);;">stopping criteria details</a>>

<a href = "matlab: helpview('optim','local_min_found','CSHelpWindow');">Local minimum found that satisfies the constraints</a>.

Optimization completed because the objective function is non-decreasing in 
<a href = "matlab: helpview('optim','feasible_directions','CSHelpWindow');">feasible directions</a>, to within the value of the <a href = "matlab: helpview('optim','optimality_tolerance_msgcsh','CSHelpWindow');">optimality tolerance</a>,
and constraints are satisfied to within the value of the <a href = "matlab: helpview('optim','constraint_tolerance','CSHelpWindow');">constraint tolerance</a>.

<<a href = "matlab: createExitMsg({'optimlib:sqpLineSearch:Exit1basic'},{'optimlib:sqpLineSearch:Exit1detailed','7.142127e-11','1.000000e-09','0.000000e+00','1.000000e-09'},true,true);;">stopping criteria details</a>>

<a href = "matlab: helpview('optim','local_min_found','CSHelpWindow');">Local minimum found that satisfies the constraints</a>.

Optimization completed because the objective function is non-decreasing in 
<a href = "matlab: helpview('optim','feasible_directions','CSHelpWindow');">feasible directions</a>, to within the value of the <a href = "matlab: helpview('optim','optimality_tolerance_msgcsh','CSHelpWindow');">optimality tolerance</a>,
and constraints are satisfied to within the value of the <a href = "matlab: helpview('optim','constraint_tolerance','CSHelpWindow');">constraint tolerance</a>.

<<a href = "matlab: createExitMsg({'optimlib:sqpLineSearch:Exit1basic'},{'optimlib:sqpLineSearch:Exit1detailed','3.224789e-10','1.000000e-09','0.000000e+00','1.000000e-09'},true,true);;">stopping criteria details</a>>

<a href = "matlab: helpview('optim','local_min_found','CSHelpWindow');">Local minimum found that satisfies the constraints</a>.

Optimization completed because the objective function is non-decreasing in 
<a href = "matlab: helpview('optim','feasible_directions','CSHelpWindow');">feasible directions</a>, to within the value of the <a href = "matlab: helpview('optim','optimality_tolerance_msgcsh','CSHelpWindow');">optimality tolerance</a>,
and constraints are satisfied to within the value of the <a href = "matlab: helpview('optim','constraint_tolerance','CSHelpWindow');">constraint tolerance</a>.

<<a href = "matlab: createExitMsg({'optimlib:sqpLineSearch:Exit1basic'},{'optimlib:sqpLineSearch:Exit1detailed','4.597890e-11','1.000000e-09','0.000000e+00','1.000000e-09'},true,true);;">stopping criteria details</a>>

<a href = "matlab: helpview('optim','local_min_found','CSHelpWindow');">Local minimum found that satisfies the constraints</a>.

Optimization completed because the objective function is non-decreasing in 
<a href = "matlab: helpview('optim','feasible_directions','CSHelpWindow');">feasible directions</a>, to within the value of the <a href = "matlab: helpview('optim','optimality_tolerance_msgcsh','CSHelpWindow');">optimality tolerance</a>,
and constraints are satisfied to within the value of the <a href = "matlab: helpview('optim','constraint_tolerance','CSHelpWindow');">constraint tolerance</a>.

<<a href = "matlab: createExitMsg({'optimlib:sqpLineSearch:Exit1basic'},{'optimlib:sqpLineSearch:Exit1detailed','4.034791e-10','1.000000e-09','0.000000e+00','1.000000e-09'},true,true);;">stopping criteria details</a>>

<a href = "matlab: helpview('optim','local_min_found','CSHelpWindow');">Local minimum found that satisfies the constraints</a>.

Optimization completed because the objective function is non-decreasing in 
<a href = "matlab: helpview('optim','feasible_directions','CSHelpWindow');">feasible directions</a>, to within the value of the <a href = "matlab: helpview('optim','optimality_tolerance_msgcsh','CSHelpWindow');">optimality tolerance</a>,
and constraints are satisfied to within the value of the <a href = "matlab: helpview('optim','constraint_tolerance','CSHelpWindow');">constraint tolerance</a>.

<<a href = "matlab: createExitMsg({'optimlib:sqpLineSearch:Exit1basic'},{'optimlib:sqpLineSearch:Exit1detailed','1.047416e-10','1.000000e-09','0.000000e+00','1.000000e-09'},true,true);;">stopping criteria details</a>>

<a href = "matlab: helpview('optim','local_min_found','CSHelpWindow');">Local minimum found that satisfies the constraints</a>.

Optimization completed because the objective function is non-decreasing in 
<a href = "matlab: helpview('optim','feasible_directions','CSHelpWindow');">feasible directions</a>, to within the value of the <a href = "matlab: helpview('optim','optimality_tolerance_msgcsh','CSHelpWindow');">optimality tolerance</a>,
and constraints are satisfied to within the value of the <a href = "matlab: helpview('optim','constraint_tolerance','CSHelpWindow');">constraint tolerance</a>.

<<a href = "matlab: createExitMsg({'optimlib:sqpLineSearch:Exit1basic'},{'optimlib:sqpLineSearch:Exit1detailed','4.326099e-10','1.000000e-09','0.000000e+00','1.000000e-09'},true,true);;">stopping criteria details</a>>

<a href = "matlab: helpview('optim','local_min_found','CSHelpWindow');">Local minimum found that satisfies the constraints</a>.

Optimization completed because the objective function is non-decreasing in 
<a href = "matlab: helpview('optim','feasible_directions','CSHelpWindow');">feasible directions</a>, to within the value of the <a href = "matlab: helpview('optim','optimality_tolerance_msgcsh','CSHelpWindow');">optimality tolerance</a>,
and constraints are satisfied to within the value of the <a href = "matlab: helpview('optim','constraint_tolerance','CSHelpWindow');">constraint tolerance</a>.

<<a href = "matlab: createExitMsg({'optimlib:sqpLineSearch:Exit1basic'},{'optimlib:sqpLineSearch:Exit1detailed','7.265668e-10','1.000000e-09','0.000000e+00','1.000000e-09'},true,true);;">stopping criteria details</a>>

<a href = "matlab: helpview('optim','local_min_found','CSHelpWindow');">Local minimum found that satisfies the constraints</a>.

Optimization completed because the objective function is non-decreasing in 
<a href = "matlab: helpview('optim','feasible_directions','CSHelpWindow');">feasible directions</a>, to within the value of the <a href = "matlab: helpview('optim','optimality_tolerance_msgcsh','CSHelpWindow');">optimality tolerance</a>,
and constraints are satisfied to within the value of the <a href = "matlab: helpview('optim','constraint_tolerance','CSHelpWindow');">constraint tolerance</a>.

<<a href = "matlab: createExitMsg({'optimlib:sqpLineSearch:Exit1basic'},{'optimlib:sqpLineSearch:Exit1detailed','5.935360e-11','1.000000e-09','0.000000e+00','1.000000e-09'},true,true);;">stopping criteria details</a>>

<a href = "matlab: helpview('optim','local_min_found','CSHelpWindow');">Local minimum found that satisfies the constraints</a>.

Optimization completed because the objective function is non-decreasing in 
<a href = "matlab: helpview('optim','feasible_directions','CSHelpWindow');">feasible directions</a>, to within the value of the <a href = "matlab: helpview('optim','optimality_tolerance_msgcsh','CSHelpWindow');">optimality tolerance</a>,
and constraints are satisfied to within the value of the <a href = "matlab: helpview('optim','constraint_tolerance','CSHelpWindow');">constraint tolerance</a>.

<<a href = "matlab: createExitMsg({'optimlib:sqpLineSearch:Exit1basic'},{'optimlib:sqpLineSearch:Exit1detailed','4.128880e-10','1.000000e-09','0.000000e+00','1.000000e-09'},true,true);;">stopping criteria details</a>>

<a href = "matlab: helpview('optim','local_min_found','CSHelpWindow');">Local minimum found that satisfies the constraints</a>.

Optimization completed because the objective function is non-decreasing in 
<a href = "matlab: helpview('optim','feasible_directions','CSHelpWindow');">feasible directions</a>, to within the value of the <a href = "matlab: helpview('optim','optimality_tolerance_msgcsh','CSHelpWindow');">optimality tolerance</a>,
and constraints are satisfied to within the value of the <a href = "matlab: helpview('optim','constraint_tolerance','CSHelpWindow');">constraint tolerance</a>.

<<a href = "matlab: createExitMsg({'optimlib:sqpLineSearch:Exit1basic'},{'optimlib:sqpLineSearch:Exit1detailed','1.563873e-10','1.000000e-09','0.000000e+00','1.000000e-09'},true,true);;">stopping criteria details</a>>

<a href = "matlab: helpview('optim','local_min_found','CSHelpWindow');">Local minimum found that satisfies the constraints</a>.

Optimization completed because the objective function is non-decreasing in 
<a href = "matlab: helpview('optim','feasible_directions','CSHelpWindow');">feasible directions</a>, to within the value of the <a href = "matlab: helpview('optim','optimality_tolerance_msgcsh','CSHelpWindow');">optimality tolerance</a>,
and constraints are satisfied to within the value of the <a href = "matlab: helpview('optim','constraint_tolerance','CSHelpWindow');">constraint tolerance</a>.

<<a href = "matlab: createExitMsg({'optimlib:sqpLineSearch:Exit1basic'},{'optimlib:sqpLineSearch:Exit1detailed','7.139441e-11','1.000000e-09','0.000000e+00','1.000000e-09'},true,true);;">stopping criteria details</a>>

<a href = "matlab: helpview('optim','local_min_found','CSHelpWindow');">Local minimum found that satisfies the constraints</a>.

Optimization completed because the objective function is non-decreasing in 
<a href = "matlab: helpview('optim','feasible_directions','CSHelpWindow');">feasible directions</a>, to within the value of the <a href = "matlab: helpview('optim','optimality_tolerance_msgcsh','CSHelpWindow');">optimality tolerance</a>,
and constraints are satisfied to within the value of the <a href = "matlab: helpview('optim','constraint_tolerance','CSHelpWindow');">constraint tolerance</a>.

<<a href = "matlab: createExitMsg({'optimlib:sqpLineSearch:Exit1basic'},{'optimlib:sqpLineSearch:Exit1detailed','5.215060e-10','1.000000e-09','0.000000e+00','1.000000e-09'},true,true);;">stopping criteria details</a>>

<a href = "matlab: helpview('optim','local_min_found','CSHelpWindow');">Local minimum found that satisfies the constraints</a>.

Optimization completed because the objective function is non-decreasing in 
<a href = "matlab: helpview('optim','feasible_directions','CSHelpWindow');">feasible directions</a>, to within the value of the <a href = "matlab: helpview('optim','optimality_tolerance_msgcsh','CSHelpWindow');">optimality tolerance</a>,
and constraints are satisfied to within the value of the <a href = "matlab: helpview('optim','constraint_tolerance','CSHelpWindow');">constraint tolerance</a>.

<<a href = "matlab: createExitMsg({'optimlib:sqpLineSearch:Exit1basic'},{'optimlib:sqpLineSearch:Exit1detailed','3.960488e-11','1.000000e-09','0.000000e+00','1.000000e-09'},true,true);;">stopping criteria details</a>>

<a href = "matlab: helpview('optim','local_min_found','CSHelpWindow');">Local minimum found that satisfies the constraints</a>.

Optimization completed because the objective function is non-decreasing in 
<a href = "matlab: helpview('optim','feasible_directions','CSHelpWindow');">feasible directions</a>, to within the value of the <a href = "matlab: helpview('optim','optimality_tolerance_msgcsh','CSHelpWindow');">optimality tolerance</a>,
and constraints are satisfied to within the value of the <a href = "matlab: helpview('optim','constraint_tolerance','CSHelpWindow');">constraint tolerance</a>.

<<a href = "matlab: createExitMsg({'optimlib:sqpLineSearch:Exit1basic'},{'optimlib:sqpLineSearch:Exit1detailed','6.329260e-11','1.000000e-09','0.000000e+00','1.000000e-09'},true,true);;">stopping criteria details</a>>

<a href = "matlab: helpview('optim','local_min_found','CSHelpWindow');">Local minimum found that satisfies the constraints</a>.

Optimization completed because the objective function is non-decreasing in 
<a href = "matlab: helpview('optim','feasible_directions','CSHelpWindow');">feasible directions</a>, to within the value of the <a href = "matlab: helpview('optim','optimality_tolerance_msgcsh','CSHelpWindow');">optimality tolerance</a>,
and constraints are satisfied to within the value of the <a href = "matlab: helpview('optim','constraint_tolerance','CSHelpWindow');">constraint tolerance</a>.

<<a href = "matlab: createExitMsg({'optimlib:sqpLineSearch:Exit1basic'},{'optimlib:sqpLineSearch:Exit1detailed','2.458027e-10','1.000000e-09','0.000000e+00','1.000000e-09'},true,true);;">stopping criteria details</a>>

<a href = "matlab: helpview('optim','local_min_found','CSHelpWindow');">Local minimum found that satisfies the constraints</a>.

Optimization completed because the objective function is non-decreasing in 
<a href = "matlab: helpview('optim','feasible_directions','CSHelpWindow');">feasible directions</a>, to within the value of the <a href = "matlab: helpview('optim','optimality_tolerance_msgcsh','CSHelpWindow');">optimality tolerance</a>,
and constraints are satisfied to within the value of the <a href = "matlab: helpview('optim','constraint_tolerance','CSHelpWindow');">constraint tolerance</a>.

<<a href = "matlab: createExitMsg({'optimlib:sqpLineSearch:Exit1basic'},{'optimlib:sqpLineSearch:Exit1detailed','3.066334e-10','1.000000e-09','0.000000e+00','1.000000e-09'},true,true);;">stopping criteria details</a>>

<a href = "matlab: helpview('optim','local_min_found','CSHelpWindow');">Local minimum found that satisfies the constraints</a>.

Optimization completed because the objective function is non-decreasing in 
<a href = "matlab: helpview('optim','feasible_directions','CSHelpWindow');">feasible directions</a>, to within the value of the <a href = "matlab: helpview('optim','optimality_tolerance_msgcsh','CSHelpWindow');">optimality tolerance</a>,
and constraints are satisfied to within the value of the <a href = "matlab: helpview('optim','constraint_tolerance','CSHelpWindow');">constraint tolerance</a>.

<<a href = "matlab: createExitMsg({'optimlib:sqpLineSearch:Exit1basic'},{'optimlib:sqpLineSearch:Exit1detailed','8.592754e-10','1.000000e-09','0.000000e+00','1.000000e-09'},true,true);;">stopping criteria details</a>>

<a href = "matlab: helpview('optim','local_min_found','CSHelpWindow');">Local minimum found that satisfies the constraints</a>.

Optimization completed because the objective function is non-decreasing in 
<a href = "matlab: helpview('optim','feasible_directions','CSHelpWindow');">feasible directions</a>, to within the value of the <a href = "matlab: helpview('optim','optimality_tolerance_msgcsh','CSHelpWindow');">optimality tolerance</a>,
and constraints are satisfied to within the value of the <a href = "matlab: helpview('optim','constraint_tolerance','CSHelpWindow');">constraint tolerance</a>.

<<a href = "matlab: createExitMsg({'optimlib:sqpLineSearch:Exit1basic'},{'optimlib:sqpLineSearch:Exit1detailed','2.141206e-10','1.000000e-09','0.000000e+00','1.000000e-09'},true,true);;">stopping criteria details</a>>

<a href = "matlab: helpview('optim','local_min_found','CSHelpWindow');">Local minimum found that satisfies the constraints</a>.

Optimization completed because the objective function is non-decreasing in 
<a href = "matlab: helpview('optim','feasible_directions','CSHelpWindow');">feasible directions</a>, to within the value of the <a href = "matlab: helpview('optim','optimality_tolerance_msgcsh','CSHelpWindow');">optimality tolerance</a>,
and constraints are satisfied to within the value of the <a href = "matlab: helpview('optim','constraint_tolerance','CSHelpWindow');">constraint tolerance</a>.

<<a href = "matlab: createExitMsg({'optimlib:sqpLineSearch:Exit1basic'},{'optimlib:sqpLineSearch:Exit1detailed','4.491000e-10','1.000000e-09','0.000000e+00','1.000000e-09'},true,true);;">stopping criteria details</a>>

<a href = "matlab: helpview('optim','local_min_found','CSHelpWindow');">Local minimum found that satisfies the constraints</a>.

Optimization completed because the objective function is non-decreasing in 
<a href = "matlab: helpview('optim','feasible_directions','CSHelpWindow');">feasible directions</a>, to within the value of the <a href = "matlab: helpview('optim','optimality_tolerance_msgcsh','CSHelpWindow');">optimality tolerance</a>,
and constraints are satisfied to within the value of the <a href = "matlab: helpview('optim','constraint_tolerance','CSHelpWindow');">constraint tolerance</a>.

<<a href = "matlab: createExitMsg({'optimlib:sqpLineSearch:Exit1basic'},{'optimlib:sqpLineSearch:Exit1detailed','5.388913e-10','1.000000e-09','0.000000e+00','1.000000e-09'},true,true);;">stopping criteria details</a>>

<a href = "matlab: helpview('optim','local_min_found','CSHelpWindow');">Local minimum found that satisfies the constraints</a>.

Optimization completed because the objective function is non-decreasing in 
<a href = "matlab: helpview('optim','feasible_directions','CSHelpWindow');">feasible directions</a>, to within the value of the <a href = "matlab: helpview('optim','optimality_tolerance_msgcsh','CSHelpWindow');">optimality tolerance</a>,
and constraints are satisfied to within the value of the <a href = "matlab: helpview('optim','constraint_tolerance','CSHelpWindow');">constraint tolerance</a>.

<<a href = "matlab: createExitMsg({'optimlib:sqpLineSearch:Exit1basic'},{'optimlib:sqpLineSearch:Exit1detailed','4.176237e-11','1.000000e-09','0.000000e+00','1.000000e-09'},true,true);;">stopping criteria details</a>>

<a href = "matlab: helpview('optim','local_min_found','CSHelpWindow');">Local minimum found that satisfies the constraints</a>.

Optimization completed because the objective function is non-decreasing in 
<a href = "matlab: helpview('optim','feasible_directions','CSHelpWindow');">feasible directions</a>, to within the value of the <a href = "matlab: helpview('optim','optimality_tolerance_msgcsh','CSHelpWindow');">optimality tolerance</a>,
and constraints are satisfied to within the value of the <a href = "matlab: helpview('optim','constraint_tolerance','CSHelpWindow');">constraint tolerance</a>.

<<a href = "matlab: createExitMsg({'optimlib:sqpLineSearch:Exit1basic'},{'optimlib:sqpLineSearch:Exit1detailed','8.123297e-11','1.000000e-09','0.000000e+00','1.000000e-09'},true,true);;">stopping criteria details</a>>

<a href = "matlab: helpview('optim','local_min_found','CSHelpWindow');">Local minimum found that satisfies the constraints</a>.

Optimization completed because the objective function is non-decreasing in 
<a href = "matlab: helpview('optim','feasible_directions','CSHelpWindow');">feasible directions</a>, to within the value of the <a href = "matlab: helpview('optim','optimality_tolerance_msgcsh','CSHelpWindow');">optimality tolerance</a>,
and constraints are satisfied to within the value of the <a href = "matlab: helpview('optim','constraint_tolerance','CSHelpWindow');">constraint tolerance</a>.

<<a href = "matlab: createExitMsg({'optimlib:sqpLineSearch:Exit1basic'},{'optimlib:sqpLineSearch:Exit1detailed','3.724147e-11','1.000000e-09','0.000000e+00','1.000000e-09'},true,true);;">stopping criteria details</a>>

<a href = "matlab: helpview('optim','local_min_found','CSHelpWindow');">Local minimum found that satisfies the constraints</a>.

Optimization completed because the objective function is non-decreasing in 
<a href = "matlab: helpview('optim','feasible_directions','CSHelpWindow');">feasible directions</a>, to within the value of the <a href = "matlab: helpview('optim','optimality_tolerance_msgcsh','CSHelpWindow');">optimality tolerance</a>,
and constraints are satisfied to within the value of the <a href = "matlab: helpview('optim','constraint_tolerance','CSHelpWindow');">constraint tolerance</a>.

<<a href = "matlab: createExitMsg({'optimlib:sqpLineSearch:Exit1basic'},{'optimlib:sqpLineSearch:Exit1detailed','7.707732e-10','1.000000e-09','0.000000e+00','1.000000e-09'},true,true);;">stopping criteria details</a>>

<a href = "matlab: helpview('optim','local_min_found','CSHelpWindow');">Local minimum found that satisfies the constraints</a>.

Optimization completed because the objective function is non-decreasing in 
<a href = "matlab: helpview('optim','feasible_directions','CSHelpWindow');">feasible directions</a>, to within the value of the <a href = "matlab: helpview('optim','optimality_tolerance_msgcsh','CSHelpWindow');">optimality tolerance</a>,
and constraints are satisfied to within the value of the <a href = "matlab: helpview('optim','constraint_tolerance','CSHelpWindow');">constraint tolerance</a>.

<<a href = "matlab: createExitMsg({'optimlib:sqpLineSearch:Exit1basic'},{'optimlib:sqpLineSearch:Exit1detailed','5.662316e-10','1.000000e-09','0.000000e+00','1.000000e-09'},true,true);;">stopping criteria details</a>>

<a href = "matlab: helpview('optim','local_min_found','CSHelpWindow');">Local minimum found that satisfies the constraints</a>.

Optimization completed because the objective function is non-decreasing in 
<a href = "matlab: helpview('optim','feasible_directions','CSHelpWindow');">feasible directions</a>, to within the value of the <a href = "matlab: helpview('optim','optimality_tolerance_msgcsh','CSHelpWindow');">optimality tolerance</a>,
and constraints are satisfied to within the value of the <a href = "matlab: helpview('optim','constraint_tolerance','CSHelpWindow');">constraint tolerance</a>.

<<a href = "matlab: createExitMsg({'optimlib:sqpLineSearch:Exit1basic'},{'optimlib:sqpLineSearch:Exit1detailed','1.312046e-10','1.000000e-09','0.000000e+00','1.000000e-09'},true,true);;">stopping criteria details</a>>

<a href = "matlab: helpview('optim','local_min_found','CSHelpWindow');">Local minimum found that satisfies the constraints</a>.

Optimization completed because the objective function is non-decreasing in 
<a href = "matlab: helpview('optim','feasible_directions','CSHelpWindow');">feasible directions</a>, to within the value of the <a href = "matlab: helpview('optim','optimality_tolerance_msgcsh','CSHelpWindow');">optimality tolerance</a>,
and constraints are satisfied to within the value of the <a href = "matlab: helpview('optim','constraint_tolerance','CSHelpWindow');">constraint tolerance</a>.

<<a href = "matlab: createExitMsg({'optimlib:sqpLineSearch:Exit1basic'},{'optimlib:sqpLineSearch:Exit1detailed','1.718479e-10','1.000000e-09','0.000000e+00','1.000000e-09'},true,true);;">stopping criteria details</a>>

<a href = "matlab: helpview('optim','local_min_found','CSHelpWindow');">Local minimum found that satisfies the constraints</a>.

Optimization completed because the objective function is non-decreasing in 
<a href = "matlab: helpview('optim','feasible_directions','CSHelpWindow');">feasible directions</a>, to within the value of the <a href = "matlab: helpview('optim','optimality_tolerance_msgcsh','CSHelpWindow');">optimality tolerance</a>,
and constraints are satisfied to within the value of the <a href = "matlab: helpview('optim','constraint_tolerance','CSHelpWindow');">constraint tolerance</a>.

<<a href = "matlab: createExitMsg({'optimlib:sqpLineSearch:Exit1basic'},{'optimlib:sqpLineSearch:Exit1detailed','2.106471e-10','1.000000e-09','0.000000e+00','1.000000e-09'},true,true);;">stopping criteria details</a>>

<a href = "matlab: helpview('optim','local_min_found','CSHelpWindow');">Local minimum found that satisfies the constraints</a>.

Optimization completed because the objective function is non-decreasing in 
<a href = "matlab: helpview('optim','feasible_directions','CSHelpWindow');">feasible directions</a>, to within the value of the <a href = "matlab: helpview('optim','optimality_tolerance_msgcsh','CSHelpWindow');">optimality tolerance</a>,
and constraints are satisfied to within the value of the <a href = "matlab: helpview('optim','constraint_tolerance','CSHelpWindow');">constraint tolerance</a>.

<<a href = "matlab: createExitMsg({'optimlib:sqpLineSearch:Exit1basic'},{'optimlib:sqpLineSearch:Exit1detailed','2.713972e-10','1.000000e-09','0.000000e+00','1.000000e-09'},true,true);;">stopping criteria details</a>>

<a href = "matlab: helpview('optim','local_min_found','CSHelpWindow');">Local minimum found that satisfies the constraints</a>.

Optimization completed because the objective function is non-decreasing in 
<a href = "matlab: helpview('optim','feasible_directions','CSHelpWindow');">feasible directions</a>, to within the value of the <a href = "matlab: helpview('optim','optimality_tolerance_msgcsh','CSHelpWindow');">optimality tolerance</a>,
and constraints are satisfied to within the value of the <a href = "matlab: helpview('optim','constraint_tolerance','CSHelpWindow');">constraint tolerance</a>.

<<a href = "matlab: createExitMsg({'optimlib:sqpLineSearch:Exit1basic'},{'optimlib:sqpLineSearch:Exit1detailed','2.221955e-10','1.000000e-09','0.000000e+00','1.000000e-09'},true,true);;">stopping criteria details</a>>

<a href = "matlab: helpview('optim','local_min_found','CSHelpWindow');">Local minimum found that satisfies the constraints</a>.

Optimization completed because the objective function is non-decreasing in 
<a href = "matlab: helpview('optim','feasible_directions','CSHelpWindow');">feasible directions</a>, to within the value of the <a href = "matlab: helpview('optim','optimality_tolerance_msgcsh','CSHelpWindow');">optimality tolerance</a>,
and constraints are satisfied to within the value of the <a href = "matlab: helpview('optim','constraint_tolerance','CSHelpWindow');">constraint tolerance</a>.

<<a href = "matlab: createExitMsg({'optimlib:sqpLineSearch:Exit1basic'},{'optimlib:sqpLineSearch:Exit1detailed','4.777114e-10','1.000000e-09','0.000000e+00','1.000000e-09'},true,true);;">stopping criteria details</a>>

<a href = "matlab: helpview('optim','local_min_found','CSHelpWindow');">Local minimum found that satisfies the constraints</a>.

Optimization completed because the objective function is non-decreasing in 
<a href = "matlab: helpview('optim','feasible_directions','CSHelpWindow');">feasible directions</a>, to within the value of the <a href = "matlab: helpview('optim','optimality_tolerance_msgcsh','CSHelpWindow');">optimality tolerance</a>,
and constraints are satisfied to within the value of the <a href = "matlab: helpview('optim','constraint_tolerance','CSHelpWindow');">constraint tolerance</a>.

<<a href = "matlab: createExitMsg({'optimlib:sqpLineSearch:Exit1basic'},{'optimlib:sqpLineSearch:Exit1detailed','3.837394e-11','1.000000e-09','0.000000e+00','1.000000e-09'},true,true);;">stopping criteria details</a>>

<a href = "matlab: helpview('optim','local_min_found','CSHelpWindow');">Local minimum found that satisfies the constraints</a>.

Optimization completed because the objective function is non-decreasing in 
<a href = "matlab: helpview('optim','feasible_directions','CSHelpWindow');">feasible directions</a>, to within the value of the <a href = "matlab: helpview('optim','optimality_tolerance_msgcsh','CSHelpWindow');">optimality tolerance</a>,
and constraints are satisfied to within the value of the <a href = "matlab: helpview('optim','constraint_tolerance','CSHelpWindow');">constraint tolerance</a>.

<<a href = "matlab: createExitMsg({'optimlib:sqpLineSearch:Exit1basic'},{'optimlib:sqpLineSearch:Exit1detailed','5.149887e-10','1.000000e-09','0.000000e+00','1.000000e-09'},true,true);;">stopping criteria details</a>>

<a href = "matlab: helpview('optim','local_min_found','CSHelpWindow');">Local minimum found that satisfies the constraints</a>.

Optimization completed because the objective function is non-decreasing in 
<a href = "matlab: helpview('optim','feasible_directions','CSHelpWindow');">feasible directions</a>, to within the value of the <a href = "matlab: helpview('optim','optimality_tolerance_msgcsh','CSHelpWindow');">optimality tolerance</a>,
and constraints are satisfied to within the value of the <a href = "matlab: helpview('optim','constraint_tolerance','CSHelpWindow');">constraint tolerance</a>.

<<a href = "matlab: createExitMsg({'optimlib:sqpLineSearch:Exit1basic'},{'optimlib:sqpLineSearch:Exit1detailed','1.238995e-10','1.000000e-09','0.000000e+00','1.000000e-09'},true,true);;">stopping criteria details</a>>

<a href = "matlab: helpview('optim','local_min_found','CSHelpWindow');">Local minimum found that satisfies the constraints</a>.

Optimization completed because the objective function is non-decreasing in 
<a href = "matlab: helpview('optim','feasible_directions','CSHelpWindow');">feasible directions</a>, to within the value of the <a href = "matlab: helpview('optim','optimality_tolerance_msgcsh','CSHelpWindow');">optimality tolerance</a>,
and constraints are satisfied to within the value of the <a href = "matlab: helpview('optim','constraint_tolerance','CSHelpWindow');">constraint tolerance</a>.

<<a href = "matlab: createExitMsg({'optimlib:sqpLineSearch:Exit1basic'},{'optimlib:sqpLineSearch:Exit1detailed','2.402791e-10','1.000000e-09','0.000000e+00','1.000000e-09'},true,true);;">stopping criteria details</a>>

<a href = "matlab: helpview('optim','local_min_found','CSHelpWindow');">Local minimum found that satisfies the constraints</a>.

Optimization completed because the objective function is non-decreasing in 
<a href = "matlab: helpview('optim','feasible_directions','CSHelpWindow');">feasible directions</a>, to within the value of the <a href = "matlab: helpview('optim','optimality_tolerance_msgcsh','CSHelpWindow');">optimality tolerance</a>,
and constraints are satisfied to within the value of the <a href = "matlab: helpview('optim','constraint_tolerance','CSHelpWindow');">constraint tolerance</a>.

<<a href = "matlab: createExitMsg({'optimlib:sqpLineSearch:Exit1basic'},{'optimlib:sqpLineSearch:Exit1detailed','3.030883e-10','1.000000e-09','0.000000e+00','1.000000e-09'},true,true);;">stopping criteria details</a>>

<a href = "matlab: helpview('optim','local_min_found','CSHelpWindow');">Local minimum found that satisfies the constraints</a>.

Optimization completed because the objective function is non-decreasing in 
<a href = "matlab: helpview('optim','feasible_directions','CSHelpWindow');">feasible directions</a>, to within the value of the <a href = "matlab: helpview('optim','optimality_tolerance_msgcsh','CSHelpWindow');">optimality tolerance</a>,
and constraints are satisfied to within the value of the <a href = "matlab: helpview('optim','constraint_tolerance','CSHelpWindow');">constraint tolerance</a>.

<<a href = "matlab: createExitMsg({'optimlib:sqpLineSearch:Exit1basic'},{'optimlib:sqpLineSearch:Exit1detailed','2.094296e-10','1.000000e-09','0.000000e+00','1.000000e-09'},true,true);;">stopping criteria details</a>>

<a href = "matlab: helpview('optim','local_min_found','CSHelpWindow');">Local minimum found that satisfies the constraints</a>.

Optimization completed because the objective function is non-decreasing in 
<a href = "matlab: helpview('optim','feasible_directions','CSHelpWindow');">feasible directions</a>, to within the value of the <a href = "matlab: helpview('optim','optimality_tolerance_msgcsh','CSHelpWindow');">optimality tolerance</a>,
and constraints are satisfied to within the value of the <a href = "matlab: helpview('optim','constraint_tolerance','CSHelpWindow');">constraint tolerance</a>.

<<a href = "matlab: createExitMsg({'optimlib:sqpLineSearch:Exit1basic'},{'optimlib:sqpLineSearch:Exit1detailed','4.243380e-11','1.000000e-09','0.000000e+00','1.000000e-09'},true,true);;">stopping criteria details</a>>

<a href = "matlab: helpview('optim','local_min_found','CSHelpWindow');">Local minimum found that satisfies the constraints</a>.

Optimization completed because the objective function is non-decreasing in 
<a href = "matlab: helpview('optim','feasible_directions','CSHelpWindow');">feasible directions</a>, to within the value of the <a href = "matlab: helpview('optim','optimality_tolerance_msgcsh','CSHelpWindow');">optimality tolerance</a>,
and constraints are satisfied to within the value of the <a href = "matlab: helpview('optim','constraint_tolerance','CSHelpWindow');">constraint tolerance</a>.

<<a href = "matlab: createExitMsg({'optimlib:sqpLineSearch:Exit1basic'},{'optimlib:sqpLineSearch:Exit1detailed','5.741991e-11','1.000000e-09','0.000000e+00','1.000000e-09'},true,true);;">stopping criteria details</a>>

<a href = "matlab: helpview('optim','local_min_found','CSHelpWindow');">Local minimum found that satisfies the constraints</a>.

Optimization completed because the objective function is non-decreasing in 
<a href = "matlab: helpview('optim','feasible_directions','CSHelpWindow');">feasible directions</a>, to within the value of the <a href = "matlab: helpview('optim','optimality_tolerance_msgcsh','CSHelpWindow');">optimality tolerance</a>,
and constraints are satisfied to within the value of the <a href = "matlab: helpview('optim','constraint_tolerance','CSHelpWindow');">constraint tolerance</a>.

<<a href = "matlab: createExitMsg({'optimlib:sqpLineSearch:Exit1basic'},{'optimlib:sqpLineSearch:Exit1detailed','2.937242e-11','1.000000e-09','0.000000e+00','1.000000e-09'},true,true);;">stopping criteria details</a>>

<a href = "matlab: helpview('optim','local_min_found','CSHelpWindow');">Local minimum found that satisfies the constraints</a>.

Optimization completed because the objective function is non-decreasing in 
<a href = "matlab: helpview('optim','feasible_directions','CSHelpWindow');">feasible directions</a>, to within the value of the <a href = "matlab: helpview('optim','optimality_tolerance_msgcsh','CSHelpWindow');">optimality tolerance</a>,
and constraints are satisfied to within the value of the <a href = "matlab: helpview('optim','constraint_tolerance','CSHelpWindow');">constraint tolerance</a>.

<<a href = "matlab: createExitMsg({'optimlib:sqpLineSearch:Exit1basic'},{'optimlib:sqpLineSearch:Exit1detailed','5.081492e-10','1.000000e-09','0.000000e+00','1.000000e-09'},true,true);;">stopping criteria details</a>>

<a href = "matlab: helpview('optim','local_min_found','CSHelpWindow');">Local minimum found that satisfies the constraints</a>.

Optimization completed because the objective function is non-decreasing in 
<a href = "matlab: helpview('optim','feasible_directions','CSHelpWindow');">feasible directions</a>, to within the value of the <a href = "matlab: helpview('optim','optimality_tolerance_msgcsh','CSHelpWindow');">optimality tolerance</a>,
and constraints are satisfied to within the value of the <a href = "matlab: helpview('optim','constraint_tolerance','CSHelpWindow');">constraint tolerance</a>.

<<a href = "matlab: createExitMsg({'optimlib:sqpLineSearch:Exit1basic'},{'optimlib:sqpLineSearch:Exit1detailed','5.169045e-11','1.000000e-09','0.000000e+00','1.000000e-09'},true,true);;">stopping criteria details</a>>

<a href = "matlab: helpview('optim','local_min_found','CSHelpWindow');">Local minimum found that satisfies the constraints</a>.

Optimization completed because the objective function is non-decreasing in 
<a href = "matlab: helpview('optim','feasible_directions','CSHelpWindow');">feasible directions</a>, to within the value of the <a href = "matlab: helpview('optim','optimality_tolerance_msgcsh','CSHelpWindow');">optimality tolerance</a>,
and constraints are satisfied to within the value of the <a href = "matlab: helpview('optim','constraint_tolerance','CSHelpWindow');">constraint tolerance</a>.

<<a href = "matlab: createExitMsg({'optimlib:sqpLineSearch:Exit1basic'},{'optimlib:sqpLineSearch:Exit1detailed','8.930792e-10','1.000000e-09','0.000000e+00','1.000000e-09'},true,true);;">stopping criteria details</a>>

<a href = "matlab: helpview('optim','local_min_found','CSHelpWindow');">Local minimum found that satisfies the constraints</a>.

Optimization completed because the objective function is non-decreasing in 
<a href = "matlab: helpview('optim','feasible_directions','CSHelpWindow');">feasible directions</a>, to within the value of the <a href = "matlab: helpview('optim','optimality_tolerance_msgcsh','CSHelpWindow');">optimality tolerance</a>,
and constraints are satisfied to within the value of the <a href = "matlab: helpview('optim','constraint_tolerance','CSHelpWindow');">constraint tolerance</a>.

<<a href = "matlab: createExitMsg({'optimlib:sqpLineSearch:Exit1basic'},{'optimlib:sqpLineSearch:Exit1detailed','6.542324e-11','1.000000e-09','0.000000e+00','1.000000e-09'},true,true);;">stopping criteria details</a>>

<a href = "matlab: helpview('optim','local_min_found','CSHelpWindow');">Local minimum found that satisfies the constraints</a>.

Optimization completed because the objective function is non-decreasing in 
<a href = "matlab: helpview('optim','feasible_directions','CSHelpWindow');">feasible directions</a>, to within the value of the <a href = "matlab: helpview('optim','optimality_tolerance_msgcsh','CSHelpWindow');">optimality tolerance</a>,
and constraints are satisfied to within the value of the <a href = "matlab: helpview('optim','constraint_tolerance','CSHelpWindow');">constraint tolerance</a>.

<<a href = "matlab: createExitMsg({'optimlib:sqpLineSearch:Exit1basic'},{'optimlib:sqpLineSearch:Exit1detailed','6.900415e-11','1.000000e-09','0.000000e+00','1.000000e-09'},true,true);;">stopping criteria details</a>>

<a href = "matlab: helpview('optim','local_min_found','CSHelpWindow');">Local minimum found that satisfies the constraints</a>.

Optimization completed because the objective function is non-decreasing in 
<a href = "matlab: helpview('optim','feasible_directions','CSHelpWindow');">feasible directions</a>, to within the value of the <a href = "matlab: helpview('optim','optimality_tolerance_msgcsh','CSHelpWindow');">optimality tolerance</a>,
and constraints are satisfied to within the value of the <a href = "matlab: helpview('optim','constraint_tolerance','CSHelpWindow');">constraint tolerance</a>.

<<a href = "matlab: createExitMsg({'optimlib:sqpLineSearch:Exit1basic'},{'optimlib:sqpLineSearch:Exit1detailed','3.705169e-10','1.000000e-09','0.000000e+00','1.000000e-09'},true,true);;">stopping criteria details</a>>

<a href = "matlab: helpview('optim','local_min_found','CSHelpWindow');">Local minimum found that satisfies the constraints</a>.

Optimization completed because the objective function is non-decreasing in 
<a href = "matlab: helpview('optim','feasible_directions','CSHelpWindow');">feasible directions</a>, to within the value of the <a href = "matlab: helpview('optim','optimality_tolerance_msgcsh','CSHelpWindow');">optimality tolerance</a>,
and constraints are satisfied to within the value of the <a href = "matlab: helpview('optim','constraint_tolerance','CSHelpWindow');">constraint tolerance</a>.

<<a href = "matlab: createExitMsg({'optimlib:sqpLineSearch:Exit1basic'},{'optimlib:sqpLineSearch:Exit1detailed','1.477305e-10','1.000000e-09','0.000000e+00','1.000000e-09'},true,true);;">stopping criteria details</a>>

<a href = "matlab: helpview('optim','local_min_found','CSHelpWindow');">Local minimum found that satisfies the constraints</a>.

Optimization completed because the objective function is non-decreasing in 
<a href = "matlab: helpview('optim','feasible_directions','CSHelpWindow');">feasible directions</a>, to within the value of the <a href = "matlab: helpview('optim','optimality_tolerance_msgcsh','CSHelpWindow');">optimality tolerance</a>,
and constraints are satisfied to within the value of the <a href = "matlab: helpview('optim','constraint_tolerance','CSHelpWindow');">constraint tolerance</a>.

<<a href = "matlab: createExitMsg({'optimlib:sqpLineSearch:Exit1basic'},{'optimlib:sqpLineSearch:Exit1detailed','1.343379e-10','1.000000e-09','0.000000e+00','1.000000e-09'},true,true);;">stopping criteria details</a>>

<a href = "matlab: helpview('optim','local_min_found','CSHelpWindow');">Local minimum found that satisfies the constraints</a>.

Optimization completed because the objective function is non-decreasing in 
<a href = "matlab: helpview('optim','feasible_directions','CSHelpWindow');">feasible directions</a>, to within the value of the <a href = "matlab: helpview('optim','optimality_tolerance_msgcsh','CSHelpWindow');">optimality tolerance</a>,
and constraints are satisfied to within the value of the <a href = "matlab: helpview('optim','constraint_tolerance','CSHelpWindow');">constraint tolerance</a>.

<<a href = "matlab: createExitMsg({'optimlib:sqpLineSearch:Exit1basic'},{'optimlib:sqpLineSearch:Exit1detailed','1.622153e-11','1.000000e-09','0.000000e+00','1.000000e-09'},true,true);;">stopping criteria details</a>>

<a href = "matlab: helpview('optim','local_min_found','CSHelpWindow');">Local minimum found that satisfies the constraints</a>.

Optimization completed because the objective function is non-decreasing in 
<a href = "matlab: helpview('optim','feasible_directions','CSHelpWindow');">feasible directions</a>, to within the value of the <a href = "matlab: helpview('optim','optimality_tolerance_msgcsh','CSHelpWindow');">optimality tolerance</a>,
and constraints are satisfied to within the value of the <a href = "matlab: helpview('optim','constraint_tolerance','CSHelpWindow');">constraint tolerance</a>.

<<a href = "matlab: createExitMsg({'optimlib:sqpLineSearch:Exit1basic'},{'optimlib:sqpLineSearch:Exit1detailed','3.381991e-10','1.000000e-09','0.000000e+00','1.000000e-09'},true,true);;">stopping criteria details</a>>

<a href = "matlab: helpview('optim','local_min_found','CSHelpWindow');">Local minimum found that satisfies the constraints</a>.

Optimization completed because the objective function is non-decreasing in 
<a href = "matlab: helpview('optim','feasible_directions','CSHelpWindow');">feasible directions</a>, to within the value of the <a href = "matlab: helpview('optim','optimality_tolerance_msgcsh','CSHelpWindow');">optimality tolerance</a>,
and constraints are satisfied to within the value of the <a href = "matlab: helpview('optim','constraint_tolerance','CSHelpWindow');">constraint tolerance</a>.

<<a href = "matlab: createExitMsg({'optimlib:sqpLineSearch:Exit1basic'},{'optimlib:sqpLineSearch:Exit1detailed','3.331322e-10','1.000000e-09','0.000000e+00','1.000000e-09'},true,true);;">stopping criteria details</a>>

<a href = "matlab: helpview('optim','local_min_found','CSHelpWindow');">Local minimum found that satisfies the constraints</a>.

Optimization completed because the objective function is non-decreasing in 
<a href = "matlab: helpview('optim','feasible_directions','CSHelpWindow');">feasible directions</a>, to within the value of the <a href = "matlab: helpview('optim','optimality_tolerance_msgcsh','CSHelpWindow');">optimality tolerance</a>,
and constraints are satisfied to within the value of the <a href = "matlab: helpview('optim','constraint_tolerance','CSHelpWindow');">constraint tolerance</a>.

<<a href = "matlab: createExitMsg({'optimlib:sqpLineSearch:Exit1basic'},{'optimlib:sqpLineSearch:Exit1detailed','1.274625e-10','1.000000e-09','0.000000e+00','1.000000e-09'},true,true);;">stopping criteria details</a>>

<a href = "matlab: helpview('optim','local_min_found','CSHelpWindow');">Local minimum found that satisfies the constraints</a>.

Optimization completed because the objective function is non-decreasing in 
<a href = "matlab: helpview('optim','feasible_directions','CSHelpWindow');">feasible directions</a>, to within the value of the <a href = "matlab: helpview('optim','optimality_tolerance_msgcsh','CSHelpWindow');">optimality tolerance</a>,
and constraints are satisfied to within the value of the <a href = "matlab: helpview('optim','constraint_tolerance','CSHelpWindow');">constraint tolerance</a>.

<<a href = "matlab: createExitMsg({'optimlib:sqpLineSearch:Exit1basic'},{'optimlib:sqpLineSearch:Exit1detailed','6.720475e-10','1.000000e-09','0.000000e+00','1.000000e-09'},true,true);;">stopping criteria details</a>>

<a href = "matlab: helpview('optim','local_min_found','CSHelpWindow');">Local minimum found that satisfies the constraints</a>.

Optimization completed because the objective function is non-decreasing in 
<a href = "matlab: helpview('optim','feasible_directions','CSHelpWindow');">feasible directions</a>, to within the value of the <a href = "matlab: helpview('optim','optimality_tolerance_msgcsh','CSHelpWindow');">optimality tolerance</a>,
and constraints are satisfied to within the value of the <a href = "matlab: helpview('optim','constraint_tolerance','CSHelpWindow');">constraint tolerance</a>.

<<a href = "matlab: createExitMsg({'optimlib:sqpLineSearch:Exit1basic'},{'optimlib:sqpLineSearch:Exit1detailed','1.651695e-10','1.000000e-09','0.000000e+00','1.000000e-09'},true,true);;">stopping criteria details</a>>

<a href = "matlab: helpview('optim','local_min_found','CSHelpWindow');">Local minimum found that satisfies the constraints</a>.

Optimization completed because the objective function is non-decreasing in 
<a href = "matlab: helpview('optim','feasible_directions','CSHelpWindow');">feasible directions</a>, to within the value of the <a href = "matlab: helpview('optim','optimality_tolerance_msgcsh','CSHelpWindow');">optimality tolerance</a>,
and constraints are satisfied to within the value of the <a href = "matlab: helpview('optim','constraint_tolerance','CSHelpWindow');">constraint tolerance</a>.

<<a href = "matlab: createExitMsg({'optimlib:sqpLineSearch:Exit1basic'},{'optimlib:sqpLineSearch:Exit1detailed','1.235414e-11','1.000000e-09','0.000000e+00','1.000000e-09'},true,true);;">stopping criteria details</a>>

<a href = "matlab: helpview('optim','local_min_found','CSHelpWindow');">Local minimum found that satisfies the constraints</a>.

Optimization completed because the objective function is non-decreasing in 
<a href = "matlab: helpview('optim','feasible_directions','CSHelpWindow');">feasible directions</a>, to within the value of the <a href = "matlab: helpview('optim','optimality_tolerance_msgcsh','CSHelpWindow');">optimality tolerance</a>,
and constraints are satisfied to within the value of the <a href = "matlab: helpview('optim','constraint_tolerance','CSHelpWindow');">constraint tolerance</a>.

<<a href = "matlab: createExitMsg({'optimlib:sqpLineSearch:Exit1basic'},{'optimlib:sqpLineSearch:Exit1detailed','1.026826e-10','1.000000e-09','0.000000e+00','1.000000e-09'},true,true);;">stopping criteria details</a>>

<a href = "matlab: helpview('optim','local_min_found','CSHelpWindow');">Local minimum found that satisfies the constraints</a>.

Optimization completed because the objective function is non-decreasing in 
<a href = "matlab: helpview('optim','feasible_directions','CSHelpWindow');">feasible directions</a>, to within the value of the <a href = "matlab: helpview('optim','optimality_tolerance_msgcsh','CSHelpWindow');">optimality tolerance</a>,
and constraints are satisfied to within the value of the <a href = "matlab: helpview('optim','constraint_tolerance','CSHelpWindow');">constraint tolerance</a>.

<<a href = "matlab: createExitMsg({'optimlib:sqpLineSearch:Exit1basic'},{'optimlib:sqpLineSearch:Exit1detailed','2.184356e-11','1.000000e-09','0.000000e+00','1.000000e-09'},true,true);;">stopping criteria details</a>>

<a href = "matlab: helpview('optim','local_min_found','CSHelpWindow');">Local minimum found that satisfies the constraints</a>.

Optimization completed because the objective function is non-decreasing in 
<a href = "matlab: helpview('optim','feasible_directions','CSHelpWindow');">feasible directions</a>, to within the value of the <a href = "matlab: helpview('optim','optimality_tolerance_msgcsh','CSHelpWindow');">optimality tolerance</a>,
and constraints are satisfied to within the value of the <a href = "matlab: helpview('optim','constraint_tolerance','CSHelpWindow');">constraint tolerance</a>.

<<a href = "matlab: createExitMsg({'optimlib:sqpLineSearch:Exit1basic'},{'optimlib:sqpLineSearch:Exit1detailed','5.944312e-12','1.000000e-09','0.000000e+00','1.000000e-09'},true,true);;">stopping criteria details</a>>

<a href = "matlab: helpview('optim','local_min_found','CSHelpWindow');">Local minimum found that satisfies the constraints</a>.

Optimization completed because the objective function is non-decreasing in 
<a href = "matlab: helpview('optim','feasible_directions','CSHelpWindow');">feasible directions</a>, to within the value of the <a href = "matlab: helpview('optim','optimality_tolerance_msgcsh','CSHelpWindow');">optimality tolerance</a>,
and constraints are satisfied to within the value of the <a href = "matlab: helpview('optim','constraint_tolerance','CSHelpWindow');">constraint tolerance</a>.

<<a href = "matlab: createExitMsg({'optimlib:sqpLineSearch:Exit1basic'},{'optimlib:sqpLineSearch:Exit1detailed','4.117869e-10','1.000000e-09','0.000000e+00','1.000000e-09'},true,true);;">stopping criteria details</a>>

<a href = "matlab: helpview('optim','local_min_found','CSHelpWindow');">Local minimum found that satisfies the constraints</a>.

Optimization completed because the objective function is non-decreasing in 
<a href = "matlab: helpview('optim','feasible_directions','CSHelpWindow');">feasible directions</a>, to within the value of the <a href = "matlab: helpview('optim','optimality_tolerance_msgcsh','CSHelpWindow');">optimality tolerance</a>,
and constraints are satisfied to within the value of the <a href = "matlab: helpview('optim','constraint_tolerance','CSHelpWindow');">constraint tolerance</a>.

<<a href = "matlab: createExitMsg({'optimlib:sqpLineSearch:Exit1basic'},{'optimlib:sqpLineSearch:Exit1detailed','1.393512e-10','1.000000e-09','0.000000e+00','1.000000e-09'},true,true);;">stopping criteria details</a>>

<a href = "matlab: helpview('optim','local_min_found','CSHelpWindow');">Local minimum found that satisfies the constraints</a>.

Optimization completed because the objective function is non-decreasing in 
<a href = "matlab: helpview('optim','feasible_directions','CSHelpWindow');">feasible directions</a>, to within the value of the <a href = "matlab: helpview('optim','optimality_tolerance_msgcsh','CSHelpWindow');">optimality tolerance</a>,
and constraints are satisfied to within the value of the <a href = "matlab: helpview('optim','constraint_tolerance','CSHelpWindow');">constraint tolerance</a>.

<<a href = "matlab: createExitMsg({'optimlib:sqpLineSearch:Exit1basic'},{'optimlib:sqpLineSearch:Exit1detailed','5.460889e-11','1.000000e-09','0.000000e+00','1.000000e-09'},true,true);;">stopping criteria details</a>>

<a href = "matlab: helpview('optim','local_min_found','CSHelpWindow');">Local minimum found that satisfies the constraints</a>.

Optimization completed because the objective function is non-decreasing in 
<a href = "matlab: helpview('optim','feasible_directions','CSHelpWindow');">feasible directions</a>, to within the value of the <a href = "matlab: helpview('optim','optimality_tolerance_msgcsh','CSHelpWindow');">optimality tolerance</a>,
and constraints are satisfied to within the value of the <a href = "matlab: helpview('optim','constraint_tolerance','CSHelpWindow');">constraint tolerance</a>.

<<a href = "matlab: createExitMsg({'optimlib:sqpLineSearch:Exit1basic'},{'optimlib:sqpLineSearch:Exit1detailed','2.102711e-10','1.000000e-09','0.000000e+00','1.000000e-09'},true,true);;">stopping criteria details</a>>

<a href = "matlab: helpview('optim','local_min_found','CSHelpWindow');">Local minimum found that satisfies the constraints</a>.

Optimization completed because the objective function is non-decreasing in 
<a href = "matlab: helpview('optim','feasible_directions','CSHelpWindow');">feasible directions</a>, to within the value of the <a href = "matlab: helpview('optim','optimality_tolerance_msgcsh','CSHelpWindow');">optimality tolerance</a>,
and constraints are satisfied to within the value of the <a href = "matlab: helpview('optim','constraint_tolerance','CSHelpWindow');">constraint tolerance</a>.

<<a href = "matlab: createExitMsg({'optimlib:sqpLineSearch:Exit1basic'},{'optimlib:sqpLineSearch:Exit1detailed','1.559218e-10','1.000000e-09','0.000000e+00','1.000000e-09'},true,true);;">stopping criteria details</a>>

<a href = "matlab: helpview('optim','local_min_found','CSHelpWindow');">Local minimum found that satisfies the constraints</a>.

Optimization completed because the objective function is non-decreasing in 
<a href = "matlab: helpview('optim','feasible_directions','CSHelpWindow');">feasible directions</a>, to within the value of the <a href = "matlab: helpview('optim','optimality_tolerance_msgcsh','CSHelpWindow');">optimality tolerance</a>,
and constraints are satisfied to within the value of the <a href = "matlab: helpview('optim','constraint_tolerance','CSHelpWindow');">constraint tolerance</a>.

<<a href = "matlab: createExitMsg({'optimlib:sqpLineSearch:Exit1basic'},{'optimlib:sqpLineSearch:Exit1detailed','2.474409e-11','1.000000e-09','0.000000e+00','1.000000e-09'},true,true);;">stopping criteria details</a>>

<a href = "matlab: helpview('optim','local_min_found','CSHelpWindow');">Local minimum found that satisfies the constraints</a>.

Optimization completed because the objective function is non-decreasing in 
<a href = "matlab: helpview('optim','feasible_directions','CSHelpWindow');">feasible directions</a>, to within the value of the <a href = "matlab: helpview('optim','optimality_tolerance_msgcsh','CSHelpWindow');">optimality tolerance</a>,
and constraints are satisfied to within the value of the <a href = "matlab: helpview('optim','constraint_tolerance','CSHelpWindow');">constraint tolerance</a>.

<<a href = "matlab: createExitMsg({'optimlib:sqpLineSearch:Exit1basic'},{'optimlib:sqpLineSearch:Exit1detailed','7.186351e-10','1.000000e-09','0.000000e+00','1.000000e-09'},true,true);;">stopping criteria details</a>>

<a href = "matlab: helpview('optim','local_min_found','CSHelpWindow');">Local minimum found that satisfies the constraints</a>.

Optimization completed because the objective function is non-decreasing in 
<a href = "matlab: helpview('optim','feasible_directions','CSHelpWindow');">feasible directions</a>, to within the value of the <a href = "matlab: helpview('optim','optimality_tolerance_msgcsh','CSHelpWindow');">optimality tolerance</a>,
and constraints are satisfied to within the value of the <a href = "matlab: helpview('optim','constraint_tolerance','CSHelpWindow');">constraint tolerance</a>.

<<a href = "matlab: createExitMsg({'optimlib:sqpLineSearch:Exit1basic'},{'optimlib:sqpLineSearch:Exit1detailed','7.197631e-11','1.000000e-09','0.000000e+00','1.000000e-09'},true,true);;">stopping criteria details</a>>

<a href = "matlab: helpview('optim','local_min_found','CSHelpWindow');">Local minimum found that satisfies the constraints</a>.

Optimization completed because the objective function is non-decreasing in 
<a href = "matlab: helpview('optim','feasible_directions','CSHelpWindow');">feasible directions</a>, to within the value of the <a href = "matlab: helpview('optim','optimality_tolerance_msgcsh','CSHelpWindow');">optimality tolerance</a>,
and constraints are satisfied to within the value of the <a href = "matlab: helpview('optim','constraint_tolerance','CSHelpWindow');">constraint tolerance</a>.
[truncated: 3,790,304 more chars]
