# Supplementary material for: A General-Purpose Model Adsorption Isotherm and Whole Isotherm Surface Area Measurement Method
Source: ACS Omega. 2026 Mar 31;11(14):22171–97. doi: 10.1021/acsomega.5c13463 (PMC13084505; doi:10.1021/acsomega.5c13463)
Supplement: Supplementary file 2 [file ao5c13463_si_002.zip › N2_adsorption_on_sponge_nickel_materials/MnNi_leached_14days/Nitrogen physisorption MnAl_leached_14days_02_15_2026.xls]

## Sheet: data_fitting
													BET slope
22.414	cm3 STP/mmol						model params			MD isotherm			0.128395
1	P0 (atm)						alpha	0.444427	unitless	computed surface area	36.7658		BET intercept
6.02214e+23	Avogadro's number						K1	29.5702	unitless		m^2/g		0.00598522
1.62e-19	area per N2 molecule						K2	0.780684	unitless				c
							m	38850.3	unitless	FITSCORE	0.954735		22.452		BET FITSCORE
Pressure							N	0.376858	mmol/g				Vm		0.604261
atm					capillary					summed error term	summed normalization		7.44158	cm3 STP/g		summed error term
xA		experiment	exp uptake		condensation	MD model	MD model	MD isotherm		0.000810378	0.360511		0.332006	mmol/g	BET	0.154628
P/P0	xA^(1/3)	cm3/gm	mmol/gm	K2*xA	term	numerator	denominator	model predict	(sqrt(Qpred)-sqrt(Qexp))^2	error quadrature term	normalization term		Surface Area (m^2/g)	BET isotherm	(sqrt(Qpred)-sqrt(Qexp))^2	error quadrature term
0	0	0	0	0	1	0	1	0	0	0	0		32.39	0	0	0
4.3442e-05	0.0351536	0.5495	0.0245159	3.39145e-05	1.00005	0.0518905	1.05189	0.0185907	0.000409166	9.83222e-06	0.000589116			0.000323538	0.0192068	0.000461537
0.000111006	0.0480598	0.7996	0.0356741	8.66606e-05	1.00013	0.0787425	1.07874	0.0275088	0.000529831	6.12765e-06	0.000412581		BET_y	0.000825586	0.0256458	0.000296601
0.000197994	0.0582842	0.9817	0.0437985	0.000154571	1.00023	0.101849	1.10183	0.0348351	0.000512534	4.77543e-06	0.000408083			0.00146993	0.0292209	0.000272259
0.000296666	0.0666944	1.1222	0.0500669	0.000231602	1.00035	0.121919	1.12189	0.0409542	0.00045732	3.56148e-06	0.000389907			0.00219807	0.031284	0.000243631
0.000402922	0.0738596	1.235	0.0550995	0.000314555	1.00047	0.139711	1.13967	0.0461988	0.000391794	2.63351e-06	0.000370361			0.00297892	0.0324552	0.000218153
0.000514649	0.0801377	1.3278	0.0592398	0.000401778	1.0006	0.155792	1.15573	0.0508003	0.000324106	2.41186e-06	0.000440836			0.00379636	0.0330431	0.000245892
0.000698873	0.0887427	1.4434	0.0643973	0.000545599	1.00082	0.178537	1.17844	0.0570951	0.000219643	1.7646e-06	0.000517363			0.00513618	0.0331601	0.000266405
0.000890432	0.0962056	1.5366	0.0685554	0.000695146	1.00104	0.19889	1.19875	0.0625261	0.000138734	1.20899e-06	0.000597419			0.00651885	0.0327941	0.000285781
0.00119681	0.106172	1.6627	0.0741813	0.000934328	1.0014	0.226932	1.22672	0.0697153	6.93212e-05	1.1006e-06	0.00117776			0.00870835	0.0320567	0.000508958
0.00209514	0.127959	1.912	0.0853038	0.00163564	1.00246	0.291464	1.29099	0.0850827	1.43482e-07	2.7539e-09	0.00163727			0.0149772	0.0287935	0.000552645
0.00302084	0.144558	2.0866	0.0930936	0.00235832	1.00355	0.343431	1.34262	0.0963972	2.88002e-05	4.35721e-07	0.00140842			0.0212116	0.0254308	0.000384744
0.0039606	0.158217	2.2235	0.0992014	0.00309198	1.00466	0.387934	1.38673	0.105425	9.4661e-05	2.06025e-06	0.00215907			0.0273194	0.0224031	0.000487593
0.00665392	0.188087	2.5321	0.11297	0.00519461	1.00784	0.490601	1.48805	0.124248	0.000268254	6.32632e-06	0.0026642			0.0436949	0.0161484	0.000380833
0.00866362	0.205384	2.8521	0.127246	0.00676355	1.01023	0.553402	1.54966	0.134581	0.000102744	1.65813e-06	0.00205357			0.0549349	0.0149656	0.000241523
0.010701	0.220364	3.0484	0.136004	0.00835407	1.01266	0.609814	1.60472	0.143211	9.30184e-05	4.96766e-06	0.00726333			0.0655764	0.0127032	0.000678419
0.0304281	0.312194	3.9509	0.176269	0.0237547	1.03672	1.00114	1.97736	0.190804	0.000287884	2.74184e-05	0.0167881		0.00794325	0.141543	0.00190286	0.00018123
0.0693487	0.410846	4.8211	0.215093	0.0541394	1.08707	1.53801	2.45474	0.236119	0.000490158	2.92619e-05	0.0128408		0.0154563	0.223285	7.65432e-05	4.56954e-06
0.0803933	0.431592	5.0611	0.225801	0.0627618	1.10211	1.67278	2.56779	0.245503	0.000411981	1.11174e-05	0.00609327		0.0172732	0.239175	0.000192387	5.1916e-06
0.100426	0.464817	5.683	0.253547	0.0784007	1.13028	1.90984	2.7601	0.260765	5.06501e-05	1.57953e-06	0.0079069		0.019644	0.263816	0.000101925	3.17856e-06
0.120526	0.493962	6.2859	0.280445	0.0940928	1.15976	2.14352	2.94183	0.274592	3.08627e-05	8.51045e-07	0.00773332		0.0218017	0.284909	1.7621e-05	4.85902e-07
0.140581	0.519967	6.6808	0.298064	0.109749	1.19048	2.37672	3.11588	0.287459	9.60389e-05	2.37767e-06	0.00737927		0.0244847	0.303638	2.5824e-05	6.39335e-07
0.160525	0.543477	7.172	0.319979	0.125319	1.22238	2.61162	3.28434	0.299668	0.000332941	7.53092e-06	0.00723772		0.0266622	0.320777	4.9688e-07	1.12391e-08
0.180559	0.565206	7.6669	0.342059	0.14096	1.25587	2.85287	3.45073	0.311565	0.000711685	1.49124e-05	0.00716739		0.0287397	0.337035	1.85838e-05	3.89399e-07
0.200597	0.585384	8.0083	0.35729	0.156602	1.29089	3.10139	3.6157	0.323252	0.000851749	2.78451e-05	0.0116804		0.0313341	0.352712	1.47598e-05	4.82524e-07
0.250749	0.630589	8.8633	0.395436	0.195756	1.3859	3.76632	4.02904	0.352285	0.00124618	5.27119e-05	0.0167264		0.0377587	0.391071	1.21134e-05	5.12382e-07
0.300738	0.669982	9.6325	0.429754	0.234782	1.4923	4.51034	4.4514	0.381849	0.00141504	5.28606e-05	0.016054		0.0446489	0.430239	1.36821e-07	5.11115e-09
0.350853	0.705302	10.3356	0.461123	0.273905	1.61252	5.36465	4.89525	0.412995	0.0013259	5.24265e-05	0.0182329			0.472511	6.94592e-05	2.74643e-06
0.420294	0.749062	11.0918	0.49486	0.328117	1.80542	6.78886	5.56132	0.460042	0.000635013	2.2989e-05	0.0179151			0.539567	0.000966546	3.49913e-05
0.470378	0.777707	11.7436	0.52394	0.367217	1.96677	8.04644	6.09165	0.497791	0.000334688	9.24715e-06	0.014476			0.596937	0.00237949	6.57432e-05
0.52034	0.80432	12.2379	0.545994	0.406221	2.1494	9.55758	6.67509	0.539596	1.88496e-05	4.86242e-07	0.0140844			0.664871	0.00584958	0.000150895
0.570338	0.829298	12.8737	0.57436	0.445253	2.35699	11.4056	7.32719	0.58662	6.47389e-05	1.56999e-06	0.0139289			0.747628	0.011404	0.00027656
0.620264	0.852823	13.7144	0.611868	0.48423	2.59261	13.6959	8.06393	0.640061	0.000317501	5.94538e-06	0.0114575			0.851099	0.0196926	0.000368755
0.651149	0.866749	14.2696	0.636638	0.508342	2.75428	15.4012	8.57213	0.677086	0.00062283	1.1089e-05	0.0113348			0.929532	0.0276313	0.000491954
0.701248	0.888431	14.9399	0.666543	0.547453	3.04548	18.7871	9.50206	0.74511	0.00218806	5.45442e-05	0.0166157			1.09061	0.05194	0.00129477
0.770101	0.916606	16.7168	0.74582	0.601205	3.51227	25.2212	11.0581	0.859535	0.00403261	8.15621e-05	0.0150847			1.42518	0.109034	0.00220528
0.801461	0.928883	17.9884	0.802552	0.625688	3.75386	29.1408	11.9078	0.922251	0.00415852	4.14937e-05	0.00800786			1.654	0.152276	0.00151941
0.821503	0.936562	19.0769	0.851115	0.641334	3.91875	32.089	12.5092	0.966726	0.00367999	3.4771e-05	0.00804191			1.84218	0.188972	0.00178553
0.851378	0.94778	20.8925	0.932118	0.664657	4.18079	37.2952	13.5067	1.0406	0.00298482	3.04078e-05	0.00949595			2.21666	0.273929	0.00279065
0.876293	0.956937	22.9693	1.02477	0.684108	4.41513	42.5717	14.4481	1.11042	0.00171856	1.57002e-05	0.009362			2.66704	0.385388	0.00352078
0.901572	0.966051	25.7451	1.14862	0.703843	4.66857	49.0504	15.5266	1.19054	0.000375675	3.36452e-06	0.010287			3.35677	0.578227	0.00517857
0.926427	0.974848	29.4973	1.31602	0.723247	4.9341	56.8527	16.7342	1.28034	0.000245214	2.15232e-06	0.0115511			4.49671	0.947439	0.00831595
0.951619	0.983606	34.4394	1.53651	0.742914	5.2208	66.6742	18.141	1.38508	0.00392732	3.41889e-05	0.0133759			6.84687	1.89638	0.0165087
0.976957	0.992259	39.6536	1.76914	0.762694	5.52808	79.1719	19.7879	1.50782	0.0104367	5.33404e-05	0.00904186			14.3929	6.06988	0.0310223
0.981597	0.993828	41.4694	1.85016	0.766317	5.5865	81.8174	20.1194	1.53253	0.0149451	3.93106e-05	0.00486654			18.0256	8.32582	0.0218997
0.992578	0.99752	44.3676	1.97946	0.774889	5.72748	88.6049	20.9459	1.59418	0.0208296	3.84549e-05	0.0036544			44.7185	27.8811	0.0514731
0.997577	0.999192	112.278	5.00928	0.778792	5.79295	91.9637	21.3431	1.62382						136.998
							Note: Skip the last point in the fit, since it is a bulk liquid-phase condensation.
desorption
0.997577	0.999192	112.278	5.00928
0.990631	0.996867	46.3968	2.06999
0.964425	0.987998	40.722	1.81681
0.933974	0.977489	36.5247	1.62955
0.90874	0.968605	32.8393	1.46512
0.90197	0.966193	31.2486	1.39416
0.874786	0.956387	27.8098	1.24073
0.832169	0.940597	23.3939	1.04372
0.806618	0.930871	21.4371	0.956416
0.781424	0.921076	20.1817	0.900406
0.750395	0.90872	18.8553	0.841229
0.700282	0.888023	17.2125	0.767935
0.650306	0.866375	16.0557	0.716325
0.581108	0.834486	14.7617	0.658593
0.531016	0.809784	13.88	0.619256
0.500309	0.793864	13.3685	0.596435
0.450471	0.766577	12.0587	0.537999
0.400289	0.736984	11.2187	0.500522
0.330817	0.691612	10.2661	0.458022
0.280827	0.654857	9.4448	0.421379
0.250293	0.630206	8.9678	0.400098
0.200324	0.585119	8.1777	0.364848
0.140524	0.519896	6.4564	0.288052
