# Supplementary material for: A General-Purpose Model Adsorption Isotherm and Whole Isotherm Surface Area Measurement Method
Source: ACS Omega. 2026 Mar 31;11(14):22171–97. doi: 10.1021/acsomega.5c13463 (PMC13084505; doi:10.1021/acsomega.5c13463)
Supplement: Supplementary file 2 [file ao5c13463_si_002.zip › N2_adsorption_on_sponge_nickel_materials/MnNi_leached_7days/Nitrogen Physisorption Mn-Ni alloy 3_with_isotherm_fitting_02_15_2026.xls]

## Sheet: data_fitting
													BET slope																		BET slope
22.414	cm3 STP/mmol						model params			MD isotherm			0.418229												model params			MD isotherm			0.357792
1	P0 (atm)						alpha	0.492213	unitless	computed surface area	10.8333		BET intercept												alpha	0.454424	unitless	computed surface area	12.588		BET intercept
6.02214e+23	Avogadro's number						K1	29.2097	unitless		m^2/g		0.0180373												K1	14.8119	unitless		m^2/g		0.0218228
1.62e-19	area per N2 molecule						K2	1.5	unitless				c												K2	1.5	unitless				c
RUN 1							m	0.674584	unitless	FITSCORE	0.966916		24.1869		BET FITSCORE			RUN 2							m	0.880423	unitless	FITSCORE	0.973738		17.3954		BET FITSCORE
Pressure							N	0.111044	mmol/g				Vm		0.492769			Pressure							N	0.12903	mmol/g				Vm		0.493401
atm		experiment			capillary					summed error term	summed normalization		2.29218	cm3 STP/g		summed error term		atm		experiment			capillary					summed error term	summed normalization		2.63425	cm3 STP/g		summed error term
xA		Mn-Ni Alloy 3, Run 1	exp uptake		condensation	MD model	MD model	MD isotherm		0.000107504	0.0918287		0.102266	mmol/g	BET	0.0972976		xA		Mn-Ni Alloy 3, Run 2	exp		condensation	MD model	MD model	MD isotherm		7.77439e-05	0.10688		0.117527	mmol/g	BET	0.112675
P/P0	xA^(1/3)	cm3/gm	mmol/gm	K2*xA	term	numerator	denominator	model predict	(sqrt(Qpred)-sqrt(Qexp))^2	error quadrature term	normalization term		Surface Area (m^2/g)	BET isotherm	(sqrt(Qpred)-sqrt(Qexp))^2	error quadrature term		P/P0	xA^(1/3)	cm3/gm	mmol/gm	K2*xA	term	numerator	denominator	model predict	(sqrt(Qpred)-sqrt(Qexp))^2	error quadrature term	normalization term		Surface Area (m^2/g)	BET isotherm	(sqrt(Qpred)-sqrt(Qexp))^2	error quadrature term
0	0	0	0	0	1	0	1	0	0	0	0		9.97689	0	0	0		0	0	0	0	0	1	0	1	0	0	0	0		11.4658	0	0	0
1e-05	0.0215443			1.5e-05	1.00002	0.0182095	1.01821	0.00198589					BET_y					1e-05	0.0215443			1.5e-05	1.00002	0.0181906	1.01819	0.0023052					BET_y
0.0001	0.0464159			0.00015	1.00023	0.0565756	1.05657	0.00594602										0.0001	0.0464159			0.00015	1.00023	0.051807	1.0518	0.00635545
0.00181498	0.121981	0.5629	0.0251138	0.00272247	1.0041	0.236845	1.23622	0.0212747	0.000159129	1.28149e-05	0.00202246		0.0032302	0.00431586	0.00860776	0.0006932		0.001847	0.122694	0.5506	0.024565	0.0027705	1.00417	0.195961	1.19542	0.0211514	0.000127622	1.03207e-05	0.00198656		0.00336073	0.00367185	0.00924223	0.000747414
0.00417824	0.161064	0.6752	0.030124	0.00626736	1.00948	0.35949	1.35733	0.0294101	4.28116e-06	1.39889e-07	0.00098432		0.00621412	0.00946154	0.00582052	0.000190189		0.004231	0.161739	0.6643	0.0296377	0.0063465	1.0096	0.287629	1.28583	0.0288629	5.13146e-06	1.67566e-07	0.000967811		0.00639617	0.00812321	0.00672847	0.000219716
0.00657407	0.187332	0.755	0.0336843	0.0098611	1.01498	0.452434	1.44822	0.0346908	7.40896e-06	1.69689e-07	0.00077148		0.008765	0.0142034	0.00414154	9.48548e-05		0.006645	0.188003	0.7469	0.0333229	0.0099675	1.01514	0.355654	1.35219	0.0339377	2.80979e-06	6.49604e-08	0.000770405		0.00895629	0.0123325	0.00511139	0.000118172
0.00885308	0.20687	0.8507	0.037954	0.0132796	1.02026	0.527206	1.52068	0.038498	1.93558e-06	3.5568e-08	0.000697437		0.0104998	0.0183307	0.00353155	6.48953e-05		0.008996	0.207978	0.7985	0.0356251	0.013494	1.02059	0.410979	1.40559	0.037727	3.01237e-05	5.11338e-07	0.000604722		0.0113684	0.0161732	0.00379114	6.43532e-05
0.011252	0.224084	0.8673	0.0386946	0.016878	1.02586	0.597251	1.58796	0.0417648	5.85998e-05	3.48166e-06	0.00229901		0.0131212	0.022324	0.00223701	0.00013291		0.010934	0.221952	0.8774	0.0391452	0.016401	1.02512	0.451644	1.44448	0.0403437	9.03549e-06	4.60582e-07	0.00199542		0.0125996	0.0191652	0.00352991	0.000179937
0.03455	0.325699	1.2036	0.0536986	0.051825	1.0831	1.10462	2.05653	0.059645	0.000156091	1.31443e-05	0.00452192		0.0297328	0.049146	0.000100815	8.48952e-06		0.02977	0.309927	1.1669	0.0520612	0.044655	1.07093	0.751914	1.7209	0.056377	8.59174e-05	8.09522e-06	0.00490526		0.0262948	0.0421547	0.000522268	4.92086e-05
0.060468	0.392502	1.4412	0.0642991	0.090702	1.15329	1.55483	2.44515	0.0706109	0.00014773	8.02756e-06	0.00349397		0.044657	0.0662733	1.49253e-05	8.1103e-07		0.06912	0.410394	1.5028	0.0670474	0.10368	1.17841	1.23206	2.12324	0.0748727	0.000215903	1.30636e-05	0.00405682		0.0494093	0.0711606	6.1221e-05	3.70429e-06
0.08196	0.434377	1.5951	0.0711653	0.12294	1.21741	1.90517	2.73254	0.0774214	0.000131758	4.7431e-06	0.00256185		0.0559696	0.0761364	8.39028e-05	3.02037e-06		0.08003	0.430941	1.5948	0.071152	0.120045	1.21142	1.35755	2.22148	0.0788507	0.000197696	5.34511e-06	0.00192373		0.0545473	0.07692	0.00011239	3.03867e-06
0.10022	0.464499	1.7839	0.0795886	0.15033	1.27666	2.2	2.96597	0.0823665	2.38244e-05	7.04472e-07	0.00235339		0.0624378	0.0828884	3.35109e-05	9.90897e-07		0.1002	0.464468	1.8692	0.0833943	0.1503	1.27659	1.59021	2.39749	0.085583	1.41754e-05	4.4206e-07	0.00260066		0.0595753	0.0861442	2.23023e-05	6.95497e-07
0.1202	0.493516	1.9862	0.0886143	0.1803	1.34708	2.52641	3.21685	0.0872102	5.60581e-06	1.54499e-07	0.00244225		0.0687856	0.0892333	1.07753e-06	2.96972e-08		0.12005	0.493311	2.0756	0.0926028	0.180075	1.34653	1.82428	2.56776	0.0916702	2.36035e-06	6.51472e-08	0.0025559		0.0657295	0.0939664	4.98307e-06	1.37536e-07
0.1403	0.51962	2.0481	0.0913759	0.21045	1.4245	2.86374	3.46911	0.0916662	2.30186e-07	5.70785e-09	0.00226582		0.0796819	0.0949101	3.35276e-05	8.31374e-07		0.14034	0.519669	2.2041	0.0983359	0.21051	1.42466	2.07272	2.74232	0.0975245	1.68046e-06	4.19184e-08	0.00245294		0.0740668	0.101109	1.92807e-05	4.80949e-07
0.1602	0.54311	2.2331	0.0996297	0.2403	1.50839	3.21069	3.72233	0.0957806	3.79117e-05	8.57997e-07	0.00225476		0.0854237	0.100082	5.12568e-07	1.16002e-08		0.16028	0.5432	2.374	0.105916	0.24042	1.50875	2.32918	2.91703	0.103027	1.99677e-05	4.51091e-07	0.00239275		0.0804015	0.107564	6.36086e-06	1.43699e-07
0.18025	0.564883	2.3891	0.10659	0.270375	1.60106	3.57719	3.98406	0.0997035	0.000114963	2.40895e-06	0.00223349		0.0920364	0.105008	5.9143e-06	1.23929e-07		0.18022	0.564852	2.5591	0.114174	0.27033	1.60092	2.60088	3.09713	0.108356	7.60782e-05	1.58997e-06	0.00238615		0.085905	0.113646	6.11687e-07	1.27838e-08
0.20022	0.585018	2.5639	0.114388	0.30033	1.70242	3.96295	4.25419	0.103442	0.000275225	8.99941e-06	0.00374031		0.0976418	0.109743	4.81471e-05	1.57433e-06		0.2002	0.584998	2.7478	0.122593	0.3003	1.70231	2.89152	3.28509	0.113572	0.000172371	5.63751e-06	0.00400948		0.0910956	0.119501	1.97474e-05	6.45851e-07
0.25038	0.63028	2.7364	0.122084	0.37557	2.00396	5.05055	4.99334	0.112316	0.000203626	8.62179e-06	0.00516922		0.122062	0.121396	9.72151e-07	4.11622e-08		0.25036	0.630263	3.0517	0.136152	0.37554	2.00382	3.72517	3.80434	0.126345	0.000183257	7.75568e-06	0.00576212		0.109439	0.133755	1.06418e-05	4.50375e-07
0.30036	0.669701	2.9397	0.131155	0.45054	2.3872	6.36453	5.85618	0.120683	0.000217804	9.53559e-06	0.00574203		0.146038	0.133329	8.9341e-06	3.91141e-07		0.30028	0.669641	3.3423	0.149117	0.45042	2.38651	4.7546	4.41871	0.138838	0.000183495	6.8445e-06	0.00556215		0.128398	0.148121	1.66743e-06	6.21963e-08
0.3699	0.717841	3.1521	0.140631	0.55485	3.10491	8.76404	7.38436	0.131791	0.00014346	5.67153e-06	0.00555968		0.186241	0.151622	0.000206756	8.17386e-06		0.3502	0.704864	3.6064	0.160899	0.5253	2.87594	6.06756	5.17739	0.151215	0.000150297	6.39486e-06	0.00684597		0.149439	0.163433	9.89869e-06	4.21171e-07
0.4198	0.748768	3.3522	0.149558	0.6297	3.79534	11.0824	8.82977	0.139373	0.000179575	5.34161e-06	0.00444875		0.215841	0.166732	0.000466574	1.38787e-05		0.42992	0.754737	3.844	0.1715	0.64488	3.95732	9.0524	6.85116	0.170487	1.50092e-06	3.30019e-08	0.00377091		0.196186	0.191557	0.000554431	1.21907e-05
0.4697	0.777333	3.4428	0.1536	0.70455	4.67796	14.1137	10.696	0.146526	8.33981e-05	2.30271e-06	0.00424107		0.257269	0.184244	0.00139264	3.84523e-05		0.41992	0.74884	3.844	0.1715	0.62988	3.79722	8.60067	6.60066	0.168126	1.67565e-05	1.89308e-07	0.00193753		0.188319	0.187699	0.000365459	4.1288e-06
0.5197	0.80399	3.5103	0.156612	0.77955	5.80577	18.1246	13.1432	0.15313	1.95712e-05	5.05014e-07	0.00404121		0.308245	0.205084	0.00326265	8.41893e-05		0.4697	0.777333	4.1261	0.184086	0.70455	4.67796	11.1324	7.99674	0.179625	2.73558e-05	6.15556e-07	0.00414227		0.214664	0.208116	0.000736858	1.65807e-05
0.5696	0.82894	3.6247	0.161716	0.8544	7.23575	23.4366	16.3638	0.159039	1.11703e-05	2.71292e-07	0.00392758		0.365112	0.230408	0.00606357	0.000147266		0.50027	0.793843	4.2808	0.190988	0.750405	5.33488	13.0956	9.0697	0.186305	2.90613e-05	7.51306e-07	0.0049375		0.233854	0.222409	0.00119586	3.0916e-05
0.6197	0.852564	3.6156	0.16131	0.92955	9.05203	30.5255	20.6427	0.164206	1.28876e-05	2.95614e-07	0.00370011		0.450687	0.262254	0.0122043	0.000279941		0.5698	0.829037	4.4106	0.196779	0.8547	7.24218	19.1425	12.3473	0.20004	1.34027e-05	3.93511e-07	0.00577752		0.300299	0.261827	0.00463668	0.000136135
0.6695	0.874816	3.6449	0.162617	1.00425	11.3238	39.8738	26.2679	0.168561	5.33362e-05	1.16031e-06	0.00353766		0.555768	0.303238	0.0217304	0.000472734		0.6197	0.852564	4.5587	0.203386	0.92955	9.05203	25.3133	15.6705	0.208429	3.08718e-05	7.07309e-07	0.00465982		0.357449	0.298507	0.00909617	0.000208404
0.7195	0.896073	3.6542	0.163032	1.07925	14.1777	52.2783	33.716	0.172179	0.000124807	2.59045e-06	0.00338383		0.701949	0.3588	0.0381135	0.000791069		0.6696	0.87486	4.6888	0.209191	1.0044	11.3289	33.5974	20.1154	0.21551	4.70155e-05	1.0228e-06	0.00455085		0.432229	0.345899	0.0170978	0.000371954
0.7694	0.916328	3.662	0.16338	1.1541	17.7218	68.5613	43.4781	0.175107	0.000203187	4.02821e-06	0.00323904		0.911118	0.438048	0.066383	0.00131605		0.7195	0.896073	4.7855	0.213505	1.07925	14.1777	44.6695	26.0412	0.22133	7.04184e-05	1.46144e-06	0.00443101		0.536007	0.409807	0.031718	0.000658265
0.8193	0.935724	3.6955	0.164875	1.22895	22.1052	89.8453	56.2248	0.177444	0.000230846	3.10017e-06	0.0022142		1.22691	0.560827	0.117537	0.00157847		0.7695	0.916367	4.8578	0.216731	1.15425	17.7297	59.417	33.92	0.226019	9.74499e-05	1.93381e-06	0.00430084		0.687224	0.501247	0.0587794	0.00116643
0.83906	0.943187	3.81	0.169983	1.25859	24.109	99.9453	62.2702	0.178228	9.76304e-05	5.68261e-07	0.000989392		1.36837	0.630427	0.145698	0.000848042		0.8194	0.935762	4.94	0.220398	1.2291	22.1149	78.8521	44.2901	0.229719	9.65269e-05	1.29856e-06	0.00296498		0.918441	0.642616	0.110335	0.00148432
0.85026	0.947365	3.7852	0.168877	1.27539	25.3191	106.147	65.9816	0.178641	0.000137193	1.38731e-06	0.0017077		1.50012	0.678017	0.170133	0.0017204		0.83929	0.943273	5.023	0.224101	1.25893	24.1333	88.1987	49.274	0.230959	5.16828e-05	4.80916e-07	0.00208529		1.0397	0.723336	0.142203	0.00132322
0.8942	0.963411	3.7707	0.16823	1.3413	30.6329	134.225	82.7787	0.180057	0.000200867	2.50077e-06	0.00209444		2.24144	0.961888	0.325585	0.00405349		0.869267	0.954372	5.1165	0.228273	1.3039	27.503	104.308	57.8607	0.232608	2.03936e-05	2.05563e-07	0.00230094		1.29956	0.891279	0.217433	0.00219168
0.91908	0.972265	3.8022	0.169635	1.37862	34.0806	153.112	94.0739	0.180732	0.000175775	1.54445e-06	0.00149051		2.98719	1.2592	0.504489	0.00443273		0.89426	0.963432	5.1043	0.227728	1.34139	30.6408	119.833	66.133	0.233802	3.99725e-05	3.58307e-07	0.00204132		1.65687	1.10397	0.32889	0.00294812
0.94403	0.980984	3.8082	0.169903	1.41604	37.8918	174.543	106.888	0.18133	0.000185925	1.60695e-06	0.00146847		4.42905	1.82268	0.879609	0.00760246		0.91918	0.9723	5.1522	0.229865	1.37877	34.0951	137.459	75.5223	0.234849	2.67239e-05	2.34973e-07	0.00202111		2.20744	1.44687	0.52333	0.00460142
0.968978	0.989551	3.8977	0.173896	1.45347	42.0874	198.753	121.361	0.181856	8.90789e-05	7.55636e-07	0.00147512		8.01375	3.29219	1.95282	0.0165653		0.944127	0.981018	5.2391	0.233742	1.41619	37.9074	157.511	86.2013	0.235769	4.37454e-06	3.78229e-08	0.00202097		3.22531	2.09633	0.930073	0.00804154
0.993861	0.99795	4.0365	0.180088	1.49079	46.6874	225.979	137.635	0.18232	6.86953e-06	2.88487e-08	0.000756284		40.1091	16.6548	13.3712	0.0561526		0.9691	0.989592	5.3322	0.237896	1.45365	42.1089	180.282	98.3262	0.236577	1.83243e-06	1.55251e-08	0.00201556		5.88171	3.7965	2.13369	0.0180776
																		0.9939	0.997963	5.5836	0.249112	1.49085	46.6949	205.878	111.953	0.237282	0.000143899	6.30413e-07	0.00109135		29.1809	19.2599	15.1282	0.066276
desorption part:																		0.99507	0.998354	5.8781	0.262251	1.4926	46.922	207.164	112.638	0.237313	0.000622868	1.21908e-07	5.13279e-05		34.3376	23.8323	19.0946	0.0037372
0.93131	0.976558	4.0189	0.179303
0.906344	0.967753	3.9264	0.175176
0.88122	0.958727	3.9803	0.177581
0.856241	0.949581	3.9596	0.176657
0.831159	0.940217	3.9575	0.176564
0.806069	0.930659	3.9965	0.178304
0.781186	0.920983	3.9483	0.176153
0.731001	0.900823	3.9445	0.175984
0.680966	0.879782	3.8956	0.173802
0.630856	0.85765	3.8765	0.17295
0.580884	0.834378	3.8064	0.169822
0.530842	0.809696	3.7285	0.166347
0.480801	0.783409	3.5644	0.159026
0.430829	0.755269	3.3212	0.148175
