# Supplementary material for: A General-Purpose Model Adsorption Isotherm and Whole Isotherm Surface Area Measurement Method
Source: ACS Omega. 2026 Mar 31;11(14):22171–97. doi: 10.1021/acsomega.5c13463 (PMC13084505; doi:10.1021/acsomega.5c13463)
Supplement: Supplementary file 2 [file ao5c13463_si_002.zip › O2_adsorption_on_Co_MOF/matlab_optimization/O2_adsorption_on_Co_MOF_Matlab_opt_with_confidence_intervals.txt]

options = 

  <a href="matlab: helpPopup fmincon" style="font-weight:bold">fmincon</a> options:

   Options used by current <strong>Algorithm</strong> ('sqp'):
   (<a href = "matlab: helpview('optim','choose_algorithm');">Other available algorithms</a>: 'active-set', 'interior-point', 'sqp-legacy', 'trust-region-reflective')

   <strong>Set properties:</strong>
                    Algorithm: 'sqp'
          ConstraintTolerance: 1.000000000000000e-09
         FiniteDifferenceType: 'central'
       MaxFunctionEvaluations: 10000
                MaxIterations: 10000
          OptimalityTolerance: 1.000000000000000e-09
                StepTolerance: 1.000000000000000e-09

   <strong>Default properties:</strong>
               CheckGradients: 0
                      Display: 'final'
     FiniteDifferenceStepSize: 'eps^(1/3)'
               ObjectiveLimit: -1.000000000000000e+20
                    OutputFcn: []
                      PlotFcn: []
                 ScaleProblem: 0
    SpecifyConstraintGradient: 0
     SpecifyObjectiveGradient: 0
                     TypicalX: 'ones(numberOfVariables,1)'
                  UseParallel: 0

   <a href="matlab: fprintf('   <strong>Default properties:</strong>\n       FunctionTolerance: 1.000000000000000e-06\n    HessianApproximation: ''not applicable''\n              HessianFcn: []\n      HessianMultiplyFcn: []\n             HonorBounds: 1\n     SubproblemAlgorithm: ''factorization''\n\n')">Show options</a> not used by current <strong>Algorithm</strong> ('sqp')


<a href = "matlab: helpview('optim','local_min_found','CSHelpWindow');">Local minimum found that satisfies the constraints</a>.

Optimization completed because the objective function is non-decreasing in 
<a href = "matlab: helpview('optim','feasible_directions','CSHelpWindow');">feasible directions</a>, to within the value of the <a href = "matlab: helpview('optim','optimality_tolerance_msgcsh','CSHelpWindow');">optimality tolerance</a>,
and constraints are satisfied to within the value of the <a href = "matlab: helpview('optim','constraint_tolerance','CSHelpWindow');">constraint tolerance</a>.

<<a href = "matlab: createExitMsg({'optimlib:sqpLineSearch:Exit1basic'},{'optimlib:sqpLineSearch:Exit1detailed','4.766861e-10','1.000000e-09','0.000000e+00','1.000000e-09'},true,true);;">stopping criteria details</a>>

options = 

  <a href="matlab: helpPopup fmincon" style="font-weight:bold">fmincon</a> options:

   Options used by current <strong>Algorithm</strong> ('interior-point'):
   (<a href = "matlab: helpview('optim','choose_algorithm');">Other available algorithms</a>: 'active-set', 'sqp', 'sqp-legacy', 'trust-region-reflective')

   <strong>Set properties:</strong>
                    Algorithm: 'interior-point'
          ConstraintTolerance: 1.000000000000000e-09
         FiniteDifferenceType: 'central'
       MaxFunctionEvaluations: 10000
                MaxIterations: 10000
          OptimalityTolerance: 1.000000000000000e-09
                StepTolerance: 1.000000000000000e-09

   <strong>Default properties:</strong>
               CheckGradients: 0
                      Display: 'final'
     FiniteDifferenceStepSize: 'eps^(1/3)'
         HessianApproximation: 'bfgs'
                   HessianFcn: []
           HessianMultiplyFcn: []
                  HonorBounds: 1
               ObjectiveLimit: -1.000000000000000e+20
                    OutputFcn: []
                      PlotFcn: []
                 ScaleProblem: 0
    SpecifyConstraintGradient: 0
     SpecifyObjectiveGradient: 0
          SubproblemAlgorithm: 'factorization'
                     TypicalX: 'ones(numberOfVariables,1)'
                  UseParallel: 0

   <a href="matlab: fprintf('   <strong>Default properties:</strong>\n    FunctionTolerance: 1.000000000000000e-06\n\n')">Show options</a> not used by current <strong>Algorithm</strong> ('interior-point')


<a href = "matlab: helpview('optim','local_min_found','CSHelpWindow');">Local minimum found that satisfies the constraints</a>.

Optimization completed because the objective function is non-decreasing in 
<a href = "matlab: helpview('optim','feasible_directions','CSHelpWindow');">feasible directions</a>, to within the value of the <a href = "matlab: helpview('optim','optimality_tolerance_msgcsh','CSHelpWindow');">optimality tolerance</a>,
and constraints are satisfied to within the value of the <a href = "matlab: helpview('optim','constraint_tolerance','CSHelpWindow');">constraint tolerance</a>.

<<a href = "matlab: createExitMsg({'optimlib:sqpLineSearch:Exit1basic'},{'optimlib:sqpLineSearch:Exit1detailed','8.000000e-10','1.000000e-09','0.000000e+00','1.000000e-09'},true,true);;">stopping criteria details</a>>

options = 

  <a href="matlab: helpPopup fmincon" style="font-weight:bold">fmincon</a> options:

   Options used by current <strong>Algorithm</strong> ('sqp'):
   (<a href = "matlab: helpview('optim','choose_algorithm');">Other available algorithms</a>: 'active-set', 'interior-point', 'sqp-legacy', 'trust-region-reflective')

   <strong>Set properties:</strong>
                    Algorithm: 'sqp'
          ConstraintTolerance: 1.000000000000000e-08
         FiniteDifferenceType: 'central'
       MaxFunctionEvaluations: 10000
                MaxIterations: 10000
          OptimalityTolerance: 1.000000000000000e-08
                StepTolerance: 1.000000000000000e-08

   <strong>Default properties:</strong>
               CheckGradients: 0
                      Display: 'final'
     FiniteDifferenceStepSize: 'eps^(1/3)'
               ObjectiveLimit: -1.000000000000000e+20
                    OutputFcn: []
                      PlotFcn: []
                 ScaleProblem: 0
    SpecifyConstraintGradient: 0
     SpecifyObjectiveGradient: 0
                     TypicalX: 'ones(numberOfVariables,1)'
                  UseParallel: 0

   <a href="matlab: fprintf('   <strong>Default properties:</strong>\n       FunctionTolerance: 1.000000000000000e-06\n    HessianApproximation: ''not applicable''\n              HessianFcn: []\n      HessianMultiplyFcn: []\n             HonorBounds: 1\n     SubproblemAlgorithm: ''factorization''\n\n')">Show options</a> not used by current <strong>Algorithm</strong> ('sqp')


<a href = "matlab: helpview('optim','local_min_found','CSHelpWindow');">Local minimum found that satisfies the constraints</a>.

Optimization completed because the objective function is non-decreasing in 
<a href = "matlab: helpview('optim','feasible_directions','CSHelpWindow');">feasible directions</a>, to within the value of the <a href = "matlab: helpview('optim','optimality_tolerance_msgcsh','CSHelpWindow');">optimality tolerance</a>,
and constraints are satisfied to within the value of the <a href = "matlab: helpview('optim','constraint_tolerance','CSHelpWindow');">constraint tolerance</a>.

<<a href = "matlab: createExitMsg({'optimlib:sqpLineSearch:Exit1basic'},{'optimlib:sqpLineSearch:Exit1detailed','2.000458e-09','1.000000e-08','0.000000e+00','1.000000e-08'},true,true);;">stopping criteria details</a>>

options = 

  <a href="matlab: helpPopup fmincon" style="font-weight:bold">fmincon</a> options:

   Options used by current <strong>Algorithm</strong> ('interior-point'):
   (<a href = "matlab: helpview('optim','choose_algorithm');">Other available algorithms</a>: 'active-set', 'sqp', 'sqp-legacy', 'trust-region-reflective')

   <strong>Set properties:</strong>
                    Algorithm: 'interior-point'
          ConstraintTolerance: 1.000000000000000e-08
         FiniteDifferenceType: 'central'
       MaxFunctionEvaluations: 10000
                MaxIterations: 10000
          OptimalityTolerance: 1.000000000000000e-08
                StepTolerance: 1.000000000000000e-08

   <strong>Default properties:</strong>
               CheckGradients: 0
                      Display: 'final'
     FiniteDifferenceStepSize: 'eps^(1/3)'
         HessianApproximation: 'bfgs'
                   HessianFcn: []
           HessianMultiplyFcn: []
                  HonorBounds: 1
               ObjectiveLimit: -1.000000000000000e+20
                    OutputFcn: []
                      PlotFcn: []
                 ScaleProblem: 0
    SpecifyConstraintGradient: 0
     SpecifyObjectiveGradient: 0
          SubproblemAlgorithm: 'factorization'
                     TypicalX: 'ones(numberOfVariables,1)'
                  UseParallel: 0

   <a href="matlab: fprintf('   <strong>Default properties:</strong>\n    FunctionTolerance: 1.000000000000000e-06\n\n')">Show options</a> not used by current <strong>Algorithm</strong> ('interior-point')


<a href = "matlab: helpview('optim','local_min_found','CSHelpWindow');">Local minimum found that satisfies the constraints</a>.

Optimization completed because the objective function is non-decreasing in 
<a href = "matlab: helpview('optim','feasible_directions','CSHelpWindow');">feasible directions</a>, to within the value of the <a href = "matlab: helpview('optim','optimality_tolerance_msgcsh','CSHelpWindow');">optimality tolerance</a>,
and constraints are satisfied to within the value of the <a href = "matlab: helpview('optim','constraint_tolerance','CSHelpWindow');">constraint tolerance</a>.

<<a href = "matlab: createExitMsg({'optimlib:sqpLineSearch:Exit1basic'},{'optimlib:sqpLineSearch:Exit1detailed','2.697014e-09','1.000000e-08','0.000000e+00','1.000000e-08'},true,true);;">stopping criteria details</a>>

options = 

  <a href="matlab: helpPopup fmincon" style="font-weight:bold">fmincon</a> options:

   Options used by current <strong>Algorithm</strong> ('active-set'):
   (<a href = "matlab: helpview('optim','choose_algorithm');">Other available algorithms</a>: 'interior-point', 'sqp', 'sqp-legacy', 'trust-region-reflective')

   <strong>Set properties:</strong>
                    Algorithm: 'active-set'
          ConstraintTolerance: 1.000000000000000e-08
         FiniteDifferenceType: 'central'
       MaxFunctionEvaluations: 10000
                MaxIterations: 10000
          OptimalityTolerance: 1.000000000000000e-08
                StepTolerance: 1.000000000000000e-08

   <strong>Default properties:</strong>
               CheckGradients: 0
                      Display: 'final'
     FiniteDifferenceStepSize: 'eps^(1/3)'
            FunctionTolerance: 1.000000000000000e-06
                    OutputFcn: []
                      PlotFcn: []
    SpecifyConstraintGradient: 0
     SpecifyObjectiveGradient: 0
                     TypicalX: 'ones(numberOfVariables,1)'
                  UseParallel: 0

   <a href="matlab: fprintf('   <strong>Default properties:</strong>\n    HessianApproximation: ''not applicable''\n              HessianFcn: []\n      HessianMultiplyFcn: []\n             HonorBounds: 1\n          ObjectiveLimit: -1.000000000000000e+20\n            ScaleProblem: 0\n     SubproblemAlgorithm: ''cg''\n\n')">Show options</a> not used by current <strong>Algorithm</strong> ('active-set')

No active inequalities.

<a href = "matlab: helpview('optim','local_min_poss_with_constr','CSHelpWindow');">Local minimum possible. Constraints satisfied</a>.

fmincon stopped because the <a href = "matlab: helpview('optim','pred_change','CSHelpWindow');">predicted change in the objective function</a>
is less than the value of the <a href = "matlab: helpview('optim','function_tolerance','CSHelpWindow');">function tolerance</a> and constraints 
are satisfied to within the value of the <a href = "matlab: helpview('optim','constraint_tolerance','CSHelpWindow');">constraint tolerance</a>.

<<a href = "matlab: createExitMsg({'optimlib:nlconst:Exit5basic','fmincon'},{'optimlib:nlconst:Exit5detailed','8.753981e-08','1.000000e-06','-6.354177e-01','1.000000e-08'},true,true);;">stopping criteria details</a>>

options = 

  <a href="matlab: helpPopup fmincon" style="font-weight:bold">fmincon</a> options:

   Options used by current <strong>Algorithm</strong> ('sqp-legacy'):
   (<a href = "matlab: helpview('optim','choose_algorithm');">Other available algorithms</a>: 'active-set', 'interior-point', 'sqp', 'trust-region-reflective')

   <strong>Set properties:</strong>
                    Algorithm: 'sqp-legacy'
          ConstraintTolerance: 1.000000000000000e-08
         FiniteDifferenceType: 'central'
       MaxFunctionEvaluations: 10000
                MaxIterations: 10000
          OptimalityTolerance: 1.000000000000000e-08
                StepTolerance: 1.000000000000000e-08

   <strong>Default properties:</strong>
               CheckGradients: 0
                      Display: 'final'
     FiniteDifferenceStepSize: 'eps^(1/3)'
               ObjectiveLimit: -1.000000000000000e+20
                    OutputFcn: []
                      PlotFcn: []
                 ScaleProblem: 0
    SpecifyConstraintGradient: 0
     SpecifyObjectiveGradient: 0
                     TypicalX: 'ones(numberOfVariables,1)'
                  UseParallel: 0

   <a href="matlab: fprintf('   <strong>Default properties:</strong>\n       FunctionTolerance: 1.000000000000000e-06\n    HessianApproximation: ''not applicable''\n              HessianFcn: []\n      HessianMultiplyFcn: []\n             HonorBounds: 1\n     SubproblemAlgorithm: ''factorization''\n\n')">Show options</a> not used by current <strong>Algorithm</strong> ('sqp-legacy')


<a href = "matlab: helpview('optim','local_min_found','CSHelpWindow');">Local minimum found that satisfies the constraints</a>.

Optimization completed because the objective function is non-decreasing in 
<a href = "matlab: helpview('optim','feasible_directions','CSHelpWindow');">feasible directions</a>, to within the value of the <a href = "matlab: helpview('optim','optimality_tolerance_msgcsh','CSHelpWindow');">optimality tolerance</a>,
and constraints are satisfied to within the value of the <a href = "matlab: helpview('optim','constraint_tolerance','CSHelpWindow');">constraint tolerance</a>.

<<a href = "matlab: createExitMsg({'optimlib:sqpLineSearch:Exit1basic'},{'optimlib:sqpLineSearch:Exit1detailed','2.699127e-09','1.000000e-08','0.000000e+00','1.000000e-08'},true,true);;">stopping criteria details</a>>

options = 

  <a href="matlab: helpPopup fmincon" style="font-weight:bold">fmincon</a> options:

   Options used by current <strong>Algorithm</strong> ('sqp'):
   (<a href = "matlab: helpview('optim','choose_algorithm');">Other available algorithms</a>: 'active-set', 'interior-point', 'sqp-legacy', 'trust-region-reflective')

   <strong>Set properties:</strong>
                    Algorithm: 'sqp'
          ConstraintTolerance: 1.000000000000000e-09
         FiniteDifferenceType: 'central'
       MaxFunctionEvaluations: 10000
                MaxIterations: 10000
          OptimalityTolerance: 1.000000000000000e-09
                StepTolerance: 1.000000000000000e-09

   <strong>Default properties:</strong>
               CheckGradients: 0
                      Display: 'final'
     FiniteDifferenceStepSize: 'eps^(1/3)'
               ObjectiveLimit: -1.000000000000000e+20
                    OutputFcn: []
                      PlotFcn: []
                 ScaleProblem: 0
    SpecifyConstraintGradient: 0
     SpecifyObjectiveGradient: 0
                     TypicalX: 'ones(numberOfVariables,1)'
                  UseParallel: 0

   <a href="matlab: fprintf('   <strong>Default properties:</strong>\n       FunctionTolerance: 1.000000000000000e-06\n    HessianApproximation: ''not applicable''\n              HessianFcn: []\n      HessianMultiplyFcn: []\n             HonorBounds: 1\n     SubproblemAlgorithm: ''factorization''\n\n')">Show options</a> not used by current <strong>Algorithm</strong> ('sqp')


<a href = "matlab: helpview('optim','local_min_found','CSHelpWindow');">Local minimum found that satisfies the constraints</a>.

Optimization completed because the objective function is non-decreasing in 
<a href = "matlab: helpview('optim','feasible_directions','CSHelpWindow');">feasible directions</a>, to within the value of the <a href = "matlab: helpview('optim','optimality_tolerance_msgcsh','CSHelpWindow');">optimality tolerance</a>,
and constraints are satisfied to within the value of the <a href = "matlab: helpview('optim','constraint_tolerance','CSHelpWindow');">constraint tolerance</a>.

<<a href = "matlab: createExitMsg({'optimlib:sqpLineSearch:Exit1basic'},{'optimlib:sqpLineSearch:Exit1detailed','4.082908e-10','1.000000e-09','0.000000e+00','1.000000e-09'},true,true);;">stopping criteria details</a>>

options = 

  <a href="matlab: helpPopup fmincon" style="font-weight:bold">fmincon</a> options:

   Options used by current <strong>Algorithm</strong> ('interior-point'):
   (<a href = "matlab: helpview('optim','choose_algorithm');">Other available algorithms</a>: 'active-set', 'sqp', 'sqp-legacy', 'trust-region-reflective')

   <strong>Set properties:</strong>
                    Algorithm: 'interior-point'
          ConstraintTolerance: 1.000000000000000e-09
         FiniteDifferenceType: 'central'
       MaxFunctionEvaluations: 10000
                MaxIterations: 10000
          OptimalityTolerance: 1.000000000000000e-09
                StepTolerance: 1.000000000000000e-09

   <strong>Default properties:</strong>
               CheckGradients: 0
                      Display: 'final'
     FiniteDifferenceStepSize: 'eps^(1/3)'
         HessianApproximation: 'bfgs'
                   HessianFcn: []
           HessianMultiplyFcn: []
                  HonorBounds: 1
               ObjectiveLimit: -1.000000000000000e+20
                    OutputFcn: []
                      PlotFcn: []
                 ScaleProblem: 0
    SpecifyConstraintGradient: 0
     SpecifyObjectiveGradient: 0
          SubproblemAlgorithm: 'factorization'
                     TypicalX: 'ones(numberOfVariables,1)'
                  UseParallel: 0

   <a href="matlab: fprintf('   <strong>Default properties:</strong>\n    FunctionTolerance: 1.000000000000000e-06\n\n')">Show options</a> not used by current <strong>Algorithm</strong> ('interior-point')


<a href = "matlab: helpview('optim','local_min_found','CSHelpWindow');">Local minimum found that satisfies the constraints</a>.

Optimization completed because the objective function is non-decreasing in 
<a href = "matlab: helpview('optim','feasible_directions','CSHelpWindow');">feasible directions</a>, to within the value of the <a href = "matlab: helpview('optim','optimality_tolerance_msgcsh','CSHelpWindow');">optimality tolerance</a>,
and constraints are satisfied to within the value of the <a href = "matlab: helpview('optim','constraint_tolerance','CSHelpWindow');">constraint tolerance</a>.

<<a href = "matlab: createExitMsg({'optimlib:sqpLineSearch:Exit1basic'},{'optimlib:sqpLineSearch:Exit1detailed','8.000000e-10','1.000000e-09','0.000000e+00','1.000000e-09'},true,true);;">stopping criteria details</a>>

options = 

  <a href="matlab: helpPopup fmincon" style="font-weight:bold">fmincon</a> options:

   Options used by current <strong>Algorithm</strong> ('sqp'):
   (<a href = "matlab: helpview('optim','choose_algorithm');">Other available algorithms</a>: 'active-set', 'interior-point', 'sqp-legacy', 'trust-region-reflective')

   <strong>Set properties:</strong>
                    Algorithm: 'sqp'
          ConstraintTolerance: 1.000000000000000e-08
         FiniteDifferenceType: 'central'
       MaxFunctionEvaluations: 10000
                MaxIterations: 10000
          OptimalityTolerance: 1.000000000000000e-08
                StepTolerance: 1.000000000000000e-08

   <strong>Default properties:</strong>
               CheckGradients: 0
                      Display: 'final'
     FiniteDifferenceStepSize: 'eps^(1/3)'
               ObjectiveLimit: -1.000000000000000e+20
                    OutputFcn: []
                      PlotFcn: []
                 ScaleProblem: 0
    SpecifyConstraintGradient: 0
     SpecifyObjectiveGradient: 0
                     TypicalX: 'ones(numberOfVariables,1)'
                  UseParallel: 0

   <a href="matlab: fprintf('   <strong>Default properties:</strong>\n       FunctionTolerance: 1.000000000000000e-06\n    HessianApproximation: ''not applicable''\n              HessianFcn: []\n      HessianMultiplyFcn: []\n             HonorBounds: 1\n     SubproblemAlgorithm: ''factorization''\n\n')">Show options</a> not used by current <strong>Algorithm</strong> ('sqp')


<a href = "matlab: helpview('optim','local_min_found','CSHelpWindow');">Local minimum found that satisfies the constraints</a>.

Optimization completed because the objective function is non-decreasing in 
<a href = "matlab: helpview('optim','feasible_directions','CSHelpWindow');">feasible directions</a>, to within the value of the <a href = "matlab: helpview('optim','optimality_tolerance_msgcsh','CSHelpWindow');">optimality tolerance</a>,
and constraints are satisfied to within the value of the <a href = "matlab: helpview('optim','constraint_tolerance','CSHelpWindow');">constraint tolerance</a>.

<<a href = "matlab: createExitMsg({'optimlib:sqpLineSearch:Exit1basic'},{'optimlib:sqpLineSearch:Exit1detailed','1.058836e-09','1.000000e-08','0.000000e+00','1.000000e-08'},true,true);;">stopping criteria details</a>>

options = 

  <a href="matlab: helpPopup fmincon" style="font-weight:bold">fmincon</a> options:

   Options used by current <strong>Algorithm</strong> ('interior-point'):
   (<a href = "matlab: helpview('optim','choose_algorithm');">Other available algorithms</a>: 'active-set', 'sqp', 'sqp-legacy', 'trust-region-reflective')

   <strong>Set properties:</strong>
                    Algorithm: 'interior-point'
          ConstraintTolerance: 1.000000000000000e-08
         FiniteDifferenceType: 'central'
       MaxFunctionEvaluations: 10000
                MaxIterations: 10000
          OptimalityTolerance: 1.000000000000000e-08
                StepTolerance: 1.000000000000000e-08

   <strong>Default properties:</strong>
               CheckGradients: 0
                      Display: 'final'
     FiniteDifferenceStepSize: 'eps^(1/3)'
         HessianApproximation: 'bfgs'
                   HessianFcn: []
           HessianMultiplyFcn: []
                  HonorBounds: 1
               ObjectiveLimit: -1.000000000000000e+20
                    OutputFcn: []
                      PlotFcn: []
                 ScaleProblem: 0
    SpecifyConstraintGradient: 0
     SpecifyObjectiveGradient: 0
          SubproblemAlgorithm: 'factorization'
                     TypicalX: 'ones(numberOfVariables,1)'
                  UseParallel: 0

   <a href="matlab: fprintf('   <strong>Default properties:</strong>\n    FunctionTolerance: 1.000000000000000e-06\n\n')">Show options</a> not used by current <strong>Algorithm</strong> ('interior-point')


<a href = "matlab: helpview('optim','local_min_found','CSHelpWindow');">Local minimum found that satisfies the constraints</a>.

Optimization completed because the objective function is non-decreasing in 
<a href = "matlab: helpview('optim','feasible_directions','CSHelpWindow');">feasible directions</a>, to within the value of the <a href = "matlab: helpview('optim','optimality_tolerance_msgcsh','CSHelpWindow');">optimality tolerance</a>,
and constraints are satisfied to within the value of the <a href = "matlab: helpview('optim','constraint_tolerance','CSHelpWindow');">constraint tolerance</a>.

<<a href = "matlab: createExitMsg({'optimlib:sqpLineSearch:Exit1basic'},{'optimlib:sqpLineSearch:Exit1detailed','8.000000e-10','1.000000e-08','0.000000e+00','1.000000e-08'},true,true);;">stopping criteria details</a>>

options = 

  <a href="matlab: helpPopup fmincon" style="font-weight:bold">fmincon</a> options:

   Options used by current <strong>Algorithm</strong> ('active-set'):
   (<a href = "matlab: helpview('optim','choose_algorithm');">Other available algorithms</a>: 'interior-point', 'sqp', 'sqp-legacy', 'trust-region-reflective')

   <strong>Set properties:</strong>
                    Algorithm: 'active-set'
          ConstraintTolerance: 1.000000000000000e-08
         FiniteDifferenceType: 'central'
       MaxFunctionEvaluations: 10000
                MaxIterations: 10000
          OptimalityTolerance: 1.000000000000000e-08
                StepTolerance: 1.000000000000000e-08

   <strong>Default properties:</strong>
               CheckGradients: 0
                      Display: 'final'
     FiniteDifferenceStepSize: 'eps^(1/3)'
            FunctionTolerance: 1.000000000000000e-06
                    OutputFcn: []
                      PlotFcn: []
    SpecifyConstraintGradient: 0
     SpecifyObjectiveGradient: 0
                     TypicalX: 'ones(numberOfVariables,1)'
                  UseParallel: 0

   <a href="matlab: fprintf('   <strong>Default properties:</strong>\n    HessianApproximation: ''not applicable''\n              HessianFcn: []\n      HessianMultiplyFcn: []\n             HonorBounds: 1\n          ObjectiveLimit: -1.000000000000000e+20\n            ScaleProblem: 0\n     SubproblemAlgorithm: ''cg''\n\n')">Show options</a> not used by current <strong>Algorithm</strong> ('active-set')

No active inequalities.

<a href = "matlab: helpview('optim','local_min_poss_with_constr','CSHelpWindow');">Local minimum possible. Constraints satisfied</a>.

fmincon stopped because the <a href = "matlab: helpview('optim','pred_change','CSHelpWindow');">predicted change in the objective function</a>
is less than the value of the <a href = "matlab: helpview('optim','function_tolerance','CSHelpWindow');">function tolerance</a> and constraints 
are satisfied to within the value of the <a href = "matlab: helpview('optim','constraint_tolerance','CSHelpWindow');">constraint tolerance</a>.

<<a href = "matlab: createExitMsg({'optimlib:nlconst:Exit5basic','fmincon'},{'optimlib:nlconst:Exit5detailed','5.455060e-07','1.000000e-06','-4.528324e-01','1.000000e-08'},true,true);;">stopping criteria details</a>>

options = 

  <a href="matlab: helpPopup fmincon" style="font-weight:bold">fmincon</a> options:

   Options used by current <strong>Algorithm</strong> ('sqp-legacy'):
   (<a href = "matlab: helpview('optim','choose_algorithm');">Other available algorithms</a>: 'active-set', 'interior-point', 'sqp', 'trust-region-reflective')

   <strong>Set properties:</strong>
                    Algorithm: 'sqp-legacy'
          ConstraintTolerance: 1.000000000000000e-08
         FiniteDifferenceType: 'central'
       MaxFunctionEvaluations: 10000
                MaxIterations: 10000
          OptimalityTolerance: 1.000000000000000e-08
                StepTolerance: 1.000000000000000e-08

   <strong>Default properties:</strong>
               CheckGradients: 0
                      Display: 'final'
     FiniteDifferenceStepSize: 'eps^(1/3)'
               ObjectiveLimit: -1.000000000000000e+20
                    OutputFcn: []
                      PlotFcn: []
                 ScaleProblem: 0
    SpecifyConstraintGradient: 0
     SpecifyObjectiveGradient: 0
                     TypicalX: 'ones(numberOfVariables,1)'
                  UseParallel: 0

   <a href="matlab: fprintf('   <strong>Default properties:</strong>\n       FunctionTolerance: 1.000000000000000e-06\n    HessianApproximation: ''not applicable''\n              HessianFcn: []\n      HessianMultiplyFcn: []\n             HonorBounds: 1\n     SubproblemAlgorithm: ''factorization''\n\n')">Show options</a> not used by current <strong>Algorithm</strong> ('sqp-legacy')


<a href = "matlab: helpview('optim','local_min_found','CSHelpWindow');">Local minimum found that satisfies the constraints</a>.

Optimization completed because the objective function is non-decreasing in 
<a href = "matlab: helpview('optim','feasible_directions','CSHelpWindow');">feasible directions</a>, to within the value of the <a href = "matlab: helpview('optim','optimality_tolerance_msgcsh','CSHelpWindow');">optimality tolerance</a>,
and constraints are satisfied to within the value of the <a href = "matlab: helpview('optim','constraint_tolerance','CSHelpWindow');">constraint tolerance</a>.

<<a href = "matlab: createExitMsg({'optimlib:sqpLineSearch:Exit1basic'},{'optimlib:sqpLineSearch:Exit1detailed','1.398397e-09','1.000000e-08','0.000000e+00','1.000000e-08'},true,true);;">stopping criteria details</a>>

options = 

  <a href="matlab: helpPopup fmincon" style="font-weight:bold">fmincon</a> options:

   Options used by current <strong>Algorithm</strong> ('sqp'):
   (<a href = "matlab: helpview('optim','choose_algorithm');">Other available algorithms</a>: 'active-set', 'interior-point', 'sqp-legacy', 'trust-region-reflective')

   <strong>Set properties:</strong>
                    Algorithm: 'sqp'
          ConstraintTolerance: 1.000000000000000e-09
         FiniteDifferenceType: 'central'
       MaxFunctionEvaluations: 10000
                MaxIterations: 10000
          OptimalityTolerance: 1.000000000000000e-09
                StepTolerance: 1.000000000000000e-09

   <strong>Default properties:</strong>
               CheckGradients: 0
                      Display: 'final'
     FiniteDifferenceStepSize: 'eps^(1/3)'
               ObjectiveLimit: -1.000000000000000e+20
                    OutputFcn: []
                      PlotFcn: []
                 ScaleProblem: 0
    SpecifyConstraintGradient: 0
     SpecifyObjectiveGradient: 0
                     TypicalX: 'ones(numberOfVariables,1)'
                  UseParallel: 0

   <a href="matlab: fprintf('   <strong>Default properties:</strong>\n       FunctionTolerance: 1.000000000000000e-06\n    HessianApproximation: ''not applicable''\n              HessianFcn: []\n      HessianMultiplyFcn: []\n             HonorBounds: 1\n     SubproblemAlgorithm: ''factorization''\n\n')">Show options</a> not used by current <strong>Algorithm</strong> ('sqp')


<a href = "matlab: helpview('optim','local_min_poss_with_constr','CSHelpWindow');">Local minimum possible. Constraints satisfied</a>.

fmincon stopped because the <a href = "matlab: helpview('optim','norm_curr_step_simple_fminconip','CSHelpWindow');">size of the current step</a> is less than
the value of the <a href = "matlab: helpview('optim','step_size_tol','CSHelpWindow');">step size tolerance</a> and constraints are 
satisfied to within the value of the <a href = "matlab: helpview('optim','constraint_tolerance','CSHelpWindow');">constraint tolerance</a>.

<<a href = "matlab: createExitMsg({'optimlib:sqpLineSearch:Exit2basic','fmincon'},{'optimlib:sqpLineSearch:Exit2detailed','1.000000e-09','0.000000e+00','1.000000e-09'},true,true);;">stopping criteria details</a>>

options = 

  <a href="matlab: helpPopup fmincon" style="font-weight:bold">fmincon</a> options:

   Options used by current <strong>Algorithm</strong> ('interior-point'):
   (<a href = "matlab: helpview('optim','choose_algorithm');">Other available algorithms</a>: 'active-set', 'sqp', 'sqp-legacy', 'trust-region-reflective')

   <strong>Set properties:</strong>
                    Algorithm: 'interior-point'
          ConstraintTolerance: 1.000000000000000e-09
         FiniteDifferenceType: 'central'
       MaxFunctionEvaluations: 10000
                MaxIterations: 10000
          OptimalityTolerance: 1.000000000000000e-09
                StepTolerance: 1.000000000000000e-09

   <strong>Default properties:</strong>
               CheckGradients: 0
                      Display: 'final'
     FiniteDifferenceStepSize: 'eps^(1/3)'
         HessianApproximation: 'bfgs'
                   HessianFcn: []
           HessianMultiplyFcn: []
                  HonorBounds: 1
               ObjectiveLimit: -1.000000000000000e+20
                    OutputFcn: []
                      PlotFcn: []
                 ScaleProblem: 0
    SpecifyConstraintGradient: 0
     SpecifyObjectiveGradient: 0
          SubproblemAlgorithm: 'factorization'
                     TypicalX: 'ones(numberOfVariables,1)'
                  UseParallel: 0

   <a href="matlab: fprintf('   <strong>Default properties:</strong>\n    FunctionTolerance: 1.000000000000000e-06\n\n')">Show options</a> not used by current <strong>Algorithm</strong> ('interior-point')


<a href = "matlab: helpview('optim','local_min_found','CSHelpWindow');">Local minimum found that satisfies the constraints</a>.

Optimization completed because the objective function is non-decreasing in 
<a href = "matlab: helpview('optim','feasible_directions','CSHelpWindow');">feasible directions</a>, to within the value of the <a href = "matlab: helpview('optim','optimality_tolerance_msgcsh','CSHelpWindow');">optimality tolerance</a>,
and constraints are satisfied to within the value of the <a href = "matlab: helpview('optim','constraint_tolerance','CSHelpWindow');">constraint tolerance</a>.

<<a href = "matlab: createExitMsg({'optimlib:sqpLineSearch:Exit1basic'},{'optimlib:sqpLineSearch:Exit1detailed','7.776005e-10','1.000000e-09','0.000000e+00','1.000000e-09'},true,true);;">stopping criteria details</a>>

options = 

  <a href="matlab: helpPopup fmincon" style="font-weight:bold">fmincon</a> options:

   Options used by current <strong>Algorithm</strong> ('sqp'):
   (<a href = "matlab: helpview('optim','choose_algorithm');">Other available algorithms</a>: 'active-set', 'interior-point', 'sqp-legacy', 'trust-region-reflective')

   <strong>Set properties:</strong>
                    Algorithm: 'sqp'
          ConstraintTolerance: 1.000000000000000e-08
         FiniteDifferenceType: 'central'
       MaxFunctionEvaluations: 10000
                MaxIterations: 10000
          OptimalityTolerance: 1.000000000000000e-08
                StepTolerance: 1.000000000000000e-08

   <strong>Default properties:</strong>
               CheckGradients: 0
                      Display: 'final'
     FiniteDifferenceStepSize: 'eps^(1/3)'
               ObjectiveLimit: -1.000000000000000e+20
                    OutputFcn: []
                      PlotFcn: []
                 ScaleProblem: 0
    SpecifyConstraintGradient: 0
     SpecifyObjectiveGradient: 0
                     TypicalX: 'ones(numberOfVariables,1)'
                  UseParallel: 0

   <a href="matlab: fprintf('   <strong>Default properties:</strong>\n       FunctionTolerance: 1.000000000000000e-06\n    HessianApproximation: ''not applicable''\n              HessianFcn: []\n      HessianMultiplyFcn: []\n             HonorBounds: 1\n     SubproblemAlgorithm: ''factorization''\n\n')">Show options</a> not used by current <strong>Algorithm</strong> ('sqp')


<a href = "matlab: helpview('optim','local_min_found','CSHelpWindow');">Local minimum found that satisfies the constraints</a>.

Optimization completed because the objective function is non-decreasing in 
<a href = "matlab: helpview('optim','feasible_directions','CSHelpWindow');">feasible directions</a>, to within the value of the <a href = "matlab: helpview('optim','optimality_tolerance_msgcsh','CSHelpWindow');">optimality tolerance</a>,
and constraints are satisfied to within the value of the <a href = "matlab: helpview('optim','constraint_tolerance','CSHelpWindow');">constraint tolerance</a>.

<<a href = "matlab: createExitMsg({'optimlib:sqpLineSearch:Exit1basic'},{'optimlib:sqpLineSearch:Exit1detailed','2.018434e-09','1.000000e-08','0.000000e+00','1.000000e-08'},true,true);;">stopping criteria details</a>>

options = 

  <a href="matlab: helpPopup fmincon" style="font-weight:bold">fmincon</a> options:

   Options used by current <strong>Algorithm</strong> ('interior-point'):
   (<a href = "matlab: helpview('optim','choose_algorithm');">Other available algorithms</a>: 'active-set', 'sqp', 'sqp-legacy', 'trust-region-reflective')

   <strong>Set properties:</strong>
                    Algorithm: 'interior-point'
          ConstraintTolerance: 1.000000000000000e-08
         FiniteDifferenceType: 'central'
       MaxFunctionEvaluations: 10000
                MaxIterations: 10000
          OptimalityTolerance: 1.000000000000000e-08
                StepTolerance: 1.000000000000000e-08

   <strong>Default properties:</strong>
               CheckGradients: 0
                      Display: 'final'
     FiniteDifferenceStepSize: 'eps^(1/3)'
         HessianApproximation: 'bfgs'
                   HessianFcn: []
           HessianMultiplyFcn: []
                  HonorBounds: 1
               ObjectiveLimit: -1.000000000000000e+20
                    OutputFcn: []
                      PlotFcn: []
                 ScaleProblem: 0
    SpecifyConstraintGradient: 0
     SpecifyObjectiveGradient: 0
          SubproblemAlgorithm: 'factorization'
                     TypicalX: 'ones(numberOfVariables,1)'
                  UseParallel: 0

   <a href="matlab: fprintf('   <strong>Default properties:</strong>\n    FunctionTolerance: 1.000000000000000e-06\n\n')">Show options</a> not used by current <strong>Algorithm</strong> ('interior-point')


<a href = "matlab: helpview('optim','local_min_found','CSHelpWindow');">Local minimum found that satisfies the constraints</a>.

Optimization completed because the objective function is non-decreasing in 
<a href = "matlab: helpview('optim','feasible_directions','CSHelpWindow');">feasible directions</a>, to within the value of the <a href = "matlab: helpview('optim','optimality_tolerance_msgcsh','CSHelpWindow');">optimality tolerance</a>,
and constraints are satisfied to within the value of the <a href = "matlab: helpview('optim','constraint_tolerance','CSHelpWindow');">constraint tolerance</a>.

<<a href = "matlab: createExitMsg({'optimlib:sqpLineSearch:Exit1basic'},{'optimlib:sqpLineSearch:Exit1detailed','4.453525e-09','1.000000e-08','0.000000e+00','1.000000e-08'},true,true);;">stopping criteria details</a>>

options = 

  <a href="matlab: helpPopup fmincon" style="font-weight:bold">fmincon</a> options:

   Options used by current <strong>Algorithm</strong> ('active-set'):
   (<a href = "matlab: helpview('optim','choose_algorithm');">Other available algorithms</a>: 'interior-point', 'sqp', 'sqp-legacy', 'trust-region-reflective')

   <strong>Set properties:</strong>
                    Algorithm: 'active-set'
          ConstraintTolerance: 1.000000000000000e-08
         FiniteDifferenceType: 'central'
       MaxFunctionEvaluations: 10000
                MaxIterations: 10000
          OptimalityTolerance: 1.000000000000000e-08
                StepTolerance: 1.000000000000000e-08

   <strong>Default properties:</strong>
               CheckGradients: 0
                      Display: 'final'
     FiniteDifferenceStepSize: 'eps^(1/3)'
            FunctionTolerance: 1.000000000000000e-06
                    OutputFcn: []
                      PlotFcn: []
    SpecifyConstraintGradient: 0
     SpecifyObjectiveGradient: 0
                     TypicalX: 'ones(numberOfVariables,1)'
                  UseParallel: 0

   <a href="matlab: fprintf('   <strong>Default properties:</strong>\n    HessianApproximation: ''not applicable''\n              HessianFcn: []\n      HessianMultiplyFcn: []\n             HonorBounds: 1\n          ObjectiveLimit: -1.000000000000000e+20\n            ScaleProblem: 0\n     SubproblemAlgorithm: ''cg''\n\n')">Show options</a> not used by current <strong>Algorithm</strong> ('active-set')

No active inequalities.

<a href = "matlab: helpview('optim','local_min_poss_with_constr','CSHelpWindow');">Local minimum possible. Constraints satisfied</a>.

fmincon stopped because the <a href = "matlab: helpview('optim','pred_change','CSHelpWindow');">predicted change in the objective function</a>
is less than the value of the <a href = "matlab: helpview('optim','function_tolerance','CSHelpWindow');">function tolerance</a> and constraints 
are satisfied to within the value of the <a href = "matlab: helpview('optim','constraint_tolerance','CSHelpWindow');">constraint tolerance</a>.

<<a href = "matlab: createExitMsg({'optimlib:nlconst:Exit5basic','fmincon'},{'optimlib:nlconst:Exit5detailed','5.017965e-07','1.000000e-06','-7.992987e-01','1.000000e-08'},true,true);;">stopping criteria details</a>>

options = 

  <a href="matlab: helpPopup fmincon" style="font-weight:bold">fmincon</a> options:

   Options used by current <strong>Algorithm</strong> ('sqp-legacy'):
   (<a href = "matlab: helpview('optim','choose_algorithm');">Other available algorithms</a>: 'active-set', 'interior-point', 'sqp', 'trust-region-reflective')

   <strong>Set properties:</strong>
                    Algorithm: 'sqp-legacy'
          ConstraintTolerance: 1.000000000000000e-08
         FiniteDifferenceType: 'central'
       MaxFunctionEvaluations: 10000
                MaxIterations: 10000
          OptimalityTolerance: 1.000000000000000e-08
                StepTolerance: 1.000000000000000e-08

   <strong>Default properties:</strong>
               CheckGradients: 0
                      Display: 'final'
     FiniteDifferenceStepSize: 'eps^(1/3)'
               ObjectiveLimit: -1.000000000000000e+20
                    OutputFcn: []
                      PlotFcn: []
                 ScaleProblem: 0
    SpecifyConstraintGradient: 0
     SpecifyObjectiveGradient: 0
                     TypicalX: 'ones(numberOfVariables,1)'
                  UseParallel: 0

   <a href="matlab: fprintf('   <strong>Default properties:</strong>\n       FunctionTolerance: 1.000000000000000e-06\n    HessianApproximation: ''not applicable''\n              HessianFcn: []\n      HessianMultiplyFcn: []\n             HonorBounds: 1\n     SubproblemAlgorithm: ''factorization''\n\n')">Show options</a> not used by current <strong>Algorithm</strong> ('sqp-legacy')


<a href = "matlab: helpview('optim','local_min_found','CSHelpWindow');">Local minimum found that satisfies the constraints</a>.

Optimization completed because the objective function is non-decreasing in 
<a href = "matlab: helpview('optim','feasible_directions','CSHelpWindow');">feasible directions</a>, to within the value of the <a href = "matlab: helpview('optim','optimality_tolerance_msgcsh','CSHelpWindow');">optimality tolerance</a>,
and constraints are satisfied to within the value of the <a href = "matlab: helpview('optim','constraint_tolerance','CSHelpWindow');">constraint tolerance</a>.

<<a href = "matlab: createExitMsg({'optimlib:sqpLineSearch:Exit1basic'},{'optimlib:sqpLineSearch:Exit1detailed','2.056284e-09','1.000000e-08','0.000000e+00','1.000000e-08'},true,true);;">stopping criteria details</a>>

options = 

  <a href="matlab: helpPopup fmincon" style="font-weight:bold">fmincon</a> options:

   Options used by current <strong>Algorithm</strong> ('sqp'):
   (<a href = "matlab: helpview('optim','choose_algorithm');">Other available algorithms</a>: 'active-set', 'interior-point', 'sqp-legacy', 'trust-region-reflective')

   <strong>Set properties:</strong>
                    Algorithm: 'sqp'
          ConstraintTolerance: 1.000000000000000e-09
         FiniteDifferenceType: 'central'
       MaxFunctionEvaluations: 10000
                MaxIterations: 10000
          OptimalityTolerance: 1.000000000000000e-09
                StepTolerance: 1.000000000000000e-09

   <strong>Default properties:</strong>
               CheckGradients: 0
                      Display: 'final'
     FiniteDifferenceStepSize: 'eps^(1/3)'
               ObjectiveLimit: -1.000000000000000e+20
                    OutputFcn: []
                      PlotFcn: []
                 ScaleProblem: 0
    SpecifyConstraintGradient: 0
     SpecifyObjectiveGradient: 0
                     TypicalX: 'ones(numberOfVariables,1)'
                  UseParallel: 0

   <a href="matlab: fprintf('   <strong>Default properties:</strong>\n       FunctionTolerance: 1.000000000000000e-06\n    HessianApproximation: ''not applicable''\n              HessianFcn: []\n      HessianMultiplyFcn: []\n             HonorBounds: 1\n     SubproblemAlgorithm: ''factorization''\n\n')">Show options</a> not used by current <strong>Algorithm</strong> ('sqp')


<a href = "matlab: helpview('optim','local_min_found','CSHelpWindow');">Local minimum found that satisfies the constraints</a>.

Optimization completed because the objective function is non-decreasing in 
<a href = "matlab: helpview('optim','feasible_directions','CSHelpWindow');">feasible directions</a>, to within the value of the <a href = "matlab: helpview('optim','optimality_tolerance_msgcsh','CSHelpWindow');">optimality tolerance</a>,
and constraints are satisfied to within the value of the <a href = "matlab: helpview('optim','constraint_tolerance','CSHelpWindow');">constraint tolerance</a>.

<<a href = "matlab: createExitMsg({'optimlib:sqpLineSearch:Exit1basic'},{'optimlib:sqpLineSearch:Exit1detailed','4.842375e-10','1.000000e-09','0.000000e+00','1.000000e-09'},true,true);;">stopping criteria details</a>>

options = 

  <a href="matlab: helpPopup fmincon" style="font-weight:bold">fmincon</a> options:

   Options used by current <strong>Algorithm</strong> ('interior-point'):
   (<a href = "matlab: helpview('optim','choose_algorithm');">Other available algorithms</a>: 'active-set', 'sqp', 'sqp-legacy', 'trust-region-reflective')

   <strong>Set properties:</strong>
                    Algorithm: 'interior-point'
          ConstraintTolerance: 1.000000000000000e-09
         FiniteDifferenceType: 'central'
       MaxFunctionEvaluations: 10000
                MaxIterations: 10000
          OptimalityTolerance: 1.000000000000000e-09
                StepTolerance: 1.000000000000000e-09

   <strong>Default properties:</strong>
               CheckGradients: 0
                      Display: 'final'
     FiniteDifferenceStepSize: 'eps^(1/3)'
         HessianApproximation: 'bfgs'
                   HessianFcn: []
           HessianMultiplyFcn: []
                  HonorBounds: 1
               ObjectiveLimit: -1.000000000000000e+20
                    OutputFcn: []
                      PlotFcn: []
                 ScaleProblem: 0
    SpecifyConstraintGradient: 0
     SpecifyObjectiveGradient: 0
          SubproblemAlgorithm: 'factorization'
                     TypicalX: 'ones(numberOfVariables,1)'
                  UseParallel: 0

   <a href="matlab: fprintf('   <strong>Default properties:</strong>\n    FunctionTolerance: 1.000000000000000e-06\n\n')">Show options</a> not used by current <strong>Algorithm</strong> ('interior-point')


<a href = "matlab: helpview('optim','local_min_found','CSHelpWindow');">Local minimum found that satisfies the constraints</a>.

Optimization completed because the objective function is non-decreasing in 
<a href = "matlab: helpview('optim','feasible_directions','CSHelpWindow');">feasible directions</a>, to within the value of the <a href = "matlab: helpview('optim','optimality_tolerance_msgcsh','CSHelpWindow');">optimality tolerance</a>,
and constraints are satisfied to within the value of the <a href = "matlab: helpview('optim','constraint_tolerance','CSHelpWindow');">constraint tolerance</a>.

<<a href = "matlab: createExitMsg({'optimlib:sqpLineSearch:Exit1basic'},{'optimlib:sqpLineSearch:Exit1detailed','3.540947e-10','1.000000e-09','0.000000e+00','1.000000e-09'},true,true);;">stopping criteria details</a>>

options = 

  <a href="matlab: helpPopup fmincon" style="font-weight:bold">fmincon</a> options:

   Options used by current <strong>Algorithm</strong> ('sqp'):
   (<a href = "matlab: helpview('optim','choose_algorithm');">Other available algorithms</a>: 'active-set', 'interior-point', 'sqp-legacy', 'trust-region-reflective')

   <strong>Set properties:</strong>
                    Algorithm: 'sqp'
          ConstraintTolerance: 1.000000000000000e-08
         FiniteDifferenceType: 'central'
       MaxFunctionEvaluations: 10000
                MaxIterations: 10000
          OptimalityTolerance: 1.000000000000000e-08
                StepTolerance: 1.000000000000000e-08

   <strong>Default properties:</strong>
               CheckGradients: 0
                      Display: 'final'
     FiniteDifferenceStepSize: 'eps^(1/3)'
               ObjectiveLimit: -1.000000000000000e+20
                    OutputFcn: []
                      PlotFcn: []
                 ScaleProblem: 0
    SpecifyConstraintGradient: 0
     SpecifyObjectiveGradient: 0
                     TypicalX: 'ones(numberOfVariables,1)'
                  UseParallel: 0

   <a href="matlab: fprintf('   <strong>Default properties:</strong>\n       FunctionTolerance: 1.000000000000000e-06\n    HessianApproximation: ''not applicable''\n              HessianFcn: []\n      HessianMultiplyFcn: []\n             HonorBounds: 1\n     SubproblemAlgorithm: ''factorization''\n\n')">Show options</a> not used by current <strong>Algorithm</strong> ('sqp')


<a href = "matlab: helpview('optim','local_min_found','CSHelpWindow');">Local minimum found that satisfies the constraints</a>.

Optimization completed because the objective function is non-decreasing in 
<a href = "matlab: helpview('optim','feasible_directions','CSHelpWindow');">feasible directions</a>, to within the value of the <a href = "matlab: helpview('optim','optimality_tolerance_msgcsh','CSHelpWindow');">optimality tolerance</a>,
and constraints are satisfied to within the value of the <a href = "matlab: helpview('optim','constraint_tolerance','CSHelpWindow');">constraint tolerance</a>.

<<a href = "matlab: createExitMsg({'optimlib:sqpLineSearch:Exit1basic'},{'optimlib:sqpLineSearch:Exit1detailed','4.842375e-10','1.000000e-08','0.000000e+00','1.000000e-08'},true,true);;">stopping criteria details</a>>

options = 

  <a href="matlab: helpPopup fmincon" style="font-weight:bold">fmincon</a> options:

   Options used by current <strong>Algorithm</strong> ('interior-point'):
   (<a href = "matlab: helpview('optim','choose_algorithm');">Other available algorithms</a>: 'active-set', 'sqp', 'sqp-legacy', 'trust-region-reflective')

   <strong>Set properties:</strong>
                    Algorithm: 'interior-point'
          ConstraintTolerance: 1.000000000000000e-08
         FiniteDifferenceType: 'central'
       MaxFunctionEvaluations: 10000
                MaxIterations: 10000
          OptimalityTolerance: 1.000000000000000e-08
                StepTolerance: 1.000000000000000e-08

   <strong>Default properties:</strong>
               CheckGradients: 0
                      Display: 'final'
     FiniteDifferenceStepSize: 'eps^(1/3)'
         HessianApproximation: 'bfgs'
                   HessianFcn: []
           HessianMultiplyFcn: []
                  HonorBounds: 1
               ObjectiveLimit: -1.000000000000000e+20
                    OutputFcn: []
                      PlotFcn: []
                 ScaleProblem: 0
    SpecifyConstraintGradient: 0
     SpecifyObjectiveGradient: 0
          SubproblemAlgorithm: 'factorization'
                     TypicalX: 'ones(numberOfVariables,1)'
                  UseParallel: 0

   <a href="matlab: fprintf('   <strong>Default properties:</strong>\n    FunctionTolerance: 1.000000000000000e-06\n\n')">Show options</a> not used by current <strong>Algorithm</strong> ('interior-point')


<a href = "matlab: helpview('optim','local_min_found','CSHelpWindow');">Local minimum found that satisfies the constraints</a>.

Optimization completed because the objective function is non-decreasing in 
<a href = "matlab: helpview('optim','feasible_directions','CSHelpWindow');">feasible directions</a>, to within the value of the <a href = "matlab: helpview('optim','optimality_tolerance_msgcsh','CSHelpWindow');">optimality tolerance</a>,
and constraints are satisfied to within the value of the <a href = "matlab: helpview('optim','constraint_tolerance','CSHelpWindow');">constraint tolerance</a>.

<<a href = "matlab: createExitMsg({'optimlib:sqpLineSearch:Exit1basic'},{'optimlib:sqpLineSearch:Exit1detailed','8.384287e-09','1.000000e-08','0.000000e+00','1.000000e-08'},true,true);;">stopping criteria details</a>>

options = 

  <a href="matlab: helpPopup fmincon" style="font-weight:bold">fmincon</a> options:

   Options used by current <strong>Algorithm</strong> ('active-set'):
   (<a href = "matlab: helpview('optim','choose_algorithm');">Other available algorithms</a>: 'interior-point', 'sqp', 'sqp-legacy', 'trust-region-reflective')

   <strong>Set properties:</strong>
                    Algorithm: 'active-set'
          ConstraintTolerance: 1.000000000000000e-08
         FiniteDifferenceType: 'central'
       MaxFunctionEvaluations: 10000
                MaxIterations: 10000
          OptimalityTolerance: 1.000000000000000e-08
                StepTolerance: 1.000000000000000e-08

   <strong>Default properties:</strong>
               CheckGradients: 0
                      Display: 'final'
     FiniteDifferenceStepSize: 'eps^(1/3)'
            FunctionTolerance: 1.000000000000000e-06
                    OutputFcn: []
                      PlotFcn: []
    SpecifyConstraintGradient: 0
     SpecifyObjectiveGradient: 0
                     TypicalX: 'ones(numberOfVariables,1)'
                  UseParallel: 0

   <a href="matlab: fprintf('   <strong>Default properties:</strong>\n    HessianApproximation: ''not applicable''\n              HessianFcn: []\n      HessianMultiplyFcn: []\n             HonorBounds: 1\n          ObjectiveLimit: -1.000000000000000e+20\n            ScaleProblem: 0\n     SubproblemAlgorithm: ''cg''\n\n')">Show options</a> not used by current <strong>Algorithm</strong> ('active-set')

No active inequalities.

<a href = "matlab: helpview('optim','local_min_poss_with_constr','CSHelpWindow');">Local minimum possible. Constraints satisfied</a>.

fmincon stopped because the <a href = "matlab: helpview('optim','pred_change','CSHelpWindow');">predicted change in the objective function</a>
is less than the value of the <a href = "matlab: helpview('optim','function_tolerance','CSHelpWindow');">function tolerance</a> and constraints 
are satisfied to within the value of the <a href = "matlab: helpview('optim','constraint_tolerance','CSHelpWindow');">constraint tolerance</a>.

<<a href = "matlab: createExitMsg({'optimlib:nlconst:Exit5basic','fmincon'},{'optimlib:nlconst:Exit5detailed','4.324818e-07','1.000000e-06','-9.315785e-01','1.000000e-08'},true,true);;">stopping criteria details</a>>

options = 

  <a href="matlab: helpPopup fmincon" style="font-weight:bold">fmincon</a> options:

   Options used by current <strong>Algorithm</strong> ('sqp-legacy'):
   (<a href = "matlab: helpview('optim','choose_algorithm');">Other available algorithms</a>: 'active-set', 'interior-point', 'sqp', 'trust-region-reflective')

   <strong>Set properties:</strong>
                    Algorithm: 'sqp-legacy'
          ConstraintTolerance: 1.000000000000000e-08
         FiniteDifferenceType: 'central'
       MaxFunctionEvaluations: 10000
                MaxIterations: 10000
          OptimalityTolerance: 1.000000000000000e-08
                StepTolerance: 1.000000000000000e-08

   <strong>Default properties:</strong>
               CheckGradients: 0
                      Display: 'final'
     FiniteDifferenceStepSize: 'eps^(1/3)'
               ObjectiveLimit: -1.000000000000000e+20
                    OutputFcn: []
                      PlotFcn: []
                 ScaleProblem: 0
    SpecifyConstraintGradient: 0
     SpecifyObjectiveGradient: 0
                     TypicalX: 'ones(numberOfVariables,1)'
                  UseParallel: 0

   <a href="matlab: fprintf('   <strong>Default properties:</strong>\n       FunctionTolerance: 1.000000000000000e-06\n    HessianApproximation: ''not applicable''\n              HessianFcn: []\n      HessianMultiplyFcn: []\n             HonorBounds: 1\n     SubproblemAlgorithm: ''factorization''\n\n')">Show options</a> not used by current <strong>Algorithm</strong> ('sqp-legacy')


<a href = "matlab: helpview('optim','local_min_found','CSHelpWindow');">Local minimum found that satisfies the constraints</a>.

Optimization completed because the objective function is non-decreasing in 
<a href = "matlab: helpview('optim','feasible_directions','CSHelpWindow');">feasible directions</a>, to within the value of the <a href = "matlab: helpview('optim','optimality_tolerance_msgcsh','CSHelpWindow');">optimality tolerance</a>,
and constraints are satisfied to within the value of the <a href = "matlab: helpview('optim','constraint_tolerance','CSHelpWindow');">constraint tolerance</a>.

<<a href = "matlab: createExitMsg({'optimlib:sqpLineSearch:Exit1basic'},{'optimlib:sqpLineSearch:Exit1detailed','7.591287e-10','1.000000e-08','0.000000e+00','1.000000e-08'},true,true);;">stopping criteria details</a>>

lb =

     0     0     0     0     0


ub =

   Inf   Inf   Inf   Inf   Inf


options = 

  <a href="matlab: helpPopup fmincon" style="font-weight:bold">fmincon</a> options:

   Options used by current <strong>Algorithm</strong> ('sqp'):
   (<a href = "matlab: helpview('optim','choose_algorithm');">Other available algorithms</a>: 'active-set', 'interior-point', 'sqp-legacy', 'trust-region-reflective')

   <strong>Set properties:</strong>
                    Algorithm: 'sqp'
          ConstraintTolerance: 1.000000000000000e-12
         FiniteDifferenceType: 'central'
       MaxFunctionEvaluations: 10000
                MaxIterations: 10000
          OptimalityTolerance: 1.000000000000000e-12
                StepTolerance: 1.000000000000000e-12

   <strong>Default properties:</strong>
               CheckGradients: 0
                      Display: 'final'
     FiniteDifferenceStepSize: 'eps^(1/3)'
               ObjectiveLimit: -1.000000000000000e+20
                    OutputFcn: []
                      PlotFcn: []
                 ScaleProblem: 0
    SpecifyConstraintGradient: 0
     SpecifyObjectiveGradient: 0
                     TypicalX: 'ones(numberOfVariables,1)'
                  UseParallel: 0

   <a href="matlab: fprintf('   <strong>Default properties:</strong>\n       FunctionTolerance: 1.000000000000000e-06\n    HessianApproximation: ''not applicable''\n              HessianFcn: []\n      HessianMultiplyFcn: []\n             HonorBounds: 1\n     SubproblemAlgorithm: ''factorization''\n\n')">Show options</a> not used by current <strong>Algorithm</strong> ('sqp')


<a href = "matlab: helpview('optim','local_min_poss_with_constr','CSHelpWindow');">Local minimum possible. Constraints satisfied</a>.

fmincon stopped because the <a href = "matlab: helpview('optim','norm_curr_step_simple_fminconip','CSHelpWindow');">size of the current step</a> is less than
the value of the <a href = "matlab: helpview('optim','step_size_tol','CSHelpWindow');">step size tolerance</a> and constraints are 
satisfied to within the value of the <a href = "matlab: helpview('optim','constraint_tolerance','CSHelpWindow');">constraint tolerance</a>.

<<a href = "matlab: createExitMsg({'optimlib:sqpLineSearch:Exit2basic','fmincon'},{'optimlib:sqpLineSearch:Exit2detailed','1.000000e-12','0.000000e+00','1.000000e-12'},true,true);;">stopping criteria details</a>>

options = 

  <a href="matlab: helpPopup fmincon" style="font-weight:bold">fmincon</a> options:

   Options used by current <strong>Algorithm</strong> ('interior-point'):
   (<a href = "matlab: helpview('optim','choose_algorithm');">Other available algorithms</a>: 'active-set', 'sqp', 'sqp-legacy', 'trust-region-reflective')

   <strong>Set properties:</strong>
                    Algorithm: 'interior-point'
          ConstraintTolerance: 1.000000000000000e-12
         FiniteDifferenceType: 'central'
       MaxFunctionEvaluations: 10000
                MaxIterations: 10000
          OptimalityTolerance: 1.000000000000000e-12
                StepTolerance: 1.000000000000000e-12

   <strong>Default properties:</strong>
               CheckGradients: 0
                      Display: 'final'
     FiniteDifferenceStepSize: 'eps^(1/3)'
         HessianApproximation: 'bfgs'
                   HessianFcn: []
           HessianMultiplyFcn: []
                  HonorBounds: 1
               ObjectiveLimit: -1.000000000000000e+20
                    OutputFcn: []
                      PlotFcn: []
                 ScaleProblem: 0
    SpecifyConstraintGradient: 0
     SpecifyObjectiveGradient: 0
          SubproblemAlgorithm: 'factorization'
                     TypicalX: 'ones(numberOfVariables,1)'
                  UseParallel: 0

   <a href="matlab: fprintf('   <strong>Default properties:</strong>\n    FunctionTolerance: 1.000000000000000e-06\n\n')">Show options</a> not used by current <strong>Algorithm</strong> ('interior-point')


<a href = "matlab: helpview('optim','local_min_poss_with_constr','CSHelpWindow');">Local minimum possible. Constraints satisfied</a>.

fmincon stopped because the <a href = "matlab: helpview('optim','norm_curr_step_simple_fminconip','CSHelpWindow');">size of the current step</a> is less than
the value of the <a href = "matlab: helpview('optim','step_size_tol','CSHelpWindow');">step size tolerance</a> and constraints are 
satisfied to within the value of the <a href = "matlab: helpview('optim','constraint_tolerance','CSHelpWindow');">constraint tolerance</a>.

<<a href = "matlab: createExitMsg({'optimlib:sqpLineSearch:Exit2basic','fmincon'},{'optimlib:sqpLineSearch:Exit2detailed','1.000000e-12','0.000000e+00','1.000000e-12'},true,true);;">stopping criteria details</a>>

options = 

  <a href="matlab: helpPopup fmincon" style="font-weight:bold">fmincon</a> options:

   Options used by current <strong>Algorithm</strong> ('active-set'):
   (<a href = "matlab: helpview('optim','choose_algorithm');">Other available algorithms</a>: 'interior-point', 'sqp', 'sqp-legacy', 'trust-region-reflective')

   <strong>Set properties:</strong>
                    Algorithm: 'active-set'
          ConstraintTolerance: 1.000000000000000e-12
         FiniteDifferenceType: 'central'
       MaxFunctionEvaluations: 10000
                MaxIterations: 10000
          OptimalityTolerance: 1.000000000000000e-12
                StepTolerance: 1.000000000000000e-12

   <strong>Default properties:</strong>
               CheckGradients: 0
                      Display: 'final'
     FiniteDifferenceStepSize: 'eps^(1/3)'
            FunctionTolerance: 1.000000000000000e-06
                    OutputFcn: []
                      PlotFcn: []
    SpecifyConstraintGradient: 0
     SpecifyObjectiveGradient: 0
                     TypicalX: 'ones(numberOfVariables,1)'
                  UseParallel: 0

   <a href="matlab: fprintf('   <strong>Default properties:</strong>\n    HessianApproximation: ''not applicable''\n              HessianFcn: []\n      HessianMultiplyFcn: []\n             HonorBounds: 1\n          ObjectiveLimit: -1.000000000000000e+20\n            ScaleProblem: 0\n     SubproblemAlgorithm: ''cg''\n\n')">Show options</a> not used by current <strong>Algorithm</strong> ('active-set')

No active inequalities.

<a href = "matlab: helpview('optim','local_min_poss_with_constr','CSHelpWindow');">Local minimum possible. Constraints satisfied</a>.

fmincon stopped because the <a href = "matlab: helpview('optim','pred_change','CSHelpWindow');">predicted change in the objective function</a>
is less than the value of the <a href = "matlab: helpview('optim','function_tolerance','CSHelpWindow');">function tolerance</a> and constraints 
are satisfied to within the value of the <a href = "matlab: helpview('optim','constraint_tolerance','CSHelpWindow');">constraint tolerance</a>.

<<a href = "matlab: createExitMsg({'optimlib:nlconst:Exit5basic','fmincon'},{'optimlib:nlconst:Exit5detailed','1.800200e-19','1.000000e-06','-7.291771e-01','1.000000e-12'},true,true);;">stopping criteria details</a>>

options = 

  <a href="matlab: helpPopup fmincon" style="font-weight:bold">fmincon</a> options:

   Options used by current <strong>Algorithm</strong> ('sqp-legacy'):
   (<a href = "matlab: helpview('optim','choose_algorithm');">Other available algorithms</a>: 'active-set', 'interior-point', 'sqp', 'trust-region-reflective')

   <strong>Set properties:</strong>
                    Algorithm: 'sqp-legacy'
          ConstraintTolerance: 1.000000000000000e-12
         FiniteDifferenceType: 'central'
       MaxFunctionEvaluations: 10000
                MaxIterations: 10000
          OptimalityTolerance: 1.000000000000000e-12
                StepTolerance: 1.000000000000000e-12

   <strong>Default properties:</strong>
               CheckGradients: 0
                      Display: 'final'
     FiniteDifferenceStepSize: 'eps^(1/3)'
               ObjectiveLimit: -1.000000000000000e+20
                    OutputFcn: []
                      PlotFcn: []
                 ScaleProblem: 0
    SpecifyConstraintGradient: 0
     SpecifyObjectiveGradient: 0
                     TypicalX: 'ones(numberOfVariables,1)'
                  UseParallel: 0

   <a href="matlab: fprintf('   <strong>Default properties:</strong>\n       FunctionTolerance: 1.000000000000000e-06\n    HessianApproximation: ''not applicable''\n              HessianFcn: []\n      HessianMultiplyFcn: []\n             HonorBounds: 1\n     SubproblemAlgorithm: ''factorization''\n\n')">Show options</a> not used by current <strong>Algorithm</strong> ('sqp-legacy')


<a href = "matlab: helpview('optim','local_min_poss_with_constr','CSHelpWindow');">Local minimum possible. Constraints satisfied</a>.

fmincon stopped because the <a href = "matlab: helpview('optim','norm_curr_step_simple_fminconip','CSHelpWindow');">size of the current step</a> is less than
the value of the <a href = "matlab: helpview('optim','step_size_tol','CSHelpWindow');">step size tolerance</a> and constraints are 
satisfied to within the value of the <a href = "matlab: helpview('optim','constraint_tolerance','CSHelpWindow');">constraint tolerance</a>.

<<a href = "matlab: createExitMsg({'optimlib:sqpLineSearch:Exit2basic','fmincon'},{'optimlib:sqpLineSearch:Exit2detailed','1.000000e-12','0.000000e+00','1.000000e-12'},true,true);;">stopping criteria details</a>>

ans =

    'Solver converged. The optimized parameter values are:'


params =

   1.0e+02 *

  Columns 1 through 2

   0.007291771187531   3.869154851940594

  Columns 3 through 4

   0.016529306499965   0.012621820920205

  Column 5

   0.032111452308429


ans =

    'The optimized fval is'


fval =

   0.001552443231791


alpha =

   0.729177118753105


K1 =

     3.869154851940594e+02


K2 =

   1.652930649996521


m =

   1.262182092020523


N =

   3.211145230842887


fitscore =

   0.980625751375717


Nbootstrap =

        5000


<a href = "matlab: helpview('optim','local_min_found','CSHelpWindow');">Local minimum found that satisfies the constraints</a>.

Optimization completed because the objective function is non-decreasing in 
<a href = "matlab: helpview('optim','feasible_directions','CSHelpWindow');">feasible directions</a>, to within the value of the <a href = "matlab: helpview('optim','optimality_tolerance_msgcsh','CSHelpWindow');">optimality tolerance</a>,
and constraints are satisfied to within the value of the <a href = "matlab: helpview('optim','constraint_tolerance','CSHelpWindow');">constraint tolerance</a>.

<<a href = "matlab: createExitMsg({'optimlib:sqpLineSearch:Exit1basic'},{'optimlib:sqpLineSearch:Exit1detailed','1.821609e-10','1.000000e-09','0.000000e+00','1.000000e-09'},true,true);;">stopping criteria details</a>>

<a href = "matlab: helpview('optim','local_min_found','CSHelpWindow');">Local minimum found that satisfies the constraints</a>.

Optimization completed because the objective function is non-decreasing in 
<a href = "matlab: helpview('optim','feasible_directions','CSHelpWindow');">feasible directions</a>, to within the value of the <a href = "matlab: helpview('optim','optimality_tolerance_msgcsh','CSHelpWindow');">optimality tolerance</a>,
and constraints are satisfied to within the value of the <a href = "matlab: helpview('optim','constraint_tolerance','CSHelpWindow');">constraint tolerance</a>.

<<a href = "matlab: createExitMsg({'optimlib:sqpLineSearch:Exit1basic'},{'optimlib:sqpLineSearch:Exit1detailed','5.262149e-10','1.000000e-09','0.000000e+00','1.000000e-09'},true,true);;">stopping criteria details</a>>

<a href = "matlab: helpview('optim','local_min_found','CSHelpWindow');">Local minimum found that satisfies the constraints</a>.

Optimization completed because the objective function is non-decreasing in 
<a href = "matlab: helpview('optim','feasible_directions','CSHelpWindow');">feasible directions</a>, to within the value of the <a href = "matlab: helpview('optim','optimality_tolerance_msgcsh','CSHelpWindow');">optimality tolerance</a>,
and constraints are satisfied to within the value of the <a href = "matlab: helpview('optim','constraint_tolerance','CSHelpWindow');">constraint tolerance</a>.

<<a href = "matlab: createExitMsg({'optimlib:sqpLineSearch:Exit1basic'},{'optimlib:sqpLineSearch:Exit1detailed','7.581568e-11','1.000000e-09','0.000000e+00','1.000000e-09'},true,true);;">stopping criteria details</a>>

<a href = "matlab: helpview('optim','local_min_poss_with_constr','CSHelpWindow');">Local minimum possible. Constraints satisfied</a>.

fmincon stopped because the <a href = "matlab: helpview('optim','norm_curr_step_simple_fminconip','CSHelpWindow');">size of the current step</a> is less than
the value of the <a href = "matlab: helpview('optim','step_size_tol','CSHelpWindow');">step size tolerance</a> and constraints are 
satisfied to within the value of the <a href = "matlab: helpview('optim','constraint_tolerance','CSHelpWindow');">constraint tolerance</a>.

<<a href = "matlab: createExitMsg({'optimlib:sqpLineSearch:Exit2basic','fmincon'},{'optimlib:sqpLineSearch:Exit2detailed','1.000000e-09','0.000000e+00','1.000000e-09'},true,true);;">stopping criteria details</a>>

<a href = "matlab: helpview('optim','local_min_found','CSHelpWindow');">Local minimum found that satisfies the constraints</a>.

Optimization completed because the objective function is non-decreasing in 
<a href = "matlab: helpview('optim','feasible_directions','CSHelpWindow');">feasible directions</a>, to within the value of the <a href = "matlab: helpview('optim','optimality_tolerance_msgcsh','CSHelpWindow');">optimality tolerance</a>,
and constraints are satisfied to within the value of the <a href = "matlab: helpview('optim','constraint_tolerance','CSHelpWindow');">constraint tolerance</a>.

<<a href = "matlab: createExitMsg({'optimlib:sqpLineSearch:Exit1basic'},{'optimlib:sqpLineSearch:Exit1detailed','8.622549e-10','1.000000e-09','0.000000e+00','1.000000e-09'},true,true);;">stopping criteria details</a>>

<a href = "matlab: helpview('optim','local_min_found','CSHelpWindow');">Local minimum found that satisfies the constraints</a>.

Optimization completed because the objective function is non-decreasing in 
<a href = "matlab: helpview('optim','feasible_directions','CSHelpWindow');">feasible directions</a>, to within the value of the <a href = "matlab: helpview('optim','optimality_tolerance_msgcsh','CSHelpWindow');">optimality tolerance</a>,
and constraints are satisfied to within the value of the <a href = "matlab: helpview('optim','constraint_tolerance','CSHelpWindow');">constraint tolerance</a>.

<<a href = "matlab: createExitMsg({'optimlib:sqpLineSearch:Exit1basic'},{'optimlib:sqpLineSearch:Exit1detailed','4.485701e-10','1.000000e-09','0.000000e+00','1.000000e-09'},true,true);;">stopping criteria details</a>>

<a href = "matlab: helpview('optim','local_min_found','CSHelpWindow');">Local minimum found that satisfies the constraints</a>.

Optimization completed because the objective function is non-decreasing in 
<a href = "matlab: helpview('optim','feasible_directions','CSHelpWindow');">feasible directions</a>, to within the value of the <a href = "matlab: helpview('optim','optimality_tolerance_msgcsh','CSHelpWindow');">optimality tolerance</a>,
and constraints are satisfied to within the value of the <a href = "matlab: helpview('optim','constraint_tolerance','CSHelpWindow');">constraint tolerance</a>.

<<a href = "matlab: createExitMsg({'optimlib:sqpLineSearch:Exit1basic'},{'optimlib:sqpLineSearch:Exit1detailed','7.620172e-10','1.000000e-09','0.000000e+00','1.000000e-09'},true,true);;">stopping criteria details</a>>

<a href = "matlab: helpview('optim','local_min_found','CSHelpWindow');">Local minimum found that satisfies the constraints</a>.

Optimization completed because the objective function is non-decreasing in 
<a href = "matlab: helpview('optim','feasible_directions','CSHelpWindow');">feasible directions</a>, to within the value of the <a href = "matlab: helpview('optim','optimality_tolerance_msgcsh','CSHelpWindow');">optimality tolerance</a>,
and constraints are satisfied to within the value of the <a href = "matlab: helpview('optim','constraint_tolerance','CSHelpWindow');">constraint tolerance</a>.

<<a href = "matlab: createExitMsg({'optimlib:sqpLineSearch:Exit1basic'},{'optimlib:sqpLineSearch:Exit1detailed','7.891601e-10','1.000000e-09','0.000000e+00','1.000000e-09'},true,true);;">stopping criteria details</a>>

<a href = "matlab: helpview('optim','local_min_found','CSHelpWindow');">Local minimum found that satisfies the constraints</a>.

Optimization completed because the objective function is non-decreasing in 
<a href = "matlab: helpview('optim','feasible_directions','CSHelpWindow');">feasible directions</a>, to within the value of the <a href = "matlab: helpview('optim','optimality_tolerance_msgcsh','CSHelpWindow');">optimality tolerance</a>,
and constraints are satisfied to within the value of the <a href = "matlab: helpview('optim','constraint_tolerance','CSHelpWindow');">constraint tolerance</a>.

<<a href = "matlab: createExitMsg({'optimlib:sqpLineSearch:Exit1basic'},{'optimlib:sqpLineSearch:Exit1detailed','7.978270e-11','1.000000e-09','0.000000e+00','1.000000e-09'},true,true);;">stopping criteria details</a>>

<a href = "matlab: helpview('optim','local_min_found','CSHelpWindow');">Local minimum found that satisfies the constraints</a>.

Optimization completed because the objective function is non-decreasing in 
<a href = "matlab: helpview('optim','feasible_directions','CSHelpWindow');">feasible directions</a>, to within the value of the <a href = "matlab: helpview('optim','optimality_tolerance_msgcsh','CSHelpWindow');">optimality tolerance</a>,
and constraints are satisfied to within the value of the <a href = "matlab: helpview('optim','constraint_tolerance','CSHelpWindow');">constraint tolerance</a>.

<<a href = "matlab: createExitMsg({'optimlib:sqpLineSearch:Exit1basic'},{'optimlib:sqpLineSearch:Exit1detailed','9.125878e-10','1.000000e-09','0.000000e+00','1.000000e-09'},true,true);;">stopping criteria details</a>>

<a href = "matlab: helpview('optim','local_min_found','CSHelpWindow');">Local minimum found that satisfies the constraints</a>.

Optimization completed because the objective function is non-decreasing in 
<a href = "matlab: helpview('optim','feasible_directions','CSHelpWindow');">feasible directions</a>, to within the value of the <a href = "matlab: helpview('optim','optimality_tolerance_msgcsh','CSHelpWindow');">optimality tolerance</a>,
and constraints are satisfied to within the value of the <a href = "matlab: helpview('optim','constraint_tolerance','CSHelpWindow');">constraint tolerance</a>.

<<a href = "matlab: createExitMsg({'optimlib:sqpLineSearch:Exit1basic'},{'optimlib:sqpLineSearch:Exit1detailed','6.994952e-10','1.000000e-09','0.000000e+00','1.000000e-09'},true,true);;">stopping criteria details</a>>

<a href = "matlab: helpview('optim','local_min_found','CSHelpWindow');">Local minimum found that satisfies the constraints</a>.

Optimization completed because the objective function is non-decreasing in 
<a href = "matlab: helpview('optim','feasible_directions','CSHelpWindow');">feasible directions</a>, to within the value of the <a href = "matlab: helpview('optim','optimality_tolerance_msgcsh','CSHelpWindow');">optimality tolerance</a>,
and constraints are satisfied to within the value of the <a href = "matlab: helpview('optim','constraint_tolerance','CSHelpWindow');">constraint tolerance</a>.

<<a href = "matlab: createExitMsg({'optimlib:sqpLineSearch:Exit1basic'},{'optimlib:sqpLineSearch:Exit1detailed','3.149762e-10','1.000000e-09','0.000000e+00','1.000000e-09'},true,true);;">stopping criteria details</a>>

<a href = "matlab: helpview('optim','local_min_found','CSHelpWindow');">Local minimum found that satisfies the constraints</a>.

Optimization completed because the objective function is non-decreasing in 
<a href = "matlab: helpview('optim','feasible_directions','CSHelpWindow');">feasible directions</a>, to within the value of the <a href = "matlab: helpview('optim','optimality_tolerance_msgcsh','CSHelpWindow');">optimality tolerance</a>,
and constraints are satisfied to within the value of the <a href = "matlab: helpview('optim','constraint_tolerance','CSHelpWindow');">constraint tolerance</a>.

<<a href = "matlab: createExitMsg({'optimlib:sqpLineSearch:Exit1basic'},{'optimlib:sqpLineSearch:Exit1detailed','7.849178e-10','1.000000e-09','0.000000e+00','1.000000e-09'},true,true);;">stopping criteria details</a>>

<a href = "matlab: helpview('optim','local_min_poss_with_constr','CSHelpWindow');">Local minimum possible. Constraints satisfied</a>.

fmincon stopped because the <a href = "matlab: helpview('optim','norm_curr_step_simple_fminconip','CSHelpWindow');">size of the current step</a> is less than
the value of the <a href = "matlab: helpview('optim','step_size_tol','CSHelpWindow');">step size tolerance</a> and constraints are 
satisfied to within the value of the <a href = "matlab: helpview('optim','constraint_tolerance','CSHelpWindow');">constraint tolerance</a>.

<<a href = "matlab: createExitMsg({'optimlib:sqpLineSearch:Exit2basic','fmincon'},{'optimlib:sqpLineSearch:Exit2detailed','1.000000e-09','0.000000e+00','1.000000e-09'},true,true);;">stopping criteria details</a>>

<a href = "matlab: helpview('optim','local_min_found','CSHelpWindow');">Local minimum found that satisfies the constraints</a>.

Optimization completed because the objective function is non-decreasing in 
<a href = "matlab: helpview('optim','feasible_directions','CSHelpWindow');">feasible directions</a>, to within the value of the <a href = "matlab: helpview('optim','optimality_tolerance_msgcsh','CSHelpWindow');">optimality tolerance</a>,
and constraints are satisfied to within the value of the <a href = "matlab: helpview('optim','constraint_tolerance','CSHelpWindow');">constraint tolerance</a>.

<<a href = "matlab: createExitMsg({'optimlib:sqpLineSearch:Exit1basic'},{'optimlib:sqpLineSearch:Exit1detailed','3.448954e-10','1.000000e-09','0.000000e+00','1.000000e-09'},true,true);;">stopping criteria details</a>>

<a href = "matlab: helpview('optim','local_min_found','CSHelpWindow');">Local minimum found that satisfies the constraints</a>.

Optimization completed because the objective function is non-decreasing in 
<a href = "matlab: helpview('optim','feasible_directions','CSHelpWindow');">feasible directions</a>, to within the value of the <a href = "matlab: helpview('optim','optimality_tolerance_msgcsh','CSHelpWindow');">optimality tolerance</a>,
and constraints are satisfied to within the value of the <a href = "matlab: helpview('optim','constraint_tolerance','CSHelpWindow');">constraint tolerance</a>.

<<a href = "matlab: createExitMsg({'optimlib:sqpLineSearch:Exit1basic'},{'optimlib:sqpLineSearch:Exit1detailed','7.987055e-10','1.000000e-09','0.000000e+00','1.000000e-09'},true,true);;">stopping criteria details</a>>

<a href = "matlab: helpview('optim','local_min_found','CSHelpWindow');">Local minimum found that satisfies the constraints</a>.

Optimization completed because the objective function is non-decreasing in 
<a href = "matlab: helpview('optim','feasible_directions','CSHelpWindow');">feasible directions</a>, to within the value of the <a href = "matlab: helpview('optim','optimality_tolerance_msgcsh','CSHelpWindow');">optimality tolerance</a>,
and constraints are satisfied to within the value of the <a href = "matlab: helpview('optim','constraint_tolerance','CSHelpWindow');">constraint tolerance</a>.

<<a href = "matlab: createExitMsg({'optimlib:sqpLineSearch:Exit1basic'},{'optimlib:sqpLineSearch:Exit1detailed','8.199033e-10','1.000000e-09','0.000000e+00','1.000000e-09'},true,true);;">stopping criteria details</a>>

<a href = "matlab: helpview('optim','local_min_found','CSHelpWindow');">Local minimum found that satisfies the constraints</a>.

Optimization completed because the objective function is non-decreasing in 
<a href = "matlab: helpview('optim','feasible_directions','CSHelpWindow');">feasible directions</a>, to within the value of the <a href = "matlab: helpview('optim','optimality_tolerance_msgcsh','CSHelpWindow');">optimality tolerance</a>,
and constraints are satisfied to within the value of the <a href = "matlab: helpview('optim','constraint_tolerance','CSHelpWindow');">constraint tolerance</a>.

<<a href = "matlab: createExitMsg({'optimlib:sqpLineSearch:Exit1basic'},{'optimlib:sqpLineSearch:Exit1detailed','1.575107e-10','1.000000e-09','0.000000e+00','1.000000e-09'},true,true);;">stopping criteria details</a>>

<a href = "matlab: helpview('optim','local_min_found','CSHelpWindow');">Local minimum found that satisfies the constraints</a>.

Optimization completed because the objective function is non-decreasing in 
<a href = "matlab: helpview('optim','feasible_directions','CSHelpWindow');">feasible directions</a>, to within the value of the <a href = "matlab: helpview('optim','optimality_tolerance_msgcsh','CSHelpWindow');">optimality tolerance</a>,
and constraints are satisfied to within the value of the <a href = "matlab: helpview('optim','constraint_tolerance','CSHelpWindow');">constraint tolerance</a>.

<<a href = "matlab: createExitMsg({'optimlib:sqpLineSearch:Exit1basic'},{'optimlib:sqpLineSearch:Exit1detailed','6.530910e-10','1.000000e-09','0.000000e+00','1.000000e-09'},true,true);;">stopping criteria details</a>>

<a href = "matlab: helpview('optim','local_min_found','CSHelpWindow');">Local minimum found that satisfies the constraints</a>.

Optimization completed because the objective function is non-decreasing in 
<a href = "matlab: helpview('optim','feasible_directions','CSHelpWindow');">feasible directions</a>, to within the value of the <a href = "matlab: helpview('optim','optimality_tolerance_msgcsh','CSHelpWindow');">optimality tolerance</a>,
and constraints are satisfied to within the value of the <a href = "matlab: helpview('optim','constraint_tolerance','CSHelpWindow');">constraint tolerance</a>.

<<a href = "matlab: createExitMsg({'optimlib:sqpLineSearch:Exit1basic'},{'optimlib:sqpLineSearch:Exit1detailed','5.398581e-10','1.000000e-09','0.000000e+00','1.000000e-09'},true,true);;">stopping criteria details</a>>

<a href = "matlab: helpview('optim','local_min_found','CSHelpWindow');">Local minimum found that satisfies the constraints</a>.

Optimization completed because the objective function is non-decreasing in 
<a href = "matlab: helpview('optim','feasible_directions','CSHelpWindow');">feasible directions</a>, to within the value of the <a href = "matlab: helpview('optim','optimality_tolerance_msgcsh','CSHelpWindow');">optimality tolerance</a>,
and constraints are satisfied to within the value of the <a href = "matlab: helpview('optim','constraint_tolerance','CSHelpWindow');">constraint tolerance</a>.

<<a href = "matlab: createExitMsg({'optimlib:sqpLineSearch:Exit1basic'},{'optimlib:sqpLineSearch:Exit1detailed','7.549993e-10','1.000000e-09','0.000000e+00','1.000000e-09'},true,true);;">stopping criteria details</a>>

<a href = "matlab: helpview('optim','local_min_found','CSHelpWindow');">Local minimum found that satisfies the constraints</a>.

Optimization completed because the objective function is non-decreasing in 
<a href = "matlab: helpview('optim','feasible_directions','CSHelpWindow');">feasible directions</a>, to within the value of the <a href = "matlab: helpview('optim','optimality_tolerance_msgcsh','CSHelpWindow');">optimality tolerance</a>,
and constraints are satisfied to within the value of the <a href = "matlab: helpview('optim','constraint_tolerance','CSHelpWindow');">constraint tolerance</a>.

<<a href = "matlab: createExitMsg({'optimlib:sqpLineSearch:Exit1basic'},{'optimlib:sqpLineSearch:Exit1detailed','2.235956e-10','1.000000e-09','0.000000e+00','1.000000e-09'},true,true);;">stopping criteria details</a>>

<a href = "matlab: helpview('optim','local_min_found','CSHelpWindow');">Local minimum found that satisfies the constraints</a>.

Optimization completed because the objective function is non-decreasing in 
<a href = "matlab: helpview('optim','feasible_directions','CSHelpWindow');">feasible directions</a>, to within the value of the <a href = "matlab: helpview('optim','optimality_tolerance_msgcsh','CSHelpWindow');">optimality tolerance</a>,
and constraints are satisfied to within the value of the <a href = "matlab: helpview('optim','constraint_tolerance','CSHelpWindow');">constraint tolerance</a>.

<<a href = "matlab: createExitMsg({'optimlib:sqpLineSearch:Exit1basic'},{'optimlib:sqpLineSearch:Exit1detailed','1.466532e-10','1.000000e-09','0.000000e+00','1.000000e-09'},true,true);;">stopping criteria details</a>>

<a href = "matlab: helpview('optim','local_min_found','CSHelpWindow');">Local minimum found that satisfies the constraints</a>.

Optimization completed because the objective function is non-decreasing in 
<a href = "matlab: helpview('optim','feasible_directions','CSHelpWindow');">feasible directions</a>, to within the value of the <a href = "matlab: helpview('optim','optimality_tolerance_msgcsh','CSHelpWindow');">optimality tolerance</a>,
and constraints are satisfied to within the value of the <a href = "matlab: helpview('optim','constraint_tolerance','CSHelpWindow');">constraint tolerance</a>.

<<a href = "matlab: createExitMsg({'optimlib:sqpLineSearch:Exit1basic'},{'optimlib:sqpLineSearch:Exit1detailed','4.177791e-10','1.000000e-09','0.000000e+00','1.000000e-09'},true,true);;">stopping criteria details</a>>

<a href = "matlab: helpview('optim','local_min_poss_with_constr','CSHelpWindow');">Local minimum possible. Constraints satisfied</a>.

fmincon stopped because the <a href = "matlab: helpview('optim','norm_curr_step_simple_fminconip','CSHelpWindow');">size of the current step</a> is less than
the value of the <a href = "matlab: helpview('optim','step_size_tol','CSHelpWindow');">step size tolerance</a> and constraints are 
satisfied to within the value of the <a href = "matlab: helpview('optim','constraint_tolerance','CSHelpWindow');">constraint tolerance</a>.

<<a href = "matlab: createExitMsg({'optimlib:sqpLineSearch:Exit2basic','fmincon'},{'optimlib:sqpLineSearch:Exit2detailed','1.000000e-09','0.000000e+00','1.000000e-09'},true,true);;">stopping criteria details</a>>

<a href = "matlab: helpview('optim','local_min_found','CSHelpWindow');">Local minimum found that satisfies the constraints</a>.

Optimization completed because the objective function is non-decreasing in 
<a href = "matlab: helpview('optim','feasible_directions','CSHelpWindow');">feasible directions</a>, to within the value of the <a href = "matlab: helpview('optim','optimality_tolerance_msgcsh','CSHelpWindow');">optimality tolerance</a>,
and constraints are satisfied to within the value of the <a href = "matlab: helpview('optim','constraint_tolerance','CSHelpWindow');">constraint tolerance</a>.

<<a href = "matlab: createExitMsg({'optimlib:sqpLineSearch:Exit1basic'},{'optimlib:sqpLineSearch:Exit1detailed','3.011318e-10','1.000000e-09','0.000000e+00','1.000000e-09'},true,true);;">stopping criteria details</a>>

<a href = "matlab: helpview('optim','local_min_found','CSHelpWindow');">Local minimum found that satisfies the constraints</a>.

Optimization completed because the objective function is non-decreasing in 
<a href = "matlab: helpview('optim','feasible_directions','CSHelpWindow');">feasible directions</a>, to within the value of the <a href = "matlab: helpview('optim','optimality_tolerance_msgcsh','CSHelpWindow');">optimality tolerance</a>,
and constraints are satisfied to within the value of the <a href = "matlab: helpview('optim','constraint_tolerance','CSHelpWindow');">constraint tolerance</a>.

<<a href = "matlab: createExitMsg({'optimlib:sqpLineSearch:Exit1basic'},{'optimlib:sqpLineSearch:Exit1detailed','9.810819e-10','1.000000e-09','0.000000e+00','1.000000e-09'},true,true);;">stopping criteria details</a>>

<a href = "matlab: helpview('optim','local_min_found','CSHelpWindow');">Local minimum found that satisfies the constraints</a>.

Optimization completed because the objective function is non-decreasing in 
<a href = "matlab: helpview('optim','feasible_directions','CSHelpWindow');">feasible directions</a>, to within the value of the <a href = "matlab: helpview('optim','optimality_tolerance_msgcsh','CSHelpWindow');">optimality tolerance</a>,
and constraints are satisfied to within the value of the <a href = "matlab: helpview('optim','constraint_tolerance','CSHelpWindow');">constraint tolerance</a>.

<<a href = "matlab: createExitMsg({'optimlib:sqpLineSearch:Exit1basic'},{'optimlib:sqpLineSearch:Exit1detailed','1.791476e-10','1.000000e-09','0.000000e+00','1.000000e-09'},true,true);;">stopping criteria details</a>>

<a href = "matlab: helpview('optim','local_min_found','CSHelpWindow');">Local minimum found that satisfies the constraints</a>.

Optimization completed because the objective function is non-decreasing in 
<a href = "matlab: helpview('optim','feasible_directions','CSHelpWindow');">feasible directions</a>, to within the value of the <a href = "matlab: helpview('optim','optimality_tolerance_msgcsh','CSHelpWindow');">optimality tolerance</a>,
and constraints are satisfied to within the value of the <a href = "matlab: helpview('optim','constraint_tolerance','CSHelpWindow');">constraint tolerance</a>.

<<a href = "matlab: createExitMsg({'optimlib:sqpLineSearch:Exit1basic'},{'optimlib:sqpLineSearch:Exit1detailed','2.520603e-10','1.000000e-09','0.000000e+00','1.000000e-09'},true,true);;">stopping criteria details</a>>

<a href = "matlab: helpview('optim','local_min_found','CSHelpWindow');">Local minimum found that satisfies the constraints</a>.

Optimization completed because the objective function is non-decreasing in 
<a href = "matlab: helpview('optim','feasible_directions','CSHelpWindow');">feasible directions</a>, to within the value of the <a href = "matlab: helpview('optim','optimality_tolerance_msgcsh','CSHelpWindow');">optimality tolerance</a>,
and constraints are satisfied to within the value of the <a href = "matlab: helpview('optim','constraint_tolerance','CSHelpWindow');">constraint tolerance</a>.

<<a href = "matlab: createExitMsg({'optimlib:sqpLineSearch:Exit1basic'},{'optimlib:sqpLineSearch:Exit1detailed','1.573302e-10','1.000000e-09','0.000000e+00','1.000000e-09'},true,true);;">stopping criteria details</a>>

<a href = "matlab: helpview('optim','local_min_found','CSHelpWindow');">Local minimum found that satisfies the constraints</a>.

Optimization completed because the objective function is non-decreasing in 
<a href = "matlab: helpview('optim','feasible_directions','CSHelpWindow');">feasible directions</a>, to within the value of the <a href = "matlab: helpview('optim','optimality_tolerance_msgcsh','CSHelpWindow');">optimality tolerance</a>,
and constraints are satisfied to within the value of the <a href = "matlab: helpview('optim','constraint_tolerance','CSHelpWindow');">constraint tolerance</a>.

<<a href = "matlab: createExitMsg({'optimlib:sqpLineSearch:Exit1basic'},{'optimlib:sqpLineSearch:Exit1detailed','1.159499e-10','1.000000e-09','0.000000e+00','1.000000e-09'},true,true);;">stopping criteria details</a>>

<a href = "matlab: helpview('optim','local_min_found','CSHelpWindow');">Local minimum found that satisfies the constraints</a>.

Optimization completed because the objective function is non-decreasing in 
<a href = "matlab: helpview('optim','feasible_directions','CSHelpWindow');">feasible directions</a>, to within the value of the <a href = "matlab: helpview('optim','optimality_tolerance_msgcsh','CSHelpWindow');">optimality tolerance</a>,
and constraints are satisfied to within the value of the <a href = "matlab: helpview('optim','constraint_tolerance','CSHelpWindow');">constraint tolerance</a>.

<<a href = "matlab: createExitMsg({'optimlib:sqpLineSearch:Exit1basic'},{'optimlib:sqpLineSearch:Exit1detailed','1.162364e-10','1.000000e-09','0.000000e+00','1.000000e-09'},true,true);;">stopping criteria details</a>>

<a href = "matlab: helpview('optim','local_min_found','CSHelpWindow');">Local minimum found that satisfies the constraints</a>.

Optimization completed because the objective function is non-decreasing in 
<a href = "matlab: helpview('optim','feasible_directions','CSHelpWindow');">feasible directions</a>, to within the value of the <a href = "matlab: helpview('optim','optimality_tolerance_msgcsh','CSHelpWindow');">optimality tolerance</a>,
and constraints are satisfied to within the value of the <a href = "matlab: helpview('optim','constraint_tolerance','CSHelpWindow');">constraint tolerance</a>.

<<a href = "matlab: createExitMsg({'optimlib:sqpLineSearch:Exit1basic'},{'optimlib:sqpLineSearch:Exit1detailed','3.366286e-11','1.000000e-09','0.000000e+00','1.000000e-09'},true,true);;">stopping criteria details</a>>

<a href = "matlab: helpview('optim','local_min_found','CSHelpWindow');">Local minimum found that satisfies the constraints</a>.

Optimization completed because the objective function is non-decreasing in 
<a href = "matlab: helpview('optim','feasible_directions','CSHelpWindow');">feasible directions</a>, to within the value of the <a href = "matlab: helpview('optim','optimality_tolerance_msgcsh','CSHelpWindow');">optimality tolerance</a>,
and constraints are satisfied to within the value of the <a href = "matlab: helpview('optim','constraint_tolerance','CSHelpWindow');">constraint tolerance</a>.

<<a href = "matlab: createExitMsg({'optimlib:sqpLineSearch:Exit1basic'},{'optimlib:sqpLineSearch:Exit1detailed','1.070394e-10','1.000000e-09','0.000000e+00','1.000000e-09'},true,true);;">stopping criteria details</a>>

<a href = "matlab: helpview('optim','local_min_poss_with_constr','CSHelpWindow');">Local minimum possible. Constraints satisfied</a>.

fmincon stopped because the <a href = "matlab: helpview('optim','norm_curr_step_simple_fminconip','CSHelpWindow');">size of the current step</a> is less than
the value of the <a href = "matlab: helpview('optim','step_size_tol','CSHelpWindow');">step size tolerance</a> and constraints are 
satisfied to within the value of the <a href = "matlab: helpview('optim','constraint_tolerance','CSHelpWindow');">constraint tolerance</a>.

<<a href = "matlab: createExitMsg({'optimlib:sqpLineSearch:Exit2basic','fmincon'},{'optimlib:sqpLineSearch:Exit2detailed','1.000000e-09','0.000000e+00','1.000000e-09'},true,true);;">stopping criteria details</a>>

<a href = "matlab: helpview('optim','local_min_found','CSHelpWindow');">Local minimum found that satisfies the constraints</a>.

Optimization completed because the objective function is non-decreasing in 
<a href = "matlab: helpview('optim','feasible_directions','CSHelpWindow');">feasible directions</a>, to within the value of the <a href = "matlab: helpview('optim','optimality_tolerance_msgcsh','CSHelpWindow');">optimality tolerance</a>,
and constraints are satisfied to within the value of the <a href = "matlab: helpview('optim','constraint_tolerance','CSHelpWindow');">constraint tolerance</a>.

<<a href = "matlab: createExitMsg({'optimlib:sqpLineSearch:Exit1basic'},{'optimlib:sqpLineSearch:Exit1detailed','8.550589e-10','1.000000e-09','0.000000e+00','1.000000e-09'},true,true);;">stopping criteria details</a>>

<a href = "matlab: helpview('optim','local_min_found','CSHelpWindow');">Local minimum found that satisfies the constraints</a>.

Optimization completed because the objective function is non-decreasing in 
<a href = "matlab: helpview('optim','feasible_directions','CSHelpWindow');">feasible directions</a>, to within the value of the <a href = "matlab: helpview('optim','optimality_tolerance_msgcsh','CSHelpWindow');">optimality tolerance</a>,
and constraints are satisfied to within the value of the <a href = "matlab: helpview('optim','constraint_tolerance','CSHelpWindow');">constraint tolerance</a>.

<<a href = "matlab: createExitMsg({'optimlib:sqpLineSearch:Exit1basic'},{'optimlib:sqpLineSearch:Exit1detailed','7.197631e-10','1.000000e-09','0.000000e+00','1.000000e-09'},true,true);;">stopping criteria details</a>>

<a href = "matlab: helpview('optim','local_min_found','CSHelpWindow');">Local minimum found that satisfies the constraints</a>.

Optimization completed because the objective function is non-decreasing in 
<a href = "matlab: helpview('optim','feasible_directions','CSHelpWindow');">feasible directions</a>, to within the value of the <a href = "matlab: helpview('optim','optimality_tolerance_msgcsh','CSHelpWindow');">optimality tolerance</a>,
and constraints are satisfied to within the value of the <a href = "matlab: helpview('optim','constraint_tolerance','CSHelpWindow');">constraint tolerance</a>.

<<a href = "matlab: createExitMsg({'optimlib:sqpLineSearch:Exit1basic'},{'optimlib:sqpLineSearch:Exit1detailed','6.892836e-11','1.000000e-09','0.000000e+00','1.000000e-09'},true,true);;">stopping criteria details</a>>

<a href = "matlab: helpview('optim','local_min_found','CSHelpWindow');">Local minimum found that satisfies the constraints</a>.

Optimization completed because the objective function is non-decreasing in 
<a href = "matlab: helpview('optim','feasible_directions','CSHelpWindow');">feasible directions</a>, to within the value of the <a href = "matlab: helpview('optim','optimality_tolerance_msgcsh','CSHelpWindow');">optimality tolerance</a>,
and constraints are satisfied to within the value of the <a href = "matlab: helpview('optim','constraint_tolerance','CSHelpWindow');">constraint tolerance</a>.

<<a href = "matlab: createExitMsg({'optimlib:sqpLineSearch:Exit1basic'},{'optimlib:sqpLineSearch:Exit1detailed','3.726627e-10','1.000000e-09','0.000000e+00','1.000000e-09'},true,true);;">stopping criteria details</a>>

<a href = "matlab: helpview('optim','local_min_found','CSHelpWindow');">Local minimum found that satisfies the constraints</a>.

Optimization completed because the objective function is non-decreasing in 
<a href = "matlab: helpview('optim','feasible_directions','CSHelpWindow');">feasible directions</a>, to within the value of the <a href = "matlab: helpview('optim','optimality_tolerance_msgcsh','CSHelpWindow');">optimality tolerance</a>,
and constraints are satisfied to within the value of the <a href = "matlab: helpview('optim','constraint_tolerance','CSHelpWindow');">constraint tolerance</a>.

<<a href = "matlab: createExitMsg({'optimlib:sqpLineSearch:Exit1basic'},{'optimlib:sqpLineSearch:Exit1detailed','4.721431e-10','1.000000e-09','0.000000e+00','1.000000e-09'},true,true);;">stopping criteria details</a>>

<a href = "matlab: helpview('optim','local_min_poss_with_constr','CSHelpWindow');">Local minimum possible. Constraints satisfied</a>.

fmincon stopped because the <a href = "matlab: helpview('optim','norm_curr_step_simple_fminconip','CSHelpWindow');">size of the current step</a> is less than
the value of the <a href = "matlab: helpview('optim','step_size_tol','CSHelpWindow');">step size tolerance</a> and constraints are 
satisfied to within the value of the <a href = "matlab: helpview('optim','constraint_tolerance','CSHelpWindow');">constraint tolerance</a>.

<<a href = "matlab: createExitMsg({'optimlib:sqpLineSearch:Exit2basic','fmincon'},{'optimlib:sqpLineSearch:Exit2detailed','1.000000e-09','0.000000e+00','1.000000e-09'},true,true);;">stopping criteria details</a>>

<a href = "matlab: helpview('optim','local_min_found','CSHelpWindow');">Local minimum found that satisfies the constraints</a>.

Optimization completed because the objective function is non-decreasing in 
<a href = "matlab: helpview('optim','feasible_directions','CSHelpWindow');">feasible directions</a>, to within the value of the <a href = "matlab: helpview('optim','optimality_tolerance_msgcsh','CSHelpWindow');">optimality tolerance</a>,
and constraints are satisfied to within the value of the <a href = "matlab: helpview('optim','constraint_tolerance','CSHelpWindow');">constraint tolerance</a>.

<<a href = "matlab: createExitMsg({'optimlib:sqpLineSearch:Exit1basic'},{'optimlib:sqpLineSearch:Exit1detailed','3.788108e-10','1.000000e-09','0.000000e+00','1.000000e-09'},true,true);;">stopping criteria details</a>>

<a href = "matlab: helpview('optim','local_min_found','CSHelpWindow');">Local minimum found that satisfies the constraints</a>.

Optimization completed because the objective function is non-decreasing in 
<a href = "matlab: helpview('optim','feasible_directions','CSHelpWindow');">feasible directions</a>, to within the value of the <a href = "matlab: helpview('optim','optimality_tolerance_msgcsh','CSHelpWindow');">optimality tolerance</a>,
and constraints are satisfied to within the value of the <a href = "matlab: helpview('optim','constraint_tolerance','CSHelpWindow');">constraint tolerance</a>.

<<a href = "matlab: createExitMsg({'optimlib:sqpLineSearch:Exit1basic'},{'optimlib:sqpLineSearch:Exit1detailed','2.983564e-10','1.000000e-09','0.000000e+00','1.000000e-09'},true,true);;">stopping criteria details</a>>

<a href = "matlab: helpview('optim','local_min_found','CSHelpWindow');">Local minimum found that satisfies the constraints</a>.

Optimization completed because the objective function is non-decreasing in 
<a href = "matlab: helpview('optim','feasible_directions','CSHelpWindow');">feasible directions</a>, to within the value of the <a href = "matlab: helpview('optim','optimality_tolerance_msgcsh','CSHelpWindow');">optimality tolerance</a>,
and constraints are satisfied to within the value of the <a href = "matlab: helpview('optim','constraint_tolerance','CSHelpWindow');">constraint tolerance</a>.

<<a href = "matlab: createExitMsg({'optimlib:sqpLineSearch:Exit1basic'},{'optimlib:sqpLineSearch:Exit1detailed','8.436090e-10','1.000000e-09','0.000000e+00','1.000000e-09'},true,true);;">stopping criteria details</a>>

<a href = "matlab: helpview('optim','local_min_found','CSHelpWindow');">Local minimum found that satisfies the constraints</a>.

Optimization completed because the objective function is non-decreasing in 
<a href = "matlab: helpview('optim','feasible_directions','CSHelpWindow');">feasible directions</a>, to within the value of the <a href = "matlab: helpview('optim','optimality_tolerance_msgcsh','CSHelpWindow');">optimality tolerance</a>,
and constraints are satisfied to within the value of the <a href = "matlab: helpview('optim','constraint_tolerance','CSHelpWindow');">constraint tolerance</a>.

<<a href = "matlab: createExitMsg({'optimlib:sqpLineSearch:Exit1basic'},{'optimlib:sqpLineSearch:Exit1detailed','7.638083e-11','1.000000e-09','0.000000e+00','1.000000e-09'},true,true);;">stopping criteria details</a>>

<a href = "matlab: helpview('optim','local_min_found','CSHelpWindow');">Local minimum found that satisfies the constraints</a>.

Optimization completed because the objective function is non-decreasing in 
<a href = "matlab: helpview('optim','feasible_directions','CSHelpWindow');">feasible directions</a>, to within the value of the <a href = "matlab: helpview('optim','optimality_tolerance_msgcsh','CSHelpWindow');">optimality tolerance</a>,
and constraints are satisfied to within the value of the <a href = "matlab: helpview('optim','constraint_tolerance','CSHelpWindow');">constraint tolerance</a>.

<<a href = "matlab: createExitMsg({'optimlib:sqpLineSearch:Exit1basic'},{'optimlib:sqpLineSearch:Exit1detailed','5.660160e-10','1.000000e-09','0.000000e+00','1.000000e-09'},true,true);;">stopping criteria details</a>>

<a href = "matlab: helpview('optim','local_min_poss_with_constr','CSHelpWindow');">Local minimum possible. Constraints satisfied</a>.

fmincon stopped because the <a href = "matlab: helpview('optim','norm_curr_step_simple_fminconip','CSHelpWindow');">size of the current step</a> is less than
the value of the <a href = "matlab: helpview('optim','step_size_tol','CSHelpWindow');">step size tolerance</a> and constraints are 
satisfied to within the value of the <a href = "matlab: helpview('optim','constraint_tolerance','CSHelpWindow');">constraint tolerance</a>.

<<a href = "matlab: createExitMsg({'optimlib:sqpLineSearch:Exit2basic','fmincon'},{'optimlib:sqpLineSearch:Exit2detailed','1.000000e-09','0.000000e+00','1.000000e-09'},true,true);;">stopping criteria details</a>>

<a href = "matlab: helpview('optim','local_min_poss_with_constr','CSHelpWindow');">Local minimum possible. Constraints satisfied</a>.

fmincon stopped because the <a href = "matlab: helpview('optim','norm_curr_step_simple_fminconip','CSHelpWindow');">size of the current step</a> is less than
the value of the <a href = "matlab: helpview('optim','step_size_tol','CSHelpWindow');">step size tolerance</a> and constraints are 
satisfied to within the value of the <a href = "matlab: helpview('optim','constraint_tolerance','CSHelpWindow');">constraint tolerance</a>.

<<a href = "matlab: createExitMsg({'optimlib:sqpLineSearch:Exit2basic','fmincon'},{'optimlib:sqpLineSearch:Exit2detailed','1.000000e-09','0.000000e+00','1.000000e-09'},true,true);;">stopping criteria details</a>>

<a href = "matlab: helpview('optim','local_min_found','CSHelpWindow');">Local minimum found that satisfies the constraints</a>.

Optimization completed because the objective function is non-decreasing in 
<a href = "matlab: helpview('optim','feasible_directions','CSHelpWindow');">feasible directions</a>, to within the value of the <a href = "matlab: helpview('optim','optimality_tolerance_msgcsh','CSHelpWindow');">optimality tolerance</a>,
and constraints are satisfied to within the value of the <a href = "matlab: helpview('optim','constraint_tolerance','CSHelpWindow');">constraint tolerance</a>.

<<a href = "matlab: createExitMsg({'optimlib:sqpLineSearch:Exit1basic'},{'optimlib:sqpLineSearch:Exit1detailed','3.339481e-10','1.000000e-09','0.000000e+00','1.000000e-09'},true,true);;">stopping criteria details</a>>

<a href = "matlab: helpview('optim','local_min_found','CSHelpWindow');">Local minimum found that satisfies the constraints</a>.

Optimization completed because the objective function is non-decreasing in 
<a href = "matlab: helpview('optim','feasible_directions','CSHelpWindow');">feasible directions</a>, to within the value of the <a href = "matlab: helpview('optim','optimality_tolerance_msgcsh','CSHelpWindow');">optimality tolerance</a>,
and constraints are satisfied to within the value of the <a href = "matlab: helpview('optim','constraint_tolerance','CSHelpWindow');">constraint tolerance</a>.

<<a href = "matlab: createExitMsg({'optimlib:sqpLineSearch:Exit1basic'},{'optimlib:sqpLineSearch:Exit1detailed','5.238935e-11','1.000000e-09','0.000000e+00','1.000000e-09'},true,true);;">stopping criteria details</a>>

<a href = "matlab: helpview('optim','local_min_found','CSHelpWindow');">Local minimum found that satisfies the constraints</a>.

Optimization completed because the objective function is non-decreasing in 
<a href = "matlab: helpview('optim','feasible_directions','CSHelpWindow');">feasible directions</a>, to within the value of the <a href = "matlab: helpview('optim','optimality_tolerance_msgcsh','CSHelpWindow');">optimality tolerance</a>,
and constraints are satisfied to within the value of the <a href = "matlab: helpview('optim','constraint_tolerance','CSHelpWindow');">constraint tolerance</a>.

<<a href = "matlab: createExitMsg({'optimlib:sqpLineSearch:Exit1basic'},{'optimlib:sqpLineSearch:Exit1detailed','1.213778e-10','1.000000e-09','0.000000e+00','1.000000e-09'},true,true);;">stopping criteria details</a>>

<a href = "matlab: helpview('optim','local_min_found','CSHelpWindow');">Local minimum found that satisfies the constraints</a>.

Optimization completed because the objective function is non-decreasing in 
<a href = "matlab: helpview('optim','feasible_directions','CSHelpWindow');">feasible directions</a>, to within the value of the <a href = "matlab: helpview('optim','optimality_tolerance_msgcsh','CSHelpWindow');">optimality tolerance</a>,
and constraints are satisfied to within the value of the <a href = "matlab: helpview('optim','constraint_tolerance','CSHelpWindow');">constraint tolerance</a>.

<<a href = "matlab: createExitMsg({'optimlib:sqpLineSearch:Exit1basic'},{'optimlib:sqpLineSearch:Exit1detailed','8.636262e-10','1.000000e-09','0.000000e+00','1.000000e-09'},true,true);;">stopping criteria details</a>>

<a href = "matlab: helpview('optim','local_min_found','CSHelpWindow');">Local minimum found that satisfies the constraints</a>.

Optimization completed because the objective function is non-decreasing in 
<a href = "matlab: helpview('optim','feasible_directions','CSHelpWindow');">feasible directions</a>, to within the value of the <a href = "matlab: helpview('optim','optimality_tolerance_msgcsh','CSHelpWindow');">optimality tolerance</a>,
and constraints are satisfied to within the value of the <a href = "matlab: helpview('optim','constraint_tolerance','CSHelpWindow');">constraint tolerance</a>.

<<a href = "matlab: createExitMsg({'optimlib:sqpLineSearch:Exit1basic'},{'optimlib:sqpLineSearch:Exit1detailed','4.680626e-10','1.000000e-09','0.000000e+00','1.000000e-09'},true,true);;">stopping criteria details</a>>

<a href = "matlab: helpview('optim','local_min_found','CSHelpWindow');">Local minimum found that satisfies the constraints</a>.

Optimization completed because the objective function is non-decreasing in 
<a href = "matlab: helpview('optim','feasible_directions','CSHelpWindow');">feasible directions</a>, to within the value of the <a href = "matlab: helpview('optim','optimality_tolerance_msgcsh','CSHelpWindow');">optimality tolerance</a>,
and constraints are satisfied to within the value of the <a href = "matlab: helpview('optim','constraint_tolerance','CSHelpWindow');">constraint tolerance</a>.

<<a href = "matlab: createExitMsg({'optimlib:sqpLineSearch:Exit1basic'},{'optimlib:sqpLineSearch:Exit1detailed','3.887079e-10','1.000000e-09','0.000000e+00','1.000000e-09'},true,true);;">stopping criteria details</a>>

<a href = "matlab: helpview('optim','local_min_found','CSHelpWindow');">Local minimum found that satisfies the constraints</a>.

Optimization completed because the objective function is non-decreasing in 
<a href = "matlab: helpview('optim','feasible_directions','CSHelpWindow');">feasible directions</a>, to within the value of the <a href = "matlab: helpview('optim','optimality_tolerance_msgcsh','CSHelpWindow');">optimality tolerance</a>,
and constraints are satisfied to within the value of the <a href = "matlab: helpview('optim','constraint_tolerance','CSHelpWindow');">constraint tolerance</a>.

<<a href = "matlab: createExitMsg({'optimlib:sqpLineSearch:Exit1basic'},{'optimlib:sqpLineSearch:Exit1detailed','8.557591e-10','1.000000e-09','0.000000e+00','1.000000e-09'},true,true);;">stopping criteria details</a>>

<a href = "matlab: helpview('optim','local_min_found','CSHelpWindow');">Local minimum found that satisfies the constraints</a>.

Optimization completed because the objective function is non-decreasing in 
<a href = "matlab: helpview('optim','feasible_directions','CSHelpWindow');">feasible directions</a>, to within the value of the <a href = "matlab: helpview('optim','optimality_tolerance_msgcsh','CSHelpWindow');">optimality tolerance</a>,
and constraints are satisfied to within the value of the <a href = "matlab: helpview('optim','constraint_tolerance','CSHelpWindow');">constraint tolerance</a>.

<<a href = "matlab: createExitMsg({'optimlib:sqpLineSearch:Exit1basic'},{'optimlib:sqpLineSearch:Exit1detailed','2.086188e-10','1.000000e-09','0.000000e+00','1.000000e-09'},true,true);;">stopping criteria details</a>>

<a href = "matlab: helpview('optim','local_min_found','CSHelpWindow');">Local minimum found that satisfies the constraints</a>.

Optimization completed because the objective function is non-decreasing in 
<a href = "matlab: helpview('optim','feasible_directions','CSHelpWindow');">feasible directions</a>, to within the value of the <a href = "matlab: helpview('optim','optimality_tolerance_msgcsh','CSHelpWindow');">optimality tolerance</a>,
and constraints are satisfied to within the value of the <a href = "matlab: helpview('optim','constraint_tolerance','CSHelpWindow');">constraint tolerance</a>.

<<a href = "matlab: createExitMsg({'optimlib:sqpLineSearch:Exit1basic'},{'optimlib:sqpLineSearch:Exit1detailed','2.241650e-10','1.000000e-09','0.000000e+00','1.000000e-09'},true,true);;">stopping criteria details</a>>

<a href = "matlab: helpview('optim','local_min_found','CSHelpWindow');">Local minimum found that satisfies the constraints</a>.

Optimization completed because the objective function is non-decreasing in 
<a href = "matlab: helpview('optim','feasible_directions','CSHelpWindow');">feasible directions</a>, to within the value of the <a href = "matlab: helpview('optim','optimality_tolerance_msgcsh','CSHelpWindow');">optimality tolerance</a>,
and constraints are satisfied to within the value of the <a href = "matlab: helpview('optim','constraint_tolerance','CSHelpWindow');">constraint tolerance</a>.

<<a href = "matlab: createExitMsg({'optimlib:sqpLineSearch:Exit1basic'},{'optimlib:sqpLineSearch:Exit1detailed','5.379605e-10','1.000000e-09','0.000000e+00','1.000000e-09'},true,true);;">stopping criteria details</a>>

<a href = "matlab: helpview('optim','local_min_found','CSHelpWindow');">Local minimum found that satisfies the constraints</a>.

Optimization completed because the objective function is non-decreasing in 
<a href = "matlab: helpview('optim','feasible_directions','CSHelpWindow');">feasible directions</a>, to within the value of the <a href = "matlab: helpview('optim','optimality_tolerance_msgcsh','CSHelpWindow');">optimality tolerance</a>,
and constraints are satisfied to within the value of the <a href = "matlab: helpview('optim','constraint_tolerance','CSHelpWindow');">constraint tolerance</a>.

<<a href = "matlab: createExitMsg({'optimlib:sqpLineSearch:Exit1basic'},{'optimlib:sqpLineSearch:Exit1detailed','8.256439e-10','1.000000e-09','0.000000e+00','1.000000e-09'},true,true);;">stopping criteria details</a>>

<a href = "matlab: helpview('optim','local_min_found','CSHelpWindow');">Local minimum found that satisfies the constraints</a>.

Optimization completed because the objective function is non-decreasing in 
<a href = "matlab: helpview('optim','feasible_directions','CSHelpWindow');">feasible directions</a>, to within the value of the <a href = "matlab: helpview('optim','optimality_tolerance_msgcsh','CSHelpWindow');">optimality tolerance</a>,
and constraints are satisfied to within the value of the <a href = "matlab: helpview('optim','constraint_tolerance','CSHelpWindow');">constraint tolerance</a>.

<<a href = "matlab: createExitMsg({'optimlib:sqpLineSearch:Exit1basic'},{'optimlib:sqpLineSearch:Exit1detailed','3.087820e-10','1.000000e-09','0.000000e+00','1.000000e-09'},true,true);;">stopping criteria details</a>>

<a href = "matlab: helpview('optim','local_min_found','CSHelpWindow');">Local minimum found that satisfies the constraints</a>.

Optimization completed because the objective function is non-decreasing in 
<a href = "matlab: helpview('optim','feasible_directions','CSHelpWindow');">feasible directions</a>, to within the value of the <a href = "matlab: helpview('optim','optimality_tolerance_msgcsh','CSHelpWindow');">optimality tolerance</a>,
and constraints are satisfied to within the value of the <a href = "matlab: helpview('optim','constraint_tolerance','CSHelpWindow');">constraint tolerance</a>.

<<a href = "matlab: createExitMsg({'optimlib:sqpLineSearch:Exit1basic'},{'optimlib:sqpLineSearch:Exit1detailed','6.629857e-12','1.000000e-09','0.000000e+00','1.000000e-09'},true,true);;">stopping criteria details</a>>

<a href = "matlab: helpview('optim','local_min_found','CSHelpWindow');">Local minimum found that satisfies the constraints</a>.

Optimization completed because the objective function is non-decreasing in 
<a href = "matlab: helpview('optim','feasible_directions','CSHelpWindow');">feasible directions</a>, to within the value of the <a href = "matlab: helpview('optim','optimality_tolerance_msgcsh','CSHelpWindow');">optimality tolerance</a>,
and constraints are satisfied to within the value of the <a href = "matlab: helpview('optim','constraint_tolerance','CSHelpWindow');">constraint tolerance</a>.

<<a href = "matlab: createExitMsg({'optimlib:sqpLineSearch:Exit1basic'},{'optimlib:sqpLineSearch:Exit1detailed','7.326568e-10','1.000000e-09','0.000000e+00','1.000000e-09'},true,true);;">stopping criteria details</a>>

<a href = "matlab: helpview('optim','local_min_found','CSHelpWindow');">Local minimum found that satisfies the constraints</a>.

Optimization completed because the objective function is non-decreasing in 
<a href = "matlab: helpview('optim','feasible_directions','CSHelpWindow');">feasible directions</a>, to within the value of the <a href = "matlab: helpview('optim','optimality_tolerance_msgcsh','CSHelpWindow');">optimality tolerance</a>,
and constraints are satisfied to within the value of the <a href = "matlab: helpview('optim','constraint_tolerance','CSHelpWindow');">constraint tolerance</a>.

<<a href = "matlab: createExitMsg({'optimlib:sqpLineSearch:Exit1basic'},{'optimlib:sqpLineSearch:Exit1detailed','4.198363e-10','1.000000e-09','0.000000e+00','1.000000e-09'},true,true);;">stopping criteria details</a>>

<a href = "matlab: helpview('optim','local_min_found','CSHelpWindow');">Local minimum found that satisfies the constraints</a>.

Optimization completed because the objective function is non-decreasing in 
<a href = "matlab: helpview('optim','feasible_directions','CSHelpWindow');">feasible directions</a>, to within the value of the <a href = "matlab: helpview('optim','optimality_tolerance_msgcsh','CSHelpWindow');">optimality tolerance</a>,
and constraints are satisfied to within the value of the <a href = "matlab: helpview('optim','constraint_tolerance','CSHelpWindow');">constraint tolerance</a>.

<<a href = "matlab: createExitMsg({'optimlib:sqpLineSearch:Exit1basic'},{'optimlib:sqpLineSearch:Exit1detailed','9.689408e-10','1.000000e-09','0.000000e+00','1.000000e-09'},true,true);;">stopping criteria details</a>>

<a href = "matlab: helpview('optim','local_min_found','CSHelpWindow');">Local minimum found that satisfies the constraints</a>.

Optimization completed because the objective function is non-decreasing in 
<a href = "matlab: helpview('optim','feasible_directions','CSHelpWindow');">feasible directions</a>, to within the value of the <a href = "matlab: helpview('optim','optimality_tolerance_msgcsh','CSHelpWindow');">optimality tolerance</a>,
and constraints are satisfied to within the value of the <a href = "matlab: helpview('optim','constraint_tolerance','CSHelpWindow');">constraint tolerance</a>.

<<a href = "matlab: createExitMsg({'optimlib:sqpLineSearch:Exit1basic'},{'optimlib:sqpLineSearch:Exit1detailed','2.199470e-10','1.000000e-09','0.000000e+00','1.000000e-09'},true,true);;">stopping criteria details</a>>

<a href = "matlab: helpview('optim','local_min_found','CSHelpWindow');">Local minimum found that satisfies the constraints</a>.

Optimization completed because the objective function is non-decreasing in 
<a href = "matlab: helpview('optim','feasible_directions','CSHelpWindow');">feasible directions</a>, to within the value of the <a href = "matlab: helpview('optim','optimality_tolerance_msgcsh','CSHelpWindow');">optimality tolerance</a>,
and constraints are satisfied to within the value of the <a href = "matlab: helpview('optim','constraint_tolerance','CSHelpWindow');">constraint tolerance</a>.

<<a href = "matlab: createExitMsg({'optimlib:sqpLineSearch:Exit1basic'},{'optimlib:sqpLineSearch:Exit1detailed','5.593383e-11','1.000000e-09','0.000000e+00','1.000000e-09'},true,true);;">stopping criteria details</a>>

<a href = "matlab: helpview('optim','local_min_poss_with_constr','CSHelpWindow');">Local minimum possible. Constraints satisfied</a>.

fmincon stopped because the <a href = "matlab: helpview('optim','norm_curr_step_simple_fminconip','CSHelpWindow');">size of the current step</a> is less than
the value of the <a href = "matlab: helpview('optim','step_size_tol','CSHelpWindow');">step size tolerance</a> and constraints are 
satisfied to within the value of the <a href = "matlab: helpview('optim','constraint_tolerance','CSHelpWindow');">constraint tolerance</a>.

<<a href = "matlab: createExitMsg({'optimlib:sqpLineSearch:Exit2basic','fmincon'},{'optimlib:sqpLineSearch:Exit2detailed','1.000000e-09','0.000000e+00','1.000000e-09'},true,true);;">stopping criteria details</a>>

<a href = "matlab: helpview('optim','local_min_found','CSHelpWindow');">Local minimum found that satisfies the constraints</a>.

Optimization completed because the objective function is non-decreasing in 
<a href = "matlab: helpview('optim','feasible_directions','CSHelpWindow');">feasible directions</a>, to within the value of the <a href = "matlab: helpview('optim','optimality_tolerance_msgcsh','CSHelpWindow');">optimality tolerance</a>,
and constraints are satisfied to within the value of the <a href = "matlab: helpview('optim','constraint_tolerance','CSHelpWindow');">constraint tolerance</a>.

<<a href = "matlab: createExitMsg({'optimlib:sqpLineSearch:Exit1basic'},{'optimlib:sqpLineSearch:Exit1detailed','1.371904e-10','1.000000e-09','0.000000e+00','1.000000e-09'},true,true);;">stopping criteria details</a>>

<a href = "matlab: helpview('optim','local_min_found','CSHelpWindow');">Local minimum found that satisfies the constraints</a>.

Optimization completed because the objective function is non-decreasing in 
<a href = "matlab: helpview('optim','feasible_directions','CSHelpWindow');">feasible directions</a>, to within the value of the <a href = "matlab: helpview('optim','optimality_tolerance_msgcsh','CSHelpWindow');">optimality tolerance</a>,
and constraints are satisfied to within the value of the <a href = "matlab: helpview('optim','constraint_tolerance','CSHelpWindow');">constraint tolerance</a>.

<<a href = "matlab: createExitMsg({'optimlib:sqpLineSearch:Exit1basic'},{'optimlib:sqpLineSearch:Exit1detailed','9.206480e-12','1.000000e-09','0.000000e+00','1.000000e-09'},true,true);;">stopping criteria details</a>>

<a href = "matlab: helpview('optim','local_min_poss_with_constr','CSHelpWindow');">Local minimum possible. Constraints satisfied</a>.

fmincon stopped because the <a href = "matlab: helpview('optim','norm_curr_step_simple_fminconip','CSHelpWindow');">size of the current step</a> is less than
the value of the <a href = "matlab: helpview('optim','step_size_tol','CSHelpWindow');">step size tolerance</a> and constraints are 
satisfied to within the value of the <a href = "matlab: helpview('optim','constraint_tolerance','CSHelpWindow');">constraint tolerance</a>.

<<a href = "matlab: createExitMsg({'optimlib:sqpLineSearch:Exit2basic','fmincon'},{'optimlib:sqpLineSearch:Exit2detailed','1.000000e-09','0.000000e+00','1.000000e-09'},true,true);;">stopping criteria details</a>>

<a href = "matlab: helpview('optim','local_min_found','CSHelpWindow');">Local minimum found that satisfies the constraints</a>.

Optimization completed because the objective function is non-decreasing in 
<a href = "matlab: helpview('optim','feasible_directions','CSHelpWindow');">feasible directions</a>, to within the value of the <a href = "matlab: helpview('optim','optimality_tolerance_msgcsh','CSHelpWindow');">optimality tolerance</a>,
and constraints are satisfied to within the value of the <a href = "matlab: helpview('optim','constraint_tolerance','CSHelpWindow');">constraint tolerance</a>.

<<a href = "matlab: createExitMsg({'optimlib:sqpLineSearch:Exit1basic'},{'optimlib:sqpLineSearch:Exit1detailed','8.840789e-10','1.000000e-09','0.000000e+00','1.000000e-09'},true,true);;">stopping criteria details</a>>

<a href = "matlab: helpview('optim','local_min_found','CSHelpWindow');">Local minimum found that satisfies the constraints</a>.

Optimization completed because the objective function is non-decreasing in 
<a href = "matlab: helpview('optim','feasible_directions','CSHelpWindow');">feasible directions</a>, to within the value of the <a href = "matlab: helpview('optim','optimality_tolerance_msgcsh','CSHelpWindow');">optimality tolerance</a>,
and constraints are satisfied to within the value of the <a href = "matlab: helpview('optim','constraint_tolerance','CSHelpWindow');">constraint tolerance</a>.

<<a href = "matlab: createExitMsg({'optimlib:sqpLineSearch:Exit1basic'},{'optimlib:sqpLineSearch:Exit1detailed','2.504310e-10','1.000000e-09','0.000000e+00','1.000000e-09'},true,true);;">stopping criteria details</a>>

<a href = "matlab: helpview('optim','local_min_found','CSHelpWindow');">Local minimum found that satisfies the constraints</a>.

Optimization completed because the objective function is non-decreasing in 
<a href = "matlab: helpview('optim','feasible_directions','CSHelpWindow');">feasible directions</a>, to within the value of the <a href = "matlab: helpview('optim','optimality_tolerance_msgcsh','CSHelpWindow');">optimality tolerance</a>,
and constraints are satisfied to within the value of the <a href = "matlab: helpview('optim','constraint_tolerance','CSHelpWindow');">constraint tolerance</a>.

<<a href = "matlab: createExitMsg({'optimlib:sqpLineSearch:Exit1basic'},{'optimlib:sqpLineSearch:Exit1detailed','2.464321e-10','1.000000e-09','0.000000e+00','1.000000e-09'},true,true);;">stopping criteria details</a>>

<a href = "matlab: helpview('optim','local_min_poss_with_constr','CSHelpWindow');">Local minimum possible. Constraints satisfied</a>.

fmincon stopped because the <a href = "matlab: helpview('optim','norm_curr_step_simple_fminconip','CSHelpWindow');">size of the current step</a> is less than
the value of the <a href = "matlab: helpview('optim','step_size_tol','CSHelpWindow');">step size tolerance</a> and constraints are 
satisfied to within the value of the <a href = "matlab: helpview('optim','constraint_tolerance','CSHelpWindow');">constraint tolerance</a>.

<<a href = "matlab: createExitMsg({'optimlib:sqpLineSearch:Exit2basic','fmincon'},{'optimlib:sqpLineSearch:Exit2detailed','1.000000e-09','0.000000e+00','1.000000e-09'},true,true);;">stopping criteria details</a>>

<a href = "matlab: helpview('optim','local_min_found','CSHelpWindow');">Local minimum found that satisfies the constraints</a>.

Optimization completed because the objective function is non-decreasing in 
<a href = "matlab: helpview('optim','feasible_directions','CSHelpWindow');">feasible directions</a>, to within the value of the <a href = "matlab: helpview('optim','optimality_tolerance_msgcsh','CSHelpWindow');">optimality tolerance</a>,
and constraints are satisfied to within the value of the <a href = "matlab: helpview('optim','constraint_tolerance','CSHelpWindow');">constraint tolerance</a>.

<<a href = "matlab: createExitMsg({'optimlib:sqpLineSearch:Exit1basic'},{'optimlib:sqpLineSearch:Exit1detailed','6.325346e-10','1.000000e-09','0.000000e+00','1.000000e-09'},true,true);;">stopping criteria details</a>>

<a href = "matlab: helpview('optim','local_min_found','CSHelpWindow');">Local minimum found that satisfies the constraints</a>.

Optimization completed because the objective function is non-decreasing in 
<a href = "matlab: helpview('optim','feasible_directions','CSHelpWindow');">feasible directions</a>, to within the value of the <a href = "matlab: helpview('optim','optimality_tolerance_msgcsh','CSHelpWindow');">optimality tolerance</a>,
and constraints are satisfied to within the value of the <a href = "matlab: helpview('optim','constraint_tolerance','CSHelpWindow');">constraint tolerance</a>.

<<a href = "matlab: createExitMsg({'optimlib:sqpLineSearch:Exit1basic'},{'optimlib:sqpLineSearch:Exit1detailed','6.867359e-10','1.000000e-09','0.000000e+00','1.000000e-09'},true,true);;">stopping criteria details</a>>

<a href = "matlab: helpview('optim','local_min_found','CSHelpWindow');">Local minimum found that satisfies the constraints</a>.

Optimization completed because the objective function is non-decreasing in 
<a href = "matlab: helpview('optim','feasible_directions','CSHelpWindow');">feasible directions</a>, to within the value of the <a href = "matlab: helpview('optim','optimality_tolerance_msgcsh','CSHelpWindow');">optimality tolerance</a>,
and constraints are satisfied to within the value of the <a href = "matlab: helpview('optim','constraint_tolerance','CSHelpWindow');">constraint tolerance</a>.

<<a href = "matlab: createExitMsg({'optimlib:sqpLineSearch:Exit1basic'},{'optimlib:sqpLineSearch:Exit1detailed','3.491744e-10','1.000000e-09','0.000000e+00','1.000000e-09'},true,true);;">stopping criteria details</a>>

<a href = "matlab: helpview('optim','local_min_poss_with_constr','CSHelpWindow');">Local minimum possible. Constraints satisfied</a>.

fmincon stopped because the <a href = "matlab: helpview('optim','norm_curr_step_simple_fminconip','CSHelpWindow');">size of the current step</a> is less than
the value of the <a href = "matlab: helpview('optim','step_size_tol','CSHelpWindow');">step size tolerance</a> and constraints are 
satisfied to within the value of the <a href = "matlab: helpview('optim','constraint_tolerance','CSHelpWindow');">constraint tolerance</a>.

<<a href = "matlab: createExitMsg({'optimlib:sqpLineSearch:Exit2basic','fmincon'},{'optimlib:sqpLineSearch:Exit2detailed','1.000000e-09','0.000000e+00','1.000000e-09'},true,true);;">stopping criteria details</a>>

<a href = "matlab: helpview('optim','local_min_found','CSHelpWindow');">Local minimum found that satisfies the constraints</a>.

Optimization completed because the objective function is non-decreasing in 
<a href = "matlab: helpview('optim','feasible_directions','CSHelpWindow');">feasible directions</a>, to within the value of the <a href = "matlab: helpview('optim','optimality_tolerance_msgcsh','CSHelpWindow');">optimality tolerance</a>,
and constraints are satisfied to within the value of the <a href = "matlab: helpview('optim','constraint_tolerance','CSHelpWindow');">constraint tolerance</a>.

<<a href = "matlab: createExitMsg({'optimlib:sqpLineSearch:Exit1basic'},{'optimlib:sqpLineSearch:Exit1detailed','3.175552e-10','1.000000e-09','0.000000e+00','1.000000e-09'},true,true);;">stopping criteria details</a>>

<a href = "matlab: helpview('optim','local_min_found','CSHelpWindow');">Local minimum found that satisfies the constraints</a>.

Optimization completed because the objective function is non-decreasing in 
<a href = "matlab: helpview('optim','feasible_directions','CSHelpWindow');">feasible directions</a>, to within the value of the <a href = "matlab: helpview('optim','optimality_tolerance_msgcsh','CSHelpWindow');">optimality tolerance</a>,
and constraints are satisfied to within the value of the <a href = "matlab: helpview('optim','constraint_tolerance','CSHelpWindow');">constraint tolerance</a>.

<<a href = "matlab: createExitMsg({'optimlib:sqpLineSearch:Exit1basic'},{'optimlib:sqpLineSearch:Exit1detailed','1.206703e-11','1.000000e-09','0.000000e+00','1.000000e-09'},true,true);;">stopping criteria details</a>>

<a href = "matlab: helpview('optim','local_min_poss_with_constr','CSHelpWindow');">Local minimum possible. Constraints satisfied</a>.

fmincon stopped because the <a href = "matlab: helpview('optim','norm_curr_step_simple_fminconip','CSHelpWindow');">size of the current step</a> is less than
the value of the <a href = "matlab: helpview('optim','step_size_tol','CSHelpWindow');">step size tolerance</a> and constraints are 
satisfied to within the value of the <a href = "matlab: helpview('optim','constraint_tolerance','CSHelpWindow');">constraint tolerance</a>.

<<a href = "matlab: createExitMsg({'optimlib:sqpLineSearch:Exit2basic','fmincon'},{'optimlib:sqpLineSearch:Exit2detailed','1.000000e-09','0.000000e+00','1.000000e-09'},true,true);;">stopping criteria details</a>>

<a href = "matlab: helpview('optim','local_min_found','CSHelpWindow');">Local minimum found that satisfies the constraints</a>.

Optimization completed because the objective function is non-decreasing in 
<a href = "matlab: helpview('optim','feasible_directions','CSHelpWindow');">feasible directions</a>, to within the value of the <a href = "matlab: helpview('optim','optimality_tolerance_msgcsh','CSHelpWindow');">optimality tolerance</a>,
and constraints are satisfied to within the value of the <a href = "matlab: helpview('optim','constraint_tolerance','CSHelpWindow');">constraint tolerance</a>.

<<a href = "matlab: createExitMsg({'optimlib:sqpLineSearch:Exit1basic'},{'optimlib:sqpLineSearch:Exit1detailed','2.962166e-10','1.000000e-09','0.000000e+00','1.000000e-09'},true,true);;">stopping criteria details</a>>

<a href = "matlab: helpview('optim','local_min_found','CSHelpWindow');">Local minimum found that satisfies the constraints</a>.

Optimization completed because the objective function is non-decreasing in 
<a href = "matlab: helpview('optim','feasible_directions','CSHelpWindow');">feasible directions</a>, to within the value of the <a href = "matlab: helpview('optim','optimality_tolerance_msgcsh','CSHelpWindow');">optimality tolerance</a>,
and constraints are satisfied to within the value of the <a href = "matlab: helpview('optim','constraint_tolerance','CSHelpWindow');">constraint tolerance</a>.

<<a href = "matlab: createExitMsg({'optimlib:sqpLineSearch:Exit1basic'},{'optimlib:sqpLineSearch:Exit1detailed','1.316421e-10','1.000000e-09','0.000000e+00','1.000000e-09'},true,true);;">stopping criteria details</a>>

<a href = "matlab: helpview('optim','local_min_poss_with_constr','CSHelpWindow');">Local minimum possible. Constraints satisfied</a>.

fmincon stopped because the <a href = "matlab: helpview('optim','norm_curr_step_simple_fminconip','CSHelpWindow');">size of the current step</a> is less than
the value of the <a href = "matlab: helpview('optim','step_size_tol','CSHelpWindow');">step size tolerance</a> and constraints are 
satisfied to within the value of the <a href = "matlab: helpview('optim','constraint_tolerance','CSHelpWindow');">constraint tolerance</a>.

<<a href = "matlab: createExitMsg({'optimlib:sqpLineSearch:Exit2basic','fmincon'},{'optimlib:sqpLineSearch:Exit2detailed','1.000000e-09','0.000000e+00','1.000000e-09'},true,true);;">stopping criteria details</a>>

<a href = "matlab: helpview('optim','local_min_found','CSHelpWindow');">Local minimum found that satisfies the constraints</a>.

Optimization completed because the objective function is non-decreasing in 
<a href = "matlab: helpview('optim','feasible_directions','CSHelpWindow');">feasible directions</a>, to within the value of the <a href = "matlab: helpview('optim','optimality_tolerance_msgcsh','CSHelpWindow');">optimality tolerance</a>,
and constraints are satisfied to within the value of the <a href = "matlab: helpview('optim','constraint_tolerance','CSHelpWindow');">constraint tolerance</a>.

<<a href = "matlab: createExitMsg({'optimlib:sqpLineSearch:Exit1basic'},{'optimlib:sqpLineSearch:Exit1detailed','3.595267e-10','1.000000e-09','0.000000e+00','1.000000e-09'},true,true);;">stopping criteria details</a>>

<a href = "matlab: helpview('optim','local_min_found','CSHelpWindow');">Local minimum found that satisfies the constraints</a>.

Optimization completed because the objective function is non-decreasing in 
<a href = "matlab: helpview('optim','feasible_directions','CSHelpWindow');">feasible directions</a>, to within the value of the <a href = "matlab: helpview('optim','optimality_tolerance_msgcsh','CSHelpWindow');">optimality tolerance</a>,
and constraints are satisfied to within the value of the <a href = "matlab: helpview('optim','constraint_tolerance','CSHelpWindow');">constraint tolerance</a>.

<<a href = "matlab: createExitMsg({'optimlib:sqpLineSearch:Exit1basic'},{'optimlib:sqpLineSearch:Exit1detailed','6.959501e-11','1.000000e-09','0.000000e+00','1.000000e-09'},true,true);;">stopping criteria details</a>>

<a href = "matlab: helpview('optim','local_min_found','CSHelpWindow');">Local minimum found that satisfies the constraints</a>.

Optimization completed because the objective function is non-decreasing in 
<a href = "matlab: helpview('optim','feasible_directions','CSHelpWindow');">feasible directions</a>, to within the value of the <a href = "matlab: helpview('optim','optimality_tolerance_msgcsh','CSHelpWindow');">optimality tolerance</a>,
and constraints are satisfied to within the value of the <a href = "matlab: helpview('optim','constraint_tolerance','CSHelpWindow');">constraint tolerance</a>.

<<a href = "matlab: createExitMsg({'optimlib:sqpLineSearch:Exit1basic'},{'optimlib:sqpLineSearch:Exit1detailed','5.158195e-11','1.000000e-09','0.000000e+00','1.000000e-09'},true,true);;">stopping criteria details</a>>

<a href = "matlab: helpview('optim','local_min_found','CSHelpWindow');">Local minimum found that satisfies the constraints</a>.

Optimization completed because the objective function is non-decreasing in 
<a href = "matlab: helpview('optim','feasible_directions','CSHelpWindow');">feasible directions</a>, to within the value of the <a href = "matlab: helpview('optim','optimality_tolerance_msgcsh','CSHelpWindow');">optimality tolerance</a>,
and constraints are satisfied to within the value of the <a href = "matlab: helpview('optim','constraint_tolerance','CSHelpWindow');">constraint tolerance</a>.

<<a href = "matlab: createExitMsg({'optimlib:sqpLineSearch:Exit1basic'},{'optimlib:sqpLineSearch:Exit1detailed','2.561437e-10','1.000000e-09','0.000000e+00','1.000000e-09'},true,true);;">stopping criteria details</a>>

<a href = "matlab: helpview('optim','local_min_poss_with_constr','CSHelpWindow');">Local minimum possible. Constraints satisfied</a>.

fmincon stopped because the <a href = "matlab: helpview('optim','norm_curr_step_simple_fminconip','CSHelpWindow');">size of the current step</a> is less than
the value of the <a href = "matlab: helpview('optim','step_size_tol','CSHelpWindow');">step size tolerance</a> and constraints are 
satisfied to within the value of the <a href = "matlab: helpview('optim','constraint_tolerance','CSHelpWindow');">constraint tolerance</a>.

<<a href = "matlab: createExitMsg({'optimlib:sqpLineSearch:Exit2basic','fmincon'},{'optimlib:sqpLineSearch:Exit2detailed','1.000000e-09','0.000000e+00','1.000000e-09'},true,true);;">stopping criteria details</a>>

<a href = "matlab: helpview('optim','local_min_found','CSHelpWindow');">Local minimum found that satisfies the constraints</a>.

Optimization completed because the objective function is non-decreasing in 
<a href = "matlab: helpview('optim','feasible_directions','CSHelpWindow');">feasible directions</a>, to within the value of the <a href = "matlab: helpview('optim','optimality_tolerance_msgcsh','CSHelpWindow');">optimality tolerance</a>,
and constraints are satisfied to within the value of the <a href = "matlab: helpview('optim','constraint_tolerance','CSHelpWindow');">constraint tolerance</a>.

<<a href = "matlab: createExitMsg({'optimlib:sqpLineSearch:Exit1basic'},{'optimlib:sqpLineSearch:Exit1detailed','3.659196e-10','1.000000e-09','0.000000e+00','1.000000e-09'},true,true);;">stopping criteria details</a>>

<a href = "matlab: helpview('optim','local_min_poss_with_constr','CSHelpWindow');">Local minimum possible. Constraints satisfied</a>.

fmincon stopped because the <a href = "matlab: helpview('optim','norm_curr_step_simple_fminconip','CSHelpWindow');">size of the current step</a> is less than
the value of the <a href = "matlab: helpview('optim','step_size_tol','CSHelpWindow');">step size tolerance</a> and constraints are 
satisfied to within the value of the <a href = "matlab: helpview('optim','constraint_tolerance','CSHelpWindow');">constraint tolerance</a>.

<<a href = "matlab: createExitMsg({'optimlib:sqpLineSearch:Exit2basic','fmincon'},{'optimlib:sqpLineSearch:Exit2detailed','1.000000e-09','0.000000e+00','1.000000e-09'},true,true);;">stopping criteria details</a>>

<a href = "matlab: helpview('optim','local_min_found','CSHelpWindow');">Local minimum found that satisfies the constraints</a>.

Optimization completed because the objective function is non-decreasing in 
<a href = "matlab: helpview('optim','feasible_directions','CSHelpWindow');">feasible directions</a>, to within the value of the <a href = "matlab: helpview('optim','optimality_tolerance_msgcsh','CSHelpWindow');">optimality tolerance</a>,
and constraints are satisfied to within the value of the <a href = "matlab: helpview('optim','constraint_tolerance','CSHelpWindow');">constraint tolerance</a>.

<<a href = "matlab: createExitMsg({'optimlib:sqpLineSearch:Exit1basic'},{'optimlib:sqpLineSearch:Exit1detailed','9.470688e-10','1.000000e-09','0.000000e+00','1.000000e-09'},true,true);;">stopping criteria details</a>>

<a href = "matlab: helpview('optim','local_min_found','CSHelpWindow');">Local minimum found that satisfies the constraints</a>.

Optimization completed because the objective function is non-decreasing in 
<a href = "matlab: helpview('optim','feasible_directions','CSHelpWindow');">feasible directions</a>, to within the value of the <a href = "matlab: helpview('optim','optimality_tolerance_msgcsh','CSHelpWindow');">optimality tolerance</a>,
and constraints are satisfied to within the value of the <a href = "matlab: helpview('optim','constraint_tolerance','CSHelpWindow');">constraint tolerance</a>.

<<a href = "matlab: createExitMsg({'optimlib:sqpLineSearch:Exit1basic'},{'optimlib:sqpLineSearch:Exit1detailed','9.417536e-10','1.000000e-09','0.000000e+00','1.000000e-09'},true,true);;">stopping criteria details</a>>

<a href = "matlab: helpview('optim','local_min_found','CSHelpWindow');">Local minimum found that satisfies the constraints</a>.

Optimization completed because the objective function is non-decreasing in 
<a href = "matlab: helpview('optim','feasible_directions','CSHelpWindow');">feasible directions</a>, to within the value of the <a href = "matlab: helpview('optim','optimality_tolerance_msgcsh','CSHelpWindow');">optimality tolerance</a>,
and constraints are satisfied to within the value of the <a href = "matlab: helpview('optim','constraint_tolerance','CSHelpWindow');">constraint tolerance</a>.

<<a href = "matlab: createExitMsg({'optimlib:sqpLineSearch:Exit1basic'},{'optimlib:sqpLineSearch:Exit1detailed','6.784751e-10','1.000000e-09','0.000000e+00','1.000000e-09'},true,true);;">stopping criteria details</a>>

<a href = "matlab: helpview('optim','local_min_found','CSHelpWindow');">Local minimum found that satisfies the constraints</a>.

Optimization completed because the objective function is non-decreasing in 
<a href = "matlab: helpview('optim','feasible_directions','CSHelpWindow');">feasible directions</a>, to within the value of the <a href = "matlab: helpview('optim','optimality_tolerance_msgcsh','CSHelpWindow');">optimality tolerance</a>,
and constraints are satisfied to within the value of the <a href = "matlab: helpview('optim','constraint_tolerance','CSHelpWindow');">constraint tolerance</a>.

<<a href = "matlab: createExitMsg({'optimlib:sqpLineSearch:Exit1basic'},{'optimlib:sqpLineSearch:Exit1detailed','9.530101e-10','1.000000e-09','0.000000e+00','1.000000e-09'},true,true);;">stopping criteria details</a>>

<a href = "matlab: helpview('optim','local_min_found','CSHelpWindow');">Local minimum found that satisfies the constraints</a>.

Optimization completed because the objective function is non-decreasing in 
<a href = "matlab: helpview('optim','feasible_directions','CSHelpWindow');">feasible directions</a>, to within the value of the <a href = "matlab: helpview('optim','optimality_tolerance_msgcsh','CSHelpWindow');">optimality tolerance</a>,
and constraints are satisfied to within the value of the <a href = "matlab: helpview('optim','constraint_tolerance','CSHelpWindow');">constraint tolerance</a>.

<<a href = "matlab: createExitMsg({'optimlib:sqpLineSearch:Exit1basic'},{'optimlib:sqpLineSearch:Exit1detailed','3.258771e-11','1.000000e-09','0.000000e+00','1.000000e-09'},true,true);;">stopping criteria details</a>>

<a href = "matlab: helpview('optim','local_min_found','CSHelpWindow');">Local minimum found that satisfies the constraints</a>.

Optimization completed because the objective function is non-decreasing in 
<a href = "matlab: helpview('optim','feasible_directions','CSHelpWindow');">feasible directions</a>, to within the value of the <a href = "matlab: helpview('optim','optimality_tolerance_msgcsh','CSHelpWindow');">optimality tolerance</a>,
and constraints are satisfied to within the value of the <a href = "matlab: helpview('optim','constraint_tolerance','CSHelpWindow');">constraint tolerance</a>.

<<a href = "matlab: createExitMsg({'optimlib:sqpLineSearch:Exit1basic'},{'optimlib:sqpLineSearch:Exit1detailed','5.073688e-10','1.000000e-09','0.000000e+00','1.000000e-09'},true,true);;">stopping criteria details</a>>

<a href = "matlab: helpview('optim','local_min_found','CSHelpWindow');">Local minimum found that satisfies the constraints</a>.

Optimization completed because the objective function is non-decreasing in 
<a href = "matlab: helpview('optim','feasible_directions','CSHelpWindow');">feasible directions</a>, to within the value of the <a href = "matlab: helpview('optim','optimality_tolerance_msgcsh','CSHelpWindow');">optimality tolerance</a>,
and constraints are satisfied to within the value of the <a href = "matlab: helpview('optim','constraint_tolerance','CSHelpWindow');">constraint tolerance</a>.

<<a href = "matlab: createExitMsg({'optimlib:sqpLineSearch:Exit1basic'},{'optimlib:sqpLineSearch:Exit1detailed','1.566649e-11','1.000000e-09','0.000000e+00','1.000000e-09'},true,true);;">stopping criteria details</a>>

<a href = "matlab: helpview('optim','local_min_poss_with_constr','CSHelpWindow');">Local minimum possible. Constraints satisfied</a>.

fmincon stopped because the <a href = "matlab: helpview('optim','norm_curr_step_simple_fminconip','CSHelpWindow');">size of the current step</a> is less than
the value of the <a href = "matlab: helpview('optim','step_size_tol','CSHelpWindow');">step size tolerance</a> and constraints are 
satisfied to within the value of the <a href = "matlab: helpview('optim','constraint_tolerance','CSHelpWindow');">constraint tolerance</a>.

<<a href = "matlab: createExitMsg({'optimlib:sqpLineSearch:Exit2basic','fmincon'},{'optimlib:sqpLineSearch:Exit2detailed','1.000000e-09','0.000000e+00','1.000000e-09'},true,true);;">stopping criteria details</a>>

<a href = "matlab: helpview('optim','local_min_found','CSHelpWindow');">Local minimum found that satisfies the constraints</a>.

Optimization completed because the objective function is non-decreasing in 
<a href = "matlab: helpview('optim','feasible_directions','CSHelpWindow');">feasible directions</a>, to within the value of the <a href = "matlab: helpview('optim','optimality_tolerance_msgcsh','CSHelpWindow');">optimality tolerance</a>,
and constraints are satisfied to within the value of the <a href = "matlab: helpview('optim','constraint_tolerance','CSHelpWindow');">constraint tolerance</a>.

<<a href = "matlab: createExitMsg({'optimlib:sqpLineSearch:Exit1basic'},{'optimlib:sqpLineSearch:Exit1detailed','1.388801e-10','1.000000e-09','0.000000e+00','1.000000e-09'},true,true);;">stopping criteria details</a>>

<a href = "matlab: helpview('optim','local_min_found','CSHelpWindow');">Local minimum found that satisfies the constraints</a>.

Optimization completed because the objective function is non-decreasing in 
<a href = "matlab: helpview('optim','feasible_directions','CSHelpWindow');">feasible directions</a>, to within the value of the <a href = "matlab: helpview('optim','optimality_tolerance_msgcsh','CSHelpWindow');">optimality tolerance</a>,
and constraints are satisfied to within the value of the <a href = "matlab: helpview('optim','constraint_tolerance','CSHelpWindow');">constraint tolerance</a>.

<<a href = "matlab: createExitMsg({'optimlib:sqpLineSearch:Exit1basic'},{'optimlib:sqpLineSearch:Exit1detailed','4.963143e-11','1.000000e-09','0.000000e+00','1.000000e-09'},true,true);;">stopping criteria details</a>>

<a href = "matlab: helpview('optim','local_min_found','CSHelpWindow');">Local minimum found that satisfies the constraints</a>.

Optimization completed because the objective function is non-decreasing in 
<a href = "matlab: helpview('optim','feasible_directions','CSHelpWindow');">feasible directions</a>, to within the value of the <a href = "matlab: helpview('optim','optimality_tolerance_msgcsh','CSHelpWindow');">optimality tolerance</a>,
and constraints are satisfied to within the value of the <a href = "matlab: helpview('optim','constraint_tolerance','CSHelpWindow');">constraint tolerance</a>.

<<a href = "matlab: createExitMsg({'optimlib:sqpLineSearch:Exit1basic'},{'optimlib:sqpLineSearch:Exit1detailed','7.379899e-10','1.000000e-09','0.000000e+00','1.000000e-09'},true,true);;">stopping criteria details</a>>

<a href = "matlab: helpview('optim','local_min_found','CSHelpWindow');">Local minimum found that satisfies the constraints</a>.

Optimization completed because the objective function is non-decreasing in 
<a href = "matlab: helpview('optim','feasible_directions','CSHelpWindow');">feasible directions</a>, to within the value of the <a href = "matlab: helpview('optim','optimality_tolerance_msgcsh','CSHelpWindow');">optimality tolerance</a>,
and constraints are satisfied to within the value of the <a href = "matlab: helpview('optim','constraint_tolerance','CSHelpWindow');">constraint tolerance</a>.

<<a href = "matlab: createExitMsg({'optimlib:sqpLineSearch:Exit1basic'},{'optimlib:sqpLineSearch:Exit1detailed','4.643067e-10','1.000000e-09','0.000000e+00','1.000000e-09'},true,true);;">stopping criteria details</a>>

<a href = "matlab: helpview('optim','local_min_found','CSHelpWindow');">Local minimum found that satisfies the constraints</a>.

Optimization completed because the objective function is non-decreasing in 
<a href = "matlab: helpview('optim','feasible_directions','CSHelpWindow');">feasible directions</a>, to within the value of the <a href = "matlab: helpview('optim','optimality_tolerance_msgcsh','CSHelpWindow');">optimality tolerance</a>,
and constraints are satisfied to within the value of the <a href = "matlab: helpview('optim','constraint_tolerance','CSHelpWindow');">constraint tolerance</a>.

<<a href = "matlab: createExitMsg({'optimlib:sqpLineSearch:Exit1basic'},{'optimlib:sqpLineSearch:Exit1detailed','1.538078e-11','1.000000e-09','0.000000e+00','1.000000e-09'},true,true);;">stopping criteria details</a>>

<a href = "matlab: helpview('optim','local_min_found','CSHelpWindow');">Local minimum found that satisfies the constraints</a>.

Optimization completed because the objective function is non-decreasing in 
<a href = "matlab: helpview('optim','feasible_directions','CSHelpWindow');">feasible directions</a>, to within the value of the <a href = "matlab: helpview('optim','optimality_tolerance_msgcsh','CSHelpWindow');">optimality tolerance</a>,
and constraints are satisfied to within the value of the <a href = "matlab: helpview('optim','constraint_tolerance','CSHelpWindow');">constraint tolerance</a>.

<<a href = "matlab: createExitMsg({'optimlib:sqpLineSearch:Exit1basic'},{'optimlib:sqpLineSearch:Exit1detailed','1.161790e-10','1.000000e-09','0.000000e+00','1.000000e-09'},true,true);;">stopping criteria details</a>>

<a href = "matlab: helpview('optim','local_min_found','CSHelpWindow');">Local minimum found that satisfies the constraints</a>.

Optimization completed because the objective function is non-decreasing in 
<a href = "matlab: helpview('optim','feasible_directions','CSHelpWindow');">feasible directions</a>, to within the value of the <a href = "matlab: helpview('optim','optimality_tolerance_msgcsh','CSHelpWindow');">optimality tolerance</a>,
and constraints are satisfied to within the value of the <a href = "matlab: helpview('optim','constraint_tolerance','CSHelpWindow');">constraint tolerance</a>.

<<a href = "matlab: createExitMsg({'optimlib:sqpLineSearch:Exit1basic'},{'optimlib:sqpLineSearch:Exit1detailed','1.613327e-10','1.000000e-09','0.000000e+00','1.000000e-09'},true,true);;">stopping criteria details</a>>

<a href = "matlab: helpview('optim','local_min_found','CSHelpWindow');">Local minimum found that satisfies the constraints</a>.

Optimization completed because the objective function is non-decreasing in 
<a href = "matlab: helpview('optim','feasible_directions','CSHelpWindow');">feasible directions</a>, to within the value of the <a href = "matlab: helpview('optim','optimality_tolerance_msgcsh','CSHelpWindow');">optimality tolerance</a>,
and constraints are satisfied to within the value of the <a href = "matlab: helpview('optim','constraint_tolerance','CSHelpWindow');">constraint tolerance</a>.

<<a href = "matlab: createExitMsg({'optimlib:sqpLineSearch:Exit1basic'},{'optimlib:sqpLineSearch:Exit1detailed','1.340346e-10','1.000000e-09','0.000000e+00','1.000000e-09'},true,true);;">stopping criteria details</a>>

<a href = "matlab: helpview('optim','local_min_found','CSHelpWindow');">Local minimum found that satisfies the constraints</a>.

Optimization completed because the objective function is non-decreasing in 
<a href = "matlab: helpview('optim','feasible_directions','CSHelpWindow');">feasible directions</a>, to within the value of the <a href = "matlab: helpview('optim','optimality_tolerance_msgcsh','CSHelpWindow');">optimality tolerance</a>,
and constraints are satisfied to within the value of the <a href = "matlab: helpview('optim','constraint_tolerance','CSHelpWindow');">constraint tolerance</a>.

<<a href = "matlab: createExitMsg({'optimlib:sqpLineSearch:Exit1basic'},{'optimlib:sqpLineSearch:Exit1detailed','3.018708e-10','1.000000e-09','0.000000e+00','1.000000e-09'},true,true);;">stopping criteria details</a>>

<a href = "matlab: helpview('optim','local_min_found','CSHelpWindow');">Local minimum found that satisfies the constraints</a>.

Optimization completed because the objective function is non-decreasing in 
<a href = "matlab: helpview('optim','feasible_directions','CSHelpWindow');">feasible directions</a>, to within the value of the <a href = "matlab: helpview('optim','optimality_tolerance_msgcsh','CSHelpWindow');">optimality tolerance</a>,
and constraints are satisfied to within the value of the <a href = "matlab: helpview('optim','constraint_tolerance','CSHelpWindow');">constraint tolerance</a>.

<<a href = "matlab: createExitMsg({'optimlib:sqpLineSearch:Exit1basic'},{'optimlib:sqpLineSearch:Exit1detailed','6.023050e-11','1.000000e-09','0.000000e+00','1.000000e-09'},true,true);;">stopping criteria details</a>>

<a href = "matlab: helpview('optim','local_min_found','CSHelpWindow');">Local minimum found that satisfies the constraints</a>.

Optimization completed because the objective function is non-decreasing in 
<a href = "matlab: helpview('optim','feasible_directions','CSHelpWindow');">feasible directions</a>, to within the value of the <a href = "matlab: helpview('optim','optimality_tolerance_msgcsh','CSHelpWindow');">optimality tolerance</a>,
and constraints are satisfied to within the value of the <a href = "matlab: helpview('optim','constraint_tolerance','CSHelpWindow');">constraint tolerance</a>.

<<a href = "matlab: createExitMsg({'optimlib:sqpLineSearch:Exit1basic'},{'optimlib:sqpLineSearch:Exit1detailed','1.187907e-10','1.000000e-09','0.000000e+00','1.000000e-09'},true,true);;">stopping criteria details</a>>

<a href = "matlab: helpview('optim','local_min_found','CSHelpWindow');">Local minimum found that satisfies the constraints</a>.

Optimization completed because the objective function is non-decreasing in 
<a href = "matlab: helpview('optim','feasible_directions','CSHelpWindow');">feasible directions</a>, to within the value of the <a href = "matlab: helpview('optim','optimality_tolerance_msgcsh','CSHelpWindow');">optimality tolerance</a>,
and constraints are satisfied to within the value of the <a href = "matlab: helpview('optim','constraint_tolerance','CSHelpWindow');">constraint tolerance</a>.

<<a href = "matlab: createExitMsg({'optimlib:sqpLineSearch:Exit1basic'},{'optimlib:sqpLineSearch:Exit1detailed','1.667620e-10','1.000000e-09','0.000000e+00','1.000000e-09'},true,true);;">stopping criteria details</a>>

<a href = "matlab: helpview('optim','local_min_found','CSHelpWindow');">Local minimum found that satisfies the constraints</a>.

Optimization completed because the objective function is non-decreasing in 
<a href = "matlab: helpview('optim','feasible_directions','CSHelpWindow');">feasible directions</a>, to within the value of the <a href = "matlab: helpview('optim','optimality_tolerance_msgcsh','CSHelpWindow');">optimality tolerance</a>,
and constraints are satisfied to within the value of the <a href = "matlab: helpview('optim','constraint_tolerance','CSHelpWindow');">constraint tolerance</a>.

<<a href = "matlab: createExitMsg({'optimlib:sqpLineSearch:Exit1basic'},{'optimlib:sqpLineSearch:Exit1detailed','2.252572e-10','1.000000e-09','0.000000e+00','1.000000e-09'},true,true);;">stopping criteria details</a>>

<a href = "matlab: helpview('optim','local_min_found','CSHelpWindow');">Local minimum found that satisfies the constraints</a>.

Optimization completed because the objective function is non-decreasing in 
<a href = "matlab: helpview('optim','feasible_directions','CSHelpWindow');">feasible directions</a>, to within the value of the <a href = "matlab: helpview('optim','optimality_tolerance_msgcsh','CSHelpWindow');">optimality tolerance</a>,
and constraints are satisfied to within the value of the <a href = "matlab: helpview('optim','constraint_tolerance','CSHelpWindow');">constraint tolerance</a>.

<<a href = "matlab: createExitMsg({'optimlib:sqpLineSearch:Exit1basic'},{'optimlib:sqpLineSearch:Exit1detailed','4.064481e-11','1.000000e-09','0.000000e+00','1.000000e-09'},true,true);;">stopping criteria details</a>>

<a href = "matlab: helpview('optim','local_min_found','CSHelpWindow');">Local minimum found that satisfies the constraints</a>.

Optimization completed because the objective function is non-decreasing in 
<a href = "matlab: helpview('optim','feasible_directions','CSHelpWindow');">feasible directions</a>, to within the value of the <a href = "matlab: helpview('optim','optimality_tolerance_msgcsh','CSHelpWindow');">optimality tolerance</a>,
and constraints are satisfied to within the value of the <a href = "matlab: helpview('optim','constraint_tolerance','CSHelpWindow');">constraint tolerance</a>.

<<a href = "matlab: createExitMsg({'optimlib:sqpLineSearch:Exit1basic'},{'optimlib:sqpLineSearch:Exit1detailed','6.001184e-10','1.000000e-09','0.000000e+00','1.000000e-09'},true,true);;">stopping criteria details</a>>

<a href = "matlab: helpview('optim','local_min_found','CSHelpWindow');">Local minimum found that satisfies the constraints</a>.

Optimization completed because the objective function is non-decreasing in 
<a href = "matlab: helpview('optim','feasible_directions','CSHelpWindow');">feasible directions</a>, to within the value of the <a href = "matlab: helpview('optim','optimality_tolerance_msgcsh','CSHelpWindow');">optimality tolerance</a>,
and constraints are satisfied to within the value of the <a href = "matlab: helpview('optim','constraint_tolerance','CSHelpWindow');">constraint tolerance</a>.

<<a href = "matlab: createExitMsg({'optimlib:sqpLineSearch:Exit1basic'},{'optimlib:sqpLineSearch:Exit1detailed','5.951832e-10','1.000000e-09','0.000000e+00','1.000000e-09'},true,true);;">stopping criteria details</a>>

<a href = "matlab: helpview('optim','local_min_found','CSHelpWindow');">Local minimum found that satisfies the constraints</a>.

Optimization completed because the objective function is non-decreasing in 
<a href = "matlab: helpview('optim','feasible_directions','CSHelpWindow');">feasible directions</a>, to within the value of the <a href = "matlab: helpview('optim','optimality_tolerance_msgcsh','CSHelpWindow');">optimality tolerance</a>,
and constraints are satisfied to within the value of the <a href = "matlab: helpview('optim','constraint_tolerance','CSHelpWindow');">constraint tolerance</a>.

<<a href = "matlab: createExitMsg({'optimlib:sqpLineSearch:Exit1basic'},{'optimlib:sqpLineSearch:Exit1detailed','2.441983e-10','1.000000e-09','0.000000e+00','1.000000e-09'},true,true);;">stopping criteria details</a>>

<a href = "matlab: helpview('optim','local_min_found','CSHelpWindow');">Local minimum found that satisfies the constraints</a>.

Optimization completed because the objective function is non-decreasing in 
<a href = "matlab: helpview('optim','feasible_directions','CSHelpWindow');">feasible directions</a>, to within the value of the <a href = "matlab: helpview('optim','optimality_tolerance_msgcsh','CSHelpWindow');">optimality tolerance</a>,
and constraints are satisfied to within the value of the <a href = "matlab: helpview('optim','constraint_tolerance','CSHelpWindow');">constraint tolerance</a>.

<<a href = "matlab: createExitMsg({'optimlib:sqpLineSearch:Exit1basic'},{'optimlib:sqpLineSearch:Exit1detailed','6.828081e-10','1.000000e-09','0.000000e+00','1.000000e-09'},true,true);;">stopping criteria details</a>>

<a href = "matlab: helpview('optim','local_min_found','CSHelpWindow');">Local minimum found that satisfies the constraints</a>.

Optimization completed because the objective function is non-decreasing in 
<a href = "matlab: helpview('optim','feasible_directions','CSHelpWindow');">feasible directions</a>, to within the value of the <a href = "matlab: helpview('optim','optimality_tolerance_msgcsh','CSHelpWindow');">optimality tolerance</a>,
and constraints are satisfied to within the value of the <a href = "matlab: helpview('optim','constraint_tolerance','CSHelpWindow');">constraint tolerance</a>.

<<a href = "matlab: createExitMsg({'optimlib:sqpLineSearch:Exit1basic'},{'optimlib:sqpLineSearch:Exit1detailed','2.863655e-10','1.000000e-09','0.000000e+00','1.000000e-09'},true,true);;">stopping criteria details</a>>

<a href = "matlab: helpview('optim','local_min_found','CSHelpWindow');">Local minimum found that satisfies the constraints</a>.

Optimization completed because the objective function is non-decreasing in 
<a href = "matlab: helpview('optim','feasible_directions','CSHelpWindow');">feasible directions</a>, to within the value of the <a href = "matlab: helpview('optim','optimality_tolerance_msgcsh','CSHelpWindow');">optimality tolerance</a>,
and constraints are satisfied to within the value of the <a href = "matlab: helpview('optim','constraint_tolerance','CSHelpWindow');">constraint tolerance</a>.

<<a href = "matlab: createExitMsg({'optimlib:sqpLineSearch:Exit1basic'},{'optimlib:sqpLineSearch:Exit1detailed','7.673713e-11','1.000000e-09','0.000000e+00','1.000000e-09'},true,true);;">stopping criteria details</a>>

<a href = "matlab: helpview('optim','local_min_found','CSHelpWindow');">Local minimum found that satisfies the constraints</a>.

Optimization completed because the objective function is non-decreasing in 
<a href = "matlab: helpview('optim','feasible_directions','CSHelpWindow');">feasible directions</a>, to within the value of the <a href = "matlab: helpview('optim','optimality_tolerance_msgcsh','CSHelpWindow');">optimality tolerance</a>,
and constraints are satisfied to within the value of the <a href = "matlab: helpview('optim','constraint_tolerance','CSHelpWindow');">constraint tolerance</a>.

<<a href = "matlab: createExitMsg({'optimlib:sqpLineSearch:Exit1basic'},{'optimlib:sqpLineSearch:Exit1detailed','1.076422e-10','1.000000e-09','0.000000e+00','1.000000e-09'},true,true);;">stopping criteria details</a>>

<a href = "matlab: helpview('optim','local_min_found','CSHelpWindow');">Local minimum found that satisfies the constraints</a>.

Optimization completed because the objective function is non-decreasing in 
<a href = "matlab: helpview('optim','feasible_directions','CSHelpWindow');">feasible directions</a>, to within the value of the <a href = "matlab: helpview('optim','optimality_tolerance_msgcsh','CSHelpWindow');">optimality tolerance</a>,
and constraints are satisfied to within the value of the <a href = "matlab: helpview('optim','constraint_tolerance','CSHelpWindow');">constraint tolerance</a>.

<<a href = "matlab: createExitMsg({'optimlib:sqpLineSearch:Exit1basic'},{'optimlib:sqpLineSearch:Exit1detailed','8.662224e-10','1.000000e-09','0.000000e+00','1.000000e-09'},true,true);;">stopping criteria details</a>>

<a href = "matlab: helpview('optim','local_min_found','CSHelpWindow');">Local minimum found that satisfies the constraints</a>.

Optimization completed because the objective function is non-decreasing in 
<a href = "matlab: helpview('optim','feasible_directions','CSHelpWindow');">feasible directions</a>, to within the value of the <a href = "matlab: helpview('optim','optimality_tolerance_msgcsh','CSHelpWindow');">optimality tolerance</a>,
and constraints are satisfied to within the value of the <a href = "matlab: helpview('optim','constraint_tolerance','CSHelpWindow');">constraint tolerance</a>.

<<a href = "matlab: createExitMsg({'optimlib:sqpLineSearch:Exit1basic'},{'optimlib:sqpLineSearch:Exit1detailed','9.838195e-10','1.000000e-09','0.000000e+00','1.000000e-09'},true,true);;">stopping criteria details</a>>

<a href = "matlab: helpview('optim','local_min_found','CSHelpWindow');">Local minimum found that satisfies the constraints</a>.

Optimization completed because the objective function is non-decreasing in 
<a href = "matlab: helpview('optim','feasible_directions','CSHelpWindow');">feasible directions</a>, to within the value of the <a href = "matlab: helpview('optim','optimality_tolerance_msgcsh','CSHelpWindow');">optimality tolerance</a>,
and constraints are satisfied to within the value of the <a href = "matlab: helpview('optim','constraint_tolerance','CSHelpWindow');">constraint tolerance</a>.

<<a href = "matlab: createExitMsg({'optimlib:sqpLineSearch:Exit1basic'},{'optimlib:sqpLineSearch:Exit1detailed','2.158044e-10','1.000000e-09','0.000000e+00','1.000000e-09'},true,true);;">stopping criteria details</a>>

<a href = "matlab: helpview('optim','local_min_found','CSHelpWindow');">Local minimum found that satisfies the constraints</a>.

Optimization completed because the objective function is non-decreasing in 
<a href = "matlab: helpview('optim','feasible_directions','CSHelpWindow');">feasible directions</a>, to within the value of the <a href = "matlab: helpview('optim','optimality_tolerance_msgcsh','CSHelpWindow');">optimality tolerance</a>,
and constraints are satisfied to within the value of the <a href = "matlab: helpview('optim','constraint_tolerance','CSHelpWindow');">constraint tolerance</a>.

<<a href = "matlab: createExitMsg({'optimlib:sqpLineSearch:Exit1basic'},{'optimlib:sqpLineSearch:Exit1detailed','8.284665e-10','1.000000e-09','0.000000e+00','1.000000e-09'},true,true);;">stopping criteria details</a>>

<a href = "matlab: helpview('optim','local_min_found','CSHelpWindow');">Local minimum found that satisfies the constraints</a>.

Optimization completed because the objective function is non-decreasing in 
<a href = "matlab: helpview('optim','feasible_directions','CSHelpWindow');">feasible directions</a>, to within the value of the <a href = "matlab: helpview('optim','optimality_tolerance_msgcsh','CSHelpWindow');">optimality tolerance</a>,
and constraints are satisfied to within the value of the <a href = "matlab: helpview('optim','constraint_tolerance','CSHelpWindow');">constraint tolerance</a>.

<<a href = "matlab: createExitMsg({'optimlib:sqpLineSearch:Exit1basic'},{'optimlib:sqpLineSearch:Exit1detailed','9.104466e-10','1.000000e-09','0.000000e+00','1.000000e-09'},true,true);;">stopping criteria details</a>>

<a href = "matlab: helpview('optim','local_min_found','CSHelpWindow');">Local minimum found that satisfies the constraints</a>.

Optimization completed because the objective function is non-decreasing in 
<a href = "matlab: helpview('optim','feasible_directions','CSHelpWindow');">feasible directions</a>, to within the value of the <a href = "matlab: helpview('optim','optimality_tolerance_msgcsh','CSHelpWindow');">optimality tolerance</a>,
and constraints are satisfied to within the value of the <a href = "matlab: helpview('optim','constraint_tolerance','CSHelpWindow');">constraint tolerance</a>.

<<a href = "matlab: createExitMsg({'optimlib:sqpLineSearch:Exit1basic'},{'optimlib:sqpLineSearch:Exit1detailed','2.817461e-10','1.000000e-09','0.000000e+00','1.000000e-09'},true,true);;">stopping criteria details</a>>

<a href = "matlab: helpview('optim','local_min_found','CSHelpWindow');">Local minimum found that satisfies the constraints</a>.

Optimization completed because the objective function is non-decreasing in 
<a href = "matlab: helpview('optim','feasible_directions','CSHelpWindow');">feasible directions</a>, to within the value of the <a href = "matlab: helpview('optim','optimality_tolerance_msgcsh','CSHelpWindow');">optimality tolerance</a>,
and constraints are satisfied to within the value of the <a href = "matlab: helpview('optim','constraint_tolerance','CSHelpWindow');">constraint tolerance</a>.

<<a href = "matlab: createExitMsg({'optimlib:sqpLineSearch:Exit1basic'},{'optimlib:sqpLineSearch:Exit1detailed','2.818994e-11','1.000000e-09','0.000000e+00','1.000000e-09'},true,true);;">stopping criteria details</a>>

<a href = "matlab: helpview('optim','local_min_found','CSHelpWindow');">Local minimum found that satisfies the constraints</a>.

Optimization completed because the objective function is non-decreasing in 
<a href = "matlab: helpview('optim','feasible_directions','CSHelpWindow');">feasible directions</a>, to within the value of the <a href = "matlab: helpview('optim','optimality_tolerance_msgcsh','CSHelpWindow');">optimality tolerance</a>,
and constraints are satisfied to within the value of the <a href = "matlab: helpview('optim','constraint_tolerance','CSHelpWindow');">constraint tolerance</a>.

<<a href = "matlab: createExitMsg({'optimlib:sqpLineSearch:Exit1basic'},{'optimlib:sqpLineSearch:Exit1detailed','1.319077e-10','1.000000e-09','0.000000e+00','1.000000e-09'},true,true);;">stopping criteria details</a>>

<a href = "matlab: helpview('optim','local_min_found','CSHelpWindow');">Local minimum found that satisfies the constraints</a>.

Optimization completed because the objective function is non-decreasing in 
<a href = "matlab: helpview('optim','feasible_directions','CSHelpWindow');">feasible directions</a>, to within the value of the <a href = "matlab: helpview('optim','optimality_tolerance_msgcsh','CSHelpWindow');">optimality tolerance</a>,
and constraints are satisfied to within the value of the <a href = "matlab: helpview('optim','constraint_tolerance','CSHelpWindow');">constraint tolerance</a>.

<<a href = "matlab: createExitMsg({'optimlib:sqpLineSearch:Exit1basic'},{'optimlib:sqpLineSearch:Exit1detailed','1.175134e-10','1.000000e-09','0.000000e+00','1.000000e-09'},true,true);;">stopping criteria details</a>>

<a href = "matlab: helpview('optim','local_min_found','CSHelpWindow');">Local minimum found that satisfies the constraints</a>.

Optimization completed because the objective function is non-decreasing in 
<a href = "matlab: helpview('optim','feasible_directions','CSHelpWindow');">feasible directions</a>, to within the value of the <a href = "matlab: helpview('optim','optimality_tolerance_msgcsh','CSHelpWindow');">optimality tolerance</a>,
and constraints are satisfied to within the value of the <a href = "matlab: helpview('optim','constraint_tolerance','CSHelpWindow');">constraint tolerance</a>.

<<a href = "matlab: createExitMsg({'optimlib:sqpLineSearch:Exit1basic'},{'optimlib:sqpLineSearch:Exit1detailed','3.305533e-10','1.000000e-09','0.000000e+00','1.000000e-09'},true,true);;">stopping criteria details</a>>

<a href = "matlab: helpview('optim','local_min_found','CSHelpWindow');">Local minimum found that satisfies the constraints</a>.

Optimization completed because the objective function is non-decreasing in 
<a href = "matlab: helpview('optim','feasible_directions','CSHelpWindow');">feasible directions</a>, to within the value of the <a href = "matlab: helpview('optim','optimality_tolerance_msgcsh','CSHelpWindow');">optimality tolerance</a>,
and constraints are satisfied to within the value of the <a href = "matlab: helpview('optim','constraint_tolerance','CSHelpWindow');">constraint tolerance</a>.

<<a href = "matlab: createExitMsg({'optimlib:sqpLineSearch:Exit1basic'},{'optimlib:sqpLineSearch:Exit1detailed','7.601351e-11','1.000000e-09','0.000000e+00','1.000000e-09'},true,true);;">stopping criteria details</a>>

<a href = "matlab: helpview('optim','local_min_found','CSHelpWindow');">Local minimum found that satisfies the constraints</a>.

Optimization completed because the objective function is non-decreasing in 
<a href = "matlab: helpview('optim','feasible_directions','CSHelpWindow');">feasible directions</a>, to within the value of the <a href = "matlab: helpview('optim','optimality_tolerance_msgcsh','CSHelpWindow');">optimality tolerance</a>,
and constraints are satisfied to within the value of the <a href = "matlab: helpview('optim','constraint_tolerance','CSHelpWindow');">constraint tolerance</a>.

<<a href = "matlab: createExitMsg({'optimlib:sqpLineSearch:Exit1basic'},{'optimlib:sqpLineSearch:Exit1detailed','7.308281e-10','1.000000e-09','0.000000e+00','1.000000e-09'},true,true);;">stopping criteria details</a>>

<a href = "matlab: helpview('optim','local_min_found','CSHelpWindow');">Local minimum found that satisfies the constraints</a>.

Optimization completed because the objective function is non-decreasing in 
<a href = "matlab: helpview('optim','feasible_directions','CSHelpWindow');">feasible directions</a>, to within the value of the <a href = "matlab: helpview('optim','optimality_tolerance_msgcsh','CSHelpWindow');">optimality tolerance</a>,
and constraints are satisfied to within the value of the <a href = "matlab: helpview('optim','constraint_tolerance','CSHelpWindow');">constraint tolerance</a>.

<<a href = "matlab: createExitMsg({'optimlib:sqpLineSearch:Exit1basic'},{'optimlib:sqpLineSearch:Exit1detailed','4.308481e-10','1.000000e-09','0.000000e+00','1.000000e-09'},true,true);;">stopping criteria details</a>>

<a href = "matlab: helpview('optim','local_min_found','CSHelpWindow');">Local minimum found that satisfies the constraints</a>.

Optimization completed because the objective function is non-decreasing in 
<a href = "matlab: helpview('optim','feasible_directions','CSHelpWindow');">feasible directions</a>, to within the value of the <a href = "matlab: helpview('optim','optimality_tolerance_msgcsh','CSHelpWindow');">optimality tolerance</a>,
and constraints are satisfied to within the value of the <a href = "matlab: helpview('optim','constraint_tolerance','CSHelpWindow');">constraint tolerance</a>.

<<a href = "matlab: createExitMsg({'optimlib:sqpLineSearch:Exit1basic'},{'optimlib:sqpLineSearch:Exit1detailed','5.635975e-10','1.000000e-09','0.000000e+00','1.000000e-09'},true,true);;">stopping criteria details</a>>

<a href = "matlab: helpview('optim','local_min_found','CSHelpWindow');">Local minimum found that satisfies the constraints</a>.

Optimization completed because the objective function is non-decreasing in 
<a href = "matlab: helpview('optim','feasible_directions','CSHelpWindow');">feasible directions</a>, to within the value of the <a href = "matlab: helpview('optim','optimality_tolerance_msgcsh','CSHelpWindow');">optimality tolerance</a>,
and constraints are satisfied to within the value of the <a href = "matlab: helpview('optim','constraint_tolerance','CSHelpWindow');">constraint tolerance</a>.

<<a href = "matlab: createExitMsg({'optimlib:sqpLineSearch:Exit1basic'},{'optimlib:sqpLineSearch:Exit1detailed','5.859717e-11','1.000000e-09','0.000000e+00','1.000000e-09'},true,true);;">stopping criteria details</a>>

<a href = "matlab: helpview('optim','local_min_found','CSHelpWindow');">Local minimum found that satisfies the constraints</a>.

Optimization completed because the objective function is non-decreasing in 
<a href = "matlab: helpview('optim','feasible_directions','CSHelpWindow');">feasible directions</a>, to within the value of the <a href = "matlab: helpview('optim','optimality_tolerance_msgcsh','CSHelpWindow');">optimality tolerance</a>,
and constraints are satisfied to within the value of the <a href = "matlab: helpview('optim','constraint_tolerance','CSHelpWindow');">constraint tolerance</a>.

<<a href = "matlab: createExitMsg({'optimlib:sqpLineSearch:Exit1basic'},{'optimlib:sqpLineSearch:Exit1detailed','1.774627e-10','1.000000e-09','0.000000e+00','1.000000e-09'},true,true);;">stopping criteria details</a>>

<a href = "matlab: helpview('optim','local_min_found','CSHelpWindow');">Local minimum found that satisfies the constraints</a>.

Optimization completed because the objective function is non-decreasing in 
<a href = "matlab: helpview('optim','feasible_directions','CSHelpWindow');">feasible directions</a>, to within the value of the <a href = "matlab: helpview('optim','optimality_tolerance_msgcsh','CSHelpWindow');">optimality tolerance</a>,
and constraints are satisfied to within the value of the <a href = "matlab: helpview('optim','constraint_tolerance','CSHelpWindow');">constraint tolerance</a>.

<<a href = "matlab: createExitMsg({'optimlib:sqpLineSearch:Exit1basic'},{'optimlib:sqpLineSearch:Exit1detailed','1.195551e-10','1.000000e-09','0.000000e+00','1.000000e-09'},true,true);;">stopping criteria details</a>>

<a href = "matlab: helpview('optim','local_min_found','CSHelpWindow');">Local minimum found that satisfies the constraints</a>.

Optimization completed because the objective function is non-decreasing in 
<a href = "matlab: helpview('optim','feasible_directions','CSHelpWindow');">feasible directions</a>, to within the value of the <a href = "matlab: helpview('optim','optimality_tolerance_msgcsh','CSHelpWindow');">optimality tolerance</a>,
and constraints are satisfied to within the value of the <a href = "matlab: helpview('optim','constraint_tolerance','CSHelpWindow');">constraint tolerance</a>.

<<a href = "matlab: createExitMsg({'optimlib:sqpLineSearch:Exit1basic'},{'optimlib:sqpLineSearch:Exit1detailed','8.573775e-10','1.000000e-09','0.000000e+00','1.000000e-09'},true,true);;">stopping criteria details</a>>

<a href = "matlab: helpview('optim','local_min_found','CSHelpWindow');">Local minimum found that satisfies the constraints</a>.

Optimization completed because the objective function is non-decreasing in 
<a href = "matlab: helpview('optim','feasible_directions','CSHelpWindow');">feasible directions</a>, to within the value of the <a href = "matlab: helpview('optim','optimality_tolerance_msgcsh','CSHelpWindow');">optimality tolerance</a>,
and constraints are satisfied to within the value of the <a href = "matlab: helpview('optim','constraint_tolerance','CSHelpWindow');">constraint tolerance</a>.

<<a href = "matlab: createExitMsg({'optimlib:sqpLineSearch:Exit1basic'},{'optimlib:sqpLineSearch:Exit1detailed','8.821987e-10','1.000000e-09','0.000000e+00','1.000000e-09'},true,true);;">stopping criteria details</a>>

<a href = "matlab: helpview('optim','local_min_found','CSHelpWindow');">Local minimum found that satisfies the constraints</a>.

Optimization completed because the objective function is non-decreasing in 
<a href = "matlab: helpview('optim','feasible_directions','CSHelpWindow');">feasible directions</a>, to within the value of the <a href = "matlab: helpview('optim','optimality_tolerance_msgcsh','CSHelpWindow');">optimality tolerance</a>,
and constraints are satisfied to within the value of the <a href = "matlab: helpview('optim','constraint_tolerance','CSHelpWindow');">constraint tolerance</a>.

<<a href = "matlab: createExitMsg({'optimlib:sqpLineSearch:Exit1basic'},{'optimlib:sqpLineSearch:Exit1detailed','1.495386e-10','1.000000e-09','0.000000e+00','1.000000e-09'},true,true);;">stopping criteria details</a>>

<a href = "matlab: helpview('optim','local_min_found','CSHelpWindow');">Local minimum found that satisfies the constraints</a>.

Optimization completed because the objective function is non-decreasing in 
<a href = "matlab: helpview('optim','feasible_directions','CSHelpWindow');">feasible directions</a>, to within the value of the <a href = "matlab: helpview('optim','optimality_tolerance_msgcsh','CSHelpWindow');">optimality tolerance</a>,
and constraints are satisfied to within the value of the <a href = "matlab: helpview('optim','constraint_tolerance','CSHelpWindow');">constraint tolerance</a>.

<<a href = "matlab: createExitMsg({'optimlib:sqpLineSearch:Exit1basic'},{'optimlib:sqpLineSearch:Exit1detailed','6.513565e-10','1.000000e-09','0.000000e+00','1.000000e-09'},true,true);;">stopping criteria details</a>>

<a href = "matlab: helpview('optim','local_min_found','CSHelpWindow');">Local minimum found that satisfies the constraints</a>.

Optimization completed because the objective function is non-decreasing in 
<a href = "matlab: helpview('optim','feasible_directions','CSHelpWindow');">feasible directions</a>, to within the value of the <a href = "matlab: helpview('optim','optimality_tolerance_msgcsh','CSHelpWindow');">optimality tolerance</a>,
and constraints are satisfied to within the value of the <a href = "matlab: helpview('optim','constraint_tolerance','CSHelpWindow');">constraint tolerance</a>.

<<a href = "matlab: createExitMsg({'optimlib:sqpLineSearch:Exit1basic'},{'optimlib:sqpLineSearch:Exit1detailed','1.292888e-10','1.000000e-09','0.000000e+00','1.000000e-09'},true,true);;">stopping criteria details</a>>

<a href = "matlab: helpview('optim','local_min_found','CSHelpWindow');">Local minimum found that satisfies the constraints</a>.

Optimization completed because the objective function is non-decreasing in 
<a href = "matlab: helpview('optim','feasible_directions','CSHelpWindow');">feasible directions</a>, to within the value of the <a href = "matlab: helpview('optim','optimality_tolerance_msgcsh','CSHelpWindow');">optimality tolerance</a>,
and constraints are satisfied to within the value of the <a href = "matlab: helpview('optim','constraint_tolerance','CSHelpWindow');">constraint tolerance</a>.

<<a href = "matlab: createExitMsg({'optimlib:sqpLineSearch:Exit1basic'},{'optimlib:sqpLineSearch:Exit1detailed','3.491746e-10','1.000000e-09','0.000000e+00','1.000000e-09'},true,true);;">stopping criteria details</a>>

<a href = "matlab: helpview('optim','local_min_found','CSHelpWindow');">Local minimum found that satisfies the constraints</a>.

Optimization completed because the objective function is non-decreasing in 
<a href = "matlab: helpview('optim','feasible_directions','CSHelpWindow');">feasible directions</a>, to within the value of the <a href = "matlab: helpview('optim','optimality_tolerance_msgcsh','CSHelpWindow');">optimality tolerance</a>,
and constraints are satisfied to within the value of the <a href = "matlab: helpview('optim','constraint_tolerance','CSHelpWindow');">constraint tolerance</a>.

<<a href = "matlab: createExitMsg({'optimlib:sqpLineSearch:Exit1basic'},{'optimlib:sqpLineSearch:Exit1detailed','7.495602e-10','1.000000e-09','0.000000e+00','1.000000e-09'},true,true);;">stopping criteria details</a>>

<a href = "matlab: helpview('optim','local_min_poss_with_constr','CSHelpWindow');">Local minimum possible. Constraints satisfied</a>.

fmincon stopped because the <a href = "matlab: helpview('optim','norm_curr_step_simple_fminconip','CSHelpWindow');">size of the current step</a> is less than
the value of the <a href = "matlab: helpview('optim','step_size_tol','CSHelpWindow');">step size tolerance</a> and constraints are 
satisfied to within the value of the <a href = "matlab: helpview('optim','constraint_tolerance','CSHelpWindow');">constraint tolerance</a>.

<<a href = "matlab: createExitMsg({'optimlib:sqpLineSearch:Exit2basic','fmincon'},{'optimlib:sqpLineSearch:Exit2detailed','1.000000e-09','0.000000e+00','1.000000e-09'},true,true);;">stopping criteria details</a>>

<a href = "matlab: helpview('optim','local_min_found','CSHelpWindow');">Local minimum found that satisfies the constraints</a>.

Optimization completed because the objective function is non-decreasing in 
<a href = "matlab: helpview('optim','feasible_directions','CSHelpWindow');">feasible directions</a>, to within the value of the <a href = "matlab: helpview('optim','optimality_tolerance_msgcsh','CSHelpWindow');">optimality tolerance</a>,
and constraints are satisfied to within the value of the <a href = "matlab: helpview('optim','constraint_tolerance','CSHelpWindow');">constraint tolerance</a>.

<<a href = "matlab: createExitMsg({'optimlib:sqpLineSearch:Exit1basic'},{'optimlib:sqpLineSearch:Exit1detailed','3.783533e-10','1.000000e-09','0.000000e+00','1.000000e-09'},true,true);;">stopping criteria details</a>>

<a href = "matlab: helpview('optim','local_min_found','CSHelpWindow');">Local minimum found that satisfies the constraints</a>.

Optimization completed because the objective function is non-decreasing in 
<a href = "matlab: helpview('optim','feasible_directions','CSHelpWindow');">feasible directions</a>, to within the value of the <a href = "matlab: helpview('optim','optimality_tolerance_msgcsh','CSHelpWindow');">optimality tolerance</a>,
and constraints are satisfied to within the value of the <a href = "matlab: helpview('optim','constraint_tolerance','CSHelpWindow');">constraint tolerance</a>.

<<a href = "matlab: createExitMsg({'optimlib:sqpLineSearch:Exit1basic'},{'optimlib:sqpLineSearch:Exit1detailed','1.582646e-10','1.000000e-09','0.000000e+00','1.000000e-09'},true,true);;">stopping criteria details</a>>

<a href = "matlab: helpview('optim','local_min_poss_with_constr','CSHelpWindow');">Local minimum possible. Constraints satisfied</a>.

fmincon stopped because the <a href = "matlab: helpview('optim','norm_curr_step_simple_fminconip','CSHelpWindow');">size of the current step</a> is less than
the value of the <a href = "matlab: helpview('optim','step_size_tol','CSHelpWindow');">step size tolerance</a> and constraints are 
satisfied to within the value of the <a href = "matlab: helpview('optim','constraint_tolerance','CSHelpWindow');">constraint tolerance</a>.

<<a href = "matlab: createExitMsg({'optimlib:sqpLineSearch:Exit2basic','fmincon'},{'optimlib:sqpLineSearch:Exit2detailed','1.000000e-09','0.000000e+00','1.000000e-09'},true,true);;">stopping criteria details</a>>

<a href = "matlab: helpview('optim','local_min_poss_with_constr','CSHelpWindow');">Local minimum possible. Constraints satisfied</a>.

fmincon stopped because the <a href = "matlab: helpview('optim','norm_curr_step_simple_fminconip','CSHelpWindow');">size of the current step</a> is less than
the value of the <a href = "matlab: helpview('optim','step_size_tol','CSHelpWindow');">step size tolerance</a> and constraints are 
satisfied to within the value of the <a href = "matlab: helpview('optim','constraint_tolerance','CSHelpWindow');">constraint tolerance</a>.

<<a href = "matlab: createExitMsg({'optimlib:sqpLineSearch:Exit2basic','fmincon'},{'optimlib:sqpLineSearch:Exit2detailed','1.000000e-09','0.000000e+00','1.000000e-09'},true,true);;">stopping criteria details</a>>

<a href = "matlab: helpview('optim','local_min_found','CSHelpWindow');">Local minimum found that satisfies the constraints</a>.

Optimization completed because the objective function is non-decreasing in 
<a href = "matlab: helpview('optim','feasible_directions','CSHelpWindow');">feasible directions</a>, to within the value of the <a href = "matlab: helpview('optim','optimality_tolerance_msgcsh','CSHelpWindow');">optimality tolerance</a>,
and constraints are satisfied to within the value of the <a href = "matlab: helpview('optim','constraint_tolerance','CSHelpWindow');">constraint tolerance</a>.

<<a href = "matlab: createExitMsg({'optimlib:sqpLineSearch:Exit1basic'},{'optimlib:sqpLineSearch:Exit1detailed','1.143837e-10','1.000000e-09','0.000000e+00','1.000000e-09'},true,true);;">stopping criteria details</a>>

<a href = "matlab: helpview('optim','local_min_found','CSHelpWindow');">Local minimum found that satisfies the constraints</a>.

Optimization completed because the objective function is non-decreasing in 
<a href = "matlab: helpview('optim','feasible_directions','CSHelpWindow');">feasible directions</a>, to within the value of the <a href = "matlab: helpview('optim','optimality_tolerance_msgcsh','CSHelpWindow');">optimality tolerance</a>,
and constraints are satisfied to within the value of the <a href = "matlab: helpview('optim','constraint_tolerance','CSHelpWindow');">constraint tolerance</a>.

<<a href = "matlab: createExitMsg({'optimlib:sqpLineSearch:Exit1basic'},{'optimlib:sqpLineSearch:Exit1detailed','2.369725e-11','1.000000e-09','0.000000e+00','1.000000e-09'},true,true);;">stopping criteria details</a>>

<a href = "matlab: helpview('optim','local_min_found','CSHelpWindow');">Local minimum found that satisfies the constraints</a>.

Optimization completed because the objective function is non-decreasing in 
<a href = "matlab: helpview('optim','feasible_directions','CSHelpWindow');">feasible directions</a>, to within the value of the <a href = "matlab: helpview('optim','optimality_tolerance_msgcsh','CSHelpWindow');">optimality tolerance</a>,
and constraints are satisfied to within the value of the <a href = "matlab: helpview('optim','constraint_tolerance','CSHelpWindow');">constraint tolerance</a>.

<<a href = "matlab: createExitMsg({'optimlib:sqpLineSearch:Exit1basic'},{'optimlib:sqpLineSearch:Exit1detailed','3.359524e-10','1.000000e-09','0.000000e+00','1.000000e-09'},true,true);;">stopping criteria details</a>>

<a href = "matlab: helpview('optim','local_min_found','CSHelpWindow');">Local minimum found that satisfies the constraints</a>.

Optimization completed because the objective function is non-decreasing in 
<a href = "matlab: helpview('optim','feasible_directions','CSHelpWindow');">feasible directions</a>, to within the value of the <a href = "matlab: helpview('optim','optimality_tolerance_msgcsh','CSHelpWindow');">optimality tolerance</a>,
and constraints are satisfied to within the value of the <a href = "matlab: helpview('optim','constraint_tolerance','CSHelpWindow');">constraint tolerance</a>.

<<a href = "matlab: createExitMsg({'optimlib:sqpLineSearch:Exit1basic'},{'optimlib:sqpLineSearch:Exit1detailed','7.476741e-10','1.000000e-09','0.000000e+00','1.000000e-09'},true,true);;">stopping criteria details</a>>

<a href = "matlab: helpview('optim','local_min_found','CSHelpWindow');">Local minimum found that satisfies the constraints</a>.

Optimization completed because the objective function is non-decreasing in 
<a href = "matlab: helpview('optim','feasible_directions','CSHelpWindow');">feasible directions</a>, to within the value of the <a href = "matlab: helpview('optim','optimality_tolerance_msgcsh','CSHelpWindow');">optimality tolerance</a>,
and constraints are satisfied to within the value of the <a href = "matlab: helpview('optim','constraint_tolerance','CSHelpWindow');">constraint tolerance</a>.

<<a href = "matlab: createExitMsg({'optimlib:sqpLineSearch:Exit1basic'},{'optimlib:sqpLineSearch:Exit1detailed','1.335501e-10','1.000000e-09','0.000000e+00','1.000000e-09'},true,true);;">stopping criteria details</a>>

<a href = "matlab: helpview('optim','local_min_found','CSHelpWindow');">Local minimum found that satisfies the constraints</a>.

Optimization completed because the objective function is non-decreasing in 
<a href = "matlab: helpview('optim','feasible_directions','CSHelpWindow');">feasible directions</a>, to within the value of the <a href = "matlab: helpview('optim','optimality_tolerance_msgcsh','CSHelpWindow');">optimality tolerance</a>,
and constraints are satisfied to within the value of the <a href = "matlab: helpview('optim','constraint_tolerance','CSHelpWindow');">constraint tolerance</a>.

<<a href = "matlab: createExitMsg({'optimlib:sqpLineSearch:Exit1basic'},{'optimlib:sqpLineSearch:Exit1detailed','7.527075e-10','1.000000e-09','0.000000e+00','1.000000e-09'},true,true);;">stopping criteria details</a>>

<a href = "matlab: helpview('optim','local_min_found','CSHelpWindow');">Local minimum found that satisfies the constraints</a>.

Optimization completed because the objective function is non-decreasing in 
<a href = "matlab: helpview('optim','feasible_directions','CSHelpWindow');">feasible directions</a>, to within the value of the <a href = "matlab: helpview('optim','optimality_tolerance_msgcsh','CSHelpWindow');">optimality tolerance</a>,
and constraints are satisfied to within the value of the <a href = "matlab: helpview('optim','constraint_tolerance','CSHelpWindow');">constraint tolerance</a>.

<<a href = "matlab: createExitMsg({'optimlib:sqpLineSearch:Exit1basic'},{'optimlib:sqpLineSearch:Exit1detailed','7.051198e-11','1.000000e-09','0.000000e+00','1.000000e-09'},true,true);;">stopping criteria details</a>>

<a href = "matlab: helpview('optim','local_min_found','CSHelpWindow');">Local minimum found that satisfies the constraints</a>.

Optimization completed because the objective function is non-decreasing in 
<a href = "matlab: helpview('optim','feasible_directions','CSHelpWindow');">feasible directions</a>, to within the value of the <a href = "matlab: helpview('optim','optimality_tolerance_msgcsh','CSHelpWindow');">optimality tolerance</a>,
and constraints are satisfied to within the value of the <a href = "matlab: helpview('optim','constraint_tolerance','CSHelpWindow');">constraint tolerance</a>.

<<a href = "matlab: createExitMsg({'optimlib:sqpLineSearch:Exit1basic'},{'optimlib:sqpLineSearch:Exit1detailed','2.088029e-10','1.000000e-09','0.000000e+00','1.000000e-09'},true,true);;">stopping criteria details</a>>

<a href = "matlab: helpview('optim','local_min_found','CSHelpWindow');">Local minimum found that satisfies the constraints</a>.

Optimization completed because the objective function is non-decreasing in 
<a href = "matlab: helpview('optim','feasible_directions','CSHelpWindow');">feasible directions</a>, to within the value of the <a href = "matlab: helpview('optim','optimality_tolerance_msgcsh','CSHelpWindow');">optimality tolerance</a>,
and constraints are satisfied to within the value of the <a href = "matlab: helpview('optim','constraint_tolerance','CSHelpWindow');">constraint tolerance</a>.

<<a href = "matlab: createExitMsg({'optimlib:sqpLineSearch:Exit1basic'},{'optimlib:sqpLineSearch:Exit1detailed','1.256206e-10','1.000000e-09','0.000000e+00','1.000000e-09'},true,true);;">stopping criteria details</a>>

<a href = "matlab: helpview('optim','local_min_found','CSHelpWindow');">Local minimum found that satisfies the constraints</a>.

Optimization completed because the objective function is non-decreasing in 
<a href = "matlab: helpview('optim','feasible_directions','CSHelpWindow');">feasible directions</a>, to within the value of the <a href = "matlab: helpview('optim','optimality_tolerance_msgcsh','CSHelpWindow');">optimality tolerance</a>,
and constraints are satisfied to within the value of the <a href = "matlab: helpview('optim','constraint_tolerance','CSHelpWindow');">constraint tolerance</a>.

<<a href = "matlab: createExitMsg({'optimlib:sqpLineSearch:Exit1basic'},{'optimlib:sqpLineSearch:Exit1detailed','6.320338e-11','1.000000e-09','0.000000e+00','1.000000e-09'},true,true);;">stopping criteria details</a>>

<a href = "matlab: helpview('optim','local_min_found','CSHelpWindow');">Local minimum found that satisfies the constraints</a>.

Optimization completed because the objective function is non-decreasing in 
<a href = "matlab: helpview('optim','feasible_directions','CSHelpWindow');">feasible directions</a>, to within the value of the <a href = "matlab: helpview('optim','optimality_tolerance_msgcsh','CSHelpWindow');">optimality tolerance</a>,
and constraints are satisfied to within the value of the <a href = "matlab: helpview('optim','constraint_tolerance','CSHelpWindow');">constraint tolerance</a>.

<<a href = "matlab: createExitMsg({'optimlib:sqpLineSearch:Exit1basic'},{'optimlib:sqpLineSearch:Exit1detailed','9.307107e-11','1.000000e-09','0.000000e+00','1.000000e-09'},true,true);;">stopping criteria details</a>>

<a href = "matlab: helpview('optim','local_min_found','CSHelpWindow');">Local minimum found that satisfies the constraints</a>.

Optimization completed because the objective function is non-decreasing in 
<a href = "matlab: helpview('optim','feasible_directions','CSHelpWindow');">feasible directions</a>, to within the value of the <a href = "matlab: helpview('optim','optimality_tolerance_msgcsh','CSHelpWindow');">optimality tolerance</a>,
and constraints are satisfied to within the value of the <a href = "matlab: helpview('optim','constraint_tolerance','CSHelpWindow');">constraint tolerance</a>.

<<a href = "matlab: createExitMsg({'optimlib:sqpLineSearch:Exit1basic'},{'optimlib:sqpLineSearch:Exit1detailed','2.647368e-10','1.000000e-09','0.000000e+00','1.000000e-09'},true,true);;">stopping criteria details</a>>

<a href = "matlab: helpview('optim','local_min_found','CSHelpWindow');">Local minimum found that satisfies the constraints</a>.

Optimization completed because the objective function is non-decreasing in 
<a href = "matlab: helpview('optim','feasible_directions','CSHelpWindow');">feasible directions</a>, to within the value of the <a href = "matlab: helpview('optim','optimality_tolerance_msgcsh','CSHelpWindow');">optimality tolerance</a>,
and constraints are satisfied to within the value of the <a href = "matlab: helpview('optim','constraint_tolerance','CSHelpWindow');">constraint tolerance</a>.

<<a href = "matlab: createExitMsg({'optimlib:sqpLineSearch:Exit1basic'},{'optimlib:sqpLineSearch:Exit1detailed','7.189753e-10','1.000000e-09','0.000000e+00','1.000000e-09'},true,true);;">stopping criteria details</a>>

<a href = "matlab: helpview('optim','local_min_found','CSHelpWindow');">Local minimum found that satisfies the constraints</a>.

Optimization completed because the objective function is non-decreasing in 
<a href = "matlab: helpview('optim','feasible_directions','CSHelpWindow');">feasible directions</a>, to within the value of the <a href = "matlab: helpview('optim','optimality_tolerance_msgcsh','CSHelpWindow');">optimality tolerance</a>,
and constraints are satisfied to within the value of the <a href = "matlab: helpview('optim','constraint_tolerance','CSHelpWindow');">constraint tolerance</a>.

<<a href = "matlab: createExitMsg({'optimlib:sqpLineSearch:Exit1basic'},{'optimlib:sqpLineSearch:Exit1detailed','2.102711e-10','1.000000e-09','0.000000e+00','1.000000e-09'},true,true);;">stopping criteria details</a>>

<a href = "matlab: helpview('optim','local_min_found','CSHelpWindow');">Local minimum found that satisfies the constraints</a>.

Optimization completed because the objective function is non-decreasing in 
<a href = "matlab: helpview('optim','feasible_directions','CSHelpWindow');">feasible directions</a>, to within the value of the <a href = "matlab: helpview('optim','optimality_tolerance_msgcsh','CSHelpWindow');">optimality tolerance</a>,
and constraints are satisfied to within the value of the <a href = "matlab: helpview('optim','constraint_tolerance','CSHelpWindow');">constraint tolerance</a>.

<<a href = "matlab: createExitMsg({'optimlib:sqpLineSearch:Exit1basic'},{'optimlib:sqpLineSearch:Exit1detailed','2.978174e-11','1.000000e-09','0.000000e+00','1.000000e-09'},true,true);;">stopping criteria details</a>>

<a href = "matlab: helpview('optim','local_min_found','CSHelpWindow');">Local minimum found that satisfies the constraints</a>.

Optimization completed because the objective function is non-decreasing in 
<a href = "matlab: helpview('optim','feasible_directions','CSHelpWindow');">feasible directions</a>, to within the value of the <a href = "matlab: helpview('optim','optimality_tolerance_msgcsh','CSHelpWindow');">optimality tolerance</a>,
and constraints are satisfied to within the value of the <a href = "matlab: helpview('optim','constraint_tolerance','CSHelpWindow');">constraint tolerance</a>.

<<a href = "matlab: createExitMsg({'optimlib:sqpLineSearch:Exit1basic'},{'optimlib:sqpLineSearch:Exit1detailed','8.174458e-12','1.000000e-09','0.000000e+00','1.000000e-09'},true,true);;">stopping criteria details</a>>

<a href = "matlab: helpview('optim','local_min_found','CSHelpWindow');">Local minimum found that satisfies the constraints</a>.

Optimization completed because the objective function is non-decreasing in 
<a href = "matlab: helpview('optim','feasible_directions','CSHelpWindow');">feasible directions</a>, to within the value of the <a href = "matlab: helpview('optim','optimality_tolerance_msgcsh','CSHelpWindow');">optimality tolerance</a>,
and constraints are satisfied to within the value of the <a href = "matlab: helpview('optim','constraint_tolerance','CSHelpWindow');">constraint tolerance</a>.

<<a href = "matlab: createExitMsg({'optimlib:sqpLineSearch:Exit1basic'},{'optimlib:sqpLineSearch:Exit1detailed','3.560142e-10','1.000000e-09','0.000000e+00','1.000000e-09'},true,true);;">stopping criteria details</a>>

<a href = "matlab: helpview('optim','local_min_found','CSHelpWindow');">Local minimum found that satisfies the constraints</a>.

Optimization completed because the objective function is non-decreasing in 
<a href = "matlab: helpview('optim','feasible_directions','CSHelpWindow');">feasible directions</a>, to within the value of the <a href = "matlab: helpview('optim','optimality_tolerance_msgcsh','CSHelpWindow');">optimality tolerance</a>,
and constraints are satisfied to within the value of the <a href = "matlab: helpview('optim','constraint_tolerance','CSHelpWindow');">constraint tolerance</a>.

<<a href = "matlab: createExitMsg({'optimlib:sqpLineSearch:Exit1basic'},{'optimlib:sqpLineSearch:Exit1detailed','3.965085e-10','1.000000e-09','0.000000e+00','1.000000e-09'},true,true);;">stopping criteria details</a>>

<a href = "matlab: helpview('optim','local_min_found','CSHelpWindow');">Local minimum found that satisfies the constraints</a>.

Optimization completed because the objective function is non-decreasing in 
<a href = "matlab: helpview('optim','feasible_directions','CSHelpWindow');">feasible directions</a>, to within the value of the <a href = "matlab: helpview('optim','optimality_tolerance_msgcsh','CSHelpWindow');">optimality tolerance</a>,
and constraints are satisfied to within the value of the <a href = "matlab: helpview('optim','constraint_tolerance','CSHelpWindow');">constraint tolerance</a>.

<<a href = "matlab: createExitMsg({'optimlib:sqpLineSearch:Exit1basic'},{'optimlib:sqpLineSearch:Exit1detailed','3.277758e-11','1.000000e-09','0.000000e+00','1.000000e-09'},true,true);;">stopping criteria details</a>>

<a href = "matlab: helpview('optim','local_min_found','CSHelpWindow');">Local minimum found that satisfies the constraints</a>.

Optimization completed because the objective function is non-decreasing in 
<a href = "matlab: helpview('optim','feasible_directions','CSHelpWindow');">feasible directions</a>, to within the value of the <a href = "matlab: helpview('optim','optimality_tolerance_msgcsh','CSHelpWindow');">optimality tolerance</a>,
and constraints are satisfied to within the value of the <a href = "matlab: helpview('optim','constraint_tolerance','CSHelpWindow');">constraint tolerance</a>.

<<a href = "matlab: createExitMsg({'optimlib:sqpLineSearch:Exit1basic'},{'optimlib:sqpLineSearch:Exit1detailed','2.213172e-10','1.000000e-09','0.000000e+00','1.000000e-09'},true,true);;">stopping criteria details</a>>

<a href = "matlab: helpview('optim','local_min_found','CSHelpWindow');">Local minimum found that satisfies the constraints</a>.

Optimization completed because the objective function is non-decreasing in 
<a href = "matlab: helpview('optim','feasible_directions','CSHelpWindow');">feasible directions</a>, to within the value of the <a href = "matlab: helpview('optim','optimality_tolerance_msgcsh','CSHelpWindow');">optimality tolerance</a>,
and constraints are satisfied to within the value of the <a href = "matlab: helpview('optim','constraint_tolerance','CSHelpWindow');">constraint tolerance</a>.

<<a href = "matlab: createExitMsg({'optimlib:sqpLineSearch:Exit1basic'},{'optimlib:sqpLineSearch:Exit1detailed','8.611006e-11','1.000000e-09','0.000000e+00','1.000000e-09'},true,true);;">stopping criteria details</a>>

<a href = "matlab: helpview('optim','local_min_found','CSHelpWindow');">Local minimum found that satisfies the constraints</a>.

Optimization completed because the objective function is non-decreasing in 
<a href = "matlab: helpview('optim','feasible_directions','CSHelpWindow');">feasible directions</a>, to within the value of the <a href = "matlab: helpview('optim','optimality_tolerance_msgcsh','CSHelpWindow');">optimality tolerance</a>,
and constraints are satisfied to within the value of the <a href = "matlab: helpview('optim','constraint_tolerance','CSHelpWindow');">constraint tolerance</a>.

<<a href = "matlab: createExitMsg({'optimlib:sqpLineSearch:Exit1basic'},{'optimlib:sqpLineSearch:Exit1detailed','3.026436e-11','1.000000e-09','0.000000e+00','1.000000e-09'},true,true);;">stopping criteria details</a>>

<a href = "matlab: helpview('optim','local_min_found','CSHelpWindow');">Local minimum found that satisfies the constraints</a>.

Optimization completed because the objective function is non-decreasing in 
<a href = "matlab: helpview('optim','feasible_directions','CSHelpWindow');">feasible directions</a>, to within the value of the <a href = "matlab: helpview('optim','optimality_tolerance_msgcsh','CSHelpWindow');">optimality tolerance</a>,
and constraints are satisfied to within the value of the <a href = "matlab: helpview('optim','constraint_tolerance','CSHelpWindow');">constraint tolerance</a>.

<<a href = "matlab: createExitMsg({'optimlib:sqpLineSearch:Exit1basic'},{'optimlib:sqpLineSearch:Exit1detailed','4.623985e-10','1.000000e-09','0.000000e+00','1.000000e-09'},true,true);;">stopping criteria details</a>>

<a href = "matlab: helpview('optim','local_min_found','CSHelpWindow');">Local minimum found that satisfies the constraints</a>.

Optimization completed because the objective function is non-decreasing in 
<a href = "matlab: helpview('optim','feasible_directions','CSHelpWindow');">feasible directions</a>, to within the value of the <a href = "matlab: helpview('optim','optimality_tolerance_msgcsh','CSHelpWindow');">optimality tolerance</a>,
and constraints are satisfied to within the value of the <a href = "matlab: helpview('optim','constraint_tolerance','CSHelpWindow');">constraint tolerance</a>.

<<a href = "matlab: createExitMsg({'optimlib:sqpLineSearch:Exit1basic'},{'optimlib:sqpLineSearch:Exit1detailed','6.310866e-10','1.000000e-09','0.000000e+00','1.000000e-09'},true,true);;">stopping criteria details</a>>

<a href = "matlab: helpview('optim','local_min_found','CSHelpWindow');">Local minimum found that satisfies the constraints</a>.

Optimization completed because the objective function is non-decreasing in 
<a href = "matlab: helpview('optim','feasible_directions','CSHelpWindow');">feasible directions</a>, to within the value of the <a href = "matlab: helpview('optim','optimality_tolerance_msgcsh','CSHelpWindow');">optimality tolerance</a>,
and constraints are satisfied to within the value of the <a href = "matlab: helpview('optim','constraint_tolerance','CSHelpWindow');">constraint tolerance</a>.

<<a href = "matlab: createExitMsg({'optimlib:sqpLineSearch:Exit1basic'},{'optimlib:sqpLineSearch:Exit1detailed','2.918084e-10','1.000000e-09','0.000000e+00','1.000000e-09'},true,true);;">stopping criteria details</a>>

<a href = "matlab: helpview('optim','local_min_found','CSHelpWindow');">Local minimum found that satisfies the constraints</a>.

Optimization completed because the objective function is non-decreasing in 
<a href = "matlab: helpview('optim','feasible_directions','CSHelpWindow');">feasible directions</a>, to within the value of the <a href = "matlab: helpview('optim','optimality_tolerance_msgcsh','CSHelpWindow');">optimality tolerance</a>,
and constraints are satisfied to within the value of the <a href = "matlab: helpview('optim','constraint_tolerance','CSHelpWindow');">constraint tolerance</a>.

<<a href = "matlab: createExitMsg({'optimlib:sqpLineSearch:Exit1basic'},{'optimlib:sqpLineSearch:Exit1detailed','1.962890e-10','1.000000e-09','0.000000e+00','1.000000e-09'},true,true);;">stopping criteria details</a>>

<a href = "matlab: helpview('optim','local_min_found','CSHelpWindow');">Local minimum found that satisfies the constraints</a>.

Optimization completed because the objective function is non-decreasing in 
<a href = "matlab: helpview('optim','feasible_directions','CSHelpWindow');">feasible directions</a>, to within the value of the <a href = "matlab: helpview('optim','optimality_tolerance_msgcsh','CSHelpWindow');">optimality tolerance</a>,
and constraints are satisfied to within the value of the <a href = "matlab: helpview('optim','constraint_tolerance','CSHelpWindow');">constraint tolerance</a>.

<<a href = "matlab: createExitMsg({'optimlib:sqpLineSearch:Exit1basic'},{'optimlib:sqpLineSearch:Exit1detailed','5.259404e-11','1.000000e-09','0.000000e+00','1.000000e-09'},true,true);;">stopping criteria details</a>>

<a href = "matlab: helpview('optim','local_min_found','CSHelpWindow');">Local minimum found that satisfies the constraints</a>.

Optimization completed because the objective function is non-decreasing in 
<a href = "matlab: helpview('optim','feasible_directions','CSHelpWindow');">feasible directions</a>, to within the value of the <a href = "matlab: helpview('optim','optimality_tolerance_msgcsh','CSHelpWindow');">optimality tolerance</a>,
and constraints are satisfied to within the value of the <a href = "matlab: helpview('optim','constraint_tolerance','CSHelpWindow');">constraint tolerance</a>.

<<a href = "matlab: createExitMsg({'optimlib:sqpLineSearch:Exit1basic'},{'optimlib:sqpLineSearch:Exit1detailed','1.365759e-10','1.000000e-09','0.000000e+00','1.000000e-09'},true,true);;">stopping criteria details</a>>

<a href = "matlab: helpview('optim','local_min_found','CSHelpWindow');">Local minimum found that satisfies the constraints</a>.

Optimization completed because the objective function is non-decreasing in 
<a href = "matlab: helpview('optim','feasible_directions','CSHelpWindow');">feasible directions</a>, to within the value of the <a href = "matlab: helpview('optim','optimality_tolerance_msgcsh','CSHelpWindow');">optimality tolerance</a>,
and constraints are satisfied to within the value of the <a href = "matlab: helpview('optim','constraint_tolerance','CSHelpWindow');">constraint tolerance</a>.

<<a href = "matlab: createExitMsg({'optimlib:sqpLineSearch:Exit1basic'},{'optimlib:sqpLineSearch:Exit1detailed','1.361283e-10','1.000000e-09','0.000000e+00','1.000000e-09'},true,true);;">stopping criteria details</a>>

<a href = "matlab: helpview('optim','local_min_found','CSHelpWindow');">Local minimum found that satisfies the constraints</a>.

Optimization completed because the objective function is non-decreasing in 
<a href = "matlab: helpview('optim','feasible_directions','CSHelpWindow');">feasible directions</a>, to within the value of the <a href = "matlab: helpview('optim','optimality_tolerance_msgcsh','CSHelpWindow');">optimality tolerance</a>,
and constraints are satisfied to within the value of the <a href = "matlab: helpview('optim','constraint_tolerance','CSHelpWindow');">constraint tolerance</a>.

<<a href = "matlab: createExitMsg({'optimlib:sqpLineSearch:Exit1basic'},{'optimlib:sqpLineSearch:Exit1detailed','8.364541e-10','1.000000e-09','0.000000e+00','1.000000e-09'},true,true);;">stopping criteria details</a>>

<a href = "matlab: helpview('optim','local_min_found','CSHelpWindow');">Local minimum found that satisfies the constraints</a>.

Optimization completed because the objective function is non-decreasing in 
<a href = "matlab: helpview('optim','feasible_directions','CSHelpWindow');">feasible directions</a>, to within the value of the <a href = "matlab: helpview('optim','optimality_tolerance_msgcsh','CSHelpWindow');">optimality tolerance</a>,
and constraints are satisfied to within the value of the <a href = "matlab: helpview('optim','constraint_tolerance','CSHelpWindow');">constraint tolerance</a>.

<<a href = "matlab: createExitMsg({'optimlib:sqpLineSearch:Exit1basic'},{'optimlib:sqpLineSearch:Exit1detailed','3.698989e-11','1.000000e-09','0.000000e+00','1.000000e-09'},true,true);;">stopping criteria details</a>>

<a href = "matlab: helpview('optim','local_min_found','CSHelpWindow');">Local minimum found that satisfies the constraints</a>.

Optimization completed because the objective function is non-decreasing in 
<a href = "matlab: helpview('optim','feasible_directions','CSHelpWindow');">feasible directions</a>, to within the value of the <a href = "matlab: helpview('optim','optimality_tolerance_msgcsh','CSHelpWindow');">optimality tolerance</a>,
and constraints are satisfied to within the value of the <a href = "matlab: helpview('optim','constraint_tolerance','CSHelpWindow');">constraint tolerance</a>.

<<a href = "matlab: createExitMsg({'optimlib:sqpLineSearch:Exit1basic'},{'optimlib:sqpLineSearch:Exit1detailed','3.403160e-10','1.000000e-09','0.000000e+00','1.000000e-09'},true,true);;">stopping criteria details</a>>

<a href = "matlab: helpview('optim','local_min_found','CSHelpWindow');">Local minimum found that satisfies the constraints</a>.

Optimization completed because the objective function is non-decreasing in 
<a href = "matlab: helpview('optim','feasible_directions','CSHelpWindow');">feasible directions</a>, to within the value of the <a href = "matlab: helpview('optim','optimality_tolerance_msgcsh','CSHelpWindow');">optimality tolerance</a>,
and constraints are satisfied to within the value of the <a href = "matlab: helpview('optim','constraint_tolerance','CSHelpWindow');">constraint tolerance</a>.

<<a href = "matlab: createExitMsg({'optimlib:sqpLineSearch:Exit1basic'},{'optimlib:sqpLineSearch:Exit1detailed','5.192500e-10','1.000000e-09','0.000000e+00','1.000000e-09'},true,true);;">stopping criteria details</a>>

<a href = "matlab: helpview('optim','local_min_found','CSHelpWindow');">Local minimum found that satisfies the constraints</a>.

Optimization completed because the objective function is non-decreasing in 
<a href = "matlab: helpview('optim','feasible_directions','CSHelpWindow');">feasible directions</a>, to within the value of the <a href = "matlab: helpview('optim','optimality_tolerance_msgcsh','CSHelpWindow');">optimality tolerance</a>,
and constraints are satisfied to within the value of the <a href = "matlab: helpview('optim','constraint_tolerance','CSHelpWindow');">constraint tolerance</a>.

<<a href = "matlab: createExitMsg({'optimlib:sqpLineSearch:Exit1basic'},{'optimlib:sqpLineSearch:Exit1detailed','5.238157e-10','1.000000e-09','0.000000e+00','1.000000e-09'},true,true);;">stopping criteria details</a>>

<a href = "matlab: helpview('optim','local_min_found','CSHelpWindow');">Local minimum found that satisfies the constraints</a>.

Optimization completed because the objective function is non-decreasing in 
<a href = "matlab: helpview('optim','feasible_directions','CSHelpWindow');">feasible directions</a>, to within the value of the <a href = "matlab: helpview('optim','optimality_tolerance_msgcsh','CSHelpWindow');">optimality tolerance</a>,
and constraints are satisfied to within the value of the <a href = "matlab: helpview('optim','constraint_tolerance','CSHelpWindow');">constraint tolerance</a>.

<<a href = "matlab: createExitMsg({'optimlib:sqpLineSearch:Exit1basic'},{'optimlib:sqpLineSearch:Exit1detailed','6.388447e-10','1.000000e-09','0.000000e+00','1.000000e-09'},true,true);;">stopping criteria details</a>>

<a href = "matlab: helpview('optim','local_min_found','CSHelpWindow');">Local minimum found that satisfies the constraints</a>.

Optimization completed because the objective function is non-decreasing in 
<a href = "matlab: helpview('optim','feasible_directions','CSHelpWindow');">feasible directions</a>, to within the value of the <a href = "matlab: helpview('optim','optimality_tolerance_msgcsh','CSHelpWindow');">optimality tolerance</a>,
and constraints are satisfied to within the value of the <a href = "matlab: helpview('optim','constraint_tolerance','CSHelpWindow');">constraint tolerance</a>.

<<a href = "matlab: createExitMsg({'optimlib:sqpLineSearch:Exit1basic'},{'optimlib:sqpLineSearch:Exit1detailed','1.951596e-10','1.000000e-09','0.000000e+00','1.000000e-09'},true,true);;">stopping criteria details</a>>

<a href = "matlab: helpview('optim','local_min_found','CSHelpWindow');">Local minimum found that satisfies the constraints</a>.

Optimization completed because the objective function is non-decreasing in 
<a href = "matlab: helpview('optim','feasible_directions','CSHelpWindow');">feasible directions</a>, to within the value of the <a href = "matlab: helpview('optim','optimality_tolerance_msgcsh','CSHelpWindow');">optimality tolerance</a>,
and constraints are satisfied to within the value of the <a href = "matlab: helpview('optim','constraint_tolerance','CSHelpWindow');">constraint tolerance</a>.

<<a href = "matlab: createExitMsg({'optimlib:sqpLineSearch:Exit1basic'},{'optimlib:sqpLineSearch:Exit1detailed','1.032735e-10','1.000000e-09','0.000000e+00','1.000000e-09'},true,true);;">stopping criteria details</a>>

<a href = "matlab: helpview('optim','local_min_found','CSHelpWindow');">Local minimum found that satisfies the constraints</a>.

Optimization completed because the objective function is non-decreasing in 
<a href = "matlab: helpview('optim','feasible_directions','CSHelpWindow');">feasible directions</a>, to within the value of the <a href = "matlab: helpview('optim','optimality_tolerance_msgcsh','CSHelpWindow');">optimality tolerance</a>,
and constraints are satisfied to within the value of the <a href = "matlab: helpview('optim','constraint_tolerance','CSHelpWindow');">constraint tolerance</a>.

<<a href = "matlab: createExitMsg({'optimlib:sqpLineSearch:Exit1basic'},{'optimlib:sqpLineSearch:Exit1detailed','6.714379e-10','1.000000e-09','0.000000e+00','1.000000e-09'},true,true);;">stopping criteria details</a>>

<a href = "matlab: helpview('optim','local_min_found','CSHelpWindow');">Local minimum found that satisfies the constraints</a>.

Optimization completed because the objective function is non-decreasing in 
<a href = "matlab: helpview('optim','feasible_directions','CSHelpWindow');">feasible directions</a>, to within the value of the <a href = "matlab: helpview('optim','optimality_tolerance_msgcsh','CSHelpWindow');">optimality tolerance</a>,
and constraints are satisfied to within the value of the <a href = "matlab: helpview('optim','constraint_tolerance','CSHelpWindow');">constraint tolerance</a>.

<<a href = "matlab: createExitMsg({'optimlib:sqpLineSearch:Exit1basic'},{'optimlib:sqpLineSearch:Exit1detailed','2.012830e-10','1.000000e-09','0.000000e+00','1.000000e-09'},true,true);;">stopping criteria details</a>>

<a href = "matlab: helpview('optim','local_min_found','CSHelpWindow');">Local minimum found that satisfies the constraints</a>.

Optimization completed because the objective function is non-decreasing in 
<a href = "matlab: helpview('optim','feasible_directions','CSHelpWindow');">feasible directions</a>, to within the value of the <a href = "matlab: helpview('optim','optimality_tolerance_msgcsh','CSHelpWindow');">optimality tolerance</a>,
and constraints are satisfied to within the value of the <a href = "matlab: helpview('optim','constraint_tolerance','CSHelpWindow');">constraint tolerance</a>.

<<a href = "matlab: createExitMsg({'optimlib:sqpLineSearch:Exit1basic'},{'optimlib:sqpLineSearch:Exit1detailed','4.566037e-10','1.000000e-09','0.000000e+00','1.000000e-09'},true,true);;">stopping criteria details</a>>

<a href = "matlab: helpview('optim','local_min_found','CSHelpWindow');">Local minimum found that satisfies the constraints</a>.

Optimization completed because the objective function is non-decreasing in 
<a href = "matlab: helpview('optim','feasible_directions','CSHelpWindow');">feasible directions</a>, to within the value of the <a href = "matlab: helpview('optim','optimality_tolerance_msgcsh','CSHelpWindow');">optimality tolerance</a>,
and constraints are satisfied to within the value of the <a href = "matlab: helpview('optim','constraint_tolerance','CSHelpWindow');">constraint tolerance</a>.

<<a href = "matlab: createExitMsg({'optimlib:sqpLineSearch:Exit1basic'},{'optimlib:sqpLineSearch:Exit1detailed','3.362829e-10','1.000000e-09','0.000000e+00','1.000000e-09'},true,true);;">stopping criteria details</a>>

<a href = "matlab: helpview('optim','local_min_found','CSHelpWindow');">Local minimum found that satisfies the constraints</a>.

Optimization completed because the objective function is non-decreasing in 
<a href = "matlab: helpview('optim','feasible_directions','CSHelpWindow');">feasible directions</a>, to within the value of the <a href = "matlab: helpview('optim','optimality_tolerance_msgcsh','CSHelpWindow');">optimality tolerance</a>,
and constraints are satisfied to within the value of the <a href = "matlab: helpview('optim','constraint_tolerance','CSHelpWindow');">constraint tolerance</a>.

<<a href = "matlab: createExitMsg({'optimlib:sqpLineSearch:Exit1basic'},{'optimlib:sqpLineSearch:Exit1detailed','7.767712e-10','1.000000e-09','0.000000e+00','1.000000e-09'},true,true);;">stopping criteria details</a>>

<a href = "matlab: helpview('optim','local_min_found','CSHelpWindow');">Local minimum found that satisfies the constraints</a>.

Optimization completed because the objective function is non-decreasing in 
<a href = "matlab: helpview('optim','feasible_directions','CSHelpWindow');">feasible directions</a>, to within the value of the <a href = "matlab: helpview('optim','optimality_tolerance_msgcsh','CSHelpWindow');">optimality tolerance</a>,
and constraints are satisfied to within the value of the <a href = "matlab: helpview('optim','constraint_tolerance','CSHelpWindow');">constraint tolerance</a>.

<<a href = "matlab: createExitMsg({'optimlib:sqpLineSearch:Exit1basic'},{'optimlib:sqpLineSearch:Exit1detailed','5.296753e-10','1.000000e-09','0.000000e+00','1.000000e-09'},true,true);;">stopping criteria details</a>>

<a href = "matlab: helpview('optim','local_min_found','CSHelpWindow');">Local minimum found that satisfies the constraints</a>.

Optimization completed because the objective function is non-decreasing in 
<a href = "matlab: helpview('optim','feasible_directions','CSHelpWindow');">feasible directions</a>, to within the value of the <a href = "matlab: helpview('optim','optimality_tolerance_msgcsh','CSHelpWindow');">optimality tolerance</a>,
and constraints are satisfied to within the value of the <a href = "matlab: helpview('optim','constraint_tolerance','CSHelpWindow');">constraint tolerance</a>.

<<a href = "matlab: createExitMsg({'optimlib:sqpLineSearch:Exit1basic'},{'optimlib:sqpLineSearch:Exit1detailed','1.722566e-10','1.000000e-09','0.000000e+00','1.000000e-09'},true,true);;">stopping criteria details</a>>

<a href = "matlab: helpview('optim','local_min_found','CSHelpWindow');">Local minimum found that satisfies the constraints</a>.

Optimization completed because the objective function is non-decreasing in 
<a href = "matlab: helpview('optim','feasible_directions','CSHelpWindow');">feasible directions</a>, to within the value of the <a href = "matlab: helpview('optim','optimality_tolerance_msgcsh','CSHelpWindow');">optimality tolerance</a>,
and constraints are satisfied to within the value of the <a href = "matlab: helpview('optim','constraint_tolerance','CSHelpWindow');">constraint tolerance</a>.

<<a href = "matlab: createExitMsg({'optimlib:sqpLineSearch:Exit1basic'},{'optimlib:sqpLineSearch:Exit1detailed','2.918442e-11','1.000000e-09','0.000000e+00','1.000000e-09'},true,true);;">stopping criteria details</a>>

<a href = "matlab: helpview('optim','local_min_found','CSHelpWindow');">Local minimum found that satisfies the constraints</a>.

Optimization completed because the objective function is non-decreasing in 
<a href = "matlab: helpview('optim','feasible_directions','CSHelpWindow');">feasible directions</a>, to within the value of the <a href = "matlab: helpview('optim','optimality_tolerance_msgcsh','CSHelpWindow');">optimality tolerance</a>,
and constraints are satisfied to within the value of the <a href = "matlab: helpview('optim','constraint_tolerance','CSHelpWindow');">constraint tolerance</a>.

<<a href = "matlab: createExitMsg({'optimlib:sqpLineSearch:Exit1basic'},{'optimlib:sqpLineSearch:Exit1detailed','7.171779e-10','1.000000e-09','0.000000e+00','1.000000e-09'},true,true);;">stopping criteria details</a>>

<a href = "matlab: helpview('optim','local_min_found','CSHelpWindow');">Local minimum found that satisfies the constraints</a>.

Optimization completed because the objective function is non-decreasing in 
<a href = "matlab: helpview('optim','feasible_directions','CSHelpWindow');">feasible directions</a>, to within the value of the <a href = "matlab: helpview('optim','optimality_tolerance_msgcsh','CSHelpWindow');">optimality tolerance</a>,
and constraints are satisfied to within the value of the <a href = "matlab: helpview('optim','constraint_tolerance','CSHelpWindow');">constraint tolerance</a>.

<<a href = "matlab: createExitMsg({'optimlib:sqpLineSearch:Exit1basic'},{'optimlib:sqpLineSearch:Exit1detailed','2.520603e-10','1.000000e-09','0.000000e+00','1.000000e-09'},true,true);;">stopping criteria details</a>>

<a href = "matlab: helpview('optim','local_min_poss_with_constr','CSHelpWindow');">Local minimum possible. Constraints satisfied</a>.

fmincon stopped because the <a href = "matlab: helpview('optim','norm_curr_step_simple_fminconip','CSHelpWindow');">size of the current step</a> is less than
the value of the <a href = "matlab: helpview('optim','step_size_tol','CSHelpWindow');">step size tolerance</a> and constraints are 
satisfied to within the value of the <a href = "matlab: helpview('optim','constraint_tolerance','CSHelpWindow');">constraint tolerance</a>.

<<a href = "matlab: createExitMsg({'optimlib:sqpLineSearch:Exit2basic','fmincon'},{'optimlib:sqpLineSearch:Exit2detailed','1.000000e-09','0.000000e+00','1.000000e-09'},true,true);;">stopping criteria details</a>>

<a href = "matlab: helpview('optim','local_min_found','CSHelpWindow');">Local minimum found that satisfies the constraints</a>.

Optimization completed because the objective function is non-decreasing in 
<a href = "matlab: helpview('optim','feasible_directions','CSHelpWindow');">feasible directions</a>, to within the value of the <a href = "matlab: helpview('optim','optimality_tolerance_msgcsh','CSHelpWindow');">optimality tolerance</a>,
and constraints are satisfied to within the value of the <a href = "matlab: helpview('optim','constraint_tolerance','CSHelpWindow');">constraint tolerance</a>.

<<a href = "matlab: createExitMsg({'optimlib:sqpLineSearch:Exit1basic'},{'optimlib:sqpLineSearch:Exit1detailed','1.559262e-10','1.000000e-09','0.000000e+00','1.000000e-09'},true,true);;">stopping criteria details</a>>

<a href = "matlab: helpview('optim','local_min_found','CSHelpWindow');">Local minimum found that satisfies the constraints</a>.

Optimization completed because the objective function is non-decreasing in 
<a href = "matlab: helpview('optim','feasible_directions','CSHelpWindow');">feasible directions</a>, to within the value of the <a href = "matlab: helpview('optim','optimality_tolerance_msgcsh','CSHelpWindow');">optimality tolerance</a>,
and constraints are satisfied to within the value of the <a href = "matlab: helpview('optim','constraint_tolerance','CSHelpWindow');">constraint tolerance</a>.

<<a href = "matlab: createExitMsg({'optimlib:sqpLineSearch:Exit1basic'},{'optimlib:sqpLineSearch:Exit1detailed','7.090467e-10','1.000000e-09','0.000000e+00','1.000000e-09'},true,true);;">stopping criteria details</a>>

<a href = "matlab: helpview('optim','local_min_found','CSHelpWindow');">Local minimum found that satisfies the constraints</a>.

Optimization completed because the objective function is non-decreasing in 
<a href = "matlab: helpview('optim','feasible_directions','CSHelpWindow');">feasible directions</a>, to within the value of the <a href = "matlab: helpview('optim','optimality_tolerance_msgcsh','CSHelpWindow');">optimality tolerance</a>,
and constraints are satisfied to within the value of the <a href = "matlab: helpview('optim','constraint_tolerance','CSHelpWindow');">constraint tolerance</a>.

<<a href = "matlab: createExitMsg({'optimlib:sqpLineSearch:Exit1basic'},{'optimlib:sqpLineSearch:Exit1detailed','1.092894e-10','1.000000e-09','0.000000e+00','1.000000e-09'},true,true);;">stopping criteria details</a>>

<a href = "matlab: helpview('optim','local_min_found','CSHelpWindow');">Local minimum found that satisfies the constraints</a>.

Optimization completed because the objective function is non-decreasing in 
<a href = "matlab: helpview('optim','feasible_directions','CSHelpWindow');">feasible directions</a>, to within the value of the <a href = "matlab: helpview('optim','optimality_tolerance_msgcsh','CSHelpWindow');">optimality tolerance</a>,
and constraints are satisfied to within the value of the <a href = "matlab: helpview('optim','constraint_tolerance','CSHelpWindow');">constraint tolerance</a>.

<<a href = "matlab: createExitMsg({'optimlib:sqpLineSearch:Exit1basic'},{'optimlib:sqpLineSearch:Exit1detailed','8.914110e-10','1.000000e-09','0.000000e+00','1.000000e-09'},true,true);;">stopping criteria details</a>>

<a href = "matlab: helpview('optim','local_min_found','CSHelpWindow');">Local minimum found that satisfies the constraints</a>.

Optimization completed because the objective function is non-decreasing in 
<a href = "matlab: helpview('optim','feasible_directions','CSHelpWindow');">feasible directions</a>, to within the value of the <a href = "matlab: helpview('optim','optimality_tolerance_msgcsh','CSHelpWindow');">optimality tolerance</a>,
and constraints are satisfied to within the value of the <a href = "matlab: helpview('optim','constraint_tolerance','CSHelpWindow');">constraint tolerance</a>.

<<a href = "matlab: createExitMsg({'optimlib:sqpLineSearch:Exit1basic'},{'optimlib:sqpLineSearch:Exit1detailed','7.549795e-10','1.000000e-09','0.000000e+00','1.000000e-09'},true,true);;">stopping criteria details</a>>

<a href = "matlab: helpview('optim','local_min_found','CSHelpWindow');">Local minimum found that satisfies the constraints</a>.

Optimization completed because the objective function is non-decreasing in 
<a href = "matlab: helpview('optim','feasible_directions','CSHelpWindow');">feasible directions</a>, to within the value of the <a href = "matlab: helpview('optim','optimality_tolerance_msgcsh','CSHelpWindow');">optimality tolerance</a>,
and constraints are satisfied to within the value of the <a href = "matlab: helpview('optim','constraint_tolerance','CSHelpWindow');">constraint tolerance</a>.

<<a href = "matlab: createExitMsg({'optimlib:sqpLineSearch:Exit1basic'},{'optimlib:sqpLineSearch:Exit1detailed','1.262629e-10','1.000000e-09','0.000000e+00','1.000000e-09'},true,true);;">stopping criteria details</a>>

<a href = "matlab: helpview('optim','local_min_found','CSHelpWindow');">Local minimum found that satisfies the constraints</a>.

Optimization completed because the objective function is non-decreasing in 
<a href = "matlab: helpview('optim','feasible_directions','CSHelpWindow');">feasible directions</a>, to within the value of the <a href = "matlab: helpview('optim','optimality_tolerance_msgcsh','CSHelpWindow');">optimality tolerance</a>,
and constraints are satisfied to within the value of the <a href = "matlab: helpview('optim','constraint_tolerance','CSHelpWindow');">constraint tolerance</a>.

<<a href = "matlab: createExitMsg({'optimlib:sqpLineSearch:Exit1basic'},{'optimlib:sqpLineSearch:Exit1detailed','4.046058e-10','1.000000e-09','0.000000e+00','1.000000e-09'},true,true);;">stopping criteria details</a>>

<a href = "matlab: helpview('optim','local_min_found','CSHelpWindow');">Local minimum found that satisfies the constraints</a>.

Optimization completed because the objective function is non-decreasing in 
<a href = "matlab: helpview('optim','feasible_directions','CSHelpWindow');">feasible directions</a>, to within the value of the <a href = "matlab: helpview('optim','optimality_tolerance_msgcsh','CSHelpWindow');">optimality tolerance</a>,
and constraints are satisfied to within the value of the <a href = "matlab: helpview('optim','constraint_tolerance','CSHelpWindow');">constraint tolerance</a>.

<<a href = "matlab: createExitMsg({'optimlib:sqpLineSearch:Exit1basic'},{'optimlib:sqpLineSearch:Exit1detailed','7.073349e-10','1.000000e-09','0.000000e+00','1.000000e-09'},true,true);;">stopping criteria details</a>>

<a href = "matlab: helpview('optim','local_min_found','CSHelpWindow');">Local minimum found that satisfies the constraints</a>.

Optimization completed because the objective function is non-decreasing in 
<a href = "matlab: helpview('optim','feasible_directions','CSHelpWindow');">feasible directions</a>, to within the value of the <a href = "matlab: helpview('optim','optimality_tolerance_msgcsh','CSHelpWindow');">optimality tolerance</a>,
and constraints are satisfied to within the value of the <a href = "matlab: helpview('optim','constraint_tolerance','CSHelpWindow');">constraint tolerance</a>.

<<a href = "matlab: createExitMsg({'optimlib:sqpLineSearch:Exit1basic'},{'optimlib:sqpLineSearch:Exit1detailed','2.059024e-10','1.000000e-09','0.000000e+00','1.000000e-09'},true,true);;">stopping criteria details</a>>

<a href = "matlab: helpview('optim','local_min_poss_with_constr','CSHelpWindow');">Local minimum possible. Constraints satisfied</a>.

fmincon stopped because the <a href = "matlab: helpview('optim','norm_curr_step_simple_fminconip','CSHelpWindow');">size of the current step</a> is less than
the value of the <a href = "matlab: helpview('optim','step_size_tol','CSHelpWindow');">step size tolerance</a> and constraints are 
satisfied to within the value of the <a href = "matlab: helpview('optim','constraint_tolerance','CSHelpWindow');">constraint tolerance</a>.

<<a href = "matlab: createExitMsg({'optimlib:sqpLineSearch:Exit2basic','fmincon'},{'optimlib:sqpLineSearch:Exit2detailed','1.000000e-09','0.000000e+00','1.000000e-09'},true,true);;">stopping criteria details</a>>

<a href = "matlab: helpview('optim','local_min_found','CSHelpWindow');">Local minimum found that satisfies the constraints</a>.

Optimization completed because the objective function is non-decreasing in 
<a href = "matlab: helpview('optim','feasible_directions','CSHelpWindow');">feasible directions</a>, to within the value of the <a href = "matlab: helpview('optim','optimality_tolerance_msgcsh','CSHelpWindow');">optimality tolerance</a>,
and constraints are satisfied to within the value of the <a href = "matlab: helpview('optim','constraint_tolerance','CSHelpWindow');">constraint tolerance</a>.

<<a href = "matlab: createExitMsg({'optimlib:sqpLineSearch:Exit1basic'},{'optimlib:sqpLineSearch:Exit1detailed','7.967527e-11','1.000000e-09','0.000000e+00','1.000000e-09'},true,true);;">stopping criteria details</a>>

<a href = "matlab: helpview('optim','local_min_found','CSHelpWindow');">Local minimum found that satisfies the constraints</a>.

Optimization completed because the objective function is non-decreasing in 
<a href = "matlab: helpview('optim','feasible_directions','CSHelpWindow');">feasible directions</a>, to within the value of the <a href = "matlab: helpview('optim','optimality_tolerance_msgcsh','CSHelpWindow');">optimality tolerance</a>,
and constraints are satisfied to within the value of the <a href = "matlab: helpview('optim','constraint_tolerance','CSHelpWindow');">constraint tolerance</a>.

<<a href = "matlab: createExitMsg({'optimlib:sqpLineSearch:Exit1basic'},{'optimlib:sqpLineSearch:Exit1detailed','8.034402e-10','1.000000e-09','0.000000e+00','1.000000e-09'},true,true);;">stopping criteria details</a>>

<a href = "matlab: helpview('optim','local_min_found','CSHelpWindow');">Local minimum found that satisfies the constraints</a>.

Optimization completed because the objective function is non-decreasing in 
<a href = "matlab: helpview('optim','feasible_directions','CSHelpWindow');">feasible directions</a>, to within the value of the <a href = "matlab: helpview('optim','optimality_tolerance_msgcsh','CSHelpWindow');">optimality tolerance</a>,
and constraints are satisfied to within the value of the <a href = "matlab: helpview('optim','constraint_tolerance','CSHelpWindow');">constraint tolerance</a>.

<<a href = "matlab: createExitMsg({'optimlib:sqpLineSearch:Exit1basic'},{'optimlib:sqpLineSearch:Exit1detailed','2.238961e-10','1.000000e-09','0.000000e+00','1.000000e-09'},true,true);;">stopping criteria details</a>>

<a href = "matlab: helpview('optim','local_min_found','CSHelpWindow');">Local minimum found that satisfies the constraints</a>.

Optimization completed because the objective function is non-decreasing in 
<a href = "matlab: helpview('optim','feasible_directions','CSHelpWindow');">feasible directions</a>, to within the value of the <a href = "matlab: helpview('optim','optimality_tolerance_msgcsh','CSHelpWindow');">optimality tolerance</a>,
and constraints are satisfied to within the value of the <a href = "matlab: helpview('optim','constraint_tolerance','CSHelpWindow');">constraint tolerance</a>.

<<a href = "matlab: createExitMsg({'optimlib:sqpLineSearch:Exit1basic'},{'optimlib:sqpLineSearch:Exit1detailed','3.116132e-11','1.000000e-09','0.000000e+00','1.000000e-09'},true,true);;">stopping criteria details</a>>

<a href = "matlab: helpview('optim','local_min_poss_with_constr','CSHelpWindow');">Local minimum possible. Constraints satisfied</a>.

fmincon stopped because the <a href = "matlab: helpview('optim','norm_curr_step_simple_fminconip','CSHelpWindow');">size of the current step</a> is less than
the value of the <a href = "matlab: helpview('optim','step_size_tol','CSHelpWindow');">step size tolerance</a> and constraints are 
satisfied to within the value of the <a href = "matlab: helpview('optim','constraint_tolerance','CSHelpWindow');">constraint tolerance</a>.

<<a href = "matlab: createExitMsg({'optimlib:sqpLineSearch:Exit2basic','fmincon'},{'optimlib:sqpLineSearch:Exit2detailed','1.000000e-09','0.000000e+00','1.000000e-09'},true,true);;">stopping criteria details</a>>

<a href = "matlab: helpview('optim','local_min_found','CSHelpWindow');">Local minimum found that satisfies the constraints</a>.

Optimization completed because the objective function is non-decreasing in 
<a href = "matlab: helpview('optim','feasible_directions','CSHelpWindow');">feasible directions</a>, to within the value of the <a href = "matlab: helpview('optim','optimality_tolerance_msgcsh','CSHelpWindow');">optimality tolerance</a>,
and constraints are satisfied to within the value of the <a href = "matlab: helpview('optim','constraint_tolerance','CSHelpWindow');">constraint tolerance</a>.

<<a href = "matlab: createExitMsg({'optimlib:sqpLineSearch:Exit1basic'},{'optimlib:sqpLineSearch:Exit1detailed','1.743904e-11','1.000000e-09','0.000000e+00','1.000000e-09'},true,true);;">stopping criteria details</a>>

<a href = "matlab: helpview('optim','local_min_found','CSHelpWindow');">Local minimum found that satisfies the constraints</a>.

Optimization completed because the objective function is non-decreasing in 
<a href = "matlab: helpview('optim','feasible_directions','CSHelpWindow');">feasible directions</a>, to within the value of the <a href = "matlab: helpview('optim','optimality_tolerance_msgcsh','CSHelpWindow');">optimality tolerance</a>,
and constraints are satisfied to within the value of the <a href = "matlab: helpview('optim','constraint_tolerance','CSHelpWindow');">constraint tolerance</a>.

<<a href = "matlab: createExitMsg({'optimlib:sqpLineSearch:Exit1basic'},{'optimlib:sqpLineSearch:Exit1detailed','1.486133e-10','1.000000e-09','0.000000e+00','1.000000e-09'},true,true);;">stopping criteria details</a>>

<a href = "matlab: helpview('optim','local_min_found','CSHelpWindow');">Local minimum found that satisfies the constraints</a>.

Optimization completed because the objective function is non-decreasing in 
<a href = "matlab: helpview('optim','feasible_directions','CSHelpWindow');">feasible directions</a>, to within the value of the <a href = "matlab: helpview('optim','optimality_tolerance_msgcsh','CSHelpWindow');">optimality tolerance</a>,
and constraints are satisfied to within the value of the <a href = "matlab: helpview('optim','constraint_tolerance','CSHelpWindow');">constraint tolerance</a>.

<<a href = "matlab: createExitMsg({'optimlib:sqpLineSearch:Exit1basic'},{'optimlib:sqpLineSearch:Exit1detailed','9.025140e-10','1.000000e-09','0.000000e+00','1.000000e-09'},true,true);;">stopping criteria details</a>>

<a href = "matlab: helpview('optim','local_min_found','CSHelpWindow');">Local minimum found that satisfies the constraints</a>.

Optimization completed because the objective function is non-decreasing in 
<a href = "matlab: helpview('optim','feasible_directions','CSHelpWindow');">feasible directions</a>, to within the value of the <a href = "matlab: helpview('optim','optimality_tolerance_msgcsh','CSHelpWindow');">optimality tolerance</a>,
and constraints are satisfied to within the value of the <a href = "matlab: helpview('optim','constraint_tolerance','CSHelpWindow');">constraint tolerance</a>.

<<a href = "matlab: createExitMsg({'optimlib:sqpLineSearch:Exit1basic'},{'optimlib:sqpLineSearch:Exit1detailed','2.907521e-10','1.000000e-09','0.000000e+00','1.000000e-09'},true,true);;">stopping criteria details</a>>

<a href = "matlab: helpview('optim','local_min_found','CSHelpWindow');">Local minimum found that satisfies the constraints</a>.

Optimization completed because the objective function is non-decreasing in 
<a href = "matlab: helpview('optim','feasible_directions','CSHelpWindow');">feasible directions</a>, to within the value of the <a href = "matlab: helpview('optim','optimality_tolerance_msgcsh','CSHelpWindow');">optimality tolerance</a>,
and constraints are satisfied to within the value of the <a href = "matlab: helpview('optim','constraint_tolerance','CSHelpWindow');">constraint tolerance</a>.

<<a href = "matlab: createExitMsg({'optimlib:sqpLineSearch:Exit1basic'},{'optimlib:sqpLineSearch:Exit1detailed','8.505925e-10','1.000000e-09','0.000000e+00','1.000000e-09'},true,true);;">stopping criteria details</a>>

<a href = "matlab: helpview('optim','local_min_poss_with_constr','CSHelpWindow');">Local minimum possible. Constraints satisfied</a>.

fmincon stopped because the <a href = "matlab: helpview('optim','norm_curr_step_simple_fminconip','CSHelpWindow');">size of the current step</a> is less than
the value of the <a href = "matlab: helpview('optim','step_size_tol','CSHelpWindow');">step size tolerance</a> and constraints are 
satisfied to within the value of the <a href = "matlab: helpview('optim','constraint_tolerance','CSHelpWindow');">constraint tolerance</a>.

<<a href = "matlab: createExitMsg({'optimlib:sqpLineSearch:Exit2basic','fmincon'},{'optimlib:sqpLineSearch:Exit2detailed','1.000000e-09','0.000000e+00','1.000000e-09'},true,true);;">stopping criteria details</a>>

<a href = "matlab: helpview('optim','local_min_found','CSHelpWindow');">Local minimum found that satisfies the constraints</a>.

Optimization completed because the objective function is non-decreasing in 
<a href = "matlab: helpview('optim','feasible_directions','CSHelpWindow');">feasible directions</a>, to within the value of the <a href = "matlab: helpview('optim','optimality_tolerance_msgcsh','CSHelpWindow');">optimality tolerance</a>,
and constraints are satisfied to within the value of the <a href = "matlab: helpview('optim','constraint_tolerance','CSHelpWindow');">constraint tolerance</a>.

<<a href = "matlab: createExitMsg({'optimlib:sqpLineSearch:Exit1basic'},{'optimlib:sqpLineSearch:Exit1detailed','5.884511e-10','1.000000e-09','0.000000e+00','1.000000e-09'},true,true);;">stopping criteria details</a>>

<a href = "matlab: helpview('optim','local_min_found','CSHelpWindow');">Local minimum found that satisfies the constraints</a>.

Optimization completed because the objective function is non-decreasing in 
<a href = "matlab: helpview('optim','feasible_directions','CSHelpWindow');">feasible directions</a>, to within the value of the <a href = "matlab: helpview('optim','optimality_tolerance_msgcsh','CSHelpWindow');">optimality tolerance</a>,
and constraints are satisfied to within the value of the <a href = "matlab: helpview('optim','constraint_tolerance','CSHelpWindow');">constraint tolerance</a>.

<<a href = "matlab: createExitMsg({'optimlib:sqpLineSearch:Exit1basic'},{'optimlib:sqpLineSearch:Exit1detailed','3.458086e-10','1.000000e-09','0.000000e+00','1.000000e-09'},true,true);;">stopping criteria details</a>>

<a href = "matlab: helpview('optim','local_min_found','CSHelpWindow');">Local minimum found that satisfies the constraints</a>.

Optimization completed because the objective function is non-decreasing in 
<a href = "matlab: helpview('optim','feasible_directions','CSHelpWindow');">feasible directions</a>, to within the value of the <a href = "matlab: helpview('optim','optimality_tolerance_msgcsh','CSHelpWindow');">optimality tolerance</a>,
and constraints are satisfied to within the value of the <a href = "matlab: helpview('optim','constraint_tolerance','CSHelpWindow');">constraint tolerance</a>.

<<a href = "matlab: createExitMsg({'optimlib:sqpLineSearch:Exit1basic'},{'optimlib:sqpLineSearch:Exit1detailed','6.303836e-10','1.000000e-09','0.000000e+00','1.000000e-09'},true,true);;">stopping criteria details</a>>

<a href = "matlab: helpview('optim','local_min_found','CSHelpWindow');">Local minimum found that satisfies the constraints</a>.

Optimization completed because the objective function is non-decreasing in 
<a href = "matlab: helpview('optim','feasible_directions','CSHelpWindow');">feasible directions</a>, to within the value of the <a href = "matlab: helpview('optim','optimality_tolerance_msgcsh','CSHelpWindow');">optimality tolerance</a>,
and constraints are satisfied to within the value of the <a href = "matlab: helpview('optim','constraint_tolerance','CSHelpWindow');">constraint tolerance</a>.

<<a href = "matlab: createExitMsg({'optimlib:sqpLineSearch:Exit1basic'},{'optimlib:sqpLineSearch:Exit1detailed','1.803546e-11','1.000000e-09','0.000000e+00','1.000000e-09'},true,true);;">stopping criteria details</a>>

<a href = "matlab: helpview('optim','local_min_found','CSHelpWindow');">Local minimum found that satisfies the constraints</a>.

Optimization completed because the objective function is non-decreasing in 
<a href = "matlab: helpview('optim','feasible_directions','CSHelpWindow');">feasible directions</a>, to within the value of the <a href = "matlab: helpview('optim','optimality_tolerance_msgcsh','CSHelpWindow');">optimality tolerance</a>,
and constraints are satisfied to within the value of the <a href = "matlab: helpview('optim','constraint_tolerance','CSHelpWindow');">constraint tolerance</a>.

<<a href = "matlab: createExitMsg({'optimlib:sqpLineSearch:Exit1basic'},{'optimlib:sqpLineSearch:Exit1detailed','3.333410e-10','1.000000e-09','0.000000e+00','1.000000e-09'},true,true);;">stopping criteria details</a>>

<a href = "matlab: helpview('optim','local_min_found','CSHelpWindow');">Local minimum found that satisfies the constraints</a>.

Optimization completed because the objective function is non-decreasing in 
<a href = "matlab: helpview('optim','feasible_directions','CSHelpWindow');">feasible directions</a>, to within the value of the <a href = "matlab: helpview('optim','optimality_tolerance_msgcsh','CSHelpWindow');">optimality tolerance</a>,
and constraints are satisfied to within the value of the <a href = "matlab: helpview('optim','constraint_tolerance','CSHelpWindow');">constraint tolerance</a>.

<<a href = "matlab: createExitMsg({'optimlib:sqpLineSearch:Exit1basic'},{'optimlib:sqpLineSearch:Exit1detailed','2.835721e-10','1.000000e-09','0.000000e+00','1.000000e-09'},true,true);;">stopping criteria details</a>>

<a href = "matlab: helpview('optim','local_min_found','CSHelpWindow');">Local minimum found that satisfies the constraints</a>.

Optimization completed because the objective function is non-decreasing in 
<a href = "matlab: helpview('optim','feasible_directions','CSHelpWindow');">feasible directions</a>, to within the value of the <a href = "matlab: helpview('optim','optimality_tolerance_msgcsh','CSHelpWindow');">optimality tolerance</a>,
and constraints are satisfied to within the value of the <a href = "matlab: helpview('optim','constraint_tolerance','CSHelpWindow');">constraint tolerance</a>.

<<a href = "matlab: createExitMsg({'optimlib:sqpLineSearch:Exit1basic'},{'optimlib:sqpLineSearch:Exit1detailed','2.018560e-10','1.000000e-09','0.000000e+00','1.000000e-09'},true,true);;">stopping criteria details</a>>

<a href = "matlab: helpview('optim','local_min_poss_with_constr','CSHelpWindow');">Local minimum possible. Constraints satisfied</a>.

fmincon stopped because the <a href = "matlab: helpview('optim','norm_curr_step_simple_fminconip','CSHelpWindow');">size of the current step</a> is less than
the value of the <a href = "matlab: helpview('optim','step_size_tol','CSHelpWindow');">step size tolerance</a> and constraints are 
satisfied to within the value of the <a href = "matlab: helpview('optim','constraint_tolerance','CSHelpWindow');">constraint tolerance</a>.

<<a href = "matlab: createExitMsg({'optimlib:sqpLineSearch:Exit2basic','fmincon'},{'optimlib:sqpLineSearch:Exit2detailed','1.000000e-09','0.000000e+00','1.000000e-09'},true,true);;">stopping criteria details</a>>

<a href = "matlab: helpview('optim','local_min_found','CSHelpWindow');">Local minimum found that satisfies the constraints</a>.

Optimization completed because the objective function is non-decreasing in 
<a href = "matlab: helpview('optim','feasible_directions','CSHelpWindow');">feasible directions</a>, to within the value of the <a href = "matlab: helpview('optim','optimality_tolerance_msgcsh','CSHelpWindow');">optimality tolerance</a>,
and constraints are satisfied to within the value of the <a href = "matlab: helpview('optim','constraint_tolerance','CSHelpWindow');">constraint tolerance</a>.

<<a href = "matlab: createExitMsg({'optimlib:sqpLineSearch:Exit1basic'},{'optimlib:sqpLineSearch:Exit1detailed','3.312657e-10','1.000000e-09','0.000000e+00','1.000000e-09'},true,true);;">stopping criteria details</a>>

<a href = "matlab: helpview('optim','local_min_found','CSHelpWindow');">Local minimum found that satisfies the constraints</a>.

Optimization completed because the objective function is non-decreasing in 
<a href = "matlab: helpview('optim','feasible_directions','CSHelpWindow');">feasible directions</a>, to within the value of the <a href = "matlab: helpview('optim','optimality_tolerance_msgcsh','CSHelpWindow');">optimality tolerance</a>,
and constraints are satisfied to within the value of the <a href = "matlab: helpview('optim','constraint_tolerance','CSHelpWindow');">constraint tolerance</a>.

<<a href = "matlab: createExitMsg({'optimlib:sqpLineSearch:Exit1basic'},{'optimlib:sqpLineSearch:Exit1detailed','2.833200e-10','1.000000e-09','0.000000e+00','1.000000e-09'},true,true);;">stopping criteria details</a>>

<a href = "matlab: helpview('optim','local_min_found','CSHelpWindow');">Local minimum found that satisfies the constraints</a>.

Optimization completed because the objective function is non-decreasing in 
<a href = "matlab: helpview('optim','feasible_directions','CSHelpWindow');">feasible directions</a>, to within the value of the <a href = "matlab: helpview('optim','optimality_tolerance_msgcsh','CSHelpWindow');">optimality tolerance</a>,
and constraints are satisfied to within the value of the <a href = "matlab: helpview('optim','constraint_tolerance','CSHelpWindow');">constraint tolerance</a>.

<<a href = "matlab: createExitMsg({'optimlib:sqpLineSearch:Exit1basic'},{'optimlib:sqpLineSearch:Exit1detailed','3.570076e-10','1.000000e-09','0.000000e+00','1.000000e-09'},true,true);;">stopping criteria details</a>>

<a href = "matlab: helpview('optim','local_min_found','CSHelpWindow');">Local minimum found that satisfies the constraints</a>.

Optimization completed because the objective function is non-decreasing in 
<a href = "matlab: helpview('optim','feasible_directions','CSHelpWindow');">feasible directions</a>, to within the value of the <a href = "matlab: helpview('optim','optimality_tolerance_msgcsh','CSHelpWindow');">optimality tolerance</a>,
and constraints are satisfied to within the value of the <a href = "matlab: helpview('optim','constraint_tolerance','CSHelpWindow');">constraint tolerance</a>.

<<a href = "matlab: createExitMsg({'optimlib:sqpLineSearch:Exit1basic'},{'optimlib:sqpLineSearch:Exit1detailed','4.628189e-10','1.000000e-09','0.000000e+00','1.000000e-09'},true,true);;">stopping criteria details</a>>

<a href = "matlab: helpview('optim','local_min_found','CSHelpWindow');">Local minimum found that satisfies the constraints</a>.

Optimization completed because the objective function is non-decreasing in 
<a href = "matlab: helpview('optim','feasible_directions','CSHelpWindow');">feasible directions</a>, to within the value of the <a href = "matlab: helpview('optim','optimality_tolerance_msgcsh','CSHelpWindow');">optimality tolerance</a>,
and constraints are satisfied to within the value of the <a href = "matlab: helpview('optim','constraint_tolerance','CSHelpWindow');">constraint tolerance</a>.

<<a href = "matlab: createExitMsg({'optimlib:sqpLineSearch:Exit1basic'},{'optimlib:sqpLineSearch:Exit1detailed','3.344929e-10','1.000000e-09','0.000000e+00','1.000000e-09'},true,true);;">stopping criteria details</a>>

<a href = "matlab: helpview('optim','local_min_found','CSHelpWindow');">Local minimum found that satisfies the constraints</a>.

Optimization completed because the objective function is non-decreasing in 
<a href = "matlab: helpview('optim','feasible_directions','CSHelpWindow');">feasible directions</a>, to within the value of the <a href = "matlab: helpview('optim','optimality_tolerance_msgcsh','CSHelpWindow');">optimality tolerance</a>,
and constraints are satisfied to within the value of the <a href = "matlab: helpview('optim','constraint_tolerance','CSHelpWindow');">constraint tolerance</a>.

<<a href = "matlab: createExitMsg({'optimlib:sqpLineSearch:Exit1basic'},{'optimlib:sqpLineSearch:Exit1detailed','1.885003e-10','1.000000e-09','0.000000e+00','1.000000e-09'},true,true);;">stopping criteria details</a>>

<a href = "matlab: helpview('optim','local_min_found','CSHelpWindow');">Local minimum found that satisfies the constraints</a>.

Optimization completed because the objective function is non-decreasing in 
<a href = "matlab: helpview('optim','feasible_directions','CSHelpWindow');">feasible directions</a>, to within the value of the <a href = "matlab: helpview('optim','optimality_tolerance_msgcsh','CSHelpWindow');">optimality tolerance</a>,
and constraints are satisfied to within the value of the <a href = "matlab: helpview('optim','constraint_tolerance','CSHelpWindow');">constraint tolerance</a>.

<<a href = "matlab: createExitMsg({'optimlib:sqpLineSearch:Exit1basic'},{'optimlib:sqpLineSearch:Exit1detailed','3.764791e-10','1.000000e-09','0.000000e+00','1.000000e-09'},true,true);;">stopping criteria details</a>>

<a href = "matlab: helpview('optim','local_min_found','CSHelpWindow');">Local minimum found that satisfies the constraints</a>.

Optimization completed because the objective function is non-decreasing in 
<a href = "matlab: helpview('optim','feasible_directions','CSHelpWindow');">feasible directions</a>, to within the value of the <a href = "matlab: helpview('optim','optimality_tolerance_msgcsh','CSHelpWindow');">optimality tolerance</a>,
and constraints are satisfied to within the value of the <a href = "matlab: helpview('optim','constraint_tolerance','CSHelpWindow');">constraint tolerance</a>.

<<a href = "matlab: createExitMsg({'optimlib:sqpLineSearch:Exit1basic'},{'optimlib:sqpLineSearch:Exit1detailed','2.114454e-11','1.000000e-09','0.000000e+00','1.000000e-09'},true,true);;">stopping criteria details</a>>

<a href = "matlab: helpview('optim','local_min_found','CSHelpWindow');">Local minimum found that satisfies the constraints</a>.

Optimization completed because the objective function is non-decreasing in 
<a href = "matlab: helpview('optim','feasible_directions','CSHelpWindow');">feasible directions</a>, to within the value of the <a href = "matlab: helpview('optim','optimality_tolerance_msgcsh','CSHelpWindow');">optimality tolerance</a>,
and constraints are satisfied to within the value of the <a href = "matlab: helpview('optim','constraint_tolerance','CSHelpWindow');">constraint tolerance</a>.

<<a href = "matlab: createExitMsg({'optimlib:sqpLineSearch:Exit1basic'},{'optimlib:sqpLineSearch:Exit1detailed','3.167181e-10','1.000000e-09','0.000000e+00','1.000000e-09'},true,true);;">stopping criteria details</a>>

<a href = "matlab: helpview('optim','local_min_found','CSHelpWindow');">Local minimum found that satisfies the constraints</a>.

Optimization completed because the objective function is non-decreasing in 
<a href = "matlab: helpview('optim','feasible_directions','CSHelpWindow');">feasible directions</a>, to within the value of the <a href = "matlab: helpview('optim','optimality_tolerance_msgcsh','CSHelpWindow');">optimality tolerance</a>,
and constraints are satisfied to within the value of the <a href = "matlab: helpview('optim','constraint_tolerance','CSHelpWindow');">constraint tolerance</a>.

<<a href = "matlab: createExitMsg({'optimlib:sqpLineSearch:Exit1basic'},{'optimlib:sqpLineSearch:Exit1detailed','1.616168e-10','1.000000e-09','0.000000e+00','1.000000e-09'},true,true);;">stopping criteria details</a>>

<a href = "matlab: helpview('optim','local_min_found','CSHelpWindow');">Local minimum found that satisfies the constraints</a>.

Optimization completed because the objective function is non-decreasing in 
<a href = "matlab: helpview('optim','feasible_directions','CSHelpWindow');">feasible directions</a>, to within the value of the <a href = "matlab: helpview('optim','optimality_tolerance_msgcsh','CSHelpWindow');">optimality tolerance</a>,
and constraints are satisfied to within the value of the <a href = "matlab: helpview('optim','constraint_tolerance','CSHelpWindow');">constraint tolerance</a>.

<<a href = "matlab: createExitMsg({'optimlib:sqpLineSearch:Exit1basic'},{'optimlib:sqpLineSearch:Exit1detailed','4.858222e-10','1.000000e-09','0.000000e+00','1.000000e-09'},true,true);;">stopping criteria details</a>>

<a href = "matlab: helpview('optim','local_min_found','CSHelpWindow');">Local minimum found that satisfies the constraints</a>.

Optimization completed because the objective function is non-decreasing in 
<a href = "matlab: helpview('optim','feasible_directions','CSHelpWindow');">feasible directions</a>, to within the value of the <a href = "matlab: helpview('optim','optimality_tolerance_msgcsh','CSHelpWindow');">optimality tolerance</a>,
and constraints are satisfied to within the value of the <a href = "matlab: helpview('optim','constraint_tolerance','CSHelpWindow');">constraint tolerance</a>.

<<a href = "matlab: createExitMsg({'optimlib:sqpLineSearch:Exit1basic'},{'optimlib:sqpLineSearch:Exit1detailed','8.540473e-12','1.000000e-09','0.000000e+00','1.000000e-09'},true,true);;">stopping criteria details</a>>

<a href = "matlab: helpview('optim','local_min_found','CSHelpWindow');">Local minimum found that satisfies the constraints</a>.

Optimization completed because the objective function is non-decreasing in 
<a href = "matlab: helpview('optim','feasible_directions','CSHelpWindow');">feasible directions</a>, to within the value of the <a href = "matlab: helpview('optim','optimality_tolerance_msgcsh','CSHelpWindow');">optimality tolerance</a>,
and constraints are satisfied to within the value of the <a href = "matlab: helpview('optim','constraint_tolerance','CSHelpWindow');">constraint tolerance</a>.

<<a href = "matlab: createExitMsg({'optimlib:sqpLineSearch:Exit1basic'},{'optimlib:sqpLineSearch:Exit1detailed','2.046375e-10','1.000000e-09','0.000000e+00','1.000000e-09'},true,true);;">stopping criteria details</a>>

<a href = "matlab: helpview('optim','local_min_found','CSHelpWindow');">Local minimum found that satisfies the constraints</a>.

Optimization completed because the objective function is non-decreasing in 
<a href = "matlab: helpview('optim','feasible_directions','CSHelpWindow');">feasible directions</a>, to within the value of the <a href = "matlab: helpview('optim','optimality_tolerance_msgcsh','CSHelpWindow');">optimality tolerance</a>,
and constraints are satisfied to within the value of the <a href = "matlab: helpview('optim','constraint_tolerance','CSHelpWindow');">constraint tolerance</a>.

<<a href = "matlab: createExitMsg({'optimlib:sqpLineSearch:Exit1basic'},{'optimlib:sqpLineSearch:Exit1detailed','4.674088e-11','1.000000e-09','0.000000e+00','1.000000e-09'},true,true);;">stopping criteria details</a>>

<a href = "matlab: helpview('optim','local_min_found','CSHelpWindow');">Local minimum found that satisfies the constraints</a>.

Optimization completed because the objective function is non-decreasing in 
<a href = "matlab: helpview('optim','feasible_directions','CSHelpWindow');">feasible directions</a>, to within the value of the <a href = "matlab: helpview('optim','optimality_tolerance_msgcsh','CSHelpWindow');">optimality tolerance</a>,
and constraints are satisfied to within the value of the <a href = "matlab: helpview('optim','constraint_tolerance','CSHelpWindow');">constraint tolerance</a>.

<<a href = "matlab: createExitMsg({'optimlib:sqpLineSearch:Exit1basic'},{'optimlib:sqpLineSearch:Exit1detailed','2.241866e-10','1.000000e-09','0.000000e+00','1.000000e-09'},true,true);;">stopping criteria details</a>>

<a href = "matlab: helpview('optim','local_min_found','CSHelpWindow');">Local minimum found that satisfies the constraints</a>.

Optimization completed because the objective function is non-decreasing in 
<a href = "matlab: helpview('optim','feasible_directions','CSHelpWindow');">feasible directions</a>, to within the value of the <a href = "matlab: helpview('optim','optimality_tolerance_msgcsh','CSHelpWindow');">optimality tolerance</a>,
and constraints are satisfied to within the value of the <a href = "matlab: helpview('optim','constraint_tolerance','CSHelpWindow');">constraint tolerance</a>.

<<a href = "matlab: createExitMsg({'optimlib:sqpLineSearch:Exit1basic'},{'optimlib:sqpLineSearch:Exit1detailed','7.320426e-10','1.000000e-09','0.000000e+00','1.000000e-09'},true,true);;">stopping criteria details</a>>

<a href = "matlab: helpview('optim','local_min_found','CSHelpWindow');">Local minimum found that satisfies the constraints</a>.

Optimization completed because the objective function is non-decreasing in 
<a href = "matlab: helpview('optim','feasible_directions','CSHelpWindow');">feasible directions</a>, to within the value of the <a href = "matlab: helpview('optim','optimality_tolerance_msgcsh','CSHelpWindow');">optimality tolerance</a>,
and constraints are satisfied to within the value of the <a href = "matlab: helpview('optim','constraint_tolerance','CSHelpWindow');">constraint tolerance</a>.

<<a href = "matlab: createExitMsg({'optimlib:sqpLineSearch:Exit1basic'},{'optimlib:sqpLineSearch:Exit1detailed','6.201606e-10','1.000000e-09','0.000000e+00','1.000000e-09'},true,true);;">stopping criteria details</a>>

<a href = "matlab: helpview('optim','local_min_poss_with_constr','CSHelpWindow');">Local minimum possible. Constraints satisfied</a>.

fmincon stopped because the <a href = "matlab: helpview('optim','norm_curr_step_simple_fminconip','CSHelpWindow');">size of the current step</a> is less than
the value of the <a href = "matlab: helpview('optim','step_size_tol','CSHelpWindow');">step size tolerance</a> and constraints are 
satisfied to within the value of the <a href = "matlab: helpview('optim','constraint_tolerance','CSHelpWindow');">constraint tolerance</a>.

<<a href = "matlab: createExitMsg({'optimlib:sqpLineSearch:Exit2basic','fmincon'},{'optimlib:sqpLineSearch:Exit2detailed','1.000000e-09','0.000000e+00','1.000000e-09'},true,true);;">stopping criteria details</a>>

<a href = "matlab: helpview('optim','local_min_found','CSHelpWindow');">Local minimum found that satisfies the constraints</a>.

Optimization completed because the objective function is non-decreasing in 
<a href = "matlab: helpview('optim','feasible_directions','CSHelpWindow');">feasible directions</a>, to within the value of the <a href = "matlab: helpview('optim','optimality_tolerance_msgcsh','CSHelpWindow');">optimality tolerance</a>,
and constraints are satisfied to within the value of the <a href = "matlab: helpview('optim','constraint_tolerance','CSHelpWindow');">constraint tolerance</a>.

<<a href = "matlab: createExitMsg({'optimlib:sqpLineSearch:Exit1basic'},{'optimlib:sqpLineSearch:Exit1detailed','9.889776e-11','1.000000e-09','0.000000e+00','1.000000e-09'},true,true);;">stopping criteria details</a>>

<a href = "matlab: helpview('optim','local_min_found','CSHelpWindow');">Local minimum found that satisfies the constraints</a>.

Optimization completed because the objective function is non-decreasing in 
<a href = "matlab: helpview('optim','feasible_directions','CSHelpWindow');">feasible directions</a>, to within the value of the <a href = "matlab: helpview('optim','optimality_tolerance_msgcsh','CSHelpWindow');">optimality tolerance</a>,
and constraints are satisfied to within the value of the <a href = "matlab: helpview('optim','constraint_tolerance','CSHelpWindow');">constraint tolerance</a>.

<<a href = "matlab: createExitMsg({'optimlib:sqpLineSearch:Exit1basic'},{'optimlib:sqpLineSearch:Exit1detailed','8.402748e-11','1.000000e-09','0.000000e+00','1.000000e-09'},true,true);;">stopping criteria details</a>>

<a href = "matlab: helpview('optim','local_min_found','CSHelpWindow');">Local minimum found that satisfies the constraints</a>.

Optimization completed because the objective function is non-decreasing in 
<a href = "matlab: helpview('optim','feasible_directions','CSHelpWindow');">feasible directions</a>, to within the value of the <a href = "matlab: helpview('optim','optimality_tolerance_msgcsh','CSHelpWindow');">optimality tolerance</a>,
and constraints are satisfied to within the value of the <a href = "matlab: helpview('optim','constraint_tolerance','CSHelpWindow');">constraint tolerance</a>.

<<a href = "matlab: createExitMsg({'optimlib:sqpLineSearch:Exit1basic'},{'optimlib:sqpLineSearch:Exit1detailed','1.304326e-10','1.000000e-09','0.000000e+00','1.000000e-09'},true,true);;">stopping criteria details</a>>

<a href = "matlab: helpview('optim','local_min_found','CSHelpWindow');">Local minimum found that satisfies the constraints</a>.

Optimization completed because the objective function is non-decreasing in 
<a href = "matlab: helpview('optim','feasible_directions','CSHelpWindow');">feasible directions</a>, to within the value of the <a href = "matlab: helpview('optim','optimality_tolerance_msgcsh','CSHelpWindow');">optimality tolerance</a>,
and constraints are satisfied to within the value of the <a href = "matlab: helpview('optim','constraint_tolerance','CSHelpWindow');">constraint tolerance</a>.

<<a href = "matlab: createExitMsg({'optimlib:sqpLineSearch:Exit1basic'},{'optimlib:sqpLineSearch:Exit1detailed','5.532149e-10','1.000000e-09','0.000000e+00','1.000000e-09'},true,true);;">stopping criteria details</a>>

<a href = "matlab: helpview('optim','local_min_found','CSHelpWindow');">Local minimum found that satisfies the constraints</a>.

Optimization completed because the objective function is non-decreasing in 
<a href = "matlab: helpview('optim','feasible_directions','CSHelpWindow');">feasible directions</a>, to within the value of the <a href = "matlab: helpview('optim','optimality_tolerance_msgcsh','CSHelpWindow');">optimality tolerance</a>,
and constraints are satisfied to within the value of the <a href = "matlab: helpview('optim','constraint_tolerance','CSHelpWindow');">constraint tolerance</a>.

<<a href = "matlab: createExitMsg({'optimlib:sqpLineSearch:Exit1basic'},{'optimlib:sqpLineSearch:Exit1detailed','9.335085e-11','1.000000e-09','0.000000e+00','1.000000e-09'},true,true);;">stopping criteria details</a>>

<a href = "matlab: helpview('optim','local_min_found','CSHelpWindow');">Local minimum found that satisfies the constraints</a>.

Optimization completed because the objective function is non-decreasing in 
<a href = "matlab: helpview('optim','feasible_directions','CSHelpWindow');">feasible directions</a>, to within the value of the <a href = "matlab: helpview('optim','optimality_tolerance_msgcsh','CSHelpWindow');">optimality tolerance</a>,
and constraints are satisfied to within the value of the <a href = "matlab: helpview('optim','constraint_tolerance','CSHelpWindow');">constraint tolerance</a>.

<<a href = "matlab: createExitMsg({'optimlib:sqpLineSearch:Exit1basic'},{'optimlib:sqpLineSearch:Exit1detailed','3.133779e-10','1.000000e-09','0.000000e+00','1.000000e-09'},true,true);;">stopping criteria details</a>>

<a href = "matlab: helpview('optim','local_min_found','CSHelpWindow');">Local minimum found that satisfies the constraints</a>.

Optimization completed because the objective function is non-decreasing in 
<a href = "matlab: helpview('optim','feasible_directions','CSHelpWindow');">feasible directions</a>, to within the value of the <a href = "matlab: helpview('optim','optimality_tolerance_msgcsh','CSHelpWindow');">optimality tolerance</a>,
and constraints are satisfied to within the value of the <a href = "matlab: helpview('optim','constraint_tolerance','CSHelpWindow');">constraint tolerance</a>.

<<a href = "matlab: createExitMsg({'optimlib:sqpLineSearch:Exit1basic'},{'optimlib:sqpLineSearch:Exit1detailed','2.743405e-11','1.000000e-09','0.000000e+00','1.000000e-09'},true,true);;">stopping criteria details</a>>

<a href = "matlab: helpview('optim','local_min_found','CSHelpWindow');">Local minimum found that satisfies the constraints</a>.

Optimization completed because the objective function is non-decreasing in 
<a href = "matlab: helpview('optim','feasible_directions','CSHelpWindow');">feasible directions</a>, to within the value of the <a href = "matlab: helpview('optim','optimality_tolerance_msgcsh','CSHelpWindow');">optimality tolerance</a>,
and constraints are satisfied to within the value of the <a href = "matlab: helpview('optim','constraint_tolerance','CSHelpWindow');">constraint tolerance</a>.

<<a href = "matlab: createExitMsg({'optimlib:sqpLineSearch:Exit1basic'},{'optimlib:sqpLineSearch:Exit1detailed','6.345374e-11','1.000000e-09','0.000000e+00','1.000000e-09'},true,true);;">stopping criteria details</a>>

<a href = "matlab: helpview('optim','local_min_found','CSHelpWindow');">Local minimum found that satisfies the constraints</a>.

Optimization completed because the objective function is non-decreasing in 
<a href = "matlab: helpview('optim','feasible_directions','CSHelpWindow');">feasible directions</a>, to within the value of the <a href = "matlab: helpview('optim','optimality_tolerance_msgcsh','CSHelpWindow');">optimality tolerance</a>,
and constraints are satisfied to within the value of the <a href = "matlab: helpview('optim','constraint_tolerance','CSHelpWindow');">constraint tolerance</a>.

<<a href = "matlab: createExitMsg({'optimlib:sqpLineSearch:Exit1basic'},{'optimlib:sqpLineSearch:Exit1detailed','2.753721e-10','1.000000e-09','0.000000e+00','1.000000e-09'},true,true);;">stopping criteria details</a>>

<a href = "matlab: helpview('optim','local_min_found','CSHelpWindow');">Local minimum found that satisfies the constraints</a>.

Optimization completed because the objective function is non-decreasing in 
<a href = "matlab: helpview('optim','feasible_directions','CSHelpWindow');">feasible directions</a>, to within the value of the <a href = "matlab: helpview('optim','optimality_tolerance_msgcsh','CSHelpWindow');">optimality tolerance</a>,
and constraints are satisfied to within the value of the <a href = "matlab: helpview('optim','constraint_tolerance','CSHelpWindow');">constraint tolerance</a>.

<<a href = "matlab: createExitMsg({'optimlib:sqpLineSearch:Exit1basic'},{'optimlib:sqpLineSearch:Exit1detailed','5.474164e-10','1.000000e-09','0.000000e+00','1.000000e-09'},true,true);;">stopping criteria details</a>>

<a href = "matlab: helpview('optim','local_min_found','CSHelpWindow');">Local minimum found that satisfies the constraints</a>.

Optimization completed because the objective function is non-decreasing in 
<a href = "matlab: helpview('optim','feasible_directions','CSHelpWindow');">feasible directions</a>, to within the value of the <a href = "matlab: helpview('optim','optimality_tolerance_msgcsh','CSHelpWindow');">optimality tolerance</a>,
and constraints are satisfied to within the value of the <a href = "matlab: helpview('optim','constraint_tolerance','CSHelpWindow');">constraint tolerance</a>.

<<a href = "matlab: createExitMsg({'optimlib:sqpLineSearch:Exit1basic'},{'optimlib:sqpLineSearch:Exit1detailed','4.148914e-10','1.000000e-09','0.000000e+00','1.000000e-09'},true,true);;">stopping criteria details</a>>

<a href = "matlab: helpview('optim','local_min_found','CSHelpWindow');">Local minimum found that satisfies the constraints</a>.

Optimization completed because the objective function is non-decreasing in 
<a href = "matlab: helpview('optim','feasible_directions','CSHelpWindow');">feasible directions</a>, to within the value of the <a href = "matlab: helpview('optim','optimality_tolerance_msgcsh','CSHelpWindow');">optimality tolerance</a>,
and constraints are satisfied to within the value of the <a href = "matlab: helpview('optim','constraint_tolerance','CSHelpWindow');">constraint tolerance</a>.

<<a href = "matlab: createExitMsg({'optimlib:sqpLineSearch:Exit1basic'},{'optimlib:sqpLineSearch:Exit1detailed','7.793495e-10','1.000000e-09','0.000000e+00','1.000000e-09'},true,true);;">stopping criteria details</a>>

<a href = "matlab: helpview('optim','local_min_poss_with_constr','CSHelpWindow');">Local minimum possible. Constraints satisfied</a>.

fmincon stopped because the <a href = "matlab: helpview('optim','norm_curr_step_simple_fminconip','CSHelpWindow');">size of the current step</a> is less than
the value of the <a href = "matlab: helpview('optim','step_size_tol','CSHelpWindow');">step size tolerance</a> and constraints are 
satisfied to within the value of the <a href = "matlab: helpview('optim','constraint_tolerance','CSHelpWindow');">constraint tolerance</a>.

<<a href = "matlab: createExitMsg({'optimlib:sqpLineSearch:Exit2basic','fmincon'},{'optimlib:sqpLineSearch:Exit2detailed','1.000000e-09','0.000000e+00','1.000000e-09'},true,true);;">stopping criteria details</a>>

<a href = "matlab: helpview('optim','local_min_found','CSHelpWindow');">Local minimum found that satisfies the constraints</a>.

Optimization completed because the objective function is non-decreasing in 
<a href = "matlab: helpview('optim','feasible_directions','CSHelpWindow');">feasible directions</a>, to within the value of the <a href = "matlab: helpview('optim','optimality_tolerance_msgcsh','CSHelpWindow');">optimality tolerance</a>,
and constraints are satisfied to within the value of the <a href = "matlab: helpview('optim','constraint_tolerance','CSHelpWindow');">constraint tolerance</a>.

<<a href = "matlab: createExitMsg({'optimlib:sqpLineSearch:Exit1basic'},{'optimlib:sqpLineSearch:Exit1detailed','5.326110e-10','1.000000e-09','0.000000e+00','1.000000e-09'},true,true);;">stopping criteria details</a>>

<a href = "matlab: helpview('optim','local_min_found','CSHelpWindow');">Local minimum found that satisfies the constraints</a>.

Optimization completed because the objective function is non-decreasing in 
<a href = "matlab: helpview('optim','feasible_directions','CSHelpWindow');">feasible directions</a>, to within the value of the <a href = "matlab: helpview('optim','optimality_tolerance_msgcsh','CSHelpWindow');">optimality tolerance</a>,
and constraints are satisfied to within the value of the <a href = "matlab: helpview('optim','constraint_tolerance','CSHelpWindow');">constraint tolerance</a>.

<<a href = "matlab: createExitMsg({'optimlib:sqpLineSearch:Exit1basic'},{'optimlib:sqpLineSearch:Exit1detailed','7.315085e-10','1.000000e-09','0.000000e+00','1.000000e-09'},true,true);;">stopping criteria details</a>>

<a href = "matlab: helpview('optim','local_min_found','CSHelpWindow');">Local minimum found that satisfies the constraints</a>.

Optimization completed because the objective function is non-decreasing in 
<a href = "matlab: helpview('optim','feasible_directions','CSHelpWindow');">feasible directions</a>, to within the value of the <a href = "matlab: helpview('optim','optimality_tolerance_msgcsh','CSHelpWindow');">optimality tolerance</a>,
and constraints are satisfied to within the value of the <a href = "matlab: helpview('optim','constraint_tolerance','CSHelpWindow');">constraint tolerance</a>.

<<a href = "matlab: createExitMsg({'optimlib:sqpLineSearch:Exit1basic'},{'optimlib:sqpLineSearch:Exit1detailed','4.225367e-10','1.000000e-09','0.000000e+00','1.000000e-09'},true,true);;">stopping criteria details</a>>

<a href = "matlab: helpview('optim','local_min_found','CSHelpWindow');">Local minimum found that satisfies the constraints</a>.

Optimization completed because the objective function is non-decreasing in 
<a href = "matlab: helpview('optim','feasible_directions','CSHelpWindow');">feasible directions</a>, to within the value of the <a href = "matlab: helpview('optim','optimality_tolerance_msgcsh','CSHelpWindow');">optimality tolerance</a>,
and constraints are satisfied to within the value of the <a href = "matlab: helpview('optim','constraint_tolerance','CSHelpWindow');">constraint tolerance</a>.

<<a href = "matlab: createExitMsg({'optimlib:sqpLineSearch:Exit1basic'},{'optimlib:sqpLineSearch:Exit1detailed','5.880440e-10','1.000000e-09','0.000000e+00','1.000000e-09'},true,true);;">stopping criteria details</a>>

<a href = "matlab: helpview('optim','local_min_found','CSHelpWindow');">Local minimum found that satisfies the constraints</a>.

Optimization completed because the objective function is non-decreasing in 
<a href = "matlab: helpview('optim','feasible_directions','CSHelpWindow');">feasible directions</a>, to within the value of the <a href = "matlab: helpview('optim','optimality_tolerance_msgcsh','CSHelpWindow');">optimality tolerance</a>,
and constraints are satisfied to within the value of the <a href = "matlab: helpview('optim','constraint_tolerance','CSHelpWindow');">constraint tolerance</a>.

<<a href = "matlab: createExitMsg({'optimlib:sqpLineSearch:Exit1basic'},{'optimlib:sqpLineSearch:Exit1detailed','9.026442e-10','1.000000e-09','0.000000e+00','1.000000e-09'},true,true);;">stopping criteria details</a>>

<a href = "matlab: helpview('optim','local_min_found','CSHelpWindow');">Local minimum found that satisfies the constraints</a>.

Optimization completed because the objective function is non-decreasing in 
<a href = "matlab: helpview('optim','feasible_directions','CSHelpWindow');">feasible directions</a>, to within the value of the <a href = "matlab: helpview('optim','optimality_tolerance_msgcsh','CSHelpWindow');">optimality tolerance</a>,
and constraints are satisfied to within the value of the <a href = "matlab: helpview('optim','constraint_tolerance','CSHelpWindow');">constraint tolerance</a>.

<<a href = "matlab: createExitMsg({'optimlib:sqpLineSearch:Exit1basic'},{'optimlib:sqpLineSearch:Exit1detailed','3.733116e-10','1.000000e-09','0.000000e+00','1.000000e-09'},true,true);;">stopping criteria details</a>>

<a href = "matlab: helpview('optim','local_min_found','CSHelpWindow');">Local minimum found that satisfies the constraints</a>.

Optimization completed because the objective function is non-decreasing in 
<a href = "matlab: helpview('optim','feasible_directions','CSHelpWindow');">feasible directions</a>, to within the value of the <a href = "matlab: helpview('optim','optimality_tolerance_msgcsh','CSHelpWindow');">optimality tolerance</a>,
and constraints are satisfied to within the value of the <a href = "matlab: helpview('optim','constraint_tolerance','CSHelpWindow');">constraint tolerance</a>.

<<a href = "matlab: createExitMsg({'optimlib:sqpLineSearch:Exit1basic'},{'optimlib:sqpLineSearch:Exit1detailed','4.104850e-11','1.000000e-09','0.000000e+00','1.000000e-09'},true,true);;">stopping criteria details</a>>

<a href = "matlab: helpview('optim','local_min_found','CSHelpWindow');">Local minimum found that satisfies the constraints</a>.

Optimization completed because the objective function is non-decreasing in 
<a href = "matlab: helpview('optim','feasible_directions','CSHelpWindow');">feasible directions</a>, to within the value of the <a href = "matlab: helpview('optim','optimality_tolerance_msgcsh','CSHelpWindow');">optimality tolerance</a>,
and constraints are satisfied to within the value of the <a href = "matlab: helpview('optim','constraint_tolerance','CSHelpWindow');">constraint tolerance</a>.

<<a href = "matlab: createExitMsg({'optimlib:sqpLineSearch:Exit1basic'},{'optimlib:sqpLineSearch:Exit1detailed','1.519134e-10','1.000000e-09','0.000000e+00','1.000000e-09'},true,true);;">stopping criteria details</a>>

<a href = "matlab: helpview('optim','local_min_found','CSHelpWindow');">Local minimum found that satisfies the constraints</a>.

Optimization completed because the objective function is non-decreasing in 
<a href = "matlab: helpview('optim','feasible_directions','CSHelpWindow');">feasible directions</a>, to within the value of the <a href = "matlab: helpview('optim','optimality_tolerance_msgcsh','CSHelpWindow');">optimality tolerance</a>,
and constraints are satisfied to within the value of the <a href = "matlab: helpview('optim','constraint_tolerance','CSHelpWindow');">constraint tolerance</a>.

<<a href = "matlab: createExitMsg({'optimlib:sqpLineSearch:Exit1basic'},{'optimlib:sqpLineSearch:Exit1detailed','8.272979e-10','1.000000e-09','0.000000e+00','1.000000e-09'},true,true);;">stopping criteria details</a>>

<a href = "matlab: helpview('optim','local_min_found','CSHelpWindow');">Local minimum found that satisfies the constraints</a>.

Optimization completed because the objective function is non-decreasing in 
<a href = "matlab: helpview('optim','feasible_directions','CSHelpWindow');">feasible directions</a>, to within the value of the <a href = "matlab: helpview('optim','optimality_tolerance_msgcsh','CSHelpWindow');">optimality tolerance</a>,
and constraints are satisfied to within the value of the <a href = "matlab: helpview('optim','constraint_tolerance','CSHelpWindow');">constraint tolerance</a>.

<<a href = "matlab: createExitMsg({'optimlib:sqpLineSearch:Exit1basic'},{'optimlib:sqpLineSearch:Exit1detailed','6.064080e-11','1.000000e-09','0.000000e+00','1.000000e-09'},true,true);;">stopping criteria details</a>>

<a href = "matlab: helpview('optim','local_min_found','CSHelpWindow');">Local minimum found that satisfies the constraints</a>.

Optimization completed because the objective function is non-decreasing in 
<a href = "matlab: helpview('optim','feasible_directions','CSHelpWindow');">feasible directions</a>, to within the value of the <a href = "matlab: helpview('optim','optimality_tolerance_msgcsh','CSHelpWindow');">optimality tolerance</a>,
and constraints are satisfied to within the value of the <a href = "matlab: helpview('optim','constraint_tolerance','CSHelpWindow');">constraint tolerance</a>.

<<a href = "matlab: createExitMsg({'optimlib:sqpLineSearch:Exit1basic'},{'optimlib:sqpLineSearch:Exit1detailed','9.247949e-10','1.000000e-09','0.000000e+00','1.000000e-09'},true,true);;">stopping criteria details</a>>

<a href = "matlab: helpview('optim','local_min_found','CSHelpWindow');">Local minimum found that satisfies the constraints</a>.

Optimization completed because the objective function is non-decreasing in 
<a href = "matlab: helpview('optim','feasible_directions','CSHelpWindow');">feasible directions</a>, to within the value of the <a href = "matlab: helpview('optim','optimality_tolerance_msgcsh','CSHelpWindow');">optimality tolerance</a>,
and constraints are satisfied to within the value of the <a href = "matlab: helpview('optim','constraint_tolerance','CSHelpWindow');">constraint tolerance</a>.

<<a href = "matlab: createExitMsg({'optimlib:sqpLineSearch:Exit1basic'},{'optimlib:sqpLineSearch:Exit1detailed','6.458849e-11','1.000000e-09','0.000000e+00','1.000000e-09'},true,true);;">stopping criteria details</a>>

<a href = "matlab: helpview('optim','local_min_poss_with_constr','CSHelpWindow');">Local minimum possible. Constraints satisfied</a>.

fmincon stopped because the <a href = "matlab: helpview('optim','norm_curr_step_simple_fminconip','CSHelpWindow');">size of the current step</a> is less than
the value of the <a href = "matlab: helpview('optim','step_size_tol','CSHelpWindow');">step size tolerance</a> and constraints are 
satisfied to within the value of the <a href = "matlab: helpview('optim','constraint_tolerance','CSHelpWindow');">constraint tolerance</a>.

<<a href = "matlab: createExitMsg({'optimlib:sqpLineSearch:Exit2basic','fmincon'},{'optimlib:sqpLineSearch:Exit2detailed','1.000000e-09','0.000000e+00','1.000000e-09'},true,true);;">stopping criteria details</a>>

<a href = "matlab: helpview('optim','local_min_found','CSHelpWindow');">Local minimum found that satisfies the constraints</a>.

Optimization completed because the objective function is non-decreasing in 
<a href = "matlab: helpview('optim','feasible_directions','CSHelpWindow');">feasible directions</a>, to within the value of the <a href = "matlab: helpview('optim','optimality_tolerance_msgcsh','CSHelpWindow');">optimality tolerance</a>,
and constraints are satisfied to within the value of the <a href = "matlab: helpview('optim','constraint_tolerance','CSHelpWindow');">constraint tolerance</a>.

<<a href = "matlab: createExitMsg({'optimlib:sqpLineSearch:Exit1basic'},{'optimlib:sqpLineSearch:Exit1detailed','3.732544e-10','1.000000e-09','0.000000e+00','1.000000e-09'},true,true);;">stopping criteria details</a>>

<a href = "matlab: helpview('optim','local_min_found','CSHelpWindow');">Local minimum found that satisfies the constraints</a>.

Optimization completed because the objective function is non-decreasing in 
<a href = "matlab: helpview('optim','feasible_directions','CSHelpWindow');">feasible directions</a>, to within the value of the <a href = "matlab: helpview('optim','optimality_tolerance_msgcsh','CSHelpWindow');">optimality tolerance</a>,
and constraints are satisfied to within the value of the <a href = "matlab: helpview('optim','constraint_tolerance','CSHelpWindow');">constraint tolerance</a>.

<<a href = "matlab: createExitMsg({'optimlib:sqpLineSearch:Exit1basic'},{'optimlib:sqpLineSearch:Exit1detailed','6.667656e-11','1.000000e-09','0.000000e+00','1.000000e-09'},true,true);;">stopping criteria details</a>>

<a href = "matlab: helpview('optim','local_min_found','CSHelpWindow');">Local minimum found that satisfies the constraints</a>.

Optimization completed because the objective function is non-decreasing in 
<a href = "matlab: helpview('optim','feasible_directions','CSHelpWindow');">feasible directions</a>, to within the value of the <a href = "matlab: helpview('optim','optimality_tolerance_msgcsh','CSHelpWindow');">optimality tolerance</a>,
and constraints are satisfied to within the value of the <a href = "matlab: helpview('optim','constraint_tolerance','CSHelpWindow');">constraint tolerance</a>.

<<a href = "matlab: createExitMsg({'optimlib:sqpLineSearch:Exit1basic'},{'optimlib:sqpLineSearch:Exit1detailed','1.285189e-10','1.000000e-09','0.000000e+00','1.000000e-09'},true,true);;">stopping criteria details</a>>

<a href = "matlab: helpview('optim','local_min_found','CSHelpWindow');">Local minimum found that satisfies the constraints</a>.

Optimization completed because the objective function is non-decreasing in 
<a href = "matlab: helpview('optim','feasible_directions','CSHelpWindow');">feasible directions</a>, to within the value of the <a href = "matlab: helpview('optim','optimality_tolerance_msgcsh','CSHelpWindow');">optimality tolerance</a>,
and constraints are satisfied to within the value of the <a href = "matlab: helpview('optim','constraint_tolerance','CSHelpWindow');">constraint tolerance</a>.

<<a href = "matlab: createExitMsg({'optimlib:sqpLineSearch:Exit1basic'},{'optimlib:sqpLineSearch:Exit1detailed','7.073373e-10','1.000000e-09','0.000000e+00','1.000000e-09'},true,true);;">stopping criteria details</a>>

<a href = "matlab: helpview('optim','local_min_poss_with_constr','CSHelpWindow');">Local minimum possible. Constraints satisfied</a>.

fmincon stopped because the <a href = "matlab: helpview('optim','norm_curr_step_simple_fminconip','CSHelpWindow');">size of the current step</a> is less than
the value of the <a href = "matlab: helpview('optim','step_size_tol','CSHelpWindow');">step size tolerance</a> and constraints are 
satisfied to within the value of the <a href = "matlab: helpview('optim','constraint_tolerance','CSHelpWindow');">constraint tolerance</a>.

<<a href = "matlab: createExitMsg({'optimlib:sqpLineSearch:Exit2basic','fmincon'},{'optimlib:sqpLineSearch:Exit2detailed','1.000000e-09','0.000000e+00','1.000000e-09'},true,true);;">stopping criteria details</a>>

<a href = "matlab: helpview('optim','local_min_found','CSHelpWindow');">Local minimum found that satisfies the constraints</a>.

Optimization completed because the objective function is non-decreasing in 
<a href = "matlab: helpview('optim','feasible_directions','CSHelpWindow');">feasible directions</a>, to within the value of the <a href = "matlab: helpview('optim','optimality_tolerance_msgcsh','CSHelpWindow');">optimality tolerance</a>,
and constraints are satisfied to within the value of the <a href = "matlab: helpview('optim','constraint_tolerance','CSHelpWindow');">constraint tolerance</a>.

<<a href = "matlab: createExitMsg({'optimlib:sqpLineSearch:Exit1basic'},{'optimlib:sqpLineSearch:Exit1detailed','8.803812e-11','1.000000e-09','0.000000e+00','1.000000e-09'},true,true);;">stopping criteria details</a>>

<a href = "matlab: helpview('optim','local_min_found','CSHelpWindow');">Local minimum found that satisfies the constraints</a>.

Optimization completed because the objective function is non-decreasing in 
<a href = "matlab: helpview('optim','feasible_directions','CSHelpWindow');">feasible directions</a>, to within the value of the <a href = "matlab: helpview('optim','optimality_tolerance_msgcsh','CSHelpWindow');">optimality tolerance</a>,
and constraints are satisfied to within the value of the <a href = "matlab: helpview('optim','constraint_tolerance','CSHelpWindow');">constraint tolerance</a>.

<<a href = "matlab: createExitMsg({'optimlib:sqpLineSearch:Exit1basic'},{'optimlib:sqpLineSearch:Exit1detailed','2.132208e-10','1.000000e-09','0.000000e+00','1.000000e-09'},true,true);;">stopping criteria details</a>>

<a href = "matlab: helpview('optim','local_min_found','CSHelpWindow');">Local minimum found that satisfies the constraints</a>.

Optimization completed because the objective function is non-decreasing in 
<a href = "matlab: helpview('optim','feasible_directions','CSHelpWindow');">feasible directions</a>, to within the value of the <a href = "matlab: helpview('optim','optimality_tolerance_msgcsh','CSHelpWindow');">optimality tolerance</a>,
and constraints are satisfied to within the value of the <a href = "matlab: helpview('optim','constraint_tolerance','CSHelpWindow');">constraint tolerance</a>.

<<a href = "matlab: createExitMsg({'optimlib:sqpLineSearch:Exit1basic'},{'optimlib:sqpLineSearch:Exit1detailed','2.246002e-10','1.000000e-09','0.000000e+00','1.000000e-09'},true,true);;">stopping criteria details</a>>

<a href = "matlab: helpview('optim','local_min_found','CSHelpWindow');">Local minimum found that satisfies the constraints</a>.

Optimization completed because the objective function is non-decreasing in 
<a href = "matlab: helpview('optim','feasible_directions','CSHelpWindow');">feasible directions</a>, to within the value of the <a href = "matlab: helpview('optim','optimality_tolerance_msgcsh','CSHelpWindow');">optimality tolerance</a>,
and constraints are satisfied to within the value of the <a href = "matlab: helpview('optim','constraint_tolerance','CSHelpWindow');">constraint tolerance</a>.

<<a href = "matlab: createExitMsg({'optimlib:sqpLineSearch:Exit1basic'},{'optimlib:sqpLineSearch:Exit1detailed','9.045456e-10','1.000000e-09','0.000000e+00','1.000000e-09'},true,true);;">stopping criteria details</a>>

<a href = "matlab: helpview('optim','local_min_found','CSHelpWindow');">Local minimum found that satisfies the constraints</a>.

Optimization completed because the objective function is non-decreasing in 
<a href = "matlab: helpview('optim','feasible_directions','CSHelpWindow');">feasible directions</a>, to within the value of the <a href = "matlab: helpview('optim','optimality_tolerance_msgcsh','CSHelpWindow');">optimality tolerance</a>,
and constraints are satisfied to within the value of the <a href = "matlab: helpview('optim','constraint_tolerance','CSHelpWindow');">constraint tolerance</a>.

<<a href = "matlab: createExitMsg({'optimlib:sqpLineSearch:Exit1basic'},{'optimlib:sqpLineSearch:Exit1detailed','3.985294e-10','1.000000e-09','0.000000e+00','1.000000e-09'},true,true);;">stopping criteria details</a>>

<a href = "matlab: helpview('optim','local_min_found','CSHelpWindow');">Local minimum found that satisfies the constraints</a>.

Optimization completed because the objective function is non-decreasing in 
<a href = "matlab: helpview('optim','feasible_directions','CSHelpWindow');">feasible directions</a>, to within the value of the <a href = "matlab: helpview('optim','optimality_tolerance_msgcsh','CSHelpWindow');">optimality tolerance</a>,
and constraints are satisfied to within the value of the <a href = "matlab: helpview('optim','constraint_tolerance','CSHelpWindow');">constraint tolerance</a>.

<<a href = "matlab: createExitMsg({'optimlib:sqpLineSearch:Exit1basic'},{'optimlib:sqpLineSearch:Exit1detailed','9.762384e-10','1.000000e-09','0.000000e+00','1.000000e-09'},true,true);;">stopping criteria details</a>>

<a href = "matlab: helpview('optim','local_min_found','CSHelpWindow');">Local minimum found that satisfies the constraints</a>.

Optimization completed because the objective function is non-decreasing in 
<a href = "matlab: helpview('optim','feasible_directions','CSHelpWindow');">feasible directions</a>, to within the value of the <a href = "matlab: helpview('optim','optimality_tolerance_msgcsh','CSHelpWindow');">optimality tolerance</a>,
and constraints are satisfied to within the value of the <a href = "matlab: helpview('optim','constraint_tolerance','CSHelpWindow');">constraint tolerance</a>.

<<a href = "matlab: createExitMsg({'optimlib:sqpLineSearch:Exit1basic'},{'optimlib:sqpLineSearch:Exit1detailed','9.442846e-10','1.000000e-09','0.000000e+00','1.000000e-09'},true,true);;">stopping criteria details</a>>

<a href = "matlab: helpview('optim','local_min_found','CSHelpWindow');">Local minimum found that satisfies the constraints</a>.

Optimization completed because the objective function is non-decreasing in 
<a href = "matlab: helpview('optim','feasible_directions','CSHelpWindow');">feasible directions</a>, to within the value of the <a href = "matlab: helpview('optim','optimality_tolerance_msgcsh','CSHelpWindow');">optimality tolerance</a>,
and constraints are satisfied to within the value of the <a href = "matlab: helpview('optim','constraint_tolerance','CSHelpWindow');">constraint tolerance</a>.

<<a href = "matlab: createExitMsg({'optimlib:sqpLineSearch:Exit1basic'},{'optimlib:sqpLineSearch:Exit1detailed','6.081999e-10','1.000000e-09','0.000000e+00','1.000000e-09'},true,true);;">stopping criteria details</a>>

<a href = "matlab: helpview('optim','local_min_poss_with_constr','CSHelpWindow');">Local minimum possible. Constraints satisfied</a>.

fmincon stopped because the <a href = "matlab: helpview('optim','norm_curr_step_simple_fminconip','CSHelpWindow');">size of the current step</a> is less than
the value of the <a href = "matlab: helpview('optim','step_size_tol','CSHelpWindow');">step size tolerance</a> and constraints are 
satisfied to within the value of the <a href = "matlab: helpview('optim','constraint_tolerance','CSHelpWindow');">constraint tolerance</a>.

<<a href = "matlab: createExitMsg({'optimlib:sqpLineSearch:Exit2basic','fmincon'},{'optimlib:sqpLineSearch:Exit2detailed','1.000000e-09','0.000000e+00','1.000000e-09'},true,true);;">stopping criteria details</a>>

<a href = "matlab: helpview('optim','local_min_found','CSHelpWindow');">Local minimum found that satisfies the constraints</a>.

Optimization completed because the objective function is non-decreasing in 
<a href = "matlab: helpview('optim','feasible_directions','CSHelpWindow');">feasible directions</a>, to within the value of the <a href = "matlab: helpview('optim','optimality_tolerance_msgcsh','CSHelpWindow');">optimality tolerance</a>,
and constraints are satisfied to within the value of the <a href = "matlab: helpview('optim','constraint_tolerance','CSHelpWindow');">constraint tolerance</a>.

<<a href = "matlab: createExitMsg({'optimlib:sqpLineSearch:Exit1basic'},{'optimlib:sqpLineSearch:Exit1detailed','3.662198e-10','1.000000e-09','0.000000e+00','1.000000e-09'},true,true);;">stopping criteria details</a>>

<a href = "matlab: helpview('optim','local_min_found','CSHelpWindow');">Local minimum found that satisfies the constraints</a>.

Optimization completed because the objective function is non-decreasing in 
<a href = "matlab: helpview('optim','feasible_directions','CSHelpWindow');">feasible directions</a>, to within the value of the <a href = "matlab: helpview('optim','optimality_tolerance_msgcsh','CSHelpWindow');">optimality tolerance</a>,
and constraints are satisfied to within the value of the <a href = "matlab: helpview('optim','constraint_tolerance','CSHelpWindow');">constraint tolerance</a>.

<<a href = "matlab: createExitMsg({'optimlib:sqpLineSearch:Exit1basic'},{'optimlib:sqpLineSearch:Exit1detailed','2.481794e-11','1.000000e-09','0.000000e+00','1.000000e-09'},true,true);;">stopping criteria details</a>>

<a href = "matlab: helpview('optim','local_min_found','CSHelpWindow');">Local minimum found that satisfies the constraints</a>.

Optimization completed because the objective function is non-decreasing in 
<a href = "matlab: helpview('optim','feasible_directions','CSHelpWindow');">feasible directions</a>, to within the value of the <a href = "matlab: helpview('optim','optimality_tolerance_msgcsh','CSHelpWindow');">optimality tolerance</a>,
and constraints are satisfied to within the value of the <a href = "matlab: helpview('optim','constraint_tolerance','CSHelpWindow');">constraint tolerance</a>.

<<a href = "matlab: createExitMsg({'optimlib:sqpLineSearch:Exit1basic'},{'optimlib:sqpLineSearch:Exit1detailed','1.670674e-10','1.000000e-09','0.000000e+00','1.000000e-09'},true,true);;">stopping criteria details</a>>

<a href = "matlab: helpview('optim','local_min_found','CSHelpWindow');">Local minimum found that satisfies the constraints</a>.

Optimization completed because the objective function is non-decreasing in 
<a href = "matlab: helpview('optim','feasible_directions','CSHelpWindow');">feasible directions</a>, to within the value of the <a href = "matlab: helpview('optim','optimality_tolerance_msgcsh','CSHelpWindow');">optimality tolerance</a>,
and constraints are satisfied to within the value of the <a href = "matlab: helpview('optim','constraint_tolerance','CSHelpWindow');">constraint tolerance</a>.

<<a href = "matlab: createExitMsg({'optimlib:sqpLineSearch:Exit1basic'},{'optimlib:sqpLineSearch:Exit1detailed','7.842195e-11','1.000000e-09','0.000000e+00','1.000000e-09'},true,true);;">stopping criteria details</a>>

<a href = "matlab: helpview('optim','local_min_found','CSHelpWindow');">Local minimum found that satisfies the constraints</a>.

Optimization completed because the objective function is non-decreasing in 
<a href = "matlab: helpview('optim','feasible_directions','CSHelpWindow');">feasible directions</a>, to within the value of the <a href = "matlab: helpview('optim','optimality_tolerance_msgcsh','CSHelpWindow');">optimality tolerance</a>,
and constraints are satisfied to within the value of the <a href = "matlab: helpview('optim','constraint_tolerance','CSHelpWindow');">constraint tolerance</a>.

<<a href = "matlab: createExitMsg({'optimlib:sqpLineSearch:Exit1basic'},{'optimlib:sqpLineSearch:Exit1detailed','5.128236e-11','1.000000e-09','0.000000e+00','1.000000e-09'},true,true);;">stopping criteria details</a>>

<a href = "matlab: helpview('optim','local_min_found','CSHelpWindow');">Local minimum found that satisfies the constraints</a>.

Optimization completed because the objective function is non-decreasing in 
<a href = "matlab: helpview('optim','feasible_directions','CSHelpWindow');">feasible directions</a>, to within the value of the <a href = "matlab: helpview('optim','optimality_tolerance_msgcsh','CSHelpWindow');">optimality tolerance</a>,
and constraints are satisfied to within the value of the <a href = "matlab: helpview('optim','constraint_tolerance','CSHelpWindow');">constraint tolerance</a>.

<<a href = "matlab: createExitMsg({'optimlib:sqpLineSearch:Exit1basic'},{'optimlib:sqpLineSearch:Exit1detailed','2.273520e-10','1.000000e-09','0.000000e+00','1.000000e-09'},true,true);;">stopping criteria details</a>>

<a href = "matlab: helpview('optim','local_min_found','CSHelpWindow');">Local minimum found that satisfies the constraints</a>.

Optimization completed because the objective function is non-decreasing in 
<a href = "matlab: helpview('optim','feasible_directions','CSHelpWindow');">feasible directions</a>, to within the value of the <a href = "matlab: helpview('optim','optimality_tolerance_msgcsh','CSHelpWindow');">optimality tolerance</a>,
and constraints are satisfied to within the value of the <a href = "matlab: helpview('optim','constraint_tolerance','CSHelpWindow');">constraint tolerance</a>.

<<a href = "matlab: createExitMsg({'optimlib:sqpLineSearch:Exit1basic'},{'optimlib:sqpLineSearch:Exit1detailed','6.200396e-11','1.000000e-09','0.000000e+00','1.000000e-09'},true,true);;">stopping criteria details</a>>

<a href = "matlab: helpview('optim','local_min_found','CSHelpWindow');">Local minimum found that satisfies the constraints</a>.

Optimization completed because the objective function is non-decreasing in 
<a href = "matlab: helpview('optim','feasible_directions','CSHelpWindow');">feasible directions</a>, to within the value of the <a href = "matlab: helpview('optim','optimality_tolerance_msgcsh','CSHelpWindow');">optimality tolerance</a>,
and constraints are satisfied to within the value of the <a href = "matlab: helpview('optim','constraint_tolerance','CSHelpWindow');">constraint tolerance</a>.

<<a href = "matlab: createExitMsg({'optimlib:sqpLineSearch:Exit1basic'},{'optimlib:sqpLineSearch:Exit1detailed','3.175532e-10','1.000000e-09','0.000000e+00','1.000000e-09'},true,true);;">stopping criteria details</a>>

<a href = "matlab: helpview('optim','local_min_found','CSHelpWindow');">Local minimum found that satisfies the constraints</a>.

Optimization completed because the objective function is non-decreasing in 
<a href = "matlab: helpview('optim','feasible_directions','CSHelpWindow');">feasible directions</a>, to within the value of the <a href = "matlab: helpview('optim','optimality_tolerance_msgcsh','CSHelpWindow');">optimality tolerance</a>,
and constraints are satisfied to within the value of the <a href = "matlab: helpview('optim','constraint_tolerance','CSHelpWindow');">constraint tolerance</a>.

<<a href = "matlab: createExitMsg({'optimlib:sqpLineSearch:Exit1basic'},{'optimlib:sqpLineSearch:Exit1detailed','6.311642e-10','1.000000e-09','0.000000e+00','1.000000e-09'},true,true);;">stopping criteria details</a>>

<a href = "matlab: helpview('optim','local_min_found','CSHelpWindow');">Local minimum found that satisfies the constraints</a>.

Optimization completed because the objective function is non-decreasing in 
<a href = "matlab: helpview('optim','feasible_directions','CSHelpWindow');">feasible directions</a>, to within the value of the <a href = "matlab: helpview('optim','optimality_tolerance_msgcsh','CSHelpWindow');">optimality tolerance</a>,
and constraints are satisfied to within the value of the <a href = "matlab: helpview('optim','constraint_tolerance','CSHelpWindow');">constraint tolerance</a>.

<<a href = "matlab: createExitMsg({'optimlib:sqpLineSearch:Exit1basic'},{'optimlib:sqpLineSearch:Exit1detailed','4.030315e-11','1.000000e-09','0.000000e+00','1.000000e-09'},true,true);;">stopping criteria details</a>>

<a href = "matlab: helpview('optim','local_min_found','CSHelpWindow');">Local minimum found that satisfies the constraints</a>.

Optimization completed because the objective function is non-decreasing in 
<a href = "matlab: helpview('optim','feasible_directions','CSHelpWindow');">feasible directions</a>, to within the value of the <a href = "matlab: helpview('optim','optimality_tolerance_msgcsh','CSHelpWindow');">optimality tolerance</a>,
and constraints are satisfied to within the value of the <a href = "matlab: helpview('optim','constraint_tolerance','CSHelpWindow');">constraint tolerance</a>.

<<a href = "matlab: createExitMsg({'optimlib:sqpLineSearch:Exit1basic'},{'optimlib:sqpLineSearch:Exit1detailed','7.939635e-11','1.000000e-09','0.000000e+00','1.000000e-09'},true,true);;">stopping criteria details</a>>

<a href = "matlab: helpview('optim','local_min_found','CSHelpWindow');">Local minimum found that satisfies the constraints</a>.

Optimization completed because the objective function is non-decreasing in 
<a href = "matlab: helpview('optim','feasible_directions','CSHelpWindow');">feasible directions</a>, to within the value of the <a href = "matlab: helpview('optim','optimality_tolerance_msgcsh','CSHelpWindow');">optimality tolerance</a>,
and constraints are satisfied to within the value of the <a href = "matlab: helpview('optim','constraint_tolerance','CSHelpWindow');">constraint tolerance</a>.

<<a href = "matlab: createExitMsg({'optimlib:sqpLineSearch:Exit1basic'},{'optimlib:sqpLineSearch:Exit1detailed','7.668521e-10','1.000000e-09','0.000000e+00','1.000000e-09'},true,true);;">stopping criteria details</a>>

<a href = "matlab: helpview('optim','local_min_found','CSHelpWindow');">Local minimum found that satisfies the constraints</a>.

Optimization completed because the objective function is non-decreasing in 
<a href = "matlab: helpview('optim','feasible_directions','CSHelpWindow');">feasible directions</a>, to within the value of the <a href = "matlab: helpview('optim','optimality_tolerance_msgcsh','CSHelpWindow');">optimality tolerance</a>,
and constraints are satisfied to within the value of the <a href = "matlab: helpview('optim','constraint_tolerance','CSHelpWindow');">constraint tolerance</a>.

<<a href = "matlab: createExitMsg({'optimlib:sqpLineSearch:Exit1basic'},{'optimlib:sqpLineSearch:Exit1detailed','2.145094e-10','1.000000e-09','0.000000e+00','1.000000e-09'},true,true);;">stopping criteria details</a>>

<a href = "matlab: helpview('optim','local_min_found','CSHelpWindow');">Local minimum found that satisfies the constraints</a>.

Optimization completed because the objective function is non-decreasing in 
<a href = "matlab: helpview('optim','feasible_directions','CSHelpWindow');">feasible directions</a>, to within the value of the <a href = "matlab: helpview('optim','optimality_tolerance_msgcsh','CSHelpWindow');">optimality tolerance</a>,
and constraints are satisfied to within the value of the <a href = "matlab: helpview('optim','constraint_tolerance','CSHelpWindow');">constraint tolerance</a>.

<<a href = "matlab: createExitMsg({'optimlib:sqpLineSearch:Exit1basic'},{'optimlib:sqpLineSearch:Exit1detailed','4.735499e-10','1.000000e-09','0.000000e+00','1.000000e-09'},true,true);;">stopping criteria details</a>>

<a href = "matlab: helpview('optim','local_min_found','CSHelpWindow');">Local minimum found that satisfies the constraints</a>.

Optimization completed because the objective function is non-decreasing in 
<a href = "matlab: helpview('optim','feasible_directions','CSHelpWindow');">feasible directions</a>, to within the value of the <a href = "matlab: helpview('optim','optimality_tolerance_msgcsh','CSHelpWindow');">optimality tolerance</a>,
and constraints are satisfied to within the value of the <a href = "matlab: helpview('optim','constraint_tolerance','CSHelpWindow');">constraint tolerance</a>.

<<a href = "matlab: createExitMsg({'optimlib:sqpLineSearch:Exit1basic'},{'optimlib:sqpLineSearch:Exit1detailed','9.233744e-10','1.000000e-09','0.000000e+00','1.000000e-09'},true,true);;">stopping criteria details</a>>

<a href = "matlab: helpview('optim','local_min_found','CSHelpWindow');">Local minimum found that satisfies the constraints</a>.

Optimization completed because the objective function is non-decreasing in 
<a href = "matlab: helpview('optim','feasible_directions','CSHelpWindow');">feasible directions</a>, to within the value of the <a href = "matlab: helpview('optim','optimality_tolerance_msgcsh','CSHelpWindow');">optimality tolerance</a>,
and constraints are satisfied to within the value of the <a href = "matlab: helpview('optim','constraint_tolerance','CSHelpWindow');">constraint tolerance</a>.

<<a href = "matlab: createExitMsg({'optimlib:sqpLineSearch:Exit1basic'},{'optimlib:sqpLineSearch:Exit1detailed','3.977559e-10','1.000000e-09','0.000000e+00','1.000000e-09'},true,true);;">stopping criteria details</a>>

<a href = "matlab: helpview('optim','local_min_found','CSHelpWindow');">Local minimum found that satisfies the constraints</a>.

Optimization completed because the objective function is non-decreasing in 
<a href = "matlab: helpview('optim','feasible_directions','CSHelpWindow');">feasible directions</a>, to within the value of the <a href = "matlab: helpview('optim','optimality_tolerance_msgcsh','CSHelpWindow');">optimality tolerance</a>,
and constraints are satisfied to within the value of the <a href = "matlab: helpview('optim','constraint_tolerance','CSHelpWindow');">constraint tolerance</a>.

<<a href = "matlab: createExitMsg({'optimlib:sqpLineSearch:Exit1basic'},{'optimlib:sqpLineSearch:Exit1detailed','8.295538e-10','1.000000e-09','0.000000e+00','1.000000e-09'},true,true);;">stopping criteria details</a>>

<a href = "matlab: helpview('optim','local_min_found','CSHelpWindow');">Local minimum found that satisfies the constraints</a>.

Optimization completed because the objective function is non-decreasing in 
<a href = "matlab: helpview('optim','feasible_directions','CSHelpWindow');">feasible directions</a>, to within the value of the <a href = "matlab: helpview('optim','optimality_tolerance_msgcsh','CSHelpWindow');">optimality tolerance</a>,
and constraints are satisfied to within the value of the <a href = "matlab: helpview('optim','constraint_tolerance','CSHelpWindow');">constraint tolerance</a>.

<<a href = "matlab: createExitMsg({'optimlib:sqpLineSearch:Exit1basic'},{'optimlib:sqpLineSearch:Exit1detailed','3.088656e-10','1.000000e-09','0.000000e+00','1.000000e-09'},true,true);;">stopping criteria details</a>>

<a href = "matlab: helpview('optim','local_min_found','CSHelpWindow');">Local minimum found that satisfies the constraints</a>.

Optimization completed because the objective function is non-decreasing in 
<a href = "matlab: helpview('optim','feasible_directions','CSHelpWindow');">feasible directions</a>, to within the value of the <a href = "matlab: helpview('optim','optimality_tolerance_msgcsh','CSHelpWindow');">optimality tolerance</a>,
and constraints are satisfied to within the value of the <a href = "matlab: helpview('optim','constraint_tolerance','CSHelpWindow');">constraint tolerance</a>.

<<a href = "matlab: createExitMsg({'optimlib:sqpLineSearch:Exit1basic'},{'optimlib:sqpLineSearch:Exit1detailed','7.108322e-10','1.000000e-09','0.000000e+00','1.000000e-09'},true,true);;">stopping criteria details</a>>

<a href = "matlab: helpview('optim','local_min_found','CSHelpWindow');">Local minimum found that satisfies the constraints</a>.

Optimization completed because the objective function is non-decreasing in 
<a href = "matlab: helpview('optim','feasible_directions','CSHelpWindow');">feasible directions</a>, to within the value of the <a href = "matlab: helpview('optim','optimality_tolerance_msgcsh','CSHelpWindow');">optimality tolerance</a>,
and constraints are satisfied to within the value of the <a href = "matlab: helpview('optim','constraint_tolerance','CSHelpWindow');">constraint tolerance</a>.

<<a href = "matlab: createExitMsg({'optimlib:sqpLineSearch:Exit1basic'},{'optimlib:sqpLineSearch:Exit1detailed','1.130245e-11','1.000000e-09','0.000000e+00','1.000000e-09'},true,true);;">stopping criteria details</a>>

<a href = "matlab: helpview('optim','local_min_found','CSHelpWindow');">Local minimum found that satisfies the constraints</a>.

Optimization completed because the objective function is non-decreasing in 
<a href = "matlab: helpview('optim','feasible_directions','CSHelpWindow');">feasible directions</a>, to within the value of the <a href = "matlab: helpview('optim','optimality_tolerance_msgcsh','CSHelpWindow');">optimality tolerance</a>,
and constraints are satisfied to within the value of the <a href = "matlab: helpview('optim','constraint_tolerance','CSHelpWindow');">constraint tolerance</a>.

<<a href = "matlab: createExitMsg({'optimlib:sqpLineSearch:Exit1basic'},{'optimlib:sqpLineSearch:Exit1detailed','4.312302e-10','1.000000e-09','0.000000e+00','1.000000e-09'},true,true);;">stopping criteria details</a>>

<a href = "matlab: helpview('optim','local_min_found','CSHelpWindow');">Local minimum found that satisfies the constraints</a>.

Optimization completed because the objective function is non-decreasing in 
<a href = "matlab: helpview('optim','feasible_directions','CSHelpWindow');">feasible directions</a>, to within the value of the <a href = "matlab: helpview('optim','optimality_tolerance_msgcsh','CSHelpWindow');">optimality tolerance</a>,
and constraints are satisfied to within the value of the <a href = "matlab: helpview('optim','constraint_tolerance','CSHelpWindow');">constraint tolerance</a>.

<<a href = "matlab: createExitMsg({'optimlib:sqpLineSearch:Exit1basic'},{'optimlib:sqpLineSearch:Exit1detailed','9.096239e-10','1.000000e-09','0.000000e+00','1.000000e-09'},true,true);;">stopping criteria details</a>>

<a href = "matlab: helpview('optim','local_min_found','CSHelpWindow');">Local minimum found that satisfies the constraints</a>.

Optimization completed because the objective function is non-decreasing in 
<a href = "matlab: helpview('optim','feasible_directions','CSHelpWindow');">feasible directions</a>, to within the value of the <a href = "matlab: helpview('optim','optimality_tolerance_msgcsh','CSHelpWindow');">optimality tolerance</a>,
and constraints are satisfied to within the value of the <a href = "matlab: helpview('optim','constraint_tolerance','CSHelpWindow');">constraint tolerance</a>.

<<a href = "matlab: createExitMsg({'optimlib:sqpLineSearch:Exit1basic'},{'optimlib:sqpLineSearch:Exit1detailed','5.991248e-10','1.000000e-09','0.000000e+00','1.000000e-09'},true,true);;">stopping criteria details</a>>

<a href = "matlab: helpview('optim','local_min_found','CSHelpWindow');">Local minimum found that satisfies the constraints</a>.

Optimization completed because the objective function is non-decreasing in 
<a href = "matlab: helpview('optim','feasible_directions','CSHelpWindow');">feasible directions</a>, to within the value of the <a href = "matlab: helpview('optim','optimality_tolerance_msgcsh','CSHelpWindow');">optimality tolerance</a>,
and constraints are satisfied to within the value of the <a href = "matlab: helpview('optim','constraint_tolerance','CSHelpWindow');">constraint tolerance</a>.

<<a href = "matlab: createExitMsg({'optimlib:sqpLineSearch:Exit1basic'},{'optimlib:sqpLineSearch:Exit1detailed','7.258776e-10','1.000000e-09','0.000000e+00','1.000000e-09'},true,true);;">stopping criteria details</a>>

<a href = "matlab: helpview('optim','local_min_poss_with_constr','CSHelpWindow');">Local minimum possible. Constraints satisfied</a>.

fmincon stopped because the <a href = "matlab: helpview('optim','norm_curr_step_simple_fminconip','CSHelpWindow');">size of the current step</a> is less than
the value of the <a href = "matlab: helpview('optim','step_size_tol','CSHelpWindow');">step size tolerance</a> and constraints are 
satisfied to within the value of the <a href = "matlab: helpview('optim','constraint_tolerance','CSHelpWindow');">constraint tolerance</a>.

<<a href = "matlab: createExitMsg({'optimlib:sqpLineSearch:Exit2basic','fmincon'},{'optimlib:sqpLineSearch:Exit2detailed','1.000000e-09','0.000000e+00','1.000000e-09'},true,true);;">stopping criteria details</a>>

<a href = "matlab: helpview('optim','local_min_found','CSHelpWindow');">Local minimum found that satisfies the constraints</a>.

Optimization completed because the objective function is non-decreasing in 
<a href = "matlab: helpview('optim','feasible_directions','CSHelpWindow');">feasible directions</a>, to within the value of the <a href = "matlab: helpview('optim','optimality_tolerance_msgcsh','CSHelpWindow');">optimality tolerance</a>,
and constraints are satisfied to within the value of the <a href = "matlab: helpview('optim','constraint_tolerance','CSHelpWindow');">constraint tolerance</a>.

<<a href = "matlab: createExitMsg({'optimlib:sqpLineSearch:Exit1basic'},{'optimlib:sqpLineSearch:Exit1detailed','1.577033e-10','1.000000e-09','0.000000e+00','1.000000e-09'},true,true);;">stopping criteria details</a>>

<a href = "matlab: helpview('optim','local_min_found','CSHelpWindow');">Local minimum found that satisfies the constraints</a>.

Optimization completed because the objective function is non-decreasing in 
<a href = "matlab: helpview('optim','feasible_directions','CSHelpWindow');">feasible directions</a>, to within the value of the <a href = "matlab: helpview('optim','optimality_tolerance_msgcsh','CSHelpWindow');">optimality tolerance</a>,
and constraints are satisfied to within the value of the <a href = "matlab: helpview('optim','constraint_tolerance','CSHelpWindow');">constraint tolerance</a>.

<<a href = "matlab: createExitMsg({'optimlib:sqpLineSearch:Exit1basic'},{'optimlib:sqpLineSearch:Exit1detailed','3.711674e-10','1.000000e-09','0.000000e+00','1.000000e-09'},true,true);;">stopping criteria details</a>>

<a href = "matlab: helpview('optim','local_min_found','CSHelpWindow');">Local minimum found that satisfies the constraints</a>.

Optimization completed because the objective function is non-decreasing in 
<a href = "matlab: helpview('optim','feasible_directions','CSHelpWindow');">feasible directions</a>, to within the value of the <a href = "matlab: helpview('optim','optimality_tolerance_msgcsh','CSHelpWindow');">optimality tolerance</a>,
and constraints are satisfied to within the value of the <a href = "matlab: helpview('optim','constraint_tolerance','CSHelpWindow');">constraint tolerance</a>.

<<a href = "matlab: createExitMsg({'optimlib:sqpLineSearch:Exit1basic'},{'optimlib:sqpLineSearch:Exit1detailed','8.839055e-10','1.000000e-09','0.000000e+00','1.000000e-09'},true,true);;">stopping criteria details</a>>

<a href = "matlab: helpview('optim','local_min_found','CSHelpWindow');">Local minimum found that satisfies the constraints</a>.

Optimization completed because the objective function is non-decreasing in 
<a href = "matlab: helpview('optim','feasible_directions','CSHelpWindow');">feasible directions</a>, to within the value of the <a href = "matlab: helpview('optim','optimality_tolerance_msgcsh','CSHelpWindow');">optimality tolerance</a>,
and constraints are satisfied to within the value of the <a href = "matlab: helpview('optim','constraint_tolerance','CSHelpWindow');">constraint tolerance</a>.

<<a href = "matlab: createExitMsg({'optimlib:sqpLineSearch:Exit1basic'},{'optimlib:sqpLineSearch:Exit1detailed','2.790182e-10','1.000000e-09','0.000000e+00','1.000000e-09'},true,true);;">stopping criteria details</a>>

<a href = "matlab: helpview('optim','local_min_found','CSHelpWindow');">Local minimum found that satisfies the constraints</a>.

Optimization completed because the objective function is non-decreasing in 
<a href = "matlab: helpview('optim','feasible_directions','CSHelpWindow');">feasible directions</a>, to within the value of the <a href = "matlab: helpview('optim','optimality_tolerance_msgcsh','CSHelpWindow');">optimality tolerance</a>,
and constraints are satisfied to within the value of the <a href = "matlab: helpview('optim','constraint_tolerance','CSHelpWindow');">constraint tolerance</a>.

<<a href = "matlab: createExitMsg({'optimlib:sqpLineSearch:Exit1basic'},{'optimlib:sqpLineSearch:Exit1detailed','7.535473e-10','1.000000e-09','0.000000e+00','1.000000e-09'},true,true);;">stopping criteria details</a>>

<a href = "matlab: helpview('optim','local_min_found','CSHelpWindow');">Local minimum found that satisfies the constraints</a>.

Optimization completed because the objective function is non-decreasing in 
<a href = "matlab: helpview('optim','feasible_directions','CSHelpWindow');">feasible directions</a>, to within the value of the <a href = "matlab: helpview('optim','optimality_tolerance_msgcsh','CSHelpWindow');">optimality tolerance</a>,
and constraints are satisfied to within the value of the <a href = "matlab: helpview('optim','constraint_tolerance','CSHelpWindow');">constraint tolerance</a>.

<<a href = "matlab: createExitMsg({'optimlib:sqpLineSearch:Exit1basic'},{'optimlib:sqpLineSearch:Exit1detailed','2.046671e-10','1.000000e-09','0.000000e+00','1.000000e-09'},true,true);;">stopping criteria details</a>>

<a href = "matlab: helpview('optim','local_min_found','CSHelpWindow');">Local minimum found that satisfies the constraints</a>.

Optimization completed because the objective function is non-decreasing in 
<a href = "matlab: helpview('optim','feasible_directions','CSHelpWindow');">feasible directions</a>, to within the value of the <a href = "matlab: helpview('optim','optimality_tolerance_msgcsh','CSHelpWindow');">optimality tolerance</a>,
and constraints are satisfied to within the value of the <a href = "matlab: helpview('optim','constraint_tolerance','CSHelpWindow');">constraint tolerance</a>.

<<a href = "matlab: createExitMsg({'optimlib:sqpLineSearch:Exit1basic'},{'optimlib:sqpLineSearch:Exit1detailed','2.126460e-10','1.000000e-09','0.000000e+00','1.000000e-09'},true,true);;">stopping criteria details</a>>

<a href = "matlab: helpview('optim','local_min_found','CSHelpWindow');">Local minimum found that satisfies the constraints</a>.

Optimization completed because the objective function is non-decreasing in 
<a href = "matlab: helpview('optim','feasible_directions','CSHelpWindow');">feasible directions</a>, to within the value of the <a href = "matlab: helpview('optim','optimality_tolerance_msgcsh','CSHelpWindow');">optimality tolerance</a>,
and constraints are satisfied to within the value of the <a href = "matlab: helpview('optim','constraint_tolerance','CSHelpWindow');">constraint tolerance</a>.

<<a href = "matlab: createExitMsg({'optimlib:sqpLineSearch:Exit1basic'},{'optimlib:sqpLineSearch:Exit1detailed','5.646405e-11','1.000000e-09','0.000000e+00','1.000000e-09'},true,true);;">stopping criteria details</a>>

<a href = "matlab: helpview('optim','local_min_poss_with_constr','CSHelpWindow');">Local minimum possible. Constraints satisfied</a>.

fmincon stopped because the <a href = "matlab: helpview('optim','norm_curr_step_simple_fminconip','CSHelpWindow');">size of the current step</a> is less than
the value of the <a href = "matlab: helpview('optim','step_size_tol','CSHelpWindow');">step size tolerance</a> and constraints are 
satisfied to within the value of the <a href = "matlab: helpview('optim','constraint_tolerance','CSHelpWindow');">constraint tolerance</a>.

<<a href = "matlab: createExitMsg({'optimlib:sqpLineSearch:Exit2basic','fmincon'},{'optimlib:sqpLineSearch:Exit2detailed','1.000000e-09','0.000000e+00','1.000000e-09'},true,true);;">stopping criteria details</a>>

<a href = "matlab: helpview('optim','local_min_found','CSHelpWindow');">Local minimum found that satisfies the constraints</a>.

Optimization completed because the objective function is non-decreasing in 
<a href = "matlab: helpview('optim','feasible_directions','CSHelpWindow');">feasible directions</a>, to within the value of the <a href = "matlab: helpview('optim','optimality_tolerance_msgcsh','CSHelpWindow');">optimality tolerance</a>,
and constraints are satisfied to within the value of the <a href = "matlab: helpview('optim','constraint_tolerance','CSHelpWindow');">constraint tolerance</a>.

<<a href = "matlab: createExitMsg({'optimlib:sqpLineSearch:Exit1basic'},{'optimlib:sqpLineSearch:Exit1detailed','3.604405e-10','1.000000e-09','0.000000e+00','1.000000e-09'},true,true);;">stopping criteria details</a>>

<a href = "matlab: helpview('optim','local_min_found','CSHelpWindow');">Local minimum found that satisfies the constraints</a>.

Optimization completed because the objective function is non-decreasing in 
<a href = "matlab: helpview('optim','feasible_directions','CSHelpWindow');">feasible directions</a>, to within the value of the <a href = "matlab: helpview('optim','optimality_tolerance_msgcsh','CSHelpWindow');">optimality tolerance</a>,
and constraints are satisfied to within the value of the <a href = "matlab: helpview('optim','constraint_tolerance','CSHelpWindow');">constraint tolerance</a>.

<<a href = "matlab: createExitMsg({'optimlib:sqpLineSearch:Exit1basic'},{'optimlib:sqpLineSearch:Exit1detailed','3.425086e-10','1.000000e-09','0.000000e+00','1.000000e-09'},true,true);;">stopping criteria details</a>>

<a href = "matlab: helpview('optim','local_min_poss_with_constr','CSHelpWindow');">Local minimum possible. Constraints satisfied</a>.

fmincon stopped because the <a href = "matlab: helpview('optim','norm_curr_step_simple_fminconip','CSHelpWindow');">size of the current step</a> is less than
the value of the <a href = "matlab: helpview('optim','step_size_tol','CSHelpWindow');">step size tolerance</a> and constraints are 
satisfied to within the value of the <a href = "matlab: helpview('optim','constraint_tolerance','CSHelpWindow');">constraint tolerance</a>.

<<a href = "matlab: createExitMsg({'optimlib:sqpLineSearch:Exit2basic','fmincon'},{'optimlib:sqpLineSearch:Exit2detailed','1.000000e-09','0.000000e+00','1.000000e-09'},true,true);;">stopping criteria details</a>>

<a href = "matlab: helpview('optim','local_min_found','CSHelpWindow');">Local minimum found that satisfies the constraints</a>.

Optimization completed because the objective function is non-decreasing in 
<a href = "matlab: helpview('optim','feasible_directions','CSHelpWindow');">feasible directions</a>, to within the value of the <a href = "matlab: helpview('optim','optimality_tolerance_msgcsh','CSHelpWindow');">optimality tolerance</a>,
and constraints are satisfied to within the value of the <a href = "matlab: helpview('optim','constraint_tolerance','CSHelpWindow');">constraint tolerance</a>.

<<a href = "matlab: createExitMsg({'optimlib:sqpLineSearch:Exit1basic'},{'optimlib:sqpLineSearch:Exit1detailed','9.381987e-10','1.000000e-09','0.000000e+00','1.000000e-09'},true,true);;">stopping criteria details</a>>

<a href = "matlab: helpview('optim','local_min_found','CSHelpWindow');">Local minimum found that satisfies the constraints</a>.

Optimization completed because the objective function is non-decreasing in 
<a href = "matlab: helpview('optim','feasible_directions','CSHelpWindow');">feasible directions</a>, to within the value of the <a href = "matlab: helpview('optim','optimality_tolerance_msgcsh','CSHelpWindow');">optimality tolerance</a>,
and constraints are satisfied to within the value of the <a href = "matlab: helpview('optim','constraint_tolerance','CSHelpWindow');">constraint tolerance</a>.

<<a href = "matlab: createExitMsg({'optimlib:sqpLineSearch:Exit1basic'},{'optimlib:sqpLineSearch:Exit1detailed','6.637219e-10','1.000000e-09','0.000000e+00','1.000000e-09'},true,true);;">stopping criteria details</a>>

<a href = "matlab: helpview('optim','local_min_found','CSHelpWindow');">Local minimum found that satisfies the constraints</a>.

Optimization completed because the objective function is non-decreasing in 
<a href = "matlab: helpview('optim','feasible_directions','CSHelpWindow');">feasible directions</a>, to within the value of the <a href = "matlab: helpview('optim','optimality_tolerance_msgcsh','CSHelpWindow');">optimality tolerance</a>,
and constraints are satisfied to within the value of the <a href = "matlab: helpview('optim','constraint_tolerance','CSHelpWindow');">constraint tolerance</a>.

<<a href = "matlab: createExitMsg({'optimlib:sqpLineSearch:Exit1basic'},{'optimlib:sqpLineSearch:Exit1detailed','1.047753e-10','1.000000e-09','0.000000e+00','1.000000e-09'},true,true);;">stopping criteria details</a>>

<a href = "matlab: helpview('optim','local_min_found','CSHelpWindow');">Local minimum found that satisfies the constraints</a>.

Optimization completed because the objective function is non-decreasing in 
<a href = "matlab: helpview('optim','feasible_directions','CSHelpWindow');">feasible directions</a>, to within the value of the <a href = "matlab: helpview('optim','optimality_tolerance_msgcsh','CSHelpWindow');">optimality tolerance</a>,
and constraints are satisfied to within the value of the <a href = "matlab: helpview('optim','constraint_tolerance','CSHelpWindow');">constraint tolerance</a>.

<<a href = "matlab: createExitMsg({'optimlib:sqpLineSearch:Exit1basic'},{'optimlib:sqpLineSearch:Exit1detailed','2.479065e-10','1.000000e-09','0.000000e+00','1.000000e-09'},true,true);;">stopping criteria details</a>>

<a href = "matlab: helpview('optim','local_min_found','CSHelpWindow');">Local minimum found that satisfies the constraints</a>.

Optimization completed because the objective function is non-decreasing in 
<a href = "matlab: helpview('optim','feasible_directions','CSHelpWindow');">feasible directions</a>, to within the value of the <a href = "matlab: helpview('optim','optimality_tolerance_msgcsh','CSHelpWindow');">optimality tolerance</a>,
and constraints are satisfied to within the value of the <a href = "matlab: helpview('optim','constraint_tolerance','CSHelpWindow');">constraint tolerance</a>.

<<a href = "matlab: createExitMsg({'optimlib:sqpLineSearch:Exit1basic'},{'optimlib:sqpLineSearch:Exit1detailed','8.388642e-10','1.000000e-09','0.000000e+00','1.000000e-09'},true,true);;">stopping criteria details</a>>

<a href = "matlab: helpview('optim','local_min_found','CSHelpWindow');">Local minimum found that satisfies the constraints</a>.

Optimization completed because the objective function is non-decreasing in 
<a href = "matlab: helpview('optim','feasible_directions','CSHelpWindow');">feasible directions</a>, to within the value of the <a href = "matlab: helpview('optim','optimality_tolerance_msgcsh','CSHelpWindow');">optimality tolerance</a>,
and constraints are satisfied to within the value of the <a href = "matlab: helpview('optim','constraint_tolerance','CSHelpWindow');">constraint tolerance</a>.

<<a href = "matlab: createExitMsg({'optimlib:sqpLineSearch:Exit1basic'},{'optimlib:sqpLineSearch:Exit1detailed','8.116135e-10','1.000000e-09','0.000000e+00','1.000000e-09'},true,true);;">stopping criteria details</a>>

<a href = "matlab: helpview('optim','local_min_found','CSHelpWindow');">Local minimum found that satisfies the constraints</a>.

Optimization completed because the objective function is non-decreasing in 
<a href = "matlab: helpview('optim','feasible_directions','CSHelpWindow');">feasible directions</a>, to within the value of the <a href = "matlab: helpview('optim','optimality_tolerance_msgcsh','CSHelpWindow');">optimality tolerance</a>,
and constraints are satisfied to within the value of the <a href = "matlab: helpview('optim','constraint_tolerance','CSHelpWindow');">constraint tolerance</a>.

<<a href = "matlab: createExitMsg({'optimlib:sqpLineSearch:Exit1basic'},{'optimlib:sqpLineSearch:Exit1detailed','2.966069e-10','1.000000e-09','0.000000e+00','1.000000e-09'},true,true);;">stopping criteria details</a>>

<a href = "matlab: helpview('optim','local_min_poss_with_constr','CSHelpWindow');">Local minimum possible. Constraints satisfied</a>.

fmincon stopped because the <a href = "matlab: helpview('optim','norm_curr_step_simple_fminconip','CSHelpWindow');">size of the current step</a> is less than
the value of the <a href = "matlab: helpview('optim','step_size_tol','CSHelpWindow');">step size tolerance</a> and constraints are 
satisfied to within the value of the <a href = "matlab: helpview('optim','constraint_tolerance','CSHelpWindow');">constraint tolerance</a>.

<<a href = "matlab: createExitMsg({'optimlib:sqpLineSearch:Exit2basic','fmincon'},{'optimlib:sqpLineSearch:Exit2detailed','1.000000e-09','0.000000e+00','1.000000e-09'},true,true);;">stopping criteria details</a>>

<a href = "matlab: helpview('optim','local_min_found','CSHelpWindow');">Local minimum found that satisfies the constraints</a>.

Optimization completed because the objective function is non-decreasing in 
<a href = "matlab: helpview('optim','feasible_directions','CSHelpWindow');">feasible directions</a>, to within the value of the <a href = "matlab: helpview('optim','optimality_tolerance_msgcsh','CSHelpWindow');">optimality tolerance</a>,
and constraints are satisfied to within the value of the <a href = "matlab: helpview('optim','constraint_tolerance','CSHelpWindow');">constraint tolerance</a>.

<<a href = "matlab: createExitMsg({'optimlib:sqpLineSearch:Exit1basic'},{'optimlib:sqpLineSearch:Exit1detailed','5.574031e-10','1.000000e-09','0.000000e+00','1.000000e-09'},true,true);;">stopping criteria details</a>>

<a href = "matlab: helpview('optim','local_min_found','CSHelpWindow');">Local minimum found that satisfies the constraints</a>.

Optimization completed because the objective function is non-decreasing in 
<a href = "matlab: helpview('optim','feasible_directions','CSHelpWindow');">feasible directions</a>, to within the value of the <a href = "matlab: helpview('optim','optimality_tolerance_msgcsh','CSHelpWindow');">optimality tolerance</a>,
and constraints are satisfied to within the value of the <a href = "matlab: helpview('optim','constraint_tolerance','CSHelpWindow');">constraint tolerance</a>.

<<a href = "matlab: createExitMsg({'optimlib:sqpLineSearch:Exit1basic'},{'optimlib:sqpLineSearch:Exit1detailed','8.033497e-10','1.000000e-09','0.000000e+00','1.000000e-09'},true,true);;">stopping criteria details</a>>

<a href = "matlab: helpview('optim','local_min_found','CSHelpWindow');">Local minimum found that satisfies the constraints</a>.

Optimization completed because the objective function is non-decreasing in 
<a href = "matlab: helpview('optim','feasible_directions','CSHelpWindow');">feasible directions</a>, to within the value of the <a href = "matlab: helpview('optim','optimality_tolerance_msgcsh','CSHelpWindow');">optimality tolerance</a>,
and constraints are satisfied to within the value of the <a href = "matlab: helpview('optim','constraint_tolerance','CSHelpWindow');">constraint tolerance</a>.

<<a href = "matlab: createExitMsg({'optimlib:sqpLineSearch:Exit1basic'},{'optimlib:sqpLineSearch:Exit1detailed','4.615740e-10','1.000000e-09','0.000000e+00','1.000000e-09'},true,true);;">stopping criteria details</a>>

<a href = "matlab: helpview('optim','local_min_found','CSHelpWindow');">Local minimum found that satisfies the constraints</a>.

Optimization completed because the objective function is non-decreasing in 
<a href = "matlab: helpview('optim','feasible_directions','CSHelpWindow');">feasible directions</a>, to within the value of the <a href = "matlab: helpview('optim','optimality_tolerance_msgcsh','CSHelpWindow');">optimality tolerance</a>,
and constraints are satisfied to within the value of the <a href = "matlab: helpview('optim','constraint_tolerance','CSHelpWindow');">constraint tolerance</a>.

<<a href = "matlab: createExitMsg({'optimlib:sqpLineSearch:Exit1basic'},{'optimlib:sqpLineSearch:Exit1detailed','4.871129e-10','1.000000e-09','0.000000e+00','1.000000e-09'},true,true);;">stopping criteria details</a>>

<a href = "matlab: helpview('optim','local_min_found','CSHelpWindow');">Local minimum found that satisfies the constraints</a>.

Optimization completed because the objective function is non-decreasing in 
<a href = "matlab: helpview('optim','feasible_directions','CSHelpWindow');">feasible directions</a>, to within the value of the <a href = "matlab: helpview('optim','optimality_tolerance_msgcsh','CSHelpWindow');">optimality tolerance</a>,
and constraints are satisfied to within the value of the <a href = "matlab: helpview('optim','constraint_tolerance','CSHelpWindow');">constraint tolerance</a>.

<<a href = "matlab: createExitMsg({'optimlib:sqpLineSearch:Exit1basic'},{'optimlib:sqpLineSearch:Exit1detailed','2.856539e-11','1.000000e-09','0.000000e+00','1.000000e-09'},true,true);;">stopping criteria details</a>>

<a href = "matlab: helpview('optim','local_min_found','CSHelpWindow');">Local minimum found that satisfies the constraints</a>.

Optimization completed because the objective function is non-decreasing in 
<a href = "matlab: helpview('optim','feasible_directions','CSHelpWindow');">feasible directions</a>, to within the value of the <a href = "matlab: helpview('optim','optimality_tolerance_msgcsh','CSHelpWindow');">optimality tolerance</a>,
and constraints are satisfied to within the value of the <a href = "matlab: helpview('optim','constraint_tolerance','CSHelpWindow');">constraint tolerance</a>.

<<a href = "matlab: createExitMsg({'optimlib:sqpLineSearch:Exit1basic'},{'optimlib:sqpLineSearch:Exit1detailed','1.764315e-10','1.000000e-09','0.000000e+00','1.000000e-09'},true,true);;">stopping criteria details</a>>

<a href = "matlab: helpview('optim','local_min_found','CSHelpWindow');">Local minimum found that satisfies the constraints</a>.

Optimization completed because the objective function is non-decreasing in 
<a href = "matlab: helpview('optim','feasible_directions','CSHelpWindow');">feasible directions</a>, to within the value of the <a href = "matlab: helpview('optim','optimality_tolerance_msgcsh','CSHelpWindow');">optimality tolerance</a>,
and constraints are satisfied to within the value of the <a href = "matlab: helpview('optim','constraint_tolerance','CSHelpWindow');">constraint tolerance</a>.

<<a href = "matlab: createExitMsg({'optimlib:sqpLineSearch:Exit1basic'},{'optimlib:sqpLineSearch:Exit1detailed','7.709885e-10','1.000000e-09','0.000000e+00','1.000000e-09'},true,true);;">stopping criteria details</a>>

<a href = "matlab: helpview('optim','local_min_found','CSHelpWindow');">Local minimum found that satisfies the constraints</a>.

Optimization completed because the objective function is non-decreasing in 
<a href = "matlab: helpview('optim','feasible_directions','CSHelpWindow');">feasible directions</a>, to within the value of the <a href = "matlab: helpview('optim','optimality_tolerance_msgcsh','CSHelpWindow');">optimality tolerance</a>,
and constraints are satisfied to within the value of the <a href = "matlab: helpview('optim','constraint_tolerance','CSHelpWindow');">constraint tolerance</a>.

<<a href = "matlab: createExitMsg({'optimlib:sqpLineSearch:Exit1basic'},{'optimlib:sqpLineSearch:Exit1detailed','4.670322e-10','1.000000e-09','0.000000e+00','1.000000e-09'},true,true);;">stopping criteria details</a>>

<a href = "matlab: helpview('optim','local_min_poss_with_constr','CSHelpWindow');">Local minimum possible. Constraints satisfied</a>.

fmincon stopped because the <a href = "matlab: helpview('optim','norm_curr_step_simple_fminconip','CSHelpWindow');">size of the current step</a> is less than
the value of the <a href = "matlab: helpview('optim','step_size_tol','CSHelpWindow');">step size tolerance</a> and constraints are 
satisfied to within the value of the <a href = "matlab: helpview('optim','constraint_tolerance','CSHelpWindow');">constraint tolerance</a>.

<<a href = "matlab: createExitMsg({'optimlib:sqpLineSearch:Exit2basic','fmincon'},{'optimlib:sqpLineSearch:Exit2detailed','1.000000e-09','0.000000e+00','1.000000e-09'},true,true);;">stopping criteria details</a>>

<a href = "matlab: helpview('optim','local_min_found','CSHelpWindow');">Local minimum found that satisfies the constraints</a>.

Optimization completed because the objective function is non-decreasing in 
<a href = "matlab: helpview('optim','feasible_directions','CSHelpWindow');">feasible directions</a>, to within the value of the <a href = "matlab: helpview('optim','optimality_tolerance_msgcsh','CSHelpWindow');">optimality tolerance</a>,
and constraints are satisfied to within the value of the <a href = "matlab: helpview('optim','constraint_tolerance','CSHelpWindow');">constraint tolerance</a>.

<<a href = "matlab: createExitMsg({'optimlib:sqpLineSearch:Exit1basic'},{'optimlib:sqpLineSearch:Exit1detailed','5.221521e-10','1.000000e-09','0.000000e+00','1.000000e-09'},true,true);;">stopping criteria details</a>>

<a href = "matlab: helpview('optim','local_min_found','CSHelpWindow');">Local minimum found that satisfies the constraints</a>.

Optimization completed because the objective function is non-decreasing in 
<a href = "matlab: helpview('optim','feasible_directions','CSHelpWindow');">feasible directions</a>, to within the value of the <a href = "matlab: helpview('optim','optimality_tolerance_msgcsh','CSHelpWindow');">optimality tolerance</a>,
and constraints are satisfied to within the value of the <a href = "matlab: helpview('optim','constraint_tolerance','CSHelpWindow');">constraint tolerance</a>.

<<a href = "matlab: createExitMsg({'optimlib:sqpLineSearch:Exit1basic'},{'optimlib:sqpLineSearch:Exit1detailed','1.671211e-10','1.000000e-09','0.000000e+00','1.000000e-09'},true,true);;">stopping criteria details</a>>

<a href = "matlab: helpview('optim','local_min_found','CSHelpWindow');">Local minimum found that satisfies the constraints</a>.

Optimization completed because the objective function is non-decreasing in 
<a href = "matlab: helpview('optim','feasible_directions','CSHelpWindow');">feasible directions</a>, to within the value of the <a href = "matlab: helpview('optim','optimality_tolerance_msgcsh','CSHelpWindow');">optimality tolerance</a>,
and constraints are satisfied to within the value of the <a href = "matlab: helpview('optim','constraint_tolerance','CSHelpWindow');">constraint tolerance</a>.

<<a href = "matlab: createExitMsg({'optimlib:sqpLineSearch:Exit1basic'},{'optimlib:sqpLineSearch:Exit1detailed','1.090653e-10','1.000000e-09','0.000000e+00','1.000000e-09'},true,true);;">stopping criteria details</a>>

<a href = "matlab: helpview('optim','local_min_found','CSHelpWindow');">Local minimum found that satisfies the constraints</a>.

Optimization completed because the objective function is non-decreasing in 
<a href = "matlab: helpview('optim','feasible_directions','CSHelpWindow');">feasible directions</a>, to within the value of the <a href = "matlab: helpview('optim','optimality_tolerance_msgcsh','CSHelpWindow');">optimality tolerance</a>,
and constraints are satisfied to within the value of the <a href = "matlab: helpview('optim','constraint_tolerance','CSHelpWindow');">constraint tolerance</a>.

<<a href = "matlab: createExitMsg({'optimlib:sqpLineSearch:Exit1basic'},{'optimlib:sqpLineSearch:Exit1detailed','5.747183e-10','1.000000e-09','0.000000e+00','1.000000e-09'},true,true);;">stopping criteria details</a>>

<a href = "matlab: helpview('optim','local_min_found','CSHelpWindow');">Local minimum found that satisfies the constraints</a>.

Optimization completed because the objective function is non-decreasing in 
<a href = "matlab: helpview('optim','feasible_directions','CSHelpWindow');">feasible directions</a>, to within the value of the <a href = "matlab: helpview('optim','optimality_tolerance_msgcsh','CSHelpWindow');">optimality tolerance</a>,
and constraints are satisfied to within the value of the <a href = "matlab: helpview('optim','constraint_tolerance','CSHelpWindow');">constraint tolerance</a>.

<<a href = "matlab: createExitMsg({'optimlib:sqpLineSearch:Exit1basic'},{'optimlib:sqpLineSearch:Exit1detailed','4.575330e-10','1.000000e-09','0.000000e+00','1.000000e-09'},true,true);;">stopping criteria details</a>>

<a href = "matlab: helpview('optim','local_min_found','CSHelpWindow');">Local minimum found that satisfies the constraints</a>.

Optimization completed because the objective function is non-decreasing in 
<a href = "matlab: helpview('optim','feasible_directions','CSHelpWindow');">feasible directions</a>, to within the value of the <a href = "matlab: helpview('optim','optimality_tolerance_msgcsh','CSHelpWindow');">optimality tolerance</a>,
and constraints are satisfied to within the value of the <a href = "matlab: helpview('optim','constraint_tolerance','CSHelpWindow');">constraint tolerance</a>.

<<a href = "matlab: createExitMsg({'optimlib:sqpLineSearch:Exit1basic'},{'optimlib:sqpLineSearch:Exit1detailed','9.673831e-10','1.000000e-09','0.000000e+00','1.000000e-09'},true,true);;">stopping criteria details</a>>

<a href = "matlab: helpview('optim','local_min_found','CSHelpWindow');">Local minimum found that satisfies the constraints</a>.

Optimization completed because the objective function is non-decreasing in 
<a href = "matlab: helpview('optim','feasible_directions','CSHelpWindow');">feasible directions</a>, to within the value of the <a href = "matlab: helpview('optim','optimality_tolerance_msgcsh','CSHelpWindow');">optimality tolerance</a>,
and constraints are satisfied to within the value of the <a href = "matlab: helpview('optim','constraint_tolerance','CSHelpWindow');">constraint tolerance</a>.

<<a href = "matlab: createExitMsg({'optimlib:sqpLineSearch:Exit1basic'},{'optimlib:sqpLineSearch:Exit1detailed','9.291008e-10','1.000000e-09','0.000000e+00','1.000000e-09'},true,true);;">stopping criteria details</a>>

<a href = "matlab: helpview('optim','local_min_found','CSHelpWindow');">Local minimum found that satisfies the constraints</a>.

Optimization completed because the objective function is non-decreasing in 
<a href = "matlab: helpview('optim','feasible_directions','CSHelpWindow');">feasible directions</a>, to within the value of the <a href = "matlab: helpview('optim','optimality_tolerance_msgcsh','CSHelpWindow');">optimality tolerance</a>,
and constraints are satisfied to within the value of the <a href = "matlab: helpview('optim','constraint_tolerance','CSHelpWindow');">constraint tolerance</a>.

<<a href = "matlab: createExitMsg({'optimlib:sqpLineSearch:Exit1basic'},{'optimlib:sqpLineSearch:Exit1detailed','2.487058e-10','1.000000e-09','0.000000e+00','1.000000e-09'},true,true);;">stopping criteria details</a>>

<a href = "matlab: helpview('optim','local_min_found','CSHelpWindow');">Local minimum found that satisfies the constraints</a>.

Optimization completed because the objective function is non-decreasing in 
<a href = "matlab: helpview('optim','feasible_directions','CSHelpWindow');">feasible directions</a>, to within the value of the <a href = "matlab: helpview('optim','optimality_tolerance_msgcsh','CSHelpWindow');">optimality tolerance</a>,
and constraints are satisfied to within the value of the <a href = "matlab: helpview('optim','constraint_tolerance','CSHelpWindow');">constraint tolerance</a>.

<<a href = "matlab: createExitMsg({'optimlib:sqpLineSearch:Exit1basic'},{'optimlib:sqpLineSearch:Exit1detailed','7.637826e-10','1.000000e-09','0.000000e+00','1.000000e-09'},true,true);;">stopping criteria details</a>>

<a href = "matlab: helpview('optim','local_min_found','CSHelpWindow');">Local minimum found that satisfies the constraints</a>.

Optimization completed because the objective function is non-decreasing in 
<a href = "matlab: helpview('optim','feasible_directions','CSHelpWindow');">feasible directions</a>, to within the value of the <a href = "matlab: helpview('optim','optimality_tolerance_msgcsh','CSHelpWindow');">optimality tolerance</a>,
and constraints are satisfied to within the value of the <a href = "matlab: helpview('optim','constraint_tolerance','CSHelpWindow');">constraint tolerance</a>.

<<a href = "matlab: createExitMsg({'optimlib:sqpLineSearch:Exit1basic'},{'optimlib:sqpLineSearch:Exit1detailed','7.319423e-10','1.000000e-09','0.000000e+00','1.000000e-09'},true,true);;">stopping criteria details</a>>

<a href = "matlab: helpview('optim','local_min_found','CSHelpWindow');">Local minimum found that satisfies the constraints</a>.

Optimization completed because the objective function is non-decreasing in 
<a href = "matlab: helpview('optim','feasible_directions','CSHelpWindow');">feasible directions</a>, to within the value of the <a href = "matlab: helpview('optim','optimality_tolerance_msgcsh','CSHelpWindow');">optimality tolerance</a>,
and constraints are satisfied to within the value of the <a href = "matlab: helpview('optim','constraint_tolerance','CSHelpWindow');">constraint tolerance</a>.

<<a href = "matlab: createExitMsg({'optimlib:sqpLineSearch:Exit1basic'},{'optimlib:sqpLineSearch:Exit1detailed','5.249564e-10','1.000000e-09','0.000000e+00','1.000000e-09'},true,true);;">stopping criteria details</a>>

<a href = "matlab: helpview('optim','local_min_found','CSHelpWindow');">Local minimum found that satisfies the constraints</a>.

Optimization completed because the objective function is non-decreasing in 
<a href = "matlab: helpview('optim','feasible_directions','CSHelpWindow');">feasible directions</a>, to within the value of the <a href = "matlab: helpview('optim','optimality_tolerance_msgcsh','CSHelpWindow');">optimality tolerance</a>,
and constraints are satisfied to within the value of the <a href = "matlab: helpview('optim','constraint_tolerance','CSHelpWindow');">constraint tolerance</a>.

<<a href = "matlab: createExitMsg({'optimlib:sqpLineSearch:Exit1basic'},{'optimlib:sqpLineSearch:Exit1detailed','8.940885e-11','1.000000e-09','0.000000e+00','1.000000e-09'},true,true);;">stopping criteria details</a>>

<a href = "matlab: helpview('optim','local_min_found','CSHelpWindow');">Local minimum found that satisfies the constraints</a>.

Optimization completed because the objective function is non-decreasing in 
<a href = "matlab: helpview('optim','feasible_directions','CSHelpWindow');">feasible directions</a>, to within the value of the <a href = "matlab: helpview('optim','optimality_tolerance_msgcsh','CSHelpWindow');">optimality tolerance</a>,
and constraints are satisfied to within the value of the <a href = "matlab: helpview('optim','constraint_tolerance','CSHelpWindow');">constraint tolerance</a>.

<<a href = "matlab: createExitMsg({'optimlib:sqpLineSearch:Exit1basic'},{'optimlib:sqpLineSearch:Exit1detailed','3.379078e-10','1.000000e-09','0.000000e+00','1.000000e-09'},true,true);;">stopping criteria details</a>>

<a href = "matlab: helpview('optim','local_min_found','CSHelpWindow');">Local minimum found that satisfies the constraints</a>.

Optimization completed because the objective function is non-decreasing in 
<a href = "matlab: helpview('optim','feasible_directions','CSHelpWindow');">feasible directions</a>, to within the value of the <a href = "matlab: helpview('optim','optimality_tolerance_msgcsh','CSHelpWindow');">optimality tolerance</a>,
and constraints are satisfied to within the value of the <a href = "matlab: helpview('optim','constraint_tolerance','CSHelpWindow');">constraint tolerance</a>.

<<a href = "matlab: createExitMsg({'optimlib:sqpLineSearch:Exit1basic'},{'optimlib:sqpLineSearch:Exit1detailed','7.741926e-10','1.000000e-09','0.000000e+00','1.000000e-09'},true,true);;">stopping criteria details</a>>

<a href = "matlab: helpview('optim','local_min_found','CSHelpWindow');">Local minimum found that satisfies the constraints</a>.

Optimization completed because the objective function is non-decreasing in 
<a href = "matlab: helpview('optim','feasible_directions','CSHelpWindow');">feasible directions</a>, to within the value of the <a href = "matlab: helpview('optim','optimality_tolerance_msgcsh','CSHelpWindow');">optimality tolerance</a>,
and constraints are satisfied to within the value of the <a href = "matlab: helpview('optim','constraint_tolerance','CSHelpWindow');">constraint tolerance</a>.

<<a href = "matlab: createExitMsg({'optimlib:sqpLineSearch:Exit1basic'},{'optimlib:sqpLineSearch:Exit1detailed','7.692280e-10','1.000000e-09','0.000000e+00','1.000000e-09'},true,true);;">stopping criteria details</a>>

<a href = "matlab: helpview('optim','local_min_found','CSHelpWindow');">Local minimum found that satisfies the constraints</a>.

Optimization completed because the objective function is non-decreasing in 
<a href = "matlab: helpview('optim','feasible_directions','CSHelpWindow');">feasible directions</a>, to within the value of the <a href = "matlab: helpview('optim','optimality_tolerance_msgcsh','CSHelpWindow');">optimality tolerance</a>,
and constraints are satisfied to within the value of the <a href = "matlab: helpview('optim','constraint_tolerance','CSHelpWindow');">constraint tolerance</a>.

<<a href = "matlab: createExitMsg({'optimlib:sqpLineSearch:Exit1basic'},{'optimlib:sqpLineSearch:Exit1detailed','6.756077e-10','1.000000e-09','0.000000e+00','1.000000e-09'},true,true);;">stopping criteria details</a>>

<a href = "matlab: helpview('optim','local_min_poss_with_constr','CSHelpWindow');">Local minimum possible. Constraints satisfied</a>.

fmincon stopped because the <a href = "matlab: helpview('optim','norm_curr_step_simple_fminconip','CSHelpWindow');">size of the current step</a> is less than
the value of the <a href = "matlab: helpview('optim','step_size_tol','CSHelpWindow');">step size tolerance</a> and constraints are 
satisfied to within the value of the <a href = "matlab: helpview('optim','constraint_tolerance','CSHelpWindow');">constraint tolerance</a>.

<<a href = "matlab: createExitMsg({'optimlib:sqpLineSearch:Exit2basic','fmincon'},{'optimlib:sqpLineSearch:Exit2detailed','1.000000e-09','0.000000e+00','1.000000e-09'},true,true);;">stopping criteria details</a>>

<a href = "matlab: helpview('optim','local_min_found','CSHelpWindow');">Local minimum found that satisfies the constraints</a>.

Optimization completed because the objective function is non-decreasing in 
<a href = "matlab: helpview('optim','feasible_directions','CSHelpWindow');">feasible directions</a>, to within the value of the <a href = "matlab: helpview('optim','optimality_tolerance_msgcsh','CSHelpWindow');">optimality tolerance</a>,
and constraints are satisfied to within the value of the <a href = "matlab: helpview('optim','constraint_tolerance','CSHelpWindow');">constraint tolerance</a>.

<<a href = "matlab: createExitMsg({'optimlib:sqpLineSearch:Exit1basic'},{'optimlib:sqpLineSearch:Exit1detailed','1.335002e-10','1.000000e-09','0.000000e+00','1.000000e-09'},true,true);;">stopping criteria details</a>>

<a href = "matlab: helpview('optim','local_min_found','CSHelpWindow');">Local minimum found that satisfies the constraints</a>.

Optimization completed because the objective function is non-decreasing in 
<a href = "matlab: helpview('optim','feasible_directions','CSHelpWindow');">feasible directions</a>, to within the value of the <a href = "matlab: helpview('optim','optimality_tolerance_msgcsh','CSHelpWindow');">optimality tolerance</a>,
and constraints are satisfied to within the value of the <a href = "matlab: helpview('optim','constraint_tolerance','CSHelpWindow');">constraint tolerance</a>.

<<a href = "matlab: createExitMsg({'optimlib:sqpLineSearch:Exit1basic'},{'optimlib:sqpLineSearch:Exit1detailed','3.289401e-10','1.000000e-09','0.000000e+00','1.000000e-09'},true,true);;">stopping criteria details</a>>

<a href = "matlab: helpview('optim','local_min_found','CSHelpWindow');">Local minimum found that satisfies the constraints</a>.

Optimization completed because the objective function is non-decreasing in 
<a href = "matlab: helpview('optim','feasible_directions','CSHelpWindow');">feasible directions</a>, to within the value of the <a href = "matlab: helpview('optim','optimality_tolerance_msgcsh','CSHelpWindow');">optimality tolerance</a>,
and constraints are satisfied to within the value of the <a href = "matlab: helpview('optim','constraint_tolerance','CSHelpWindow');">constraint tolerance</a>.

<<a href = "matlab: createExitMsg({'optimlib:sqpLineSearch:Exit1basic'},{'optimlib:sqpLineSearch:Exit1detailed','3.891520e-10','1.000000e-09','0.000000e+00','1.000000e-09'},true,true);;">stopping criteria details</a>>

<a href = "matlab: helpview('optim','local_min_found','CSHelpWindow');">Local minimum found that satisfies the constraints</a>.

Optimization completed because the objective function is non-decreasing in 
<a href = "matlab: helpview('optim','feasible_directions','CSHelpWindow');">feasible directions</a>, to within the value of the <a href = "matlab: helpview('optim','optimality_tolerance_msgcsh','CSHelpWindow');">optimality tolerance</a>,
and constraints are satisfied to within the value of the <a href = "matlab: helpview('optim','constraint_tolerance','CSHelpWindow');">constraint tolerance</a>.

<<a href = "matlab: createExitMsg({'optimlib:sqpLineSearch:Exit1basic'},{'optimlib:sqpLineSearch:Exit1detailed','3.401149e-10','1.000000e-09','0.000000e+00','1.000000e-09'},true,true);;">stopping criteria details</a>>

<a href = "matlab: helpview('optim','local_min_found','CSHelpWindow');">Local minimum found that satisfies the constraints</a>.

Optimization completed because the objective function is non-decreasing in 
<a href = "matlab: helpview('optim','feasible_directions','CSHelpWindow');">feasible directions</a>, to within the value of the <a href = "matlab: helpview('optim','optimality_tolerance_msgcsh','CSHelpWindow');">optimality tolerance</a>,
and constraints are satisfied to within the value of the <a href = "matlab: helpview('optim','constraint_tolerance','CSHelpWindow');">constraint tolerance</a>.

<<a href = "matlab: createExitMsg({'optimlib:sqpLineSearch:Exit1basic'},{'optimlib:sqpLineSearch:Exit1detailed','4.366957e-10','1.000000e-09','0.000000e+00','1.000000e-09'},true,true);;">stopping criteria details</a>>

<a href = "matlab: helpview('optim','local_min_found','CSHelpWindow');">Local minimum found that satisfies the constraints</a>.

Optimization completed because the objective function is non-decreasing in 
<a href = "matlab: helpview('optim','feasible_directions','CSHelpWindow');">feasible directions</a>, to within the value of the <a href = "matlab: helpview('optim','optimality_tolerance_msgcsh','CSHelpWindow');">optimality tolerance</a>,
and constraints are satisfied to within the value of the <a href = "matlab: helpview('optim','constraint_tolerance','CSHelpWindow');">constraint tolerance</a>.

<<a href = "matlab: createExitMsg({'optimlib:sqpLineSearch:Exit1basic'},{'optimlib:sqpLineSearch:Exit1detailed','1.634445e-10','1.000000e-09','0.000000e+00','1.000000e-09'},true,true);;">stopping criteria details</a>>

<a href = "matlab: helpview('optim','local_min_found','CSHelpWindow');">Local minimum found that satisfies the constraints</a>.

Optimization completed because the objective function is non-decreasing in 
<a href = "matlab: helpview('optim','feasible_directions','CSHelpWindow');">feasible directions</a>, to within the value of the <a href = "matlab: helpview('optim','optimality_tolerance_msgcsh','CSHelpWindow');">optimality tolerance</a>,
and constraints are satisfied to within the value of the <a href = "matlab: helpview('optim','constraint_tolerance','CSHelpWindow');">constraint tolerance</a>.

<<a href = "matlab: createExitMsg({'optimlib:sqpLineSearch:Exit1basic'},{'optimlib:sqpLineSearch:Exit1detailed','1.114738e-10','1.000000e-09','0.000000e+00','1.000000e-09'},true,true);;">stopping criteria details</a>>

<a href = "matlab: helpview('optim','local_min_found','CSHelpWindow');">Local minimum found that satisfies the constraints</a>.

Optimization completed because the objective function is non-decreasing in 
<a href = "matlab: helpview('optim','feasible_directions','CSHelpWindow');">feasible directions</a>, to within the value of the <a href = "matlab: helpview('optim','optimality_tolerance_msgcsh','CSHelpWindow');">optimality tolerance</a>,
and constraints are satisfied to within the value of the <a href = "matlab: helpview('optim','constraint_tolerance','CSHelpWindow');">constraint tolerance</a>.

<<a href = "matlab: createExitMsg({'optimlib:sqpLineSearch:Exit1basic'},{'optimlib:sqpLineSearch:Exit1detailed','6.472085e-10','1.000000e-09','0.000000e+00','1.000000e-09'},true,true);;">stopping criteria details</a>>

<a href = "matlab: helpview('optim','local_min_found','CSHelpWindow');">Local minimum found that satisfies the constraints</a>.

Optimization completed because the objective function is non-decreasing in 
<a href = "matlab: helpview('optim','feasible_directions','CSHelpWindow');">feasible directions</a>, to within the value of the <a href = "matlab: helpview('optim','optimality_tolerance_msgcsh','CSHelpWindow');">optimality tolerance</a>,
and constraints are satisfied to within the value of the <a href = "matlab: helpview('optim','constraint_tolerance','CSHelpWindow');">constraint tolerance</a>.

<<a href = "matlab: createExitMsg({'optimlib:sqpLineSearch:Exit1basic'},{'optimlib:sqpLineSearch:Exit1detailed','1.690190e-10','1.000000e-09','0.000000e+00','1.000000e-09'},true,true);;">stopping criteria details</a>>

<a href = "matlab: helpview('optim','local_min_found','CSHelpWindow');">Local minimum found that satisfies the constraints</a>.

Optimization completed because the objective function is non-decreasing in 
<a href = "matlab: helpview('optim','feasible_directions','CSHelpWindow');">feasible directions</a>, to within the value of the <a href = "matlab: helpview('optim','optimality_tolerance_msgcsh','CSHelpWindow');">optimality tolerance</a>,
and constraints are satisfied to within the value of the <a href = "matlab: helpview('optim','constraint_tolerance','CSHelpWindow');">constraint tolerance</a>.

<<a href = "matlab: createExitMsg({'optimlib:sqpLineSearch:Exit1basic'},{'optimlib:sqpLineSearch:Exit1detailed','2.880127e-10','1.000000e-09','0.000000e+00','1.000000e-09'},true,true);;">stopping criteria details</a>>

<a href = "matlab: helpview('optim','local_min_found','CSHelpWindow');">Local minimum found that satisfies the constraints</a>.

Optimization completed because the objective function is non-decreasing in 
<a href = "matlab: helpview('optim','feasible_directions','CSHelpWindow');">feasible directions</a>, to within the value of the <a href = "matlab: helpview('optim','optimality_tolerance_msgcsh','CSHelpWindow');">optimality tolerance</a>,
and constraints are satisfied to within the value of the <a href = "matlab: helpview('optim','constraint_tolerance','CSHelpWindow');">constraint tolerance</a>.

<<a href = "matlab: createExitMsg({'optimlib:sqpLineSearch:Exit1basic'},{'optimlib:sqpLineSearch:Exit1detailed','2.269084e-10','1.000000e-09','0.000000e+00','1.000000e-09'},true,true);;">stopping criteria details</a>>

<a href = "matlab: helpview('optim','local_min_poss_with_constr','CSHelpWindow');">Local minimum possible. Constraints satisfied</a>.

fmincon stopped because the <a href = "matlab: helpview('optim','norm_curr_step_simple_fminconip','CSHelpWindow');">size of the current step</a> is less than
the value of the <a href = "matlab: helpview('optim','step_size_tol','CSHelpWindow');">step size tolerance</a> and constraints are 
satisfied to within the value of the <a href = "matlab: helpview('optim','constraint_tolerance','CSHelpWindow');">constraint tolerance</a>.

<<a href = "matlab: createExitMsg({'optimlib:sqpLineSearch:Exit2basic','fmincon'},{'optimlib:sqpLineSearch:Exit2detailed','1.000000e-09','0.000000e+00','1.000000e-09'},true,true);;">stopping criteria details</a>>

<a href = "matlab: helpview('optim','local_min_found','CSHelpWindow');">Local minimum found that satisfies the constraints</a>.

Optimization completed because the objective function is non-decreasing in 
<a href = "matlab: helpview('optim','feasible_directions','CSHelpWindow');">feasible directions</a>, to within the value of the <a href = "matlab: helpview('optim','optimality_tolerance_msgcsh','CSHelpWindow');">optimality tolerance</a>,
and constraints are satisfied to within the value of the <a href = "matlab: helpview('optim','constraint_tolerance','CSHelpWindow');">constraint tolerance</a>.

<<a href = "matlab: createExitMsg({'optimlib:sqpLineSearch:Exit1basic'},{'optimlib:sqpLineSearch:Exit1detailed','6.183633e-10','1.000000e-09','0.000000e+00','1.000000e-09'},true,true);;">stopping criteria details</a>>

<a href = "matlab: helpview('optim','local_min_found','CSHelpWindow');">Local minimum found that satisfies the constraints</a>.

Optimization completed because the objective function is non-decreasing in 
<a href = "matlab: helpview('optim','feasible_directions','CSHelpWindow');">feasible directions</a>, to within the value of the <a href = "matlab: helpview('optim','optimality_tolerance_msgcsh','CSHelpWindow');">optimality tolerance</a>,
and constraints are satisfied to within the value of the <a href = "matlab: helpview('optim','constraint_tolerance','CSHelpWindow');">constraint tolerance</a>.

<<a href = "matlab: createExitMsg({'optimlib:sqpLineSearch:Exit1basic'},{'optimlib:sqpLineSearch:Exit1detailed','3.906125e-10','1.000000e-09','0.000000e+00','1.000000e-09'},true,true);;">stopping criteria details</a>>

<a href = "matlab: helpview('optim','local_min_found','CSHelpWindow');">Local minimum found that satisfies the constraints</a>.

Optimization completed because the objective function is non-decreasing in 
<a href = "matlab: helpview('optim','feasible_directions','CSHelpWindow');">feasible directions</a>, to within the value of the <a href = "matlab: helpview('optim','optimality_tolerance_msgcsh','CSHelpWindow');">optimality tolerance</a>,
and constraints are satisfied to within the value of the <a href = "matlab: helpview('optim','constraint_tolerance','CSHelpWindow');">constraint tolerance</a>.

<<a href = "matlab: createExitMsg({'optimlib:sqpLineSearch:Exit1basic'},{'optimlib:sqpLineSearch:Exit1detailed','1.287872e-10','1.000000e-09','0.000000e+00','1.000000e-09'},true,true);;">stopping criteria details</a>>

<a href = "matlab: helpview('optim','local_min_found','CSHelpWindow');">Local minimum found that satisfies the constraints</a>.

Optimization completed because the objective function is non-decreasing in 
<a href = "matlab: helpview('optim','feasible_directions','CSHelpWindow');">feasible directions</a>, to within the value of the <a href = "matlab: helpview('optim','optimality_tolerance_msgcsh','CSHelpWindow');">optimality tolerance</a>,
and constraints are satisfied to within the value of the <a href = "matlab: helpview('optim','constraint_tolerance','CSHelpWindow');">constraint tolerance</a>.

<<a href = "matlab: createExitMsg({'optimlib:sqpLineSearch:Exit1basic'},{'optimlib:sqpLineSearch:Exit1detailed','5.508157e-10','1.000000e-09','0.000000e+00','1.000000e-09'},true,true);;">stopping criteria details</a>>

<a href = "matlab: helpview('optim','local_min_found','CSHelpWindow');">Local minimum found that satisfies the constraints</a>.

Optimization completed because the objective function is non-decreasing in 
<a href = "matlab: helpview('optim','feasible_directions','CSHelpWindow');">feasible directions</a>, to within the value of the <a href = "matlab: helpview('optim','optimality_tolerance_msgcsh','CSHelpWindow');">optimality tolerance</a>,
and constraints are satisfied to within the value of the <a href = "matlab: helpview('optim','constraint_tolerance','CSHelpWindow');">constraint tolerance</a>.

<<a href = "matlab: createExitMsg({'optimlib:sqpLineSearch:Exit1basic'},{'optimlib:sqpLineSearch:Exit1detailed','7.252395e-10','1.000000e-09','0.000000e+00','1.000000e-09'},true,true);;">stopping criteria details</a>>

<a href = "matlab: helpview('optim','local_min_poss_with_constr','CSHelpWindow');">Local minimum possible. Constraints satisfied</a>.

fmincon stopped because the <a href = "matlab: helpview('optim','norm_curr_step_simple_fminconip','CSHelpWindow');">size of the current step</a> is less than
the value of the <a href = "matlab: helpview('optim','step_size_tol','CSHelpWindow');">step size tolerance</a> and constraints are 
satisfied to within the value of the <a href = "matlab: helpview('optim','constraint_tolerance','CSHelpWindow');">constraint tolerance</a>.

<<a href = "matlab: createExitMsg({'optimlib:sqpLineSearch:Exit2basic','fmincon'},{'optimlib:sqpLineSearch:Exit2detailed','1.000000e-09','0.000000e+00','1.000000e-09'},true,true);;">stopping criteria details</a>>

<a href = "matlab: helpview('optim','local_min_poss_with_constr','CSHelpWindow');">Local minimum possible. Constraints satisfied</a>.

fmincon stopped because the <a href = "matlab: helpview('optim','norm_curr_step_simple_fminconip','CSHelpWindow');">size of the current step</a> is less than
the value of the <a href = "matlab: helpview('optim','step_size_tol','CSHelpWindow');">step size tolerance</a> and constraints are 
satisfied to within the value of the <a href = "matlab: helpview('optim','constraint_tolerance','CSHelpWindow');">constraint tolerance</a>.

<<a href = "matlab: createExitMsg({'optimlib:sqpLineSearch:Exit2basic','fmincon'},{'optimlib:sqpLineSearch:Exit2detailed','1.000000e-09','0.000000e+00','1.000000e-09'},true,true);;">stopping criteria details</a>>

<a href = "matlab: helpview('optim','local_min_found','CSHelpWindow');">Local minimum found that satisfies the constraints</a>.

Optimization completed because the objective function is non-decreasing in 
<a href = "matlab: helpview('optim','feasible_directions','CSHelpWindow');">feasible directions</a>, to within the value of the <a href = "matlab: helpview('optim','optimality_tolerance_msgcsh','CSHelpWindow');">optimality tolerance</a>,
and constraints are satisfied to within the value of the <a href = "matlab: helpview('optim','constraint_tolerance','CSHelpWindow');">constraint tolerance</a>.

<<a href = "matlab: createExitMsg({'optimlib:sqpLineSearch:Exit1basic'},{'optimlib:sqpLineSearch:Exit1detailed','1.363576e-10','1.000000e-09','0.000000e+00','1.000000e-09'},true,true);;">stopping criteria details</a>>

<a href = "matlab: helpview('optim','local_min_found','CSHelpWindow');">Local minimum found that satisfies the constraints</a>.

Optimization completed because the objective function is non-decreasing in 
<a href = "matlab: helpview('optim','feasible_directions','CSHelpWindow');">feasible directions</a>, to within the value of the <a href = "matlab: helpview('optim','optimality_tolerance_msgcsh','CSHelpWindow');">optimality tolerance</a>,
and constraints are satisfied to within the value of the <a href = "matlab: helpview('optim','constraint_tolerance','CSHelpWindow');">constraint tolerance</a>.

<<a href = "matlab: createExitMsg({'optimlib:sqpLineSearch:Exit1basic'},{'optimlib:sqpLineSearch:Exit1detailed','8.964172e-11','1.000000e-09','0.000000e+00','1.000000e-09'},true,true);;">stopping criteria details</a>>

<a href = "matlab: helpview('optim','local_min_found','CSHelpWindow');">Local minimum found that satisfies the constraints</a>.

Optimization completed because the objective function is non-decreasing in 
<a href = "matlab: helpview('optim','feasible_directions','CSHelpWindow');">feasible directions</a>, to within the value of the <a href = "matlab: helpview('optim','optimality_tolerance_msgcsh','CSHelpWindow');">optimality tolerance</a>,
and constraints are satisfied to within the value of the <a href = "matlab: helpview('optim','constraint_tolerance','CSHelpWindow');">constraint tolerance</a>.

<<a href = "matlab: createExitMsg({'optimlib:sqpLineSearch:Exit1basic'},{'optimlib:sqpLineSearch:Exit1detailed','1.143027e-10','1.000000e-09','0.000000e+00','1.000000e-09'},true,true);;">stopping criteria details</a>>

<a href = "matlab: helpview('optim','local_min_found','CSHelpWindow');">Local minimum found that satisfies the constraints</a>.

Optimization completed because the objective function is non-decreasing in 
<a href = "matlab: helpview('optim','feasible_directions','CSHelpWindow');">feasible directions</a>, to within the value of the <a href = "matlab: helpview('optim','optimality_tolerance_msgcsh','CSHelpWindow');">optimality tolerance</a>,
and constraints are satisfied to within the value of the <a href = "matlab: helpview('optim','constraint_tolerance','CSHelpWindow');">constraint tolerance</a>.

<<a href = "matlab: createExitMsg({'optimlib:sqpLineSearch:Exit1basic'},{'optimlib:sqpLineSearch:Exit1detailed','1.742471e-10','1.000000e-09','0.000000e+00','1.000000e-09'},true,true);;">stopping criteria details</a>>

<a href = "matlab: helpview('optim','local_min_poss_with_constr','CSHelpWindow');">Local minimum possible. Constraints satisfied</a>.

fmincon stopped because the <a href = "matlab: helpview('optim','norm_curr_step_simple_fminconip','CSHelpWindow');">size of the current step</a> is less than
the value of the <a href = "matlab: helpview('optim','step_size_tol','CSHelpWindow');">step size tolerance</a> and constraints are 
satisfied to within the value of the <a href = "matlab: helpview('optim','constraint_tolerance','CSHelpWindow');">constraint tolerance</a>.

<<a href = "matlab: createExitMsg({'optimlib:sqpLineSearch:Exit2basic','fmincon'},{'optimlib:sqpLineSearch:Exit2detailed','1.000000e-09','0.000000e+00','1.000000e-09'},true,true);;">stopping criteria details</a>>

<a href = "matlab: helpview('optim','local_min_found','CSHelpWindow');">Local minimum found that satisfies the constraints</a>.

Optimization completed because the objective function is non-decreasing in 
<a href = "matlab: helpview('optim','feasible_directions','CSHelpWindow');">feasible directions</a>, to within the value of the <a href = "matlab: helpview('optim','optimality_tolerance_msgcsh','CSHelpWindow');">optimality tolerance</a>,
and constraints are satisfied to within the value of the <a href = "matlab: helpview('optim','constraint_tolerance','CSHelpWindow');">constraint tolerance</a>.

<<a href = "matlab: createExitMsg({'optimlib:sqpLineSearch:Exit1basic'},{'optimlib:sqpLineSearch:Exit1detailed','3.015843e-10','1.000000e-09','0.000000e+00','1.000000e-09'},true,true);;">stopping criteria details</a>>

<a href = "matlab: helpview('optim','local_min_found','CSHelpWindow');">Local minimum found that satisfies the constraints</a>.

Optimization completed because the objective function is non-decreasing in 
<a href = "matlab: helpview('optim','feasible_directions','CSHelpWindow');">feasible directions</a>, to within the value of the <a href = "matlab: helpview('optim','optimality_tolerance_msgcsh','CSHelpWindow');">optimality tolerance</a>,
and constraints are satisfied to within the value of the <a href = "matlab: helpview('optim','constraint_tolerance','CSHelpWindow');">constraint tolerance</a>.

<<a href = "matlab: createExitMsg({'optimlib:sqpLineSearch:Exit1basic'},{'optimlib:sqpLineSearch:Exit1detailed','2.774848e-10','1.000000e-09','0.000000e+00','1.000000e-09'},true,true);;">stopping criteria details</a>>

<a href = "matlab: helpview('optim','local_min_found','CSHelpWindow');">Local minimum found that satisfies the constraints</a>.

Optimization completed because the objective function is non-decreasing in 
<a href = "matlab: helpview('optim','feasible_directions','CSHelpWindow');">feasible directions</a>, to within the value of the <a href = "matlab: helpview('optim','optimality_tolerance_msgcsh','CSHelpWindow');">optimality tolerance</a>,
and constraints are satisfied to within the value of the <a href = "matlab: helpview('optim','constraint_tolerance','CSHelpWindow');">constraint tolerance</a>.

<<a href = "matlab: createExitMsg({'optimlib:sqpLineSearch:Exit1basic'},{'optimlib:sqpLineSearch:Exit1detailed','3.377047e-10','1.000000e-09','0.000000e+00','1.000000e-09'},true,true);;">stopping criteria details</a>>

<a href = "matlab: helpview('optim','local_min_poss_with_constr','CSHelpWindow');">Local minimum possible. Constraints satisfied</a>.

fmincon stopped because the <a href = "matlab: helpview('optim','norm_curr_step_simple_fminconip','CSHelpWindow');">size of the current step</a> is less than
the value of the <a href = "matlab: helpview('optim','step_size_tol','CSHelpWindow');">step size tolerance</a> and constraints are 
satisfied to within the value of the <a href = "matlab: helpview('optim','constraint_tolerance','CSHelpWindow');">constraint tolerance</a>.

<<a href = "matlab: createExitMsg({'optimlib:sqpLineSearch:Exit2basic','fmincon'},{'optimlib:sqpLineSearch:Exit2detailed','1.000000e-09','0.000000e+00','1.000000e-09'},true,true);;">stopping criteria details</a>>

<a href = "matlab: helpview('optim','local_min_found','CSHelpWindow');">Local minimum found that satisfies the constraints</a>.

Optimization completed because the objective function is non-decreasing in 
<a href = "matlab: helpview('optim','feasible_directions','CSHelpWindow');">feasible directions</a>, to within the value of the <a href = "matlab: helpview('optim','optimality_tolerance_msgcsh','CSHelpWindow');">optimality tolerance</a>,
and constraints are satisfied to within the value of the <a href = "matlab: helpview('optim','constraint_tolerance','CSHelpWindow');">constraint tolerance</a>.

<<a href = "matlab: createExitMsg({'optimlib:sqpLineSearch:Exit1basic'},{'optimlib:sqpLineSearch:Exit1detailed','3.590967e-11','1.000000e-09','0.000000e+00','1.000000e-09'},true,true);;">stopping criteria details</a>>

<a href = "matlab: helpview('optim','local_min_found','CSHelpWindow');">Local minimum found that satisfies the constraints</a>.

Optimization completed because the objective function is non-decreasing in 
<a href = "matlab: helpview('optim','feasible_directions','CSHelpWindow');">feasible directions</a>, to within the value of the <a href = "matlab: helpview('optim','optimality_tolerance_msgcsh','CSHelpWindow');">optimality tolerance</a>,
and constraints are satisfied to within the value of the <a href = "matlab: helpview('optim','constraint_tolerance','CSHelpWindow');">constraint tolerance</a>.

<<a href = "matlab: createExitMsg({'optimlib:sqpLineSearch:Exit1basic'},{'optimlib:sqpLineSearch:Exit1detailed','8.859174e-10','1.000000e-09','0.000000e+00','1.000000e-09'},true,true);;">stopping criteria details</a>>

<a href = "matlab: helpview('optim','local_min_found','CSHelpWindow');">Local minimum found that satisfies the constraints</a>.

Optimization completed because the objective function is non-decreasing in 
<a href = "matlab: helpview('optim','feasible_directions','CSHelpWindow');">feasible directions</a>, to within the value of the <a href = "matlab: helpview('optim','optimality_tolerance_msgcsh','CSHelpWindow');">optimality tolerance</a>,
and constraints are satisfied to within the value of the <a href = "matlab: helpview('optim','constraint_tolerance','CSHelpWindow');">constraint tolerance</a>.

<<a href = "matlab: createExitMsg({'optimlib:sqpLineSearch:Exit1basic'},{'optimlib:sqpLineSearch:Exit1detailed','8.917006e-10','1.000000e-09','0.000000e+00','1.000000e-09'},true,true);;">stopping criteria details</a>>

<a href = "matlab: helpview('optim','local_min_found','CSHelpWindow');">Local minimum found that satisfies the constraints</a>.

Optimization completed because the objective function is non-decreasing in 
<a href = "matlab: helpview('optim','feasible_directions','CSHelpWindow');">feasible directions</a>, to within the value of the <a href = "matlab: helpview('optim','optimality_tolerance_msgcsh','CSHelpWindow');">optimality tolerance</a>,
and constraints are satisfied to within the value of the <a href = "matlab: helpview('optim','constraint_tolerance','CSHelpWindow');">constraint tolerance</a>.

<<a href = "matlab: createExitMsg({'optimlib:sqpLineSearch:Exit1basic'},{'optimlib:sqpLineSearch:Exit1detailed','4.093697e-10','1.000000e-09','0.000000e+00','1.000000e-09'},true,true);;">stopping criteria details</a>>

<a href = "matlab: helpview('optim','local_min_found','CSHelpWindow');">Local minimum found that satisfies the constraints</a>.

Optimization completed because the objective function is non-decreasing in 
<a href = "matlab: helpview('optim','feasible_directions','CSHelpWindow');">feasible directions</a>, to within the value of the <a href = "matlab: helpview('optim','optimality_tolerance_msgcsh','CSHelpWindow');">optimality tolerance</a>,
and constraints are satisfied to within the value of the <a href = "matlab: helpview('optim','constraint_tolerance','CSHelpWindow');">constraint tolerance</a>.

<<a href = "matlab: createExitMsg({'optimlib:sqpLineSearch:Exit1basic'},{'optimlib:sqpLineSearch:Exit1detailed','3.883009e-11','1.000000e-09','0.000000e+00','1.000000e-09'},true,true);;">stopping criteria details</a>>

<a href = "matlab: helpview('optim','local_min_found','CSHelpWindow');">Local minimum found that satisfies the constraints</a>.

Optimization completed because the objective function is non-decreasing in 
<a href = "matlab: helpview('optim','feasible_directions','CSHelpWindow');">feasible directions</a>, to within the value of the <a href = "matlab: helpview('optim','optimality_tolerance_msgcsh','CSHelpWindow');">optimality tolerance</a>,
and constraints are satisfied to within the value of the <a href = "matlab: helpview('optim','constraint_tolerance','CSHelpWindow');">constraint tolerance</a>.

<<a href = "matlab: createExitMsg({'optimlib:sqpLineSearch:Exit1basic'},{'optimlib:sqpLineSearch:Exit1detailed','4.758101e-10','1.000000e-09','0.000000e+00','1.000000e-09'},true,true);;">stopping criteria details</a>>

<a href = "matlab: helpview('optim','local_min_found','CSHelpWindow');">Local minimum found that satisfies the constraints</a>.

Optimization completed because the objective function is non-decreasing in 
<a href = "matlab: helpview('optim','feasible_directions','CSHelpWindow');">feasible directions</a>, to within the value of the <a href = "matlab: helpview('optim','optimality_tolerance_msgcsh','CSHelpWindow');">optimality tolerance</a>,
and constraints are satisfied to within the value of the <a href = "matlab: helpview('optim','constraint_tolerance','CSHelpWindow');">constraint tolerance</a>.

<<a href = "matlab: createExitMsg({'optimlib:sqpLineSearch:Exit1basic'},{'optimlib:sqpLineSearch:Exit1detailed','1.249924e-10','1.000000e-09','0.000000e+00','1.000000e-09'},true,true);;">stopping criteria details</a>>

<a href = "matlab: helpview('optim','local_min_found','CSHelpWindow');">Local minimum found that satisfies the constraints</a>.

Optimization completed because the objective function is non-decreasing in 
<a href = "matlab: helpview('optim','feasible_directions','CSHelpWindow');">feasible directions</a>, to within the value of the <a href = "matlab: helpview('optim','optimality_tolerance_msgcsh','CSHelpWindow');">optimality tolerance</a>,
and constraints are satisfied to within the value of the <a href = "matlab: helpview('optim','constraint_tolerance','CSHelpWindow');">constraint tolerance</a>.

<<a href = "matlab: createExitMsg({'optimlib:sqpLineSearch:Exit1basic'},{'optimlib:sqpLineSearch:Exit1detailed','6.743214e-10','1.000000e-09','0.000000e+00','1.000000e-09'},true,true);;">stopping criteria details</a>>

<a href = "matlab: helpview('optim','local_min_found','CSHelpWindow');">Local minimum found that satisfies the constraints</a>.

Optimization completed because the objective function is non-decreasing in 
<a href = "matlab: helpview('optim','feasible_directions','CSHelpWindow');">feasible directions</a>, to within the value of the <a href = "matlab: helpview('optim','optimality_tolerance_msgcsh','CSHelpWindow');">optimality tolerance</a>,
and constraints are satisfied to within the value of the <a href = "matlab: helpview('optim','constraint_tolerance','CSHelpWindow');">constraint tolerance</a>.

<<a href = "matlab: createExitMsg({'optimlib:sqpLineSearch:Exit1basic'},{'optimlib:sqpLineSearch:Exit1detailed','8.434067e-10','1.000000e-09','0.000000e+00','1.000000e-09'},true,true);;">stopping criteria details</a>>

<a href = "matlab: helpview('optim','local_min_found','CSHelpWindow');">Local minimum found that satisfies the constraints</a>.

Optimization completed because the objective function is non-decreasing in 
<a href = "matlab: helpview('optim','feasible_directions','CSHelpWindow');">feasible directions</a>, to within the value of the <a href = "matlab: helpview('optim','optimality_tolerance_msgcsh','CSHelpWindow');">optimality tolerance</a>,
and constraints are satisfied to within the value of the <a href = "matlab: helpview('optim','constraint_tolerance','CSHelpWindow');">constraint tolerance</a>.

<<a href = "matlab: createExitMsg({'optimlib:sqpLineSearch:Exit1basic'},{'optimlib:sqpLineSearch:Exit1detailed','7.321775e-10','1.000000e-09','0.000000e+00','1.000000e-09'},true,true);;">stopping criteria details</a>>

<a href = "matlab: helpview('optim','local_min_found','CSHelpWindow');">Local minimum found that satisfies the constraints</a>.

Optimization completed because the objective function is non-decreasing in 
<a href = "matlab: helpview('optim','feasible_directions','CSHelpWindow');">feasible directions</a>, to within the value of the <a href = "matlab: helpview('optim','optimality_tolerance_msgcsh','CSHelpWindow');">optimality tolerance</a>,
and constraints are satisfied to within the value of the <a href = "matlab: helpview('optim','constraint_tolerance','CSHelpWindow');">constraint tolerance</a>.

<<a href = "matlab: createExitMsg({'optimlib:sqpLineSearch:Exit1basic'},{'optimlib:sqpLineSearch:Exit1detailed','2.720467e-10','1.000000e-09','0.000000e+00','1.000000e-09'},true,true);;">stopping criteria details</a>>

<a href = "matlab: helpview('optim','local_min_found','CSHelpWindow');">Local minimum found that satisfies the constraints</a>.

Optimization completed because the objective function is non-decreasing in 
<a href = "matlab: helpview('optim','feasible_directions','CSHelpWindow');">feasible directions</a>, to within the value of the <a href = "matlab: helpview('optim','optimality_tolerance_msgcsh','CSHelpWindow');">optimality tolerance</a>,
and constraints are satisfied to within the value of the <a href = "matlab: helpview('optim','constraint_tolerance','CSHelpWindow');">constraint tolerance</a>.

<<a href = "matlab: createExitMsg({'optimlib:sqpLineSearch:Exit1basic'},{'optimlib:sqpLineSearch:Exit1detailed','4.594281e-10','1.000000e-09','0.000000e+00','1.000000e-09'},true,true);;">stopping criteria details</a>>

<a href = "matlab: helpview('optim','local_min_poss_with_constr','CSHelpWindow');">Local minimum possible. Constraints satisfied</a>.

fmincon stopped because the <a href = "matlab: helpview('optim','norm_curr_step_simple_fminconip','CSHelpWindow');">size of the current step</a> is less than
the value of the <a href = "matlab: helpview('optim','step_size_tol','CSHelpWindow');">step size tolerance</a> and constraints are 
satisfied to within the value of the <a href = "matlab: helpview('optim','constraint_tolerance','CSHelpWindow');">constraint tolerance</a>.

<<a href = "matlab: createExitMsg({'optimlib:sqpLineSearch:Exit2basic','fmincon'},{'optimlib:sqpLineSearch:Exit2detailed','1.000000e-09','0.000000e+00','1.000000e-09'},true,true);;">stopping criteria details</a>>

<a href = "matlab: helpview('optim','local_min_found','CSHelpWindow');">Local minimum found that satisfies the constraints</a>.

Optimization completed because the objective function is non-decreasing in 
<a href = "matlab: helpview('optim','feasible_directions','CSHelpWindow');">feasible directions</a>, to within the value of the <a href = "matlab: helpview('optim','optimality_tolerance_msgcsh','CSHelpWindow');">optimality tolerance</a>,
and constraints are satisfied to within the value of the <a href = "matlab: helpview('optim','constraint_tolerance','CSHelpWindow');">constraint tolerance</a>.

<<a href = "matlab: createExitMsg({'optimlib:sqpLineSearch:Exit1basic'},{'optimlib:sqpLineSearch:Exit1detailed','4.913829e-10','1.000000e-09','0.000000e+00','1.000000e-09'},true,true);;">stopping criteria details</a>>

<a href = "matlab: helpview('optim','local_min_found','CSHelpWindow');">Local minimum found that satisfies the constraints</a>.

Optimization completed because the objective function is non-decreasing in 
<a href = "matlab: helpview('optim','feasible_directions','CSHelpWindow');">feasible directions</a>, to within the value of the <a href = "matlab: helpview('optim','optimality_tolerance_msgcsh','CSHelpWindow');">optimality tolerance</a>,
and constraints are satisfied to within the value of the <a href = "matlab: helpview('optim','constraint_tolerance','CSHelpWindow');">constraint tolerance</a>.

<<a href = "matlab: createExitMsg({'optimlib:sqpLineSearch:Exit1basic'},{'optimlib:sqpLineSearch:Exit1detailed','5.651994e-11','1.000000e-09','0.000000e+00','1.000000e-09'},true,true);;">stopping criteria details</a>>

<a href = "matlab: helpview('optim','local_min_found','CSHelpWindow');">Local minimum found that satisfies the constraints</a>.

Optimization completed because the objective function is non-decreasing in 
<a href = "matlab: helpview('optim','feasible_directions','CSHelpWindow');">feasible directions</a>, to within the value of the <a href = "matlab: helpview('optim','optimality_tolerance_msgcsh','CSHelpWindow');">optimality tolerance</a>,
and constraints are satisfied to within the value of the <a href = "matlab: helpview('optim','constraint_tolerance','CSHelpWindow');">constraint tolerance</a>.

<<a href = "matlab: createExitMsg({'optimlib:sqpLineSearch:Exit1basic'},{'optimlib:sqpLineSearch:Exit1detailed','1.222923e-10','1.000000e-09','0.000000e+00','1.000000e-09'},true,true);;">stopping criteria details</a>>

<a href = "matlab: helpview('optim','local_min_found','CSHelpWindow');">Local minimum found that satisfies the constraints</a>.

Optimization completed because the objective function is non-decreasing in 
<a href = "matlab: helpview('optim','feasible_directions','CSHelpWindow');">feasible directions</a>, to within the value of the <a href = "matlab: helpview('optim','optimality_tolerance_msgcsh','CSHelpWindow');">optimality tolerance</a>,
and constraints are satisfied to within the value of the <a href = "matlab: helpview('optim','constraint_tolerance','CSHelpWindow');">constraint tolerance</a>.

<<a href = "matlab: createExitMsg({'optimlib:sqpLineSearch:Exit1basic'},{'optimlib:sqpLineSearch:Exit1detailed','4.955022e-11','1.000000e-09','0.000000e+00','1.000000e-09'},true,true);;">stopping criteria details</a>>

<a href = "matlab: helpview('optim','local_min_found','CSHelpWindow');">Local minimum found that satisfies the constraints</a>.

Optimization completed because the objective function is non-decreasing in 
<a href = "matlab: helpview('optim','feasible_directions','CSHelpWindow');">feasible directions</a>, to within the value of the <a href = "matlab: helpview('optim','optimality_tolerance_msgcsh','CSHelpWindow');">optimality tolerance</a>,
and constraints are satisfied to within the value of the <a href = "matlab: helpview('optim','constraint_tolerance','CSHelpWindow');">constraint tolerance</a>.

<<a href = "matlab: createExitMsg({'optimlib:sqpLineSearch:Exit1basic'},{'optimlib:sqpLineSearch:Exit1detailed','3.253258e-11','1.000000e-09','0.000000e+00','1.000000e-09'},true,true);;">stopping criteria details</a>>

<a href = "matlab: helpview('optim','local_min_found','CSHelpWindow');">Local minimum found that satisfies the constraints</a>.

Optimization completed because the objective function is non-decreasing in 
<a href = "matlab: helpview('optim','feasible_directions','CSHelpWindow');">feasible directions</a>, to within the value of the <a href = "matlab: helpview('optim','optimality_tolerance_msgcsh','CSHelpWindow');">optimality tolerance</a>,
and constraints are satisfied to within the value of the <a href = "matlab: helpview('optim','constraint_tolerance','CSHelpWindow');">constraint tolerance</a>.

<<a href = "matlab: createExitMsg({'optimlib:sqpLineSearch:Exit1basic'},{'optimlib:sqpLineSearch:Exit1detailed','7.556534e-11','1.000000e-09','0.000000e+00','1.000000e-09'},true,true);;">stopping criteria details</a>>

<a href = "matlab: helpview('optim','local_min_poss_with_constr','CSHelpWindow');">Local minimum possible. Constraints satisfied</a>.

fmincon stopped because the <a href = "matlab: helpview('optim','norm_curr_step_simple_fminconip','CSHelpWindow');">size of the current step</a> is less than
the value of the <a href = "matlab: helpview('optim','step_size_tol','CSHelpWindow');">step size tolerance</a> and constraints are 
satisfied to within the value of the <a href = "matlab: helpview('optim','constraint_tolerance','CSHelpWindow');">constraint tolerance</a>.

<<a href = "matlab: createExitMsg({'optimlib:sqpLineSearch:Exit2basic','fmincon'},{'optimlib:sqpLineSearch:Exit2detailed','1.000000e-09','0.000000e+00','1.000000e-09'},true,true);;">stopping criteria details</a>>

<a href = "matlab: helpview('optim','local_min_found','CSHelpWindow');">Local minimum found that satisfies the constraints</a>.

Optimization completed because the objective function is non-decreasing in 
<a href = "matlab: helpview('optim','feasible_directions','CSHelpWindow');">feasible directions</a>, to within the value of the <a href = "matlab: helpview('optim','optimality_tolerance_msgcsh','CSHelpWindow');">optimality tolerance</a>,
and constraints are satisfied to within the value of the <a href = "matlab: helpview('optim','constraint_tolerance','CSHelpWindow');">constraint tolerance</a>.

<<a href = "matlab: createExitMsg({'optimlib:sqpLineSearch:Exit1basic'},{'optimlib:sqpLineSearch:Exit1detailed','5.303329e-10','1.000000e-09','0.000000e+00','1.000000e-09'},true,true);;">stopping criteria details</a>>

<a href = "matlab: helpview('optim','local_min_found','CSHelpWindow');">Local minimum found that satisfies the constraints</a>.

Optimization completed because the objective function is non-decreasing in 
<a href = "matlab: helpview('optim','feasible_directions','CSHelpWindow');">feasible directions</a>, to within the value of the <a href = "matlab: helpview('optim','optimality_tolerance_msgcsh','CSHelpWindow');">optimality tolerance</a>,
and constraints are satisfied to within the value of the <a href = "matlab: helpview('optim','constraint_tolerance','CSHelpWindow');">constraint tolerance</a>.

<<a href = "matlab: createExitMsg({'optimlib:sqpLineSearch:Exit1basic'},{'optimlib:sqpLineSearch:Exit1detailed','3.646588e-10','1.000000e-09','0.000000e+00','1.000000e-09'},true,true);;">stopping criteria details</a>>

<a href = "matlab: helpview('optim','local_min_poss_with_constr','CSHelpWindow');">Local minimum possible. Constraints satisfied</a>.

fmincon stopped because the <a href = "matlab: helpview('optim','norm_curr_step_simple_fminconip','CSHelpWindow');">size of the current step</a> is less than
the value of the <a href = "matlab: helpview('optim','step_size_tol','CSHelpWindow');">step size tolerance</a> and constraints are 
satisfied to within the value of the <a href = "matlab: helpview('optim','constraint_tolerance','CSHelpWindow');">constraint tolerance</a>.

<<a href = "matlab: createExitMsg({'optimlib:sqpLineSearch:Exit2basic','fmincon'},{'optimlib:sqpLineSearch:Exit2detailed','1.000000e-09','0.000000e+00','1.000000e-09'},true,true);;">stopping criteria details</a>>

<a href = "matlab: helpview('optim','local_min_found','CSHelpWindow');">Local minimum found that satisfies the constraints</a>.

Optimization completed because the objective function is non-decreasing in 
<a href = "matlab: helpview('optim','feasible_directions','CSHelpWindow');">feasible directions</a>, to within the value of the <a href = "matlab: helpview('optim','optimality_tolerance_msgcsh','CSHelpWindow');">optimality tolerance</a>,
and constraints are satisfied to within the value of the <a href = "matlab: helpview('optim','constraint_tolerance','CSHelpWindow');">constraint tolerance</a>.

<<a href = "matlab: createExitMsg({'optimlib:sqpLineSearch:Exit1basic'},{'optimlib:sqpLineSearch:Exit1detailed','1.956782e-10','1.000000e-09','0.000000e+00','1.000000e-09'},true,true);;">stopping criteria details</a>>

<a href = "matlab: helpview('optim','local_min_found','CSHelpWindow');">Local minimum found that satisfies the constraints</a>.

Optimization completed because the objective function is non-decreasing in 
<a href = "matlab: helpview('optim','feasible_directions','CSHelpWindow');">feasible directions</a>, to within the value of the <a href = "matlab: helpview('optim','optimality_tolerance_msgcsh','CSHelpWindow');">optimality tolerance</a>,
[truncated: 3,761,925 more chars]
