# Supplementary material for: A General-Purpose Model Adsorption Isotherm and Whole Isotherm Surface Area Measurement Method
Source: ACS Omega. 2026 Mar 31;11(14):22171–97. doi: 10.1021/acsomega.5c13463 (PMC13084505; doi:10.1021/acsomega.5c13463)
Supplement: Supplementary file 2 [file ao5c13463_si_002.zip › O2_adsorption_on_Co_MOF/O2_binding_in_Co_MOF_with_isotherm_fitting_02_16_2026.xls]

## Sheet: data_fitting
Adsorption at 195 K		O2 adsorption in Co2(OH)2(bbta) MOF
	22.414	cm3 STP/mmol					model params
							alpha	0.729177	unitless
	6.02214e+23	Avogadro's number					K1	386.915	per bar
							K2	1.65293	per bar
							m	1.26218	unitless	FITSCORE	0.980626
Pressure							N	3.21115	mmol/g
					capillary					summed error term	summed normalization
xA			experiment		condensation	MD model	MD model	MD isotherm		0.00155244	3.97716
bar		xA^(1/3)	mmol/g	K2*xA	term	numerator	denominator	model predict	(sqrt(Qpred)-sqrt(Qexp))^2	error quadrature term	normalization term
0		0	0	0	1	0	1	0	0	0	0
0.0001		0.0464159	0.18334	0.000165293	1.00025	0.0933825	1.09337	0.274258	0.009123	0.000283473	0.0056968
0.00024		0.0621447	0.424	0.000396703	1.0006	0.176892	1.17682	0.482678	0.00190072	3.13183e-05	0.00698628
0.0005		0.0793701	0.88001	0.000826465	1.00124	0.302352	1.3021	0.745638	0.00556297	0.000144125	0.0227992
0.00148		0.11396	1.4855	0.00244634	1.00368	0.669232	1.6676	1.28868	0.00699053	0.000156249	0.0332032
0.00191		0.124073	1.58281	0.0031571	1.00475	0.807175	1.80463	1.43628	0.00355789	5.32676e-05	0.0236973
0.00298		0.143904	1.77528	0.00492573	1.00743	1.1204	2.11489	1.70116	0.000790249	1.36455e-05	0.0306543
0.00399		0.158608	1.91706	0.00659519	1.00997	1.39077	2.38162	1.87518	0.000231241	3.25052e-06	0.0269479
0.00509		0.172017	2.01528	0.00841342	1.01275	1.66705	2.65306	2.01772	7.37361e-07	1.46409e-08	0.0400149
0.0078		0.198319	2.19321	0.0128929	1.01966	2.29633	3.26687	2.25716	0.000459512	9.77858e-06	0.0466723
0.00988		0.214578	2.29298	0.016331	1.02501	2.74727	3.7027	2.38256	0.000858152	2.69796e-05	0.0720894
0.01782		0.261198	2.53511	0.0294552	1.04587	4.33711	5.21108	2.67259	0.00181503	6.35019e-05	0.0886949
0.02304		0.284551	2.64864	0.0380835	1.05997	5.32302	6.12403	2.79113	0.00186662	3.85117e-05	0.0546462
0.02767		0.302461	2.72945	0.0457366	1.07275	6.1788	6.90268	2.87439	0.00187482	7.45973e-05	0.108602
0.04828		0.364129	3.03025	0.0798035	1.13286	9.94128	10.1828	3.13497	0.000889512	4.18105e-05	0.142433
0.06232		0.396469	3.20444	0.103011	1.17709	12.5619	12.3438	3.26788	0.000310904	8.95199e-06	0.0922669
0.075		0.421716	3.34255	0.12397	1.21956	15.0174	14.2896	3.3747	7.69367e-05	2.60214e-06	0.113051
0.09997		0.464112	3.59111	0.165243	1.31093	20.1938	18.1824	3.56638	4.27266e-05	1.68378e-06	0.141519
0.1254		0.500533	3.81033	0.207278	1.41602	26.0609	22.3216	3.74908	0.000248123	8.32291e-06	0.127812
0.14989		0.531199	4.01875	0.247758	1.53058	32.4245	26.5617	3.91991	0.00061527	1.80991e-05	0.118218
0.17502		0.559366	4.24931	0.289296	1.66397	39.8462	31.2588	4.09332	0.00145856	3.96674e-05	0.115566
0.20081		0.585592	4.46651	0.331925	1.82025	48.6081	36.5449	4.27112	0.00218486	3.85112e-05	0.0787284
0.21024		0.594619	4.52747	0.347512	1.88292	52.1505	38.6187	4.33631	0.00206152	4.45277e-05	0.0977908
0.24861		0.628791	4.80557	0.410935	2.17308	68.8368	48.0209	4.6031	0.00217878	8.32641e-05	0.18365
0.30218		0.671051	5.10582	0.499483	2.69338	100.191	64.6208	4.97871	0.000801128	4.30308e-05	0.274248
0.39904		0.736216	5.56573	0.659585	4.1221	197.244	112.287	5.64074	0.000251012	1.53102e-05	0.339476
0.49875		0.793039	6.05124	0.824399	6.62163	404.397	208.583	6.22572	0.00123985	6.70348e-05	0.327171
0.60196		0.84435	6.44855	0.994998	11.0138	864.007	416.509	6.66121	0.00172491	8.13977e-05	0.304304
0.69885		0.887418	6.8055	1.15515	17.7771	1755.48	814.955	6.91706	0.000453515	1.91271e-05	0.287024
0.80099		0.928701	7.10272	1.32398	29.1447	3628.05	1647.26	7.07248	3.22613e-05	1.25381e-06	0.276042
0.89904		0.965146	7.36999	1.48605	46.0789	7064.42	3170.6	7.15476	0.00159473	5.7112e-05	0.263942
1.00098		1.00033	7.57297	1.65455	72.6787	13622.8	6074.13	7.2018	0.004663	8.20236e-05	0.133211

## Sheet: SIPS
Adsorption at 195 K		O2 adsorption in Co2(OH)2(bbta) MOF
	22.414	cm3 STP/mmol				model params
						alpha	0.292597	unitless
	6.02214e+23	Avogadro's number				K1	0.000124315	per bar
				isotherm is single layer
									FITSCORE	0.959204
Pressure						N	108.574	mmol/g
									summed error term	summed normalization
xA			experiment		model	model	isotherm		0.00719409	3.97716
bar		xA^(1/3)	mmol/g		numerator	denominator	model predict	(sqrt(Qpred)-sqrt(Qexp))^2	error quadrature term	normalization term
0		0	0		0	1	0	0	0	0
0.0001		0.0464159	0.18334		0.00486271	1.00486	0.525407	0.0880117	0.00273473	0.0056968
0.00024		0.0621447	0.424		0.00628243	1.00628	0.677847	0.0296397	0.000488376	0.00698628
0.0005		0.0793701	0.88001		0.00778745	1.00779	0.838978	0.000489779	1.26891e-05	0.0227992
0.00148		0.11396	1.4855		0.0106978	1.0107	1.1492	0.0215507	0.000481692	0.0332032
0.00191		0.124073	1.58281		0.0115267	1.01153	1.23724	0.0212538	0.000318205	0.0236973
0.00298		0.143904	1.77528		0.013129	1.01313	1.40699	0.0213837	0.000369239	0.0306543
0.00399		0.158608	1.91706		0.0142994	1.0143	1.53065	0.0217218	0.000305341	0.0269479
0.00509		0.172017	2.01528		0.0153554	1.01536	1.64197	0.0191022	0.000379289	0.0400149
0.0078		0.198319	2.19321		0.017398	1.0174	1.85667	0.0140076	0.000298086	0.0466723
0.00988		0.214578	2.29298		0.018644	1.01864	1.9872	0.0109368	0.000343843	0.0720894
0.01782		0.261198	2.53511		0.0221558	1.02216	2.3534	0.0033784	0.000118199	0.0886949
0.02304		0.284551	2.64864		0.0238855	1.02389	2.53284	0.00129418	2.67013e-05	0.0546462
0.02767		0.302461	2.72945		0.0252002	1.0252	2.66882	0.000340467	1.35468e-05	0.108602
0.04828		0.364129	3.03025		0.029658	1.02966	3.12733	0.000765255	3.59699e-05	0.142433
0.06232		0.396469	3.20444		0.031958	1.03196	3.36234	0.00189862	5.46678e-05	0.0922669
0.075		0.421716	3.34255		0.0337376	1.03374	3.54346	0.00293164	9.91532e-05	0.113051
0.09997		0.464112	3.59111		0.0366972	1.0367	3.84331	0.00427881	0.00016862	0.141519
0.1254		0.500533	3.81033		0.0392132	1.03921	4.09687	0.00519341	0.000174205	0.127812
0.14989		0.531199	4.01875		0.0413144	1.04131	4.30768	0.00501459	0.000147512	0.118218
0.17502		0.559366	4.24931		0.0432312	1.04323	4.49926	0.00357134	9.71273e-05	0.115566
0.20081		0.585592	4.46651		0.0450054	1.04501	4.67596	0.00239947	4.2294e-05	0.0787284
0.21024		0.594619	4.52747		0.0456138	1.04561	4.73641	0.00235655	5.09001e-05	0.0977908
0.24861		0.628791	4.80557		0.0479069	1.04791	4.96364	0.00127884	4.88722e-05	0.18365
0.30218		0.671051	5.10582		0.0507219	1.05072	5.24121	0.000885838	4.75808e-05	0.274248
0.39904		0.736216	5.56573		0.0550208	1.05502	5.66226	0.000414951	2.53095e-05	0.339476
0.49875		0.793039	6.05124		0.0587313	1.05873	6.02293	3.31857e-05	1.79425e-06	0.327171
0.60196		0.84435	6.44855		0.0620541	1.06205	6.34377	0.000429085	2.02483e-05	0.304304
0.69885		0.887418	6.8055		0.0648239	1.06482	6.6097	0.00142898	6.02675e-05	0.287024
0.80099		0.928701	7.10272		0.0674636	1.06746	6.86184	0.00207762	8.0745e-05	0.276042
0.89904		0.965146	7.36999		0.0697821	1.06978	7.08228	0.00286417	0.000102574	0.263942
1.00098		1.00033	7.57297		0.07201	1.07201	7.2932	0.00263281	4.63119e-05	0.133211

## Sheet: dual_Langmuir
Adsorption at 195 K		O2 adsorption in Co2(OH)2(bbta) MOF
	22.414	cm3 STP/mmol				model params
	6.02214e+23	Avogadro's number				K1	927.366	per bar
				isotherm is single layer		N1	2.45222	mmol/g
									FITSCORE	0.992556
Pressure						K2	1.59759	per bar
						N2	8.2317	mmol/g	summed error term	summed normalization
xA			experiment		site 1	site 2	isotherm		0.00022369	3.97716
bar		xA^(1/3)	mmol/g				model predict	(sqrt(Qpred)-sqrt(Qexp))^2	error quadrature term	normalization term
0		0	0		0	0	0	0	0	0
0.0001		0.0464159	0.18334		0.208111	0.00131488	0.209426	0.000867196	2.69458e-05	0.0056968
0.00024		0.0621447	0.424		0.446425	0.00315499	0.44958	0.000374586	6.17208e-06	0.00698628
0.0005		0.0793701	0.88001		0.776842	0.00657018	0.783413	0.00280715	7.27272e-05	0.0227992
0.00148		0.11396	1.4855		1.41862	0.0194173	1.43803	0.000385343	8.61302e-06	0.0332032
0.00191		0.124073	1.58281		1.56735	0.0250417	1.59239	1.4443e-05	2.16237e-07	0.0236973
0.00298		0.143904	1.77528		1.80065	0.0390038	1.83965	0.000573164	9.89699e-06	0.0306543
0.00399		0.158608	1.91706		1.93049	0.0521395	1.98263	0.000551278	7.74924e-06	0.0269479
0.00509		0.172017	2.01528		2.02353	0.0663979	2.08993	0.000678736	1.34768e-05	0.0400149
0.0078		0.198319	2.19321		2.15438	0.101314	2.2557	0.000438828	9.33841e-06	0.0466723
0.00988		0.214578	2.29298		2.21091	0.127911	2.33882	0.000226888	7.13317e-06	0.0720894
0.01782		0.261198	2.53511		2.3123	0.227861	2.54016	2.50906e-06	8.77835e-08	0.0886949
0.02304		0.284551	2.64864		2.34258	0.292239	2.63482	1.80803e-05	3.73029e-07	0.0546462
0.02767		0.302461	2.72945		2.36024	0.348479	2.70872	3.95262e-05	1.57271e-06	0.108602
0.04828		0.364129	3.03025		2.39864	0.589457	2.9881	0.000147594	6.93748e-06	0.142433
0.06232		0.396469	3.20444		2.41051	0.745353	3.15586	0.000185526	5.34193e-06	0.0922669
0.075		0.421716	3.34255		2.41746	0.88078	3.29824	0.000147833	4.99997e-06	0.113051
0.09997		0.464112	3.59111		2.42605	1.13364	3.55969	6.90497e-05	2.72113e-06	0.141519
0.1254		0.500533	3.81033		2.43131	1.37388	3.80519	1.73606e-06	5.82334e-08	0.127812
0.14989		0.531199	4.01875		2.4347	1.59035	4.02505	2.46989e-06	7.26555e-08	0.118218
0.17502		0.559366	4.24931		2.4372	1.79872	4.23592	1.05597e-05	2.87186e-07	0.115566
0.20081		0.585592	4.46651		2.43912	1.99939	4.43851	4.40088e-05	7.75716e-07	0.0787284
0.21024		0.594619	4.52747		2.4397	2.06968	4.50938	1.81014e-05	3.9098e-07	0.0977908
0.24861		0.628791	4.80557		2.44163	2.34003	4.78166	2.98235e-05	1.13974e-06	0.18365
0.30218		0.671051	5.10582		2.4435	2.68009	5.12359	1.54281e-05	8.28685e-07	0.274248
0.39904		0.736216	5.56573		2.44561	3.20471	5.65032	0.000318981	1.94559e-05	0.339476
0.49875		0.793039	6.05124		2.44693	3.65038	6.09731	8.73407e-05	4.72224e-06	0.327171
0.60196		0.84435	6.44855		2.44783	4.03546	6.48329	4.66613e-05	2.20192e-06	0.304304
0.69885		0.887418	6.8055		2.44844	4.34235	6.79079	7.95464e-06	3.35489e-07	0.287024
0.80099		0.928701	7.10272		2.44892	4.62075	7.06967	3.85281e-05	1.49737e-06	0.276042
0.89904		0.965146	7.36999		2.44928	4.85292	7.3022	0.0001566	5.60831e-06	0.263942
1.00098		1.00033	7.57297		2.44958	5.06463	7.51421	0.000114433	2.01291e-06	0.133211
