# Supplementary material for: A General-Purpose Model Adsorption Isotherm and Whole Isotherm Surface Area Measurement Method
Source: ACS Omega. 2026 Mar 31;11(14):22171–97. doi: 10.1021/acsomega.5c13463 (PMC13084505; doi:10.1021/acsomega.5c13463)
Supplement: Supplementary file 2 [file ao5c13463_si_002.zip › program_files/MD_program_with_surface_area/experimental_adsorption_data.m]

clear
clc
format long
diary on

% Experimental adsorption isotherm data
% For computing the material's whole isotherm surface area
%
% xA is dimensionless
xA_data=[
0.0000
0.010752937
0.032930183
0.06292233
0.07869598
0.099873672
0.119722978
0.139722948
0.159586054
0.179517779
0.199449648
0.247189582
0.299313878
0.350136835
0.399864759
0.44974398
0.499514
0.549148525
0.598989242
0.648215087
0.698546933
0.752421264
0.812933016
0.831534279
0.848087718
0.875962541
0.898561796
0.923887428
0.949468083
0.974329634
0.9807086
0.990856679
0.994757592
    ];
	
% QA in mmol per gram
QA_exp=[
0.00000000
0.598492013919872
0.686704738110110
0.752681359864370
0.783108771303650
0.821847952172749
0.858106540555010
0.892812527884358
0.927995895422504
0.963264031408941
0.999196930489872
1.085361827429290
1.182537699652000
1.281007406085480
1.385446595877580
1.503930579102350
1.645293120371200
1.824092085303830
2.059730525564380
2.379713571874720
2.826367448915860
3.382961541893460
3.819108592843760
3.901499063085570
3.956201481217100
4.008494690818240
4.032533238154720
4.054697956634250
4.081417863835100
4.123320246274650
4.144686356741320
4.186254126884980
4.217993218524140
    ];

% The cross-sectional area of the adsorbate in nm^2
% Used to compute the surface area
% The following cross sectional values are suggested:
% 0.162 for N2 at 77 K
% 0.142 for Ar at 87 K
% 0.114 for H2O at 298 K
adsorbate_cross_section = 0.162 %for N2 at 77 K

run_fmincon_optimization_with_SurfaceArea

diary off
