# Supplementary material for: A General-Purpose Model Adsorption Isotherm and Whole Isotherm Surface Area Measurement Method
Source: ACS Omega. 2026 Mar 31;11(14):22171–97. doi: 10.1021/acsomega.5c13463 (PMC13084505; doi:10.1021/acsomega.5c13463)
Supplement: Supplementary file 2 [file ao5c13463_si_002.zip › protein_adsorption_on_hydrophobic_interaction_chromatography_resins/BSA_adsorbed_on_BS/BSA_adsorbed_on_BS_with_isotherm_fitting_02_16_2026.xls]

## Sheet: data_fitting
experimental data digitized from figure 10A of Muca et al., J Chromat. A 2020
adsorbate:	bovine serum albumin (BSA) protein						MD model params						SIPS model params
adsorbent:	Butyl Sepharose 4FF (BS) column						alpha	4.30275	unitless				alpha	0.824099	unitless
							K1	3.50102	mL/nanomol				K1	0.462794	mL/nanomol
							K2	0.129679	mL/nanomol
							m	1.49077	unitless	FITSCORE	0.980966					FITSCORE	0.947804
							N	25.2429	nanomol/mL				N	74.8328	nanomol/mL
					capillary					summed error term	summed normalization					summed error term	summed normalization
CA			experiment		condensation	MD model	MD model	MD isotherm	MD model isotherm	0.0255779	67.9409			SIPS isotherm	SIPS model isotherm	0.206049	67.9409
nanomol/mL		xA^(1/3)	nanomol/mL	K2*xA	term	numerator	denominator	model predict	(sqrt(Qpred)-sqrt(Qexp))^2	error quadrature term	normalization term			model predict	(sqrt(Qpred)-sqrt(Qexp))^2	error quadrature term	normalization term
0		0	0	0	1	0	1	0	0	0	0			0	0	0	0
0.232508		0.614912	7.7635	0.0301515	1.04699	0.438513	1.42537	7.76593	1.90559e-07	6.78849e-08	2.76568			10.281	0.176484	0.0628711	2.76568
0.361679		0.712483	19.6915	0.0469024	1.07472	3.03793	3.89704	19.678	2.30945e-06	5.47521e-07	4.66843			13.9548	0.492673	0.116802	4.66843
1.29171		1.08907	29.563	0.167508	1.31627	940.505	793.814	29.9076	0.000998357	0.000488951	14.4786			29.6008	1.20866e-05	5.91946e-06	14.4786
4.84392		1.69199	47.8663	0.628157	3.77933	960494	521571	46.4858	0.0101008	0.00443851	21.0335			49.4225	0.0124471	0.00546955	21.0335
7.6211		1.96791	53.9332	0.9883	10.7947	2.55381e+07	1.12721e+07	57.1903	0.0477445	0.0136071	15.3709			55.2719	0.00820592	0.00233868	15.3709
11.5737		2.26199	65.4499	1.50088	48.0057	1.1167e+09	4.54975e+08	61.9567	0.0478966	0.00704271	9.62374			59.8274	0.126232	0.0185612	9.62374
data for plotting								MD model for plotting						SIPS model for plotting
0				0	0	0	1	0						0
0.1				0.0129679	1.01977	0.0112231	1.01108	0.2802						5.5085
0.15				0.0194519	1.0299	0.0650872	1.06383	1.54442						7.47564
0.2				0.0259359	1.0402	0.227409	1.22154	4.69936						9.22901
0.25				0.0324199	1.05068	0.601927	1.58254	9.60124						10.8228
0.3				0.0389038	1.06133	1.33666	2.28511	14.7657						12.2892
0.35				0.0453878	1.07216	2.62955	3.51148	18.903						13.6503
0.4				0.0518718	1.08318	4.73405	5.49166	21.7605						14.9215
0.45				0.0583558	1.09438	7.96486	8.50716	23.6337						16.115
0.5				0.0648397	1.10578	12.7038	12.8946	24.8692						17.24
0.75				0.0972596	1.16587	77.8548	71.5162	27.4802						22.0632
1				0.129679	1.23156	287.792	253.155	28.6966						25.9213
1.25				0.162099	1.30358	806.922	684.97	29.7371						29.1182
1.5				0.194519	1.38272	1900.67	1559.75	30.7602						31.831
1.75				0.226939	1.4699	3971.95	3153.09	31.7985						34.1737
2				0.259359	1.56611	7608.67	5844.78	32.8609						36.2246
2.25				0.291779	1.67251	13645.9	10146	33.9505						38.0401
2.5				0.324199	1.79033	23248	16734.4	35.0682						39.6618
2.75				0.356619	1.92101	38016.5	26499.4	36.2138						41.1218
3				0.389038	2.06608	60134.1	40602.1	37.3862						42.4448
3.25				0.421458	2.22729	92553	60552.5	38.5831						43.6508
3.5				0.453878	2.40655	139246	88312.5	39.8014						44.7557
3.75				0.486298	2.60598	205532	126429	41.0367						45.7725
4				0.518718	2.82791	298510	178207	42.2837						46.7121
4.25				0.551138	3.07491	427614	247939	43.5358						47.5835
4.5				0.583558	3.34981	605343	341195	44.7855						48.3943
4.75				0.615978	3.65571	848192	465203	46.0247						49.1511
5				0.648397	3.99601	1.17786e+06	629328	47.2449						49.8593
5.25				0.680817	4.37444	1.62275e+06	845689	48.4374						50.5238
5.5				0.713237	4.79505	2.21996e+06	1.12994e+06	49.5941						51.1487
5.75				0.745657	5.26226	3.01767e+06	1.50225e+06	50.7071						51.7377
6				0.778077	5.7809	4.0782e+06	1.98852e+06	51.7699						52.2939
6.25				0.810497	6.35619	5.48185e+06	2.62193e+06	52.7769						52.8202
6.5				0.842917	6.99381	7.33161e+06	3.44485e+06	53.724						53.3191
6.75				0.875337	7.6999	9.75896e+06	4.51112e+06	54.6083						53.7926
7				0.907756	8.4811	1.2931e+07	5.88897e+06	55.4285						54.2429
7.25				0.940176	9.34458	1.70593e+07	7.6645e+06	56.1844						54.6717
7.5				0.972596	10.2981	2.24101e+07	9.94595e+06	56.877						55.0806
7.75				1.00502	11.3499	2.93177e+07	1.28688e+07	57.5083						55.4709
8				1.03744	12.5089	3.81993e+07	1.6602e+07	58.0809						55.8441
8.25				1.06986	13.7847	4.95739e+07	2.13554e+07	58.5982						56.2012
8.5				1.10228	15.1876	6.40841e+07	2.73885e+07	59.0636						56.5433
8.75				1.1347	16.7286	8.25224e+07	3.50212e+07	59.4812						56.8714
9				1.16712	18.4193	1.05862e+08	4.46461e+07	59.8546						57.1864
9.25				1.19954	20.2724	1.35296e+08	5.67431e+07	60.1879						57.489
9.5				1.23196	22.301	1.72274e+08	7.18972e+07	60.4847						57.7801
9.75				1.26438	24.5195	2.18561e+08	9.08184e+07	60.7486						58.0603
10				1.29679	26.9429	2.7629e+08	1.14366e+08	60.983						58.3303
10.25				1.32921	29.5872	3.48036e+08	1.43574e+08	61.191						58.5906
10.5				1.36163	32.4695	4.36891e+08	1.79687e+08	61.3754						58.8417
10.75				1.39405	35.6078	5.46559e+08	2.24195e+08	61.5389						59.0842
11				1.42647	39.0211	6.81462e+08	2.78876e+08	61.6837						59.3184
11.25				1.45889	42.7297	8.46866e+08	3.45844e+08	61.812						59.545
11.5				1.49131	46.7548	1.04902e+09	4.27612e+08	61.9257						59.7641
11.75				1.52373	51.1191	1.2953e+09	5.27148e+08	62.0265						59.9763
12				1.55615	55.8461	1.59444e+09	6.47955e+08	62.1158						60.1818

## Sheet: dual_Langmuir
experimental data digitized from figure 10A of Muca et al., J Chromat. A 2020
adsorbate:	bovine serum albumin (BSA) protein					model params
adsorbent:	Butyl Sepharose 4FF (BS) column
						K1	1.19091	per bar
						N1	45.308	mmol/g
									FITSCORE	0.95279
						K2	0.000438542	per bar
						N2	4297.01	mmol/g	summed error term	summed normalization
CA			experiment		site 1	site 2	isotherm		0.166806	67.9409
nanomol/mL		xA^(1/3)	nanomol/mL				model predict	(sqrt(Qpred)-sqrt(Qexp))^2	error quadrature term	normalization term
0		0	0		0	0	0	0	0	0
0.232508		0.614912	7.7635		9.82507	0.438098	10.2632	0.17415	0.0620395	2.76568
0.361679		0.712483	19.6915		13.6402	0.681447	14.3216	0.426566	0.10113	4.66843
1.29171		1.08907	29.563		27.4583	2.43275	29.8911	0.000905312	0.000443382	14.4786
4.84392		1.69199	47.8663		38.6142	9.10862	47.7228	0.000107681	4.73172e-05	21.0335
7.6211		1.96791	53.9332		40.8114	14.3135	55.1249	0.00651162	0.00185581	15.3709
11.5737		2.26199	65.4499		42.2432	21.6996	63.9428	0.00877669	0.00129052	9.62374
data for plotting							dual site Langmuir model for plotting
0					0	0	0
0.1					4.82156	0.188434	5.01
0.15					6.86696	0.282644	7.1496
0.2					8.71563	0.376851	9.09248
0.25					10.3946	0.471053	10.8657
0.3					11.9263	0.565251	12.4916
0.35					13.3293	0.659445	13.9887
0.4					14.6191	0.753635	15.3727
0.45					15.8089	0.847821	16.6567
0.5					16.9098	0.942002	17.8518
0.75					21.3758	1.41285	22.7886
1					24.628	1.88359	26.5116
1.25					27.102	2.35423	29.4563
1.5					29.0474	2.82477	31.8721
1.75					30.6171	3.2952	33.9123
2					31.9105	3.76553	35.676
2.25					32.9945	4.23576	37.2303
2.5					33.9163	4.70589	38.6222
2.75					34.7096	5.17591	39.8856
3					35.3997	5.64583	41.0455
3.25					36.0054	6.11564	42.121
3.5					36.5413	6.58536	43.1266
3.75					37.0188	7.05497	44.0738
4					37.447	7.52447	44.9715
4.25					37.8331	7.99388	45.827
4.5					38.1831	8.46318	46.6463
4.75					38.5018	8.93238	47.4341
5					38.7931	9.40148	48.1946
5.25					39.0606	9.87047	48.9311
5.5					39.307	10.3394	49.6463
5.75					39.5346	10.8081	50.3428
6					39.7456	11.2768	51.0225
6.25					39.9418	11.7454	51.6872
6.5					40.1246	12.2139	52.3385
6.75					40.2953	12.6823	52.9776
7					40.4552	13.1506	53.6057
7.25					40.6051	13.6187	54.2239
7.5					40.7461	14.0868	54.8329
7.75					40.8789	14.5548	55.4337
8					41.0041	15.0226	56.0268
8.25					41.1225	15.4904	56.6129
8.5					41.2346	15.9581	57.1926
8.75					41.3407	16.4256	57.7664
9					41.4415	16.8931	58.3346
9.25					41.5374	17.3604	58.8978
9.5					41.6285	17.8277	59.4562
9.75					41.7154	18.2949	60.0102
10					41.7982	18.7619	60.5601
10.25					41.8774	19.2289	61.1062
10.5					41.953	19.6957	61.6487
10.75					42.0254	20.1624	62.1878
11					42.0947	20.6291	62.7238
11.25					42.1611	21.0956	63.2568
11.5					42.2249	21.5621	63.787
11.75					42.2861	22.0284	64.3145
12					42.345	22.4946	64.8396
