# Supplementary material for: A General-Purpose Model Adsorption Isotherm and Whole Isotherm Surface Area Measurement Method
Source: ACS Omega. 2026 Mar 31;11(14):22171–97. doi: 10.1021/acsomega.5c13463 (PMC13084505; doi:10.1021/acsomega.5c13463)
Supplement: Supplementary file 2 [file ao5c13463_si_002.zip › protein_adsorption_on_hydrophobic_interaction_chromatography_resins/BSA_adsorbed_on_BS/matlab_optimization/BSA_protein_adsorbed_on_BS_resin.m]

clear
clc
format long
diary on

% Experimental isotherm data
% BSA protein adsorbed on BS resin
% experimental data digitized from figure 10A of Muca et al., J Chromat. A 2020
% CA in nanomol/mL 
xA_data=[
0.000000000000000
0.232508073196986
0.361679224973089
1.291711517761030
4.843918191603870
7.621097954790090
11.573735199138800
    ];
	
% QA in nanomol/mL
QA_exp=[
0.000000000000000
7.763496143958870
19.691516709511500
29.562982005141300
47.866323907455000
53.933161953727500
65.449871465295600
    ];
	
run_fmincon_optimization

diary off
