# Supplementary material for: A General-Purpose Model Adsorption Isotherm and Whole Isotherm Surface Area Measurement Method
Source: ACS Omega. 2026 Mar 31;11(14):22171–97. doi: 10.1021/acsomega.5c13463 (PMC13084505; doi:10.1021/acsomega.5c13463)
Supplement: Supplementary file 2 [file ao5c13463_si_002.zip › protein_adsorption_on_hydrophobic_interaction_chromatography_resins/BSA_adsorbed_on_TP/BSA_adsorbed_on_TP_with_isotherm_fitting_02_16_2026.xls]

## Sheet: data_fitting
experimental data digitized from figure 10B of Muca et al., J Chromat. A 2020
adsorbate:	bovine serum albumin (BSA) protein						MD model params						SIPS model params
adsorbent:	TOYOPEARL Butyl-650C (TP) column						alpha	8.47131	unitless				alpha	0.870198	unitless
							K1	9.10663	mL/nanomol				K1	3.26191	mL/nanomol
							K2	0.342569	mL/nanomol
							m	0.70161	unitless	FITSCORE	0.975487					FITSCORE	0.956709
							N	100.334	nanomol/mL				N	176.795	nanomol/mL
					capillary					summed error term	summed normalization					summed error term	summed normalization
CA			experiment		condensation	MD model	MD model	MD isotherm	MD model isotherm	0.332664	526.799			SIPS isotherm	SIPS model isotherm	1.07865	526.799
nanomol/mL		xA^(1/3)	nanomol/mL	K2*xA	term	numerator	denominator	model predict	(sqrt(Qpred)-sqrt(Qexp))^2	error quadrature term	normalization term			model predict	(sqrt(Qpred)-sqrt(Qexp))^2	error quadrature term	normalization term
0		0	0	0	1	0	1	0	0	0	0			0	0	0	0
0.1		0.464159	32.9927	0.0342569	1.05368	0.482749	1.46808	32.9927	1.2474e-14	3.14494e-15	8.31808			48.4267	1.47622	0.372184	8.31808
0.128205		0.504237	82.9197	0.0439191	1.06969	4.03069	4.87717	82.9197	1.15833e-13	2.30551e-14	16.5041			56.3872	2.55004	0.507555	16.5041
0.641026		0.862234	117.08	0.219596	1.4494	4.52547e+06	3.86626e+06	117.441	0.000276989	0.000100457	42.4618			115.833	0.0033416	0.00121191	42.4618
1.85897		1.22958	144.818	0.636827	3.87039	8.59191e+10	5.98415e+10	144.057	0.00100173	0.00047632	68.8604			146.308	0.00381457	0.00181382	68.8604
5.96154		1.81323	160.292	2.04224	190.655	1.10529e+17	6.51154e+16	170.309	0.151787	0.0828159	87.4562			164.371	0.0256221	0.0139796	87.4562
12.5		2.32079	171.387	4.28211	9178.12	4.69238e+21	2.75769e+21	170.724	0.000642131	0.00020397	54.4402			170.047	0.00262967	0.000835302	54.4402
14.6795		2.44852	161.46	5.02874	22541.7	5.03336e+22	2.95803e+22	170.727	0.129291	0.0310752	38.8069			170.898	0.134045	0.0322177	38.8069
21.9872		2.80149	165.547	7.53213	226086	2.05393e+25	1.20705e+25	170.729	0.0399166	0.011514	47.7526			172.605	0.0736541	0.0212457	47.7526
27.6923		3.02542	179.27	9.48653	861393	6.49445e+26	3.81665e+26	170.729	0.104238	0.0254051	43.6923			173.352	0.0496613	0.0121036	43.6923
35.5769		3.28894	171.387	12.1876	3.72623e+06	2.7971e+28	1.6438e+28	170.729	0.000633063	0.000142518	38.5833			174.016	0.0100074	0.00225289	38.5833
41.9872		3.47567	181.022	14.3835	9.86576e+06	3.3849e+29	1.98923e+29	170.729	0.150636	0.0392695	47.191			174.384	0.0619899	0.0161603	47.191
55.3205		3.81033	195.62	18.9511	5.02483e+07	2.16358e+31	1.27149e+31	170.729	0.846617	0.141661	32.7324			174.893	0.58022	0.097086	32.7324
data for plotting								MD model for plotting						SIPS model for plotting
0				0	0	0	1	0						0
0.1				0.0342569	1.05368	0.482749	1.46808	32.9927						48.4267
0.15				0.0513854	1.08234	15.4445	15.7673	98.279						61.7585
0.2				0.0685138	1.11233	182.06	172.778	105.724						72.1564
0.25				0.0856423	1.14373	1241.65	1157.7	107.609						80.5728
0.3				0.102771	1.17662	5990.15	5513.4	109.01						87.5647
0.35				0.119899	1.21111	22756.8	20696.7	110.321						93.488
0.4				0.137028	1.24731	72583.6	65259.4	111.594						98.584
0.45				0.154156	1.28531	202569	180114	112.842						103.024
0.5				0.171285	1.32524	508834	447563	114.069						106.933
0.75				0.256927	1.55856	1.82239e+07	1.52402e+07	119.977						121.168
1				0.342569	1.86271	2.42115e+08	1.93336e+08	125.648						130.244
1.25				0.428211	2.26308	1.88262e+09	1.43985e+09	131.187						136.591
1.5				0.513854	2.79308	1.05148e+10	7.72258e+09	136.611						141.306
1.75				0.599496	3.49612	4.70741e+10	3.32953e+10	141.855						144.959
2				0.685138	4.42797	1.80267e+11	1.23205e+11	146.803						147.88
2.25				0.770781	5.65942	6.14969e+11	4.07763e+11	151.319						150.274
2.5				0.856423	7.27927	1.91841e+12	1.23951e+12	155.288						152.275
2.75				0.942065	9.39758	5.56679e+12	3.52058e+12	158.649						153.975
3				1.02771	12.1493	1.51981e+13	9.44773e+12	161.402						155.438
3.25				1.11335	15.6979	3.93458e+13	2.41312e+13	163.594						156.712
3.5				1.19899	20.2399	9.71369e+13	5.89599e+13	165.301						157.832
3.75				1.28463	26.0088	2.29684e+14	1.38318e+14	166.609						158.824
4				1.37028	33.2802	5.21995e+14	3.1249e+14	167.601						159.711
4.25				1.45592	42.3765	1.14367e+15	6.81611e+14	168.349						160.508
4.5				1.54156	53.6719	2.42208e+15	1.43872e+15	168.911						161.229
4.75				1.6272	67.5986	4.97016e+15	2.94491e+15	169.334						161.884
5				1.71285	84.6521	9.90369e+15	5.8571e+15	169.653						162.482
6				2.05541	196.611	1.2087e+17	7.12019e+16	170.324						164.435
7				2.39798	419.108	1.05415e+18	6.20113e+17	170.561						165.891
8				2.74055	828.949	7.08134e+18	4.16341e+18	170.653						167.021
9				3.08312	1538.21	3.86711e+19	2.27311e+19	170.692						167.926
10				3.42569	2703.81	1.78592e+20	1.04967e+20	170.709						168.667
12				4.11083	7321.52	2.57417e+21	1.51284e+21	170.723						169.812
14				4.79597	17271.6	2.49693e+22	1.46741e+22	170.726						170.659
16				5.48111	36669.2	1.80431e+23	1.06036e+23	170.728						171.311
18				6.16624	71667.1	1.03881e+24	6.10491e+23	170.728						171.83
20				6.85138	131041	4.99286e+24	2.9342e+24	170.728						172.254
22				7.53652	226848	2.0719e+25	1.21761e+25	170.729						172.607
24				8.22166	375166	7.61179e+25	4.47329e+25	170.729						172.906
26				8.9068	596897	2.52367e+26	1.48311e+26	170.729						173.162
28				9.59194	918655	7.66501e+26	4.50457e+26	170.729						173.385
30				10.2771	1.37372e+06	2.15829e+27	1.26838e+27	170.729						173.58
35				11.9899	3.38554e+06	2.18744e+28	1.28551e+28	170.729						173.977
40				13.7028	7.41674e+06	1.63108e+29	9.58554e+28	170.729						174.282
45				15.4156	1.48407e+07	9.61473e+29	5.65037e+29	170.729						174.523
50				17.1285	2.76374e+07	4.70661e+30	2.76598e+30	170.729						174.72
55				18.8413	4.85503e+07	1.98196e+31	1.16476e+31	170.729						174.884
60				20.5541	8.1262e+07	7.36924e+31	4.33075e+31	170.729						175.022

## Sheet: dual_Langmuir
experimental data digitized from figure 10B of Muca et al., J Chromat. A 2020
adsorbate:	bovine serum albumin (BSA) protein					model params
adsorbent:	TOYOPEARL Butyl-650C (TP) column
						K1	4.1897	per bar
						N1	162.473	mmol/g
									FITSCORE	0.959794
						K2	4.52759e-05	per bar
						N2	10654.2	mmol/g	summed error term	summed normalization
CA			experiment		site 1	site 2	isotherm		0.924441	526.799
nanomol/mL		xA^(1/3)	nanomol/mL				model predict	(sqrt(Qpred)-sqrt(Qexp))^2	error quadrature term	normalization term
0		0	0		0	0	0	0	0	0
0.1		0.464159	32.9927		47.9724	0.0482377	48.0206	1.40603	0.354487	8.31808
0.128205		0.504237	82.9197		56.7749	0.0618431	56.8367	2.45553	0.488743	16.5041
0.641026		0.862234	117.08		118.391	0.309208	118.7	0.00556536	0.0020184	42.4618
1.85897		1.22958	144.818		143.986	0.896654	144.883	7.34019e-06	3.49024e-06	68.8604
5.96154		1.81323	160.292		156.218	2.87494	159.093	0.00224885	0.00122698	87.4562
12.5		2.32079	171.387		159.429	6.02632	165.455	0.0522332	0.0165916	54.4402
14.6795		2.44852	161.46		159.874	7.07637	166.95	0.0458915	0.01103	38.8069
21.9872		2.80149	165.547		160.728	10.5956	171.324	0.0495272	0.0142863	47.7526
27.6923		3.02542	179.27		161.085	13.3415	174.426	0.0331724	0.00808488	43.6923
35.5769		3.28894	171.387		161.39	17.134	178.524	0.0727992	0.0163889	38.5833
41.9872		3.47567	181.022		161.555	20.2153	181.77	0.000771082	0.000201015	47.191
55.3205		3.81033	195.62		161.775	26.6188	188.394	0.0680048	0.011379	32.7324
data for plotting							dual site Langmuir model for plotting
0					0	0	0
0.1					47.9724	0.0482377	48.0206
0.15					62.7018	0.0723563	62.7741
0.2					74.0735	0.0964749	74.17
0.25					83.1182	0.120593	83.2388
0.3					90.4839	0.144712	90.6286
0.35					96.5983	0.16883	96.7672
0.4					101.755	0.192948	101.948
0.45					106.164	0.217066	106.381
0.5					109.975	0.241184	110.216
0.75					123.25	0.361772	123.612
1					131.166	0.482357	131.649
1.25					136.424	0.602939	137.027
1.5					140.169	0.723519	140.893
1.75					142.973	0.844096	143.817
2					145.151	0.96467	146.115
2.25					146.891	1.08524	147.976
2.5					148.313	1.20581	149.519
2.75					149.498	1.32638	150.824
3					150.499	1.44694	151.946
3.25					151.357	1.5675	152.925
3.5					152.101	1.68806	153.789
3.75					152.751	1.80861	154.559
4					153.324	1.92917	155.253
4.25					153.834	2.04972	155.883
4.5					154.289	2.17026	156.46
4.75					154.7	2.29081	156.99
5					155.071	2.41135	157.482
6					156.257	2.89349	159.151
7					157.116	3.37558	160.491
8					157.766	3.85763	161.624
9					158.275	4.33964	162.615
10					158.685	4.82161	163.507
12					159.304	5.7854	165.09
14					159.749	6.74903	166.498
16					160.085	7.71247	167.797
18					160.347	8.67575	169.023
20					160.557	9.63885	170.196
22					160.729	10.6018	171.331
24					160.873	11.5645	172.438
26					160.995	12.5271	173.522
28					161.1	13.4895	174.589
30					161.191	14.4517	175.642
35					161.372	16.8565	178.229
40					161.509	19.2603	180.77
45					161.616	21.6629	183.279
50					161.701	24.0645	185.766
55					161.771	26.4649	188.236
60					161.829	28.8643	190.694
