# Supplementary material for: A General-Purpose Model Adsorption Isotherm and Whole Isotherm Surface Area Measurement Method
Source: ACS Omega. 2026 Mar 31;11(14):22171–97. doi: 10.1021/acsomega.5c13463 (PMC13084505; doi:10.1021/acsomega.5c13463)
Supplement: Supplementary file 2 [file ao5c13463_si_002.zip › protein_adsorption_on_hydrophobic_interaction_chromatography_resins/BSA_adsorbed_on_TP/matlab_optimization/BSA_protein_adsorbed_on_TP_resin.m]

clear
clc
format long
diary on

% Experimental isotherm data
% BSA protein adsorbed on TP resin
% experimental data digitized from figure 10B of Muca et al., J Chromat. A 2020
% CA in nanomol/mL 
xA_data=[
0.000000000000000
0.100000000000000
0.128205128205128
0.641025641025641
1.858974358974350
5.961538461538460
12.499999999999900
14.679487179487100
21.987179487179400
27.692307692307600
35.576923076923000
41.987179487179400
55.320512820512800
    ];
	
% QA in nanomol/mL
QA_exp=[
0.000000000000000
32.992700729927000
82.919708029197100
117.080291970802000
144.817518248175000
160.291970802919000
171.386861313868000
161.459854014598000
165.547445255474000
179.270072992700000
171.386861313868000
181.021897810219000
195.620437956204000
    ];
	
run_fmincon_optimization

diary off
