# Supplementary material for: A General-Purpose Model Adsorption Isotherm and Whole Isotherm Surface Area Measurement Method
Source: ACS Omega. 2026 Mar 31;11(14):22171–97. doi: 10.1021/acsomega.5c13463 (PMC13084505; doi:10.1021/acsomega.5c13463)
Supplement: Supplementary file 2 [file ao5c13463_si_002.zip › protein_adsorption_on_hydrophobic_interaction_chromatography_resins/LAC_adsorbed_on_BS/LAC_adsorbed_on_BS_with_isotherm_fitting_02_16_2026.xls]

## Sheet: data_fitting
experimental data digitized from figure 10E of Muca et al., J Chromat. A 2020
adsorbate:	monoclonal antibody (mAb2) protein						MD model params						SIPS model params
adsorbent:	Butyl Sepharose 4FF (BS) column						alpha	0.709631	unitless				alpha	0.540409	unitless
							K1	0.0970913	mL/nanomol				K1	0.00841991	mL/nanomol
							K2	0.00323192	mL/nanomol
							m	0.834686	unitless	FITSCORE	0.962328					FITSCORE	0.96025
							N	405.509	nanomol/mL				N	968.53	nanomol/mL
					capillary					summed error term	summed normalization					summed error term	summed normalization
CA			experiment		condensation	MD model	MD model	MD isotherm	MD model isotherm	2.26547	1478.34			SIPS isotherm	SIPS model isotherm	2.53329	1478.34
nanomol/mL		xA^(1/3)	nanomol/mL	K2*xA	term	numerator	denominator	model predict	(sqrt(Qpred)-sqrt(Qexp))^2	error quadrature term	normalization term			model predict	(sqrt(Qpred)-sqrt(Qexp))^2	error quadrature term	normalization term
0		0	0	0	1	0	1	0	0	0	0			0	0	0	0
0.797342		0.927289	39.819	0.00257695	1.00388	0.163571	1.16315	57.0254	1.5408	0.769545	19.8874			60.7632	2.20476	1.10116	19.8874
0.996678		0.998891	96.8326	0.00322118	1.00485	0.19188	1.19127	65.3162	3.09236	1.09707	34.3532			68.0038	2.54055	0.901309	34.3532
4.38538		1.63683	149.321	0.0141732	1.02164	0.561025	1.55336	146.457	0.0138644	0.0114223	123.019			139.434	0.169319	0.139495	123.019
18.5382		2.64661	247.059	0.059914	1.0971	1.70209	2.61139	264.308	0.291019	0.205281	174.272			259.771	0.159454	0.112477	174.272
28.3056		3.0476	309.502	0.0914816	1.15477	2.43624	3.24701	304.253	0.0224457	0.0102895	141.882			305.473	0.0131972	0.00604988	141.882
45.2492		3.56345	366.516	0.146242	1.26752	3.75419	4.3197	352.422	0.138159	0.120296	319.127			360.784	0.0225902	0.0196694	319.127
109.834		4.78901	459.729	0.354974	1.91405	10.4058	9.01118	468.269	0.0393027	0.0388848	454.841			474.036	0.109612	0.108447	454.841
170.233		5.54218	560.181	0.550178	3.06721	21.7831	16.0159	551.528	0.0336753	0.0126817	210.958			531.224	0.384203	0.144686	210.958
data for plotting								MD model for plotting						SIPS model for plotting
0				0	0	0	1	0						0
0.1				0.000323192	1.00048	0.0373183	1.03731	14.5887						20.6613
0.15				0.000484788	1.00073	0.0497762	1.04975	19.228						25.5891
0.2				0.000646384	1.00097	0.0610692	1.06103	23.3397						29.761
0.25				0.00080798	1.00121	0.0715702	1.07151	27.0854						33.4435
0.3				0.000969576	1.00146	0.081482	1.0814	30.5544						36.7749
0.35				0.00113117	1.0017	0.0909304	1.09083	33.8028						39.8382
0.4				0.00129277	1.00194	0.1	1.09987	36.8689						42.6879
0.45				0.00145436	1.00219	0.108753	1.1086	39.7803						45.362
0.5				0.00161596	1.00243	0.117233	1.11705	42.558						47.8883
0.75				0.00242394	1.00365	0.15657	1.15619	54.9134						58.9063
1				0.00323192	1.00487	0.192338	1.19172	65.4471						68.1176
1.25				0.0040399	1.00609	0.2257	1.2248	74.725						76.1611
1.5				0.00484788	1.00732	0.257285	1.25606	83.0626						83.3685
1.75				0.00565586	1.00854	0.287484	1.28589	90.6593						89.9384
2				0.00646384	1.00977	0.316562	1.31455	97.6519						96.0013
2.25				0.00727182	1.01101	0.344706	1.34225	104.14						101.648
2.5				0.0080798	1.01224	0.372057	1.36912	110.197						106.946
2.75				0.00888778	1.01348	0.398724	1.39527	115.882						111.946
3				0.00969576	1.01472	0.424792	1.42078	121.241						116.686
3.25				0.0105037	1.01597	0.450331	1.44573	126.312						121.199
3.5				0.0113117	1.01721	0.475398	1.47018	131.126						125.509
3.75				0.0121197	1.01846	0.500041	1.49417	135.708						129.639
4				0.0129277	1.01971	0.5243	1.51775	140.082						133.605
4.25				0.0137357	1.02096	0.548211	1.54094	144.265						137.424
4.5				0.0145436	1.02222	0.571803	1.56379	148.275						141.107
4.75				0.0153516	1.02348	0.595102	1.58631	152.126						144.665
5				0.0161596	1.02474	0.618132	1.60854	155.83						148.11
6				0.0193915	1.02981	0.707929	1.69483	169.381						160.898
7				0.0226234	1.03492	0.794704	1.77766	181.283						172.388
8				0.0258554	1.04008	0.879136	1.85771	191.901						182.852
9				0.0290873	1.04527	0.961709	1.9355	201.488						192.481
10				0.0323192	1.05051	1.04278	2.0114	210.231						201.413
11				0.0355511	1.0558	1.12263	2.08568	218.268						209.754
12				0.038783	1.06113	1.20148	2.15857	225.709						217.583
13				0.042015	1.0665	1.27949	2.23027	232.638						224.968
14				0.0452469	1.07192	1.35683	2.30092	239.124						231.959
15				0.0484788	1.07739	1.43359	2.37064	245.223						238.599
16				0.0517107	1.0829	1.5099	2.43955	250.98						244.926
17				0.0549427	1.08846	1.58584	2.50774	256.435						250.97
18				0.0581746	1.09407	1.66148	2.57528	261.62						256.756
19				0.0614065	1.09972	1.73689	2.64225	266.562						262.307
20				0.0646384	1.10543	1.81213	2.70871	271.286						267.642
21				0.0678703	1.11118	1.88725	2.77472	275.811						272.779
22				0.0711023	1.11698	1.9623	2.84031	280.156						277.732
23				0.0743342	1.12284	2.03732	2.90554	284.336						282.515
24				0.0775661	1.12874	2.11234	2.97045	288.365						287.139
25				0.080798	1.1347	2.18741	3.03507	292.255						291.616
26				0.0840299	1.14071	2.26255	3.09943	296.017						295.954
27				0.0872619	1.14677	2.33779	3.16357	299.66						300.162
28				0.0904938	1.15289	2.41317	3.22751	303.194						304.248
29				0.0937257	1.15906	2.4887	3.29127	306.625						308.219
30				0.0969576	1.16529	2.5644	3.35489	309.962						312.081
31				0.10019	1.17157	2.64031	3.41839	313.209						315.841
32				0.103421	1.1779	2.71644	3.48178	316.373						319.504
33				0.106653	1.1843	2.79281	3.54508	319.46						323.074
34				0.109885	1.19075	2.86944	3.60832	322.473						326.557
35				0.113117	1.19726	2.94635	3.67151	325.417						329.956
36				0.116349	1.20383	3.02355	3.73466	328.297						333.276
37				0.119581	1.21046	3.10106	3.79779	331.116						336.52
38				0.122813	1.21715	3.1789	3.86093	333.876						339.692
39				0.126045	1.2239	3.25708	3.92407	336.583						342.795
40				0.129277	1.23071	3.33561	3.98724	339.237						345.831
45				0.145436	1.26573	3.73406	4.30387	351.822						360.108
50				0.161596	1.30241	4.14333	4.62285	363.445						373.08
55				0.177756	1.34086	4.56486	4.94543	374.304						384.961
60				0.193915	1.38118	5.00007	5.2727	384.542						395.919
65				0.210075	1.42349	5.45032	5.6057	394.269						406.082
70				0.226234	1.46791	5.91698	5.94542	403.569						415.556
75				0.242394	1.51457	6.40148	6.29283	412.51						424.424
80				0.258554	1.56361	6.90529	6.64891	421.145						432.758
85				0.274713	1.61516	7.42997	7.01464	429.518						440.614
90				0.290873	1.66938	7.97717	7.39106	437.666						448.042
95				0.307032	1.72644	8.54864	7.77922	445.616						455.084
100				0.323192	1.78649	9.14626	8.18026	453.395						461.777
105				0.339352	1.84972	9.77204	8.59534	461.023						468.151
110				0.355511	1.91632	10.4281	9.02574	468.516						474.233
115				0.371671	1.98647	11.1169	9.47279	475.89						480.048
120				0.38783	2.0604	11.8408	9.93791	483.156						485.617
125				0.40399	2.13831	12.6026	10.4226	490.324						490.958
130				0.42015	2.22045	13.4051	10.9286	497.402						496.089
135				0.436309	2.30705	14.2516	11.4575	504.395						501.023
140				0.452469	2.39836	15.1452	12.0113	511.309						505.774
145				0.468629	2.49465	16.0897	12.592	518.147						510.354
150				0.484788	2.59621	17.089	13.2018	524.911						514.775
155				0.500948	2.70333	18.1473	13.8428	531.602						519.046
160				0.517107	2.81631	19.269	14.5178	538.219						523.177
165				0.533267	2.93549	20.4589	15.2292	544.762						527.174
170				0.549427	3.0612	21.7224	15.98	551.229						531.047
175				0.565586	3.19379	23.0649	16.7732	557.618						534.802
180				0.581746	3.33365	24.4925	17.6121	563.925						538.445
185				0.597905	3.48117	26.0115	18.5003	570.148						541.982
190				0.614065	3.63674	27.6288	19.4414	576.281						545.419
195				0.630225	3.80081	29.3518	20.4396	582.322						548.761
200				0.646384	3.97381	31.1883	21.499	588.264						552.012

## Sheet: dual_Langmuir
experimental data digitized from figure 10E of Muca et al., J Chromat. A 2020
adsorbate:	monoclonal antibody (mAb2) protein					model params
adsorbent:	Butyl Sepharose 4FF (BS) column
						K1	0.487544	per bar
						N1	183.277	mmol/g
									FITSCORE	0.962956
						K2	0.0110718	per bar
						N2	540.607	mmol/g	summed error term	summed normalization
CA			experiment		site 1	site 2	isotherm		2.18773	1478.34
nanomol/mL		xA^(1/3)	nanomol/mL				model predict	(sqrt(Qpred)-sqrt(Qexp))^2	error quadrature term	normalization term
0		0	0		0	0	0	0	0	0
0.797342		0.927289	39.819		51.3034	4.73071	56.0341	1.38148	0.689975	19.8874
0.996678		0.998891	96.8326		59.935	5.90048	65.8355	2.98063	1.05743	34.3532
4.38538		1.63683	149.321		124.873	25.0332	149.906	0.000571136	0.000470534	123.019
18.5382		2.64661	247.059		165.019	92.0639	257.083	0.0996715	0.0703069	174.272
28.3056		3.0476	309.502		170.894	128.996	299.89	0.075812	0.0347537	141.882
45.2492		3.56345	366.516		175.33	180.44	355.769	0.0799479	0.069611	319.127
109.834		4.78901	459.729		179.917	296.657	476.574	0.151556	0.149945	454.841
170.233		5.54218	560.181		181.095	353.207	534.302	0.30599	0.115232	210.958
data for plotting							dual site Langmuir model for plotting
0					0	0	0
0.1					8.52017	0.597886	9.11806
0.15					12.4899	0.896333	13.3863
0.2					16.2834	1.19445	17.4778
0.25					19.9119	1.49224	21.4042
0.3					23.3862	1.7897	25.1759
0.35					26.7157	2.08683	28.8025
0.4					29.9094	2.38364	32.293
0.45					32.9754	2.68011	35.6555
0.5					35.9212	2.97626	38.8975
0.75					49.0729	4.45214	53.525
1					60.0693	5.91994	65.9892
1.25					69.4001	7.37972	76.7798
1.5					77.4172	8.83155	86.2487
1.75					84.3796	10.2755	94.6551
2					90.4828	11.7116	102.194
2.25					95.8764	13.14	109.016
2.5					100.678	14.5607	115.238
2.75					104.979	15.9737	120.952
3					108.854	17.3792	126.233
3.25					112.364	18.7771	131.141
3.5					115.557	20.1677	135.725
3.75					118.476	21.5508	140.027
4					121.153	22.9266	144.08
4.25					123.618	24.2951	147.913
4.5					125.895	25.6564	151.551
4.75					128.004	27.0105	155.014
5					129.964	28.3576	158.321
6					136.586	33.6758	170.261
7					141.744	38.8847	180.629
8					145.876	43.9877	189.864
9					149.261	48.9879	198.249
10					152.083	53.8884	205.972
11					154.474	58.6922	213.166
12					156.524	63.4021	219.926
13					158.301	68.0208	226.322
14					159.857	72.551	232.408
15					161.231	76.9951	238.226
16					162.452	81.3556	243.808
17					163.545	85.6349	249.18
18					164.529	89.8352	254.364
19					165.42	93.9586	259.378
20					166.23	98.0073	264.237
21					166.969	101.983	268.952
22					167.647	105.888	273.536
23					168.271	109.725	277.996
24					168.847	113.494	282.341
25					169.381	117.197	286.578
26					169.876	120.837	290.714
27					170.337	124.415	294.753
28					170.768	127.933	298.701
29					171.171	131.392	302.562
30					171.549	134.793	306.341
31					171.903	138.138	310.041
32					172.237	141.428	313.665
33					172.552	144.665	317.217
34					172.85	147.85	320.7
35					173.131	150.984	324.115
36					173.398	154.068	327.466
37					173.651	157.104	330.755
38					173.891	160.093	333.984
39					174.12	163.035	337.155
40					174.338	165.932	340.27
45					175.288	179.777	355.064
50					176.055	192.634	368.689
55					176.688	204.607	381.295
60					177.219	215.783	393.002
65					177.671	226.239	403.91
70					178.06	236.044	414.104
75					178.398	245.255	423.654
80					178.696	253.926	432.621
85					178.959	262.102	441.061
90					179.194	269.824	449.018
95					179.404	277.13	456.534
100					179.594	284.052	463.646
105					179.766	290.619	470.385
110					179.922	296.859	476.782
115					180.066	302.795	482.861
120					180.197	308.449	488.646
125					180.319	313.84	494.158
130					180.431	318.986	499.416
135					180.534	323.904	504.438
140					180.631	328.608	509.239
145					180.721	333.113	513.834
150					180.805	337.43	518.235
155					180.884	341.571	522.455
160					180.958	345.546	526.504
165					181.027	349.366	530.393
170					181.092	353.04	534.132
175					181.154	356.574	537.728
180					181.212	359.978	541.191
185					181.268	363.259	544.526
190					181.32	366.422	547.742
195					181.37	369.474	550.844
200					181.417	372.422	553.838
